# Supplementary material for: ZBTB12 is a molecular barrier to dedifferentiation in human pluripotent stem cells
Source: Nat Commun. 2023 Feb 9;14:632. doi: 10.1038/s41467-023-36178-9 (PMC9911396; doi:10.1038/s41467-023-36178-9)
Supplement: Supplementary file 4 — Supplementary Data 1 [file 41467_2023_36178_MOESM4_ESM.xlsx]

## Sheet: D0
Peak Id	Peak Expression	Sample	Chromosome	Start Position	End Position	Strand	Peak Nearest Distance from Annotated TSS	Peak Distance from Annotated TSS	Peak Distance from Annotated TSS	Annotation category	Nearest Transcript ID	Nearest Gene ID	Gene type	Gene symbol	CpG category
chr1_566377_566527_+	196.1	H9D0	chr1	566377	566527	+	74	76	-74	TSS	ENST00000414273	ENSG00000237973	pseudogene	hsa-mir-6723	nonCpG
chr1_569810_569960_+	55.3	H9D0	chr1	569810	569960	+	55	-55	-205	Exon1	ENST00000416718	ENSG00000198744	pseudogene	RP5-857K21.11	nonCpG
chr1_713937_714087_-	78.6	H9D0	chr1	713937	714087	-	69	69	-81	TSS	ENST00000428504	ENSG00000228327	lincRNA	RP11-206L10.2	CpG
chr1_762921_763071_+	36.9	H9D0	chr1	762921	763071	+	66	66	-84	TSS	ENST00000445118	ENSG00000228794	processed_transcript	RP11-206L10.11	CpG
chr1_894388_894538_-	526.1	H9D0	chr1	894388	894538	-	98	248	98	UTR-3_1	ENST00000469563	ENSG00000188976	protein_coding	NOC2L	CpG
chr1_948803_948953_+	55.3	H9D0	chr1	948803	948953	+	1	-1	-151	UTR-5_1	ENST00000379389	ENSG00000187608	protein_coding	ISG15	CpG
chr1_1256399_1256549_-	159.2	H9D0	chr1	1256399	1256549	-	3434	3584	3434	CDS_2	ENST00000470679	ENSG00000127054	protein_coding	CPSF3L	nonCpG
chr1_1259965_1260115_-	107.7	H9D0	chr1	1259965	1260115	-	75	75	-75	TSS	ENST00000526332	ENSG00000127054	protein_coding	CPSF3L	CpG
chr1_1310097_1310247_-	3244.8	H9D0	chr1	1310097	1310247	-	277	427	277	UTR-3_1	ENST00000489799	ENSG00000175756	protein_coding	AURKAIP1	CpG
chr1_1310512_1310662_-	217.4	H9D0	chr1	1310512	1310662	-	41	41	-109	TSS	ENST00000378853	ENSG00000175756	protein_coding	AURKAIP1	CpG
chr1_1342587_1342737_-	835.7	H9D0	chr1	1342587	1342737	-	67	83	-67	TSS	ENST00000482352	ENSG00000242485	protein_coding	MRPL20	CpG
chr1_1500225_1500375_-	45.6	H9D0	chr1	1500225	1500375	-	9589	9739	9589	CDS_1	ENST00000359060	ENSG00000160075	protein_coding	SSU72	nonCpG
chr1_1509892_1510042_-	576.5	H9D0	chr1	1509892	1510042	-	75	75	-75	TSS	ENST00000378725	ENSG00000160075	protein_coding	SSU72	CpG
chr1_1586863_1587013_-	38.8	H9D0	chr1	1586863	1587013	-	1701	1851	1701	CDS_19	ENST00000341832	ENSG00000248333	protein_coding	CDK11B	nonCpG
chr1_1590390_1590540_-	452.3	H9D0	chr1	1590390	1590540	-	67	83	-67	TSS	ENST00000341028	ENSG00000248333	protein_coding	CDK11B	CpG
chr1_1647843_1647993_-	60.2	H9D0	chr1	1647843	1647993	-	5101	5251	5101	UTR-3_15	ENST00000356937	ENSG00000008128	protein_coding	CDK11A	nonCpG
chr1_1655700_1655850_-	465.9	H9D0	chr1	1655700	1655850	-	66	66	-84	TSS	ENST00000378635	ENSG00000008128	protein_coding	CDK11A	CpG
chr1_1710228_1710378_-	37.9	H9D0	chr1	1710228	1710378	-	1	1	-149	TSS	ENST00000341991	ENSG00000008130	protein_coding	NADK	CpG
chr1_1711488_1711638_-	160.2	H9D0	chr1	1711488	1711638	-	20	20	-130	TSS	ENST00000378625	ENSG00000008130	protein_coding	NADK	nonCpG
chr1_1720633_1720783_-	33	H9D0	chr1	1720633	1720783	-	4853	5003	4853	UTR-3_1	ENST00000461893	ENSG00000078369	protein_coding	GNB1	nonCpG
chr1_1721943_1722093_-	36.9	H9D0	chr1	1721943	1722093	-	3543	3693	3543	UTR-3_2	ENST00000461893	ENSG00000078369	protein_coding	GNB1	nonCpG
chr1_1756865_1757015_-	44.6	H9D0	chr1	1756865	1757015	-	22	128	-22	TSS	ENST00000607589	ENSG00000078369	protein_coding	GNB1	nonCpG
chr1_1770604_1770754_-	38.8	H9D0	chr1	1770604	1770754	-	51086	51236	51086	UTR-5_2	ENST00000434686	ENSG00000078369	protein_coding	GNB1	nonCpG
chr1_1811268_1811418_-	44.6	H9D0	chr1	1811268	1811418	-	10422	10572	10422	Intron	ENST00000434686	ENSG00000078369	protein_coding	GNB1	nonCpG
chr1_1822249_1822399_-	189.3	H9D0	chr1	1822249	1822399	-	26	26	-124	TSS	ENST00000439272	ENSG00000078369	protein_coding	GNB1	CpG
chr1_2322906_2323056_-	32	H9D0	chr1	2322906	2323056	-	54	204	54	UTR-5_1	ENST00000378525	ENSG00000116151	protein_coding	MORN1	CpG
chr1_2323226_2323376_+	89.3	H9D0	chr1	2323226	2323376	+	69	69	-81	TSS	ENST00000493207	ENSG00000157916	protein_coding	RER1	CpG
chr1_2457960_2458110_-	185.4	H9D0	chr1	2457960	2458110	-	75	75	-75	TSS	ENST00000435556	ENSG00000157881	protein_coding	PANK4	CpG
chr1_2518162_2518312_+	44.6	H9D0	chr1	2518162	2518312	+	74	74	-76	TSS	ENST00000378427	ENSG00000157870	protein_coding	FAM213B	CpG
chr1_3371193_3371343_+	30.1	H9D0	chr1	3371193	3371343	+	204	-204	-354	UTR-5_1	ENST00000378378	ENSG00000130762	protein_coding	ARHGEF16	CpG
chr1_3566562_3566712_-	30.1	H9D0	chr1	3566562	3566712	-	75	75	-75	TSS	ENST00000270708	ENSG00000116213	protein_coding	WRAP73	CpG
chr1_3598819_3598969_+	36.9	H9D0	chr1	3598819	3598969	+	40	110	-40	TSS	ENST00000603362	ENSG00000078900	protein_coding	TP73	nonCpG
chr1_3809487_3809637_-	55.3	H9D0	chr1	3809487	3809637	-	7174	7324	7174	UTR-3_3	ENST00000486765	ENSG00000198912	protein_coding	C1orf174	nonCpG
chr1_3816732_3816882_-	118.4	H9D0	chr1	3816732	3816882	-	71	79	-71	TSS	ENST00000486765	ENSG00000198912	protein_coding	C1orf174	CpG
chr1_6257742_6257892_-	3645.6	H9D0	chr1	6257742	6257892	-	75	75	-75	TSS	ENST00000484532	ENSG00000116251	protein_coding	RPL22	nonCpG
chr1_6259622_6259772_-	1530.7	H9D0	chr1	6259622	6259772	-	50	50	-100	TSS	ENST00000234875	ENSG00000116251	protein_coding	RPL22	CpG
chr1_6304334_6304484_+	466.9	H9D0	chr1	6304334	6304484	+	83	-83	-233	UTR-5_2	ENST00000377898	ENSG00000173673	protein_coding	HES3	nonCpG
chr1_6453357_6453507_-	170.8	H9D0	chr1	6453357	6453507	-	69	81	-69	TSS	ENST00000545482	ENSG00000097021	protein_coding	ACOT7	CpG
chr1_6741024_6741174_-	139.8	H9D0	chr1	6741024	6741174	-	73	73	-77	TSS	ENST00000349363	ENSG00000007923	protein_coding	DNAJC11	nonCpG
chr1_6761804_6761954_-	1376.3	H9D0	chr1	6761804	6761954	-	75	75	-75	TSS	ENST00000465911	ENSG00000007923	protein_coding	DNAJC11	CpG
chr1_6845462_6845612_+	655.2	H9D0	chr1	6845462	6845612	+	73	77	-73	TSS	ENST00000473578	ENSG00000171735	protein_coding	CAMTA1	CpG
chr1_6880164_6880314_+	100	H9D0	chr1	6880164	6880314	+	13117	-13117	-13267	UTR-3_1	ENST00000486138	ENSG00000171735	protein_coding	CAMTA1	nonCpG
chr1_6885075_6885225_+	32	H9D0	chr1	6885075	6885225	+	56	94	-56	TSS	ENST00000482934	ENSG00000171735	protein_coding	CAMTA1	nonCpG
chr1_7844637_7844787_+	45.6	H9D0	chr1	7844637	7844787	+	74	76	-74	TSS	ENST00000377532	ENSG00000049246	protein_coding	PER3	CpG
chr1_8021661_8021811_+	445.5	H9D0	chr1	8021661	8021811	+	61	61	-89	TSS	ENST00000460192	ENSG00000116288	protein_coding	PARK7	CpG
chr1_8022747_8022897_+	740.6	H9D0	chr1	8022747	8022897	+	71	79	-71	TSS	ENST00000497113	ENSG00000116288	protein_coding	PARK7	nonCpG
chr1_8716427_8716577_-	36.9	H9D0	chr1	8716427	8716577	-	3	3	-147	TSS	ENST00000400907	ENSG00000142599	protein_coding	RERE	nonCpG
chr1_8763113_8763263_-	73.8	H9D0	chr1	8763113	8763263	-	15	165	15	UTR-5_2	ENST00000468247	ENSG00000142599	protein_coding	RERE	CpG
chr1_8921415_8921565_-	59.2	H9D0	chr1	8921415	8921565	-	9791	9941	9791	UTR-3_1	ENST00000464920	ENSG00000074800	protein_coding	ENO1	nonCpG
chr1_8923327_8923477_-	42.7	H9D0	chr1	8923327	8923477	-	7879	8029	7879	UTR-3_3	ENST00000464920	ENSG00000074800	protein_coding	ENO1	nonCpG
chr1_8924078_8924228_-	90.3	H9D0	chr1	8924078	8924228	-	7128	7278	7128	UTR-3_4	ENST00000464920	ENSG00000074800	protein_coding	ENO1	nonCpG
chr1_8925461_8925611_-	40.8	H9D0	chr1	8925461	8925611	-	5745	5895	5745	UTR-3_5	ENST00000464920	ENSG00000074800	protein_coding	ENO1	nonCpG
chr1_8926486_8926636_-	63.1	H9D0	chr1	8926486	8926636	-	4720	4870	4720	UTR-3_6	ENST00000464920	ENSG00000074800	protein_coding	ENO1	nonCpG
chr1_8938674_8938824_-	9498.5	H9D0	chr1	8938674	8938824	-	75	75	-75	TSS	ENST00000234590	ENSG00000074800	protein_coding	ENO1	CpG
chr1_8967792_8967942_-	157.2	H9D0	chr1	8967792	8967942	-	11	11	-139	TSS	ENST00000424862	ENSG00000232208	pseudogene	RP3-477M7.5	nonCpG
chr1_9069701_9069851_-	30.1	H9D0	chr1	9069701	9069851	-	16553	16703	16553	Intron	ENST00000400906	ENSG00000197241	protein_coding	SLC2A7	nonCpG
chr1_9747506_9747656_-	225.2	H9D0	chr1	9747506	9747656	-	43	107	-43	TSS	ENST00000415330	ENSG00000231789	antisense	RP11-558F24.4	nonCpG
chr1_10002768_10002918_-	204.8	H9D0	chr1	10002768	10002918	-	58	58	-92	TSS	ENST00000400903	ENSG00000162441	protein_coding	LZIC	nonCpG
chr1_10003339_10003489_-	92.2	H9D0	chr1	10003339	10003489	-	67	83	-67	TSS	ENST00000541052	ENSG00000162441	protein_coding	LZIC	CpG
chr1_10032000_10032150_+	33	H9D0	chr1	10032000	10032150	+	28455	-28455	-28605	UTR-5_2	ENST00000492735	ENSG00000173614	protein_coding	NMNAT1	nonCpG
chr1_10093196_10093346_+	161.1	H9D0	chr1	10093196	10093346	+	15	135	-15	TSS	ENST00000377153	ENSG00000130939	protein_coding	UBE4B	CpG
chr1_10132198_10132348_-	39.8	H9D0	chr1	10132198	10132348	-	17359	-17359	-17509	Intergenic	ENST00000456484	ENSG00000224340	pseudogene	RP11-496H15.2	nonCpG
chr1_10459014_10459164_+	269.8	H9D0	chr1	10459014	10459164	+	64	86	-64	TSS	ENST00000487775	ENSG00000142657	protein_coding	PGD	CpG
chr1_10459611_10459761_+	213.5	H9D0	chr1	10459611	10459761	+	73	77	-73	TSS	ENST00000460189	ENSG00000142657	protein_coding	PGD	CpG
chr1_10490415_10490565_+	644.5	H9D0	chr1	10490415	10490565	+	66	84	-66	TSS	ENST00000309048	ENSG00000175279	protein_coding	APITD1	CpG
chr1_10490755_10490905_+	40.8	H9D0	chr1	10490755	10490905	+	66	84	-66	TSS	ENST00000477755	ENSG00000175279	protein_coding	APITD1	CpG
chr1_10532474_10532624_-	494	H9D0	chr1	10532474	10532624	-	71	71	-79	TSS	ENST00000377036	ENSG00000160049	protein_coding	DFFA	CpG
chr1_10534936_10535086_+	33	H9D0	chr1	10534936	10535086	+	71	71	-79	TSS	ENST00000538836	ENSG00000142655	protein_coding	PEX14	CpG
chr1_10555253_10555403_+	41.7	H9D0	chr1	10555253	10555403	+	20215	-20215	-20365	CDS_2	ENST00000491661	ENSG00000142655	protein_coding	PEX14	nonCpG
chr1_10875416_10875566_+	65	H9D0	chr1	10875416	10875566	+	80251	80401	80251	Intergenic	ENST00000450782	ENSG00000225158	pseudogene	RP11-340B24.3	nonCpG
chr1_11072633_11072783_+	309.6	H9D0	chr1	11072633	11072783	+	72	78	-72	TSS	ENST00000476201	ENSG00000120948	protein_coding	TARDBP	CpG
chr1_11159833_11159983_-	629.9	H9D0	chr1	11159833	11159983	-	72	78	-72	TSS	ENST00000460196	ENSG00000171824	protein_coding	EXOSC10	CpG
chr1_11322522_11322672_-	67	H9D0	chr1	11322522	11322672	-	42	42	-108	TSS	ENST00000361445	ENSG00000198793	protein_coding	MTOR	CpG
chr1_11333208_11333358_+	49.5	H9D0	chr1	11333208	11333358	+	54	54	-96	TSS	ENST00000376810	ENSG00000120942	protein_coding	UBIAD1	CpG
chr1_11740597_11740747_-	70.9	H9D0	chr1	11740597	11740747	-	421	571	421	UTR-5_1	ENST00000445656	ENSG00000116670	protein_coding	MAD2L2	nonCpG
chr1_11741109_11741259_-	236.8	H9D0	chr1	11741109	11741259	-	71	79	-71	TSS	ENST00000456915	ENSG00000116670	protein_coding	MAD2L2	CpG
chr1_11751471_11751621_-	256.2	H9D0	chr1	11751471	11751621	-	63	63	-87	TSS	ENST00000376672	ENSG00000116670	protein_coding	MAD2L2	CpG
chr1_11751793_11751943_-	266.9	H9D0	chr1	11751793	11751943	-	86	-86	-236	Promoter-oTSS	ENST00000235310	ENSG00000116670	protein_coding	MAD2L2	CpG
chr1_11796161_11796311_+	112.6	H9D0	chr1	11796161	11796311	+	70	70	-80	TSS	ENST00000510878	ENSG00000177674	protein_coding	AGTRAP	CpG
chr1_11866226_11866376_+	141.7	H9D0	chr1	11866226	11866376	+	71	71	-79	TSS	ENST00000376487	ENSG00000011021	protein_coding	CLCN6	CpG
chr1_11968134_11968284_+	89.3	H9D0	chr1	11968134	11968284	+	74	74	-76	TSS	ENST00000362477	ENSG00000199347	snRNA	RNU5E-1	nonCpG
chr1_11969907_11970057_-	107.7	H9D0	chr1	11969907	11970057	-	73	77	-73	TSS	ENST00000364931	ENSG00000201801	snRNA	RNU5E-4P	nonCpG
chr1_11994699_11994849_+	61.1	H9D0	chr1	11994699	11994849	+	59	91	-59	TSS	ENST00000358133	ENSG00000083444	protein_coding	PLOD1	CpG
chr1_12041949_12042099_+	157.2	H9D0	chr1	12041949	12042099	+	51	99	-51	TSS	ENST00000412236	ENSG00000116688	protein_coding	MFN2	nonCpG
chr1_12081626_12081776_+	107.7	H9D0	chr1	12081626	12081776	+	2037	-2037	-2187	UTR-5_2	ENST00000436478	ENSG00000116691	protein_coding	MIIP	nonCpG
chr1_12290014_12290164_+	96.1	H9D0	chr1	12290014	12290164	+	41	109	-41	TSS	ENST00000356315	ENSG00000048707	protein_coding	VPS13D	CpG
chr1_12294171_12294321_+	79.6	H9D0	chr1	12294171	12294321	+	4048	-4048	-4198	UTR-5_2	ENST00000356315	ENSG00000048707	protein_coding	VPS13D	nonCpG
chr1_12678140_12678290_-	94.1	H9D0	chr1	12678140	12678290	-	403	-403	-553	Promoter-oTSS	ENST00000376223	ENSG00000162496	protein_coding	DHRS3	CpG
chr1_13910252_13910402_+	311.6	H9D0	chr1	13910252	13910402	+	75	75	-75	TSS	ENST00000510906	ENSG00000162493	protein_coding	PDPN	CpG
chr1_14075835_14075985_+	93.2	H9D0	chr1	14075835	14075985	+	74	74	-76	TSS	ENST00000343137	ENSG00000116731	protein_coding	PRDM2	CpG
chr1_14099496_14099646_+	59.2	H9D0	chr1	14099496	14099646	+	1276	-1276	-1426	UTR-5_2	ENST00000487453	ENSG00000116731	protein_coding	PRDM2	nonCpG
chr1_15850675_15850825_-	33	H9D0	chr1	15850675	15850825	-	37	37	-113	TSS	ENST00000440484	ENSG00000132906	protein_coding	CASP9	CpG
chr1_15853289_15853439_+	139.8	H9D0	chr1	15853289	15853439	+	18	18	-132	TSS	ENST00000375838	ENSG00000116138	protein_coding	DNAJC16	CpG
chr1_15992636_15992786_+	31.1	H9D0	chr1	15992636	15992786	+	48642	-48642	-48792	UTR-3_2	ENST00000480945	ENSG00000197312	protein_coding	DDI2	nonCpG
chr1_16046325_16046475_-	32	H9D0	chr1	16046325	16046475	-	16916	17066	16916	Intergenic	ENST00000453804	ENSG00000237938	antisense	RP11-288I21.1	nonCpG
chr1_16134116_16134266_-	755.1	H9D0	chr1	16134116	16134266	-	72	78	-72	TSS	ENST00000538385	ENSG00000233954	pseudogene	RP11-169K16.7	nonCpG
chr1_16154632_16154782_+	485.3	H9D0	chr1	16154632	16154782	+	59	91	-59	TSS	ENST00000395968	ENSG00000178715	pseudogene	RP11-169K16.8	nonCpG
chr1_16161342_16161492_-	32	H9D0	chr1	16161342	16161492	-	863	1013	863	Exon1	ENST00000535249	ENSG00000179743	antisense	RP11-169K16.9	CpG
chr1_16264065_16264215_-	44.6	H9D0	chr1	16264065	16264215	-	5002	5152	5002	Intergenic	ENST00000462525	ENSG00000116809	protein_coding	ZBTB17	nonCpG
chr1_16302538_16302688_-	45.6	H9D0	chr1	16302538	16302688	-	67	83	-67	TSS	ENST00000375743	ENSG00000116809	protein_coding	ZBTB17	CpG
chr1_16678864_16679014_-	132	H9D0	chr1	16678864	16679014	-	65	85	-65	TSS	ENST00000375592	ENSG00000037637	protein_coding	FBXO42	CpG
chr1_16693655_16693805_+	334.9	H9D0	chr1	16693655	16693805	+	74	74	-76	TSS	ENST00000486763	ENSG00000055070	protein_coding	SZRD1	CpG
chr1_16695959_16696109_-	138.8	H9D0	chr1	16695959	16696109	-	66	66	-84	TSS	ENST00000445689	ENSG00000226457	pseudogene	RP11-430L17.1	nonCpG
chr1_16719650_16719800_+	77.6	H9D0	chr1	16719650	16719800	+	25445	-25445	-25595	UTR-5_3	ENST00000472461	ENSG00000055070	protein_coding	SZRD1	nonCpG
chr1_16767165_16767315_+	168.9	H9D0	chr1	16767165	16767315	+	72	72	-78	TSS	ENST00000492095	ENSG00000157191	protein_coding	NECAP2	CpG
chr1_16872432_16872582_-	40.8	H9D0	chr1	16872432	16872582	-	6444	6594	6444	Intergenic	ENST00000438396	ENSG00000225710	pseudogene	RP5-875O13.6	nonCpG
chr1_16939947_16940097_-	132	H9D0	chr1	16939947	16940097	-	68	82	-68	TSS	ENST00000449853	ENSG00000219481	protein_coding	NBPF1	CpG
chr1_16971079_16971229_-	66	H9D0	chr1	16971079	16971229	-	51	99	-51	TSS	ENST00000362058	ENSG00000215908	lincRNA	CROCCP2	CpG
chr1_17007375_17007525_+	32	H9D0	chr1	17007375	17007525	+	224	374	224	Promoter-oTSS	ENST00000584111	ENSG00000264742	miRNA	AL021920.1	nonCpG
chr1_17012434_17012584_-	40.8	H9D0	chr1	17012434	17012584	-	34	116	-34	TSS	ENST00000419267	ENSG00000236698	pseudogene	EIF1AXP1	nonCpG
chr1_17215931_17216081_-	33	H9D0	chr1	17215931	17216081	-	56	206	56	Exon2	ENST00000416869	ENSG00000238142	lincRNA	RP11-108M9.4	CpG
chr1_17231619_17231769_+	171.8	H9D0	chr1	17231619	17231769	+	164852	-164852	-165002	Intron	ENST00000466256	ENSG00000058453	protein_coding	CROCC	CpG
chr1_17248351_17248501_+	103.9	H9D0	chr1	17248351	17248501	+	57	93	-57	TSS	ENST00000375541	ENSG00000058453	protein_coding	CROCC	nonCpG
chr1_17304737_17304887_-	20019.9	H9D0	chr1	17304737	17304887	-	72	72	-78	TSS	ENST00000478684	ENSG00000117122	protein_coding	MFAP2	nonCpG
chr1_17307075_17307225_-	1395.7	H9D0	chr1	17307075	17307225	-	52	52	-98	TSS	ENST00000476788	ENSG00000117122	protein_coding	MFAP2	CpG
chr1_17380449_17380599_-	250.4	H9D0	chr1	17380449	17380599	-	73	77	-73	TSS	ENST00000466613	ENSG00000117118	protein_coding	SDHB	CpG
chr1_17733647_17733797_-	50.5	H9D0	chr1	17733647	17733797	-	32423	32573	32423	UTR-3_1	ENST00000375436	ENSG00000179051	protein_coding	RCC2	nonCpG
chr1_17766144_17766294_-	79.6	H9D0	chr1	17766144	17766294	-	74	76	-74	TSS	ENST00000375436	ENSG00000179051	protein_coding	RCC2	nonCpG
chr1_19536685_19536835_-	275.7	H9D0	chr1	19536685	19536835	-	65	85	-65	TSS	ENST00000375254	ENSG00000127481	protein_coding	UBR4	CpG
chr1_19536814_19536964_+	41.7	H9D0	chr1	19536814	19536964	+	30	180	30	Promoter-oTSS	ENST00000437898	ENSG00000230424	antisense	RP1-43E13.2	CpG
chr1_19577937_19578087_-	151.4	H9D0	chr1	19577937	19578087	-	71	79	-71	TSS	ENST00000375208	ENSG00000127463	protein_coding	EMC1	CpG
chr1_19578010_19578160_+	151.4	H9D0	chr1	19578010	19578160	+	22	22	-128	TSS	ENST00000330263	ENSG00000053372	protein_coding	MRTO4	CpG
chr1_19746170_19746320_-	400.9	H9D0	chr1	19746170	19746320	-	75	75	-75	TSS	ENST00000375144	ENSG00000077549	protein_coding	CAPZB	nonCpG
chr1_19811930_19812080_-	401.8	H9D0	chr1	19811930	19812080	-	73	77	-73	TSS	ENST00000264203	ENSG00000077549	protein_coding	CAPZB	CpG
chr1_19923434_19923584_+	1391.9	H9D0	chr1	19923434	19923584	+	60	60	-90	TSS	ENST00000467029	ENSG00000173436	protein_coding	MINOS1	CpG
chr1_19934498_19934648_+	1468.5	H9D0	chr1	19934498	19934648	+	41	109	-41	TSS	ENST00000457263	ENSG00000226396	pseudogene	RPS14P3	nonCpG
chr1_20834542_20834692_-	71.8	H9D0	chr1	20834542	20834692	-	38	112	-38	TSS	ENST00000264198	ENSG00000090432	protein_coding	MUL1	CpG
chr1_20987787_20987937_-	559.1	H9D0	chr1	20987787	20987937	-	75	75	-75	TSS	ENST00000477229	ENSG00000244038	protein_coding	DDOST	CpG
chr1_21106330_21106480_-	56.3	H9D0	chr1	21106330	21106480	-	554	704	554	UTR-3_2	ENST00000487117	ENSG00000127483	protein_coding	HP1BP3	nonCpG
chr1_21106959_21107109_-	41.7	H9D0	chr1	21106959	21107109	-	75	75	-75	TSS	ENST00000487117	ENSG00000127483	protein_coding	HP1BP3	nonCpG
chr1_21113725_21113875_-	260.1	H9D0	chr1	21113725	21113875	-	70	80	-70	TSS	ENST00000424732	ENSG00000127483	protein_coding	HP1BP3	CpG
chr1_21672092_21672242_+	33	H9D0	chr1	21672092	21672242	+	52237	52387	52237	Intergenic	ENST00000537790	ENSG00000236216	pseudogene	PPP1R11P1	CpG
chr1_21766555_21766705_+	80.6	H9D0	chr1	21766555	21766705	+	75	75	-75	TSS	ENST00000478653	ENSG00000142794	protein_coding	NBPF3	CpG
chr1_21835817_21835967_+	123.3	H9D0	chr1	21835817	21835967	+	72	72	-78	TSS	ENST00000468526	ENSG00000162551	protein_coding	ALPL	CpG
chr1_22021639_22021789_-	33	H9D0	chr1	22021639	22021789	-	9319	9469	9319	UTR-3_3	ENST00000464577	ENSG00000090686	protein_coding	USP48	nonCpG
chr1_22109437_22109587_-	31.1	H9D0	chr1	22109437	22109587	-	47	47	-103	TSS	ENST00000529637	ENSG00000090686	protein_coding	USP48	CpG
chr1_22351929_22352079_+	43.7	H9D0	chr1	22351929	22352079	+	74	74	-76	TSS	ENST00000420503	ENSG00000218510	lincRNA	LINC00339	CpG
chr1_22379080_22379230_+	72.8	H9D0	chr1	22379080	22379230	+	70	80	-70	TSS	ENST00000344548	ENSG00000070831	protein_coding	CDC42	CpG
chr1_22404845_22404995_+	36.9	H9D0	chr1	22404845	22404995	+	25056	-25056	-25206	UTR-5_2	ENST00000411827	ENSG00000070831	protein_coding	CDC42	nonCpG
chr1_23381487_23381637_+	32	H9D0	chr1	23381487	23381637	+	4570	-4570	-4720	UTR-5_3	ENST00000481879	ENSG00000004487	protein_coding	KDM1A	nonCpG
chr1_23383901_23384051_+	34.9	H9D0	chr1	23383901	23384051	+	37914	-37914	-38064	CDS_8	ENST00000542151	ENSG00000004487	protein_coding	KDM1A	nonCpG
chr1_23385490_23385640_+	30.1	H9D0	chr1	23385490	23385640	+	39503	-39503	-39653	CDS_9	ENST00000542151	ENSG00000004487	protein_coding	KDM1A	nonCpG
chr1_23435547_23435697_-	80.6	H9D0	chr1	23435547	23435697	-	74	76	-74	TSS	ENST00000374623	ENSG00000169641	protein_coding	LUZP1	nonCpG
chr1_23495257_23495407_-	152.4	H9D0	chr1	23495257	23495407	-	69	81	-69	TSS	ENST00000471849	ENSG00000169641	protein_coding	LUZP1	nonCpG
chr1_23637041_23637191_-	214.5	H9D0	chr1	23637041	23637191	-	1195	1345	1195	UTR-3_1	ENST00000476660	ENSG00000125944	protein_coding	HNRNPR	nonCpG
chr1_23645110_23645260_-	83.5	H9D0	chr1	23645110	23645260	-	14864	15014	14864	UTR-3_2	ENST00000470941	ENSG00000125944	protein_coding	HNRNPR	nonCpG
chr1_23650152_23650302_-	35.9	H9D0	chr1	23650152	23650302	-	9822	9972	9822	Intron	ENST00000470941	ENSG00000125944	protein_coding	HNRNPR	nonCpG
chr1_23665027_23665177_-	126.2	H9D0	chr1	23665027	23665177	-	15	15	-135	TSS	ENST00000463552	ENSG00000125944	protein_coding	HNRNPR	nonCpG
chr1_23667436_23667586_-	146.6	H9D0	chr1	23667436	23667586	-	3169	3319	3169	UTR-5_1	ENST00000302271	ENSG00000125944	protein_coding	HNRNPR	nonCpG
chr1_23670708_23670858_-	1738.4	H9D0	chr1	23670708	23670858	-	70	80	-70	TSS	ENST00000606561	ENSG00000125944	protein_coding	HNRNPR	CpG
chr1_23885915_23886065_-	1818	H9D0	chr1	23885915	23886065	-	19	19	-131	TSS	ENST00000486541	ENSG00000117318	protein_coding	ID3	CpG
chr1_23886064_23886214_+	53.4	H9D0	chr1	23886064	23886214	+	21770	21920	21770	Intergenic	ENST00000477916	ENSG00000197880	protein_coding	MDS2	CpG
chr1_24019023_24019173_+	3207.9	H9D0	chr1	24019023	24019173	+	75	75	-75	TSS	ENST00000443624	ENSG00000142676	protein_coding	RPL11	nonCpG
chr1_24069895_24070045_+	478.5	H9D0	chr1	24069895	24070045	+	66	66	-84	TSS	ENST00000609199	ENSG00000011007	protein_coding	TCEB3	CpG
chr1_24085927_24086077_+	70.9	H9D0	chr1	24085927	24086077	+	15966	-15966	-16116	UTR-3_1	ENST00000609199	ENSG00000011007	protein_coding	TCEB3	nonCpG
chr1_24125854_24126004_-	55.3	H9D0	chr1	24125854	24126004	-	72	72	-78	TSS	ENST00000470949	ENSG00000117308	protein_coding	GALE	nonCpG
chr1_24151858_24152008_-	37.9	H9D0	chr1	24151858	24152008	-	60	60	-90	TSS	ENST00000436439	ENSG00000117305	protein_coding	HMGCL	nonCpG
chr1_24477920_24478070_+	66	H9D0	chr1	24477920	24478070	+	48659	48809	48659	Intergenic	ENST00000439059	ENSG00000230023	lincRNA	RP11-10N16.2	nonCpG
chr1_24513704_24513854_-	49.5	H9D0	chr1	24513704	24513854	-	47	47	-103	TSS	ENST00000327535	ENSG00000185436	protein_coding	IFNLR1	CpG
chr1_24727874_24728024_-	65	H9D0	chr1	24727874	24728024	-	75	75	-75	TSS	ENST00000440416	ENSG00000001460	protein_coding	STPG1	nonCpG
chr1_24740170_24740320_-	53.4	H9D0	chr1	24740170	24740320	-	60	60	-90	TSS	ENST00000337248	ENSG00000001460	protein_coding	STPG1	CpG
chr1_24969689_24969839_+	1192.9	H9D0	chr1	24969689	24969839	+	74	76	-74	TSS	ENST00000468822	ENSG00000133226	protein_coding	SRRM1	CpG
chr1_24972400_24972550_+	233.9	H9D0	chr1	24972400	24972550	+	2351	-2351	-2501	UTR-5_2	ENST00000596378	ENSG00000133226	protein_coding	SRRM1	nonCpG
chr1_24975292_24975442_+	35.9	H9D0	chr1	24975292	24975442	+	26	124	-26	TSS	ENST00000537199	ENSG00000133226	protein_coding	SRRM1	nonCpG
chr1_24995847_24995997_-	139.8	H9D0	chr1	24995847	24995997	-	2269	-2269	-2419	Intergenic	ENST00000459464	ENSG00000238986	snoRNA	snoU13	nonCpG
chr1_25071798_25071948_+	2469.2	H9D0	chr1	25071798	25071948	+	74	74	-76	TSS	ENST00000497755	ENSG00000169504	protein_coding	CLIC4	CpG
chr1_25087962_25088112_+	52.4	H9D0	chr1	25087962	25088112	+	16063	-16063	-16213	Intron	ENST00000489758	ENSG00000169504	protein_coding	CLIC4	nonCpG
chr1_25169383_25169533_+	41.7	H9D0	chr1	25169383	25169533	+	97511	-97511	-97661	Intron	ENST00000488683	ENSG00000169504	protein_coding	CLIC4	nonCpG
chr1_25558629_25558779_-	7147.6	H9D0	chr1	25558629	25558779	-	144	294	144	UTR-3_2	ENST00000474160	ENSG00000117614	protein_coding	SYF2	CpG
chr1_25573870_25574020_-	126.2	H9D0	chr1	25573870	25574020	-	75	75	-75	TSS	ENST00000498238	ENSG00000117616	protein_coding	C1orf63	CpG
chr1_25664750_25664900_+	303.8	H9D0	chr1	25664750	25664900	+	63	63	-87	TSS	ENST00000480937	ENSG00000183726	protein_coding	TMEM50A	CpG
chr1_25666890_25667040_+	43.7	H9D0	chr1	25666890	25667040	+	1940	-1940	-2090	UTR-5_2	ENST00000468704	ENSG00000183726	protein_coding	TMEM50A	nonCpG
chr1_25725128_25725278_+	489.2	H9D0	chr1	25725128	25725278	+	74	74	-76	TSS	ENST00000541879	ENSG00000238084	pseudogene	RP3-469D22.1	nonCpG
chr1_26137945_26138095_-	34.9	H9D0	chr1	26137945	26138095	-	8139	8289	8139	Intergenic	ENST00000453649	ENSG00000228172	antisense	RP1-317E23.3	nonCpG
chr1_26149433_26149583_+	77.6	H9D0	chr1	26149433	26149583	+	53	53	-97	TSS	ENST00000531361	ENSG00000117640	protein_coding	MTFR1L	nonCpG
chr1_26185873_26186023_-	167.9	H9D0	chr1	26185873	26186023	-	30	30	-120	TSS	ENST00000538789	ENSG00000127423	protein_coding	AUNIP	CpG
chr1_26231157_26231307_-	5307.3	H9D0	chr1	26231157	26231307	-	312	462	312	UTR-5_1	ENST00000374291	ENSG00000117632	protein_coding	STMN1	nonCpG
chr1_26438244_26438394_+	38.8	H9D0	chr1	26438244	26438394	+	67	83	-67	TSS	ENST00000374271	ENSG00000175087	protein_coding	PDIK1L	CpG
chr1_26496324_26496474_+	61.1	H9D0	chr1	26496324	26496474	+	42	108	-42	TSS	ENST00000270812	ENSG00000142684	protein_coding	ZNF593	CpG
chr1_26503923_26504073_+	39.8	H9D0	chr1	26503923	26504073	+	74	76	-74	TSS	ENST00000374253	ENSG00000142675	protein_coding	CNKSR1	nonCpG
chr1_26560634_26560784_+	107.7	H9D0	chr1	26560634	26560784	+	58	58	-92	TSS	ENST00000252992	ENSG00000130695	protein_coding	CEP85	CpG
chr1_26606499_26606649_+	1173.5	H9D0	chr1	26606499	26606649	+	37	113	-37	TSS	ENST00000319041	ENSG00000142669	protein_coding	SH3BGRL3	CpG
chr1_26629335_26629485_-	40.8	H9D0	chr1	26629335	26629485	-	22	172	22	UTR-5_1	ENST00000442942	ENSG00000158062	protein_coding	UBXN11	nonCpG
chr1_26737194_26737344_+	943.4	H9D0	chr1	26737194	26737344	+	74	74	-76	TSS	ENST00000326279	ENSG00000131914	protein_coding	LIN28A	CpG
chr1_26737799_26737949_+	64.1	H9D0	chr1	26737799	26737949	+	492	-492	-642	CDS_2	ENST00000254231	ENSG00000131914	protein_coding	LIN28A	CpG
chr1_26751713_26751863_+	57.3	H9D0	chr1	26751713	26751863	+	14406	-14406	-14556	CDS_3	ENST00000254231	ENSG00000131914	protein_coding	LIN28A	nonCpG
chr1_26754641_26754791_+	112.6	H9D0	chr1	26754641	26754791	+	17334	-17334	-17484	UTR-3_1	ENST00000254231	ENSG00000131914	protein_coding	LIN28A	nonCpG
chr1_26755548_26755698_+	95.1	H9D0	chr1	26755548	26755698	+	18241	-18241	-18391	UTR-3_2	ENST00000254231	ENSG00000131914	protein_coding	LIN28A	nonCpG
chr1_26758801_26758951_+	219.4	H9D0	chr1	26758801	26758951	+	75	75	-75	TSS	ENST00000526278	ENSG00000117682	protein_coding	DHDDS	CpG
chr1_26759305_26759455_+	84.4	H9D0	chr1	26759305	26759455	+	74	76	-74	TSS	ENST00000430232	ENSG00000117682	protein_coding	DHDDS	nonCpG
chr1_26798922_26799072_+	1158.9	H9D0	chr1	26798922	26799072	+	74	74	-76	TSS	ENST00000464888	ENSG00000198830	protein_coding	HMGN2	CpG
chr1_27056065_27056215_+	34	H9D0	chr1	27056065	27056215	+	195	-195	-345	UTR-5_1	ENST00000374152	ENSG00000117713	protein_coding	ARID1A	nonCpG
chr1_27057601_27057751_+	30.1	H9D0	chr1	27057601	27057751	+	1731	-1731	-1881	CDS_2	ENST00000374152	ENSG00000117713	protein_coding	ARID1A	nonCpG
chr1_27058006_27058156_-	266.9	H9D0	chr1	27058006	27058156	-	37384	-37384	-37534	Intergenic	ENST00000569378	ENSG00000260063	antisense	RP5-968P14.2	nonCpG
chr1_27087407_27087557_-	216.4	H9D0	chr1	27087407	27087557	-	66785	-66785	-66935	Intergenic	ENST00000569378	ENSG00000260063	antisense	RP5-968P14.2	nonCpG
chr1_27248156_27248306_+	16788.8	H9D0	chr1	27248156	27248306	+	60	60	-90	TSS	ENST00000321265	ENSG00000090273	protein_coding	NUDC	CpG
chr1_27267871_27268021_+	32	H9D0	chr1	27267871	27268021	+	19239	-19239	-19389	CDS_2	ENST00000452707	ENSG00000090273	protein_coding	NUDC	nonCpG
chr1_27527859_27528009_-	31.1	H9D0	chr1	27527859	27528009	-	45	105	-45	TSS	ENST00000446783	ENSG00000214973	pseudogene	CHCHD3P3	CpG
chr1_27533361_27533511_+	328.1	H9D0	chr1	27533361	27533511	+	59	59	-91	TSS	ENST00000449818	ENSG00000225159	pseudogene	NPM1P39	nonCpG
chr1_27648731_27648881_+	38.8	H9D0	chr1	27648731	27648881	+	59	59	-91	TSS	ENST00000498220	ENSG00000186501	protein_coding	TMEM222	CpG
chr1_27651842_27651992_+	160.2	H9D0	chr1	27651842	27651992	+	23	-23	-173	Exon1	ENST00000486001	ENSG00000241547	pseudogene	RP11-4K3__A.5	nonCpG
chr1_27816603_27816753_-	327.1	H9D0	chr1	27816603	27816753	-	66	66	-84	TSS	ENST00000430629	ENSG00000158195	protein_coding	WASF2	CpG
chr1_27930580_27930730_-	34	H9D0	chr1	27930580	27930730	-	212	362	212	UTR-3_3	ENST00000480033	ENSG00000126705	protein_coding	AHDC1	CpG
chr1_28052418_28052568_+	56.3	H9D0	chr1	28052418	28052568	+	71	71	-79	TSS	ENST00000373954	ENSG00000009780	protein_coding	FAM76A	CpG
chr1_28157262_28157412_+	221.3	H9D0	chr1	28157262	28157412	+	70	70	-80	TSS	ENST00000373931	ENSG00000117751	protein_coding	PPP1R8	CpG
chr1_28198987_28199137_+	33	H9D0	chr1	28198987	28199137	+	72	72	-78	TSS	ENST00000373927	ENSG00000130775	protein_coding	THEMIS2	CpG
chr1_28240985_28241135_-	318.4	H9D0	chr1	28240985	28241135	-	39	39	-111	TSS	ENST00000313433	ENSG00000117748	protein_coding	RPA2	CpG
chr1_28261465_28261615_+	133	H9D0	chr1	28261465	28261615	+	74	74	-76	TSS	ENST00000548116	ENSG00000130768	protein_coding	SMPDL3B	nonCpG
chr1_28384531_28384681_-	33	H9D0	chr1	28384531	28384681	-	67	67	-83	TSS	ENST00000373864	ENSG00000158161	protein_coding	EYA3	nonCpG
chr1_28415067_28415217_-	98	H9D0	chr1	28415067	28415217	-	75	75	-75	TSS	ENST00000540618	ENSG00000158161	protein_coding	EYA3	CpG
chr1_28422865_28423015_-	874.5	H9D0	chr1	28422865	28423015	-	68	68	-82	TSS	ENST00000436160	ENSG00000228589	pseudogene	SPCS2P4	nonCpG
chr1_28559440_28559590_-	3696.1	H9D0	chr1	28559440	28559590	-	75	75	-75	TSS	ENST00000482674	ENSG00000126698	protein_coding	DNAJC8	CpG
chr1_28562590_28562740_+	7646.5	H9D0	chr1	28562590	28562740	+	74	74	-76	TSS	ENST00000465645	ENSG00000130770	protein_coding	ATPIF1	CpG
chr1_28696177_28696327_+	170.8	H9D0	chr1	28696177	28696327	+	73	77	-73	TSS	ENST00000493669	ENSG00000204138	protein_coding	PHACTR4	CpG
chr1_28733845_28733995_+	39.8	H9D0	chr1	28733845	28733995	+	37591	-37591	-37741	UTR-5_2	ENST00000493669	ENSG00000204138	protein_coding	PHACTR4	nonCpG
chr1_28832262_28832412_-	52.4	H9D0	chr1	28832262	28832412	-	21327	21477	21327	Intergenic	ENST00000447051	ENSG00000231468	pseudogene	PRDX3P2	nonCpG
chr1_28832480_28832630_+	111.6	H9D0	chr1	28832480	28832630	+	74	74	-76	TSS	ENST00000447507	ENSG00000242125	sense_intronic	SNHG3	nonCpG
chr1_28834564_28834714_+	35.9	H9D0	chr1	28834564	28834714	+	1702	-1702	-1852	Exon1	ENST00000437681	ENSG00000242125	sense_intronic	SNHG3	nonCpG
chr1_28835266_28835416_+	126.2	H9D0	chr1	28835266	28835416	+	196	-196	-346	Exon1	ENST00000363217	ENSG00000200087	snoRNA	SNORA73B	nonCpG
chr1_28856293_28856443_+	62.1	H9D0	chr1	28856293	28856443	+	11087	-11087	-11237	UTR-5_2	ENST00000430407	ENSG00000180198	protein_coding	RCC1	nonCpG
chr1_28880077_28880227_+	124.2	H9D0	chr1	28880077	28880227	+	44	106	-44	TSS	ENST00000464093	ENSG00000180098	protein_coding	TRNAU1AP	nonCpG
chr1_28905255_28905405_-	52.4	H9D0	chr1	28905255	28905405	-	71	79	-71	TSS	ENST00000408612	ENSG00000221539	snoRNA	SNORD99	nonCpG
chr1_28969506_28969656_-	291.2	H9D0	chr1	28969506	28969656	-	72	72	-78	TSS	ENST00000373824	ENSG00000120656	protein_coding	TAF12	CpG
chr1_28969626_28969776_+	35.9	H9D0	chr1	28969626	28969776	+	37	113	-37	TSS	ENST00000420776	ENSG00000229388	lincRNA	RP11-442N24__B.1	CpG
chr1_28975043_28975193_+	43.7	H9D0	chr1	28975043	28975193	+	68	68	-82	TSS	ENST00000602813	ENSG00000270103	lincRNA	RNU11	nonCpG
chr1_29007522_29007672_+	33	H9D0	chr1	29007522	29007672	+	12231	-12231	-12381	Intron	ENST00000294409	ENSG00000162419	protein_coding	GMEB1	nonCpG
chr1_29010019_29010169_+	40.8	H9D0	chr1	29010019	29010169	+	56	56	-94	TSS	ENST00000480454	ENSG00000162419	protein_coding	GMEB1	nonCpG
chr1_29063388_29063538_+	300.9	H9D0	chr1	29063388	29063538	+	73	73	-77	TSS	ENST00000478283	ENSG00000198492	protein_coding	YTHDF2	CpG
chr1_29064092_29064242_-	41.7	H9D0	chr1	29064092	29064242	-	94495	-94495	-94645	Intergenic	ENST00000495422	ENSG00000120656	protein_coding	TAF12	CpG
chr1_29213540_29213690_+	258.2	H9D0	chr1	29213540	29213690	+	62	62	-88	TSS	ENST00000343067	ENSG00000159023	protein_coding	EPB41	CpG
chr1_29241006_29241156_+	614.4	H9D0	chr1	29241006	29241156	+	66	84	-66	TSS	ENST00000373797	ENSG00000159023	protein_coding	EPB41	CpG
chr1_29309075_29309225_-	7265.1	H9D0	chr1	29309075	29309225	-	45	45	-105	TSS	ENST00000425821	ENSG00000225616	pseudogene	RP4-604A21.1	nonCpG
chr1_29313867_29314017_+	36.9	H9D0	chr1	29313867	29314017	+	72777	-72777	-72927	UTR-5_2	ENST00000373797	ENSG00000159023	protein_coding	EPB41	nonCpG
chr1_29475203_29475353_-	43.7	H9D0	chr1	29475203	29475353	-	33041	33191	33041	UTR-3_1	ENST00000466448	ENSG00000116350	protein_coding	SRSF4	nonCpG
chr1_29475626_29475776_-	50.5	H9D0	chr1	29475626	29475776	-	32618	32768	32618	UTR-3_1	ENST00000466448	ENSG00000116350	protein_coding	SRSF4	nonCpG
chr1_29508284_29508434_-	67.9	H9D0	chr1	29508284	29508434	-	40	110	-40	TSS	ENST00000466448	ENSG00000116350	protein_coding	SRSF4	CpG
chr1_29557328_29557478_-	39.8	H9D0	chr1	29557328	29557478	-	75	75	-75	TSS	ENST00000482610	ENSG00000116353	protein_coding	MECR	CpG
chr1_31532349_31532499_-	137.8	H9D0	chr1	31532349	31532499	-	2264	2414	2264	UTR-5_1	ENST00000531867	ENSG00000134644	protein_coding	PUM1	nonCpG
chr1_31538467_31538617_-	516.4	H9D0	chr1	31538467	31538617	-	75	75	-75	TSS	ENST00000424085	ENSG00000134644	protein_coding	PUM1	CpG
chr1_31769560_31769710_-	549.4	H9D0	chr1	31769560	31769710	-	69	69	-81	TSS	ENST00000463988	ENSG00000060688	protein_coding	SNRNP40	CpG
chr1_31769772_31769922_+	288.3	H9D0	chr1	31769772	31769922	+	72	72	-78	TSS	ENST00000479629	ENSG00000121766	protein_coding	ZCCHC17	CpG
chr1_31782816_31782966_+	737.7	H9D0	chr1	31782816	31782966	+	12923	-12923	-13073	UTR-5_2	ENST00000490049	ENSG00000121766	protein_coding	ZCCHC17	nonCpG
chr1_31791881_31792031_+	33	H9D0	chr1	31791881	31792031	+	21988	-21988	-22138	UTR-5_3	ENST00000490049	ENSG00000121766	protein_coding	ZCCHC17	nonCpG
chr1_31809966_31810116_+	46.6	H9D0	chr1	31809966	31810116	+	40073	-40073	-40223	UTR-5_4	ENST00000490049	ENSG00000121766	protein_coding	ZCCHC17	nonCpG
chr1_31845848_31845998_-	276.6	H9D0	chr1	31845848	31845998	-	75	75	-75	TSS	ENST00000373713	ENSG00000121769	protein_coding	FABP3	nonCpG
chr1_31898181_31898331_-	176.7	H9D0	chr1	31898181	31898331	-	4283	4433	4283	Intergenic	ENST00000596131	ENSG00000268950	protein_coding	AC114494.1	nonCpG
chr1_32495821_32495971_+	34.9	H9D0	chr1	32495821	32495971	+	16039	-16039	-16189	UTR-5_2	ENST00000484270	ENSG00000121774	protein_coding	KHDRBS1	nonCpG
chr1_32508723_32508873_+	38.8	H9D0	chr1	32508723	32508873	+	28941	-28941	-29091	Intron	ENST00000484270	ENSG00000121774	protein_coding	KHDRBS1	nonCpG
chr1_32538449_32538599_+	56.3	H9D0	chr1	32538449	32538599	+	64	86	-64	TSS	ENST00000438825	ENSG00000121775	protein_coding	TMEM39B	CpG
chr1_32573591_32573741_+	129.1	H9D0	chr1	32573591	32573741	+	67	67	-83	TSS	ENST00000471599	ENSG00000025800	protein_coding	KPNA6	nonCpG
chr1_32620113_32620263_+	83.5	H9D0	chr1	32620113	32620263	+	11534	-11534	-11684	CDS_2	ENST00000545542	ENSG00000025800	protein_coding	KPNA6	nonCpG
chr1_32645212_32645362_+	73.8	H9D0	chr1	32645212	32645362	+	74	74	-76	TSS	ENST00000373610	ENSG00000084652	protein_coding	TXLNA	CpG
chr1_32645838_32645988_+	348.5	H9D0	chr1	32645838	32645988	+	173	-173	-323	UTR-5_1	ENST00000373609	ENSG00000084652	protein_coding	TXLNA	nonCpG
chr1_32666161_32666311_+	61.1	H9D0	chr1	32666161	32666311	+	72	72	-78	TSS	ENST00000421922	ENSG00000160050	protein_coding	CCDC28B	CpG
chr1_32667437_32667587_+	194.1	H9D0	chr1	32667437	32667587	+	141	-141	-291	UTR-5_1	ENST00000483009	ENSG00000160050	protein_coding	CCDC28B	nonCpG
chr1_32671174_32671324_+	67.9	H9D0	chr1	32671174	32671324	+	63	87	-63	TSS	ENST00000291358	ENSG00000160051	protein_coding	IQCC	CpG
chr1_32671677_32671827_+	53.4	H9D0	chr1	32671677	32671827	+	416	-416	-566	CDS_2	ENST00000291358	ENSG00000160051	protein_coding	IQCC	CpG
chr1_32688063_32688213_+	638.7	H9D0	chr1	32688063	32688213	+	68	82	-68	TSS	ENST00000474371	ENSG00000084623	protein_coding	EIF3I	nonCpG
chr1_32739647_32739797_+	55.3	H9D0	chr1	32739647	32739797	+	74	74	-76	TSS	ENST00000477031	ENSG00000182866	protein_coding	LCK	nonCpG
chr1_32757651_32757801_+	255.3	H9D0	chr1	32757651	32757801	+	66	84	-66	TSS	ENST00000481281	ENSG00000116478	protein_coding	HDAC1	CpG
chr1_32800113_32800263_-	39.8	H9D0	chr1	32800113	32800263	-	1717	1867	1717	UTR-3_1	ENST00000329421	ENSG00000175130	protein_coding	MARCKSL1	nonCpG
chr1_32859667_32859817_-	94.1	H9D0	chr1	32859667	32859817	-	209	359	209	CDS_3	ENST00000527513	ENSG00000160058	protein_coding	BSDC1	CpG
chr1_32936108_32936258_+	33	H9D0	chr1	32936108	32936258	+	5439	-5439	-5589	UTR-5_2	ENST00000609129	ENSG00000273274	protein_coding	ZBTB8B	nonCpG
chr1_32946415_32946565_+	36.9	H9D0	chr1	32946415	32946565	+	15746	-15746	-15896	CDS_2	ENST00000609129	ENSG00000273274	protein_coding	ZBTB8B	nonCpG
chr1_33116061_33116211_-	1153.1	H9D0	chr1	33116061	33116211	-	75	75	-75	TSS	ENST00000473294	ENSG00000176261	protein_coding	ZBTB8OS	nonCpG
chr1_33116471_33116621_-	250.4	H9D0	chr1	33116471	33116621	-	33	33	-117	TSS	ENST00000479075	ENSG00000176261	protein_coding	ZBTB8OS	CpG
chr1_33116725_33116875_+	323.2	H9D0	chr1	33116725	33116875	+	65	85	-65	TSS	ENST00000401893	ENSG00000162521	protein_coding	RBBP4	CpG
chr1_33117438_33117588_+	110.7	H9D0	chr1	33117438	33117588	+	351	-351	-501	UTR-5_2	ENST00000445722	ENSG00000162521	protein_coding	RBBP4	nonCpG
chr1_33282906_33283056_-	1567.5	H9D0	chr1	33282906	33283056	-	12	12	-138	TSS	ENST00000481895	ENSG00000134684	protein_coding	YARS	CpG
chr1_33283145_33283295_+	74.7	H9D0	chr1	33283145	33283295	+	47	47	-103	TSS	ENST00000356689	ENSG00000116497	protein_coding	S100PBP	CpG
chr1_33290837_33290987_+	97.1	H9D0	chr1	33290837	33290987	+	340	-340	-490	UTR-5_1	ENST00000530552	ENSG00000116497	protein_coding	S100PBP	nonCpG
chr1_33502380_33502530_-	210.6	H9D0	chr1	33502380	33502530	-	65	65	-85	TSS	ENST00000487289	ENSG00000004455	protein_coding	AK2	CpG
chr1_35321514_35321664_-	45.6	H9D0	chr1	35321514	35321664	-	2982	3132	2982	UTR-5_1	ENST00000417239	ENSG00000163866	protein_coding	SMIM12	nonCpG
chr1_35325333_35325483_-	80.6	H9D0	chr1	35325333	35325483	-	66	84	-66	TSS	ENST00000521580	ENSG00000163866	protein_coding	SMIM12	CpG
chr1_35450851_35451001_-	67	H9D0	chr1	35450851	35451001	-	63	63	-87	TSS	ENST00000417456	ENSG00000241014	processed_transcript	RP11-244H3.1	CpG
chr1_35497494_35497644_-	47.6	H9D0	chr1	35497494	35497644	-	75	75	-75	TSS	ENST00000373340	ENSG00000163867	protein_coding	ZMYM6	CpG
chr1_35544876_35545026_+	33	H9D0	chr1	35544876	35545026	+	59	91	-59	TSS	ENST00000359858	ENSG00000197056	protein_coding	ZMYM1	CpG
chr1_35559440_35559590_+	79.6	H9D0	chr1	35559440	35559590	+	601	-601	-751	UTR-5_2	ENST00000476269	ENSG00000197056	protein_coding	ZMYM1	nonCpG
chr1_35654908_35655058_-	632.8	H9D0	chr1	35654908	35655058	-	1117	1267	1117	CDS_6	ENST00000470472	ENSG00000116560	protein_coding	SFPQ	nonCpG
chr1_35656326_35656476_-	284.4	H9D0	chr1	35656326	35656476	-	2273	2423	2273	CDS_8	ENST00000357214	ENSG00000116560	protein_coding	SFPQ	nonCpG
chr1_35658671_35658821_-	191.2	H9D0	chr1	35658671	35658821	-	72	78	-72	TSS	ENST00000357214	ENSG00000116560	protein_coding	SFPQ	CpG
chr1_35734563_35734713_+	65	H9D0	chr1	35734563	35734713	+	70	70	-80	TSS	ENST00000441447	ENSG00000146463	protein_coding	ZMYM4	CpG
chr1_35816881_35817031_+	34.9	H9D0	chr1	35816881	35817031	+	559	-559	-709	Exon1	ENST00000434805	ENSG00000229994	pseudogene	RPL5P4	nonCpG
chr1_35857735_35857885_+	37.9	H9D0	chr1	35857735	35857885	+	30430	-30430	-30580	CDS_10	ENST00000457946	ENSG00000146463	protein_coding	ZMYM4	nonCpG
chr1_36022947_36023097_-	47.6	H9D0	chr1	36022947	36023097	-	67	67	-83	TSS	ENST00000325722	ENSG00000142687	protein_coding	KIAA0319L	CpG
chr1_36023316_36023466_+	88.3	H9D0	chr1	36023316	36023466	+	74	76	-74	TSS	ENST00000356090	ENSG00000020129	protein_coding	NCDN	CpG
chr1_36107045_36107195_-	645.5	H9D0	chr1	36107045	36107195	-	250	400	250	UTR-5_1	ENST00000373237	ENSG00000126067	protein_coding	PSMB2	CpG
chr1_36219464_36219614_-	72.8	H9D0	chr1	36219464	36219614	-	15915	16065	15915	CDS_17	ENST00000318121	ENSG00000092853	protein_coding	CLSPN	nonCpG
chr1_36226038_36226188_-	65	H9D0	chr1	36226038	36226188	-	9341	9491	9341	CDS_18	ENST00000318121	ENSG00000092853	protein_coding	CLSPN	nonCpG
chr1_36235520_36235670_-	1295.8	H9D0	chr1	36235520	36235670	-	48	48	-102	TSS	ENST00000251195	ENSG00000092853	protein_coding	CLSPN	CpG
chr1_36615012_36615162_-	100.9	H9D0	chr1	36615012	36615162	-	65	85	-65	TSS	ENST00000469757	ENSG00000054116	protein_coding	TRAPPC3	CpG
chr1_36689957_36690107_+	553.3	H9D0	chr1	36689957	36690107	+	75	75	-75	TSS	ENST00000469141	ENSG00000054118	protein_coding	THRAP3	CpG
chr1_36724905_36725055_+	617.3	H9D0	chr1	36724905	36725055	+	34872	-34872	-35022	UTR-5_3	ENST00000478853	ENSG00000054118	protein_coding	THRAP3	nonCpG
chr1_36748057_36748207_+	52.4	H9D0	chr1	36748057	36748207	+	58024	-58024	-58174	UTR-5_4	ENST00000478853	ENSG00000054118	protein_coding	THRAP3	nonCpG
chr1_36755190_36755340_+	62.1	H9D0	chr1	36755190	36755340	+	22	128	-22	TSS	ENST00000466743	ENSG00000054118	protein_coding	THRAP3	nonCpG
chr1_36756899_36757049_+	47.6	H9D0	chr1	36756899	36757049	+	1581	-1581	-1731	UTR-5_2	ENST00000466743	ENSG00000054118	protein_coding	THRAP3	nonCpG
chr1_36759375_36759525_+	57.3	H9D0	chr1	36759375	36759525	+	4057	-4057	-4207	UTR-5_4	ENST00000466743	ENSG00000054118	protein_coding	THRAP3	nonCpG
chr1_36762107_36762257_+	84.4	H9D0	chr1	36762107	36762257	+	72075	-72075	-72225	CDS_7	ENST00000469141	ENSG00000054118	protein_coding	THRAP3	nonCpG
chr1_36863419_36863569_-	110.7	H9D0	chr1	36863419	36863569	-	74	74	-76	TSS	ENST00000315732	ENSG00000181817	protein_coding	LSM10	CpG
chr1_36929891_36930041_-	902.7	H9D0	chr1	36929891	36930041	-	55	55	-95	TSS	ENST00000462067	ENSG00000116898	protein_coding	MRPS15	CpG
chr1_37791680_37791830_+	321.3	H9D0	chr1	37791680	37791830	+	4622	4772	4622	Intergenic	ENST00000438196	ENSG00000230451	pseudogene	RPS29P6	nonCpG
chr1_37980280_37980430_-	479.5	H9D0	chr1	37980280	37980430	-	73	77	-73	TSS	ENST00000475828	ENSG00000163875	protein_coding	MEAF6	CpG
chr1_38019830_38019980_-	92.2	H9D0	chr1	38019830	38019980	-	73	73	-77	TSS	ENST00000296215	ENSG00000163877	protein_coding	SNIP1	nonCpG
chr1_38022477_38022627_+	276.6	H9D0	chr1	38022477	38022627	+	74	76	-74	TSS	ENST00000490312	ENSG00000163879	protein_coding	DNALI1	CpG
chr1_38023127_38023277_+	75.7	H9D0	chr1	38023127	38023277	+	521	-521	-671	UTR-5_2	ENST00000541606	ENSG00000163879	protein_coding	DNALI1	nonCpG
chr1_38034789_38034939_-	63.1	H9D0	chr1	38034789	38034939	-	1555	1705	1555	UTR-3_4	ENST00000462812	ENSG00000134697	protein_coding	GNL2	nonCpG
chr1_38061461_38061611_-	1072.5	H9D0	chr1	38061461	38061611	-	75	75	-75	TSS	ENST00000488496	ENSG00000134697	protein_coding	GNL2	CpG
chr1_38156114_38156264_-	142.7	H9D0	chr1	38156114	38156264	-	72	78	-72	TSS	ENST00000358011	ENSG00000116922	protein_coding	C1orf109	CpG
chr1_38158093_38158243_+	795.9	H9D0	chr1	38158093	38158243	+	59	59	-91	TSS	ENST00000327331	ENSG00000134690	protein_coding	CDCA8	CpG
chr1_38357053_38357203_-	629	H9D0	chr1	38357053	38357203	-	40218	40368	40218	CDS_17	ENST00000373027	ENSG00000204084	protein_coding	INPP5B	nonCpG
chr1_38397348_38397498_-	761.9	H9D0	chr1	38397348	38397498	-	73	73	-77	TSS	ENST00000373027	ENSG00000204084	protein_coding	INPP5B	CpG
chr1_38455612_38455762_-	874.5	H9D0	chr1	38455612	38455762	-	55	55	-95	TSS	ENST00000470585	ENSG00000183431	protein_coding	SF3A3	CpG
chr1_38478331_38478481_+	2963.3	H9D0	chr1	38478331	38478481	+	74	74	-76	TSS	ENST00000486563	ENSG00000183520	protein_coding	UTP11L	CpG
chr1_38891017_38891167_+	162.1	H9D0	chr1	38891017	38891167	+	28687	-28687	-28837	Intergenic	ENST00000363926	ENSG00000200796	snRNA	RNU6-753P	nonCpG
chr1_38892429_38892579_-	37.9	H9D0	chr1	38892429	38892579	-	211990	-211990	-212140	Intergenic	ENST00000431311	ENSG00000237290	lincRNA	RP11-214L19.1	nonCpG
chr1_38894080_38894230_-	59.2	H9D0	chr1	38894080	38894230	-	213641	-213641	-213791	Intergenic	ENST00000431311	ENSG00000237290	lincRNA	RP11-214L19.1	nonCpG
chr1_39175717_39175867_+	30.1	H9D0	chr1	39175717	39175867	+	1115	-1115	-1265	Exon1	ENST00000442006	ENSG00000215895	pseudogene	RP11-334L9.1	nonCpG
chr1_39338974_39339124_-	71.8	H9D0	chr1	39338974	39339124	-	66	66	-84	TSS	ENST00000494695	ENSG00000214114	protein_coding	MYCBP	CpG
chr1_39407381_39407531_-	41.7	H9D0	chr1	39407381	39407531	-	75	75	-75	TSS	ENST00000372990	ENSG00000158315	protein_coding	RHBDL2	nonCpG
chr1_39491922_39492072_+	5569.4	H9D0	chr1	39491922	39492072	+	67	67	-83	TSS	ENST00000372967	ENSG00000168653	protein_coding	NDUFS5	nonCpG
chr1_39494318_39494468_+	8499.7	H9D0	chr1	39494318	39494468	+	2329	-2329	-2479	UTR-5_2	ENST00000372967	ENSG00000168653	protein_coding	NDUFS5	nonCpG
chr1_39749004_39749154_+	30.1	H9D0	chr1	39749004	39749154	+	207	-207	-357	UTR-5_2	ENST00000485063	ENSG00000127603	protein_coding	MACF1	nonCpG
chr1_39878249_39878399_+	52.4	H9D0	chr1	39878249	39878399	+	2099	-2099	-2249	CDS_1	ENST00000530275	ENSG00000255103	protein_coding	KIAA0754	nonCpG
chr1_39903372_39903522_+	46.6	H9D0	chr1	39903372	39903522	+	2075	-2075	-2225	Intron	ENST00000469490	ENSG00000127603	protein_coding	MACF1	nonCpG
chr1_39904869_39905019_+	45.6	H9D0	chr1	39904869	39905019	+	3572	-3572	-3722	UTR-5_3	ENST00000469490	ENSG00000127603	protein_coding	MACF1	nonCpG
chr1_40183740_40183890_+	33	H9D0	chr1	40183740	40183890	+	41	-41	-191	Exon1	ENST00000536963	ENSG00000225333	pseudogene	RP1-144F13.4	nonCpG
chr1_40205761_40205911_+	825	H9D0	chr1	40205761	40205911	+	1100	-1100	-1250	UTR-5_2	ENST00000480169	ENSG00000084072	protein_coding	PPIE	nonCpG
chr1_40349101_40349251_-	54.4	H9D0	chr1	40349101	40349251	-	75	75	-75	TSS	ENST00000462797	ENSG00000043514	protein_coding	TRIT1	CpG
chr1_40420737_40420887_+	31.1	H9D0	chr1	40420737	40420887	+	71	79	-71	TSS	ENST00000420632	ENSG00000168389	protein_coding	MFSD2A	CpG
chr1_40506326_40506476_+	183.4	H9D0	chr1	40506326	40506476	+	73	77	-73	TSS	ENST00000414281	ENSG00000131236	protein_coding	CAP1	CpG
chr1_40507024_40507174_+	123.3	H9D0	chr1	40507024	40507174	+	471	-471	-621	Intron	ENST00000446031	ENSG00000131236	protein_coding	CAP1	nonCpG
chr1_40524932_40525082_+	1784	H9D0	chr1	40524932	40525082	+	18379	-18379	-18529	UTR-5_2	ENST00000446031	ENSG00000131236	protein_coding	CAP1	nonCpG
chr1_40562844_40562994_-	1573.4	H9D0	chr1	40562844	40562994	-	75	75	-75	TSS	ENST00000527311	ENSG00000131238	protein_coding	PPT1	CpG
chr1_40626984_40627134_+	126.2	H9D0	chr1	40626984	40627134	+	60	60	-90	TSS	ENST00000372771	ENSG00000117000	protein_coding	RLF	CpG
chr1_40723833_40723983_+	558.1	H9D0	chr1	40723833	40723983	+	74	74	-76	TSS	ENST00000479131	ENSG00000084073	protein_coding	ZMPSTE24	CpG
chr1_40915661_40915811_+	32	H9D0	chr1	40915661	40915811	+	38	112	-38	TSS	ENST00000469416	ENSG00000187801	protein_coding	ZFP69B	CpG
chr1_40974364_40974514_+	43.7	H9D0	chr1	40974364	40974514	+	74	74	-76	TSS	ENST00000432259	ENSG00000164002	protein_coding	EXO5	CpG
chr1_40997096_40997246_-	31.1	H9D0	chr1	40997096	40997246	-	14250	-14250	-14400	Intergenic	ENST00000437060	ENSG00000238186	antisense	RP11-656D10.6	CpG
chr1_40997240_40997390_+	174.7	H9D0	chr1	40997240	40997390	+	66	84	-66	TSS	ENST00000465152	ENSG00000117010	protein_coding	ZNF684	CpG
chr1_41157301_41157451_+	115.5	H9D0	chr1	41157301	41157451	+	71	79	-71	TSS	ENST00000447388	ENSG00000066136	protein_coding	NFYC	CpG
chr1_41445287_41445437_+	347.5	H9D0	chr1	41445287	41445437	+	11	139	-11	TSS	ENST00000541520	ENSG00000171793	protein_coding	CTPS1	CpG
chr1_41651850_41652000_-	84.4	H9D0	chr1	41651850	41652000	-	55782	55932	55782	UTR-5_1	ENST00000337495	ENSG00000010803	protein_coding	SCMH1	nonCpG
chr1_42744080_42744230_-	37.9	H9D0	chr1	42744080	42744230	-	28	178	28	CDS_2	ENST00000454417	ENSG00000198815	protein_coding	FOXJ3	nonCpG
chr1_42800808_42800958_-	60.2	H9D0	chr1	42800808	42800958	-	66	84	-66	TSS	ENST00000445886	ENSG00000198815	protein_coding	FOXJ3	CpG
chr1_42922155_42922305_+	346.5	H9D0	chr1	42922155	42922305	+	74	74	-76	TSS	ENST00000372561	ENSG00000127125	protein_coding	PPCS	CpG
chr1_42922841_42922991_+	99	H9D0	chr1	42922841	42922991	+	27	123	-27	TSS	ENST00000482168	ENSG00000127125	protein_coding	PPCS	nonCpG
chr1_43124032_43124182_+	143.7	H9D0	chr1	43124032	43124182	+	63	63	-87	TSS	ENST00000304979	ENSG00000171960	protein_coding	PPIH	CpG
chr1_43162238_43162388_+	230	H9D0	chr1	43162238	43162388	+	13412	-13412	-13562	UTR-5_4	ENST00000467957	ENSG00000065978	protein_coding	YBX1	nonCpG
chr1_43166507_43166657_+	39.8	H9D0	chr1	43166507	43166657	+	17850	-17850	-18000	CDS_6	ENST00000436427	ENSG00000065978	protein_coding	YBX1	nonCpG
chr1_43232888_43233038_+	64.1	H9D0	chr1	43232888	43233038	+	74	74	-76	TSS	ENST00000464081	ENSG00000164008	protein_coding	C1orf50	CpG
chr1_43282178_43282328_-	39.8	H9D0	chr1	43282178	43282328	-	147	297	147	UTR-5_1	ENST00000372522	ENSG00000177868	protein_coding	CCDC23	nonCpG
chr1_43282891_43283041_-	225.2	H9D0	chr1	43282891	43283041	-	63	63	-87	TSS	ENST00000537227	ENSG00000177868	protein_coding	CCDC23	CpG
chr1_43314885_43315035_+	36.9	H9D0	chr1	43314885	43315035	+	74	76	-74	TSS	ENST00000397034	ENSG00000164011	protein_coding	ZNF691	nonCpG
chr1_43316544_43316694_+	160.2	H9D0	chr1	43316544	43316694	+	187	-187	-337	CDS_2	ENST00000372502	ENSG00000164011	protein_coding	ZNF691	nonCpG
chr1_43424464_43424614_-	231	H9D0	chr1	43424464	43424614	-	66	66	-84	TSS	ENST00000372500	ENSG00000117394	protein_coding	SLC2A1	CpG
chr1_43551413_43551563_+	34.9	H9D0	chr1	43551413	43551563	+	59260	59410	59260	Intergenic	ENST00000410048	ENSG00000186973	protein_coding	FAM183A	nonCpG
chr1_43637854_43638004_-	691.1	H9D0	chr1	43637854	43638004	-	73	77	-73	TSS	ENST00000236051	ENSG00000117395	protein_coding	EBNA1BP2	CpG
chr1_43736286_43736436_+	30.1	H9D0	chr1	43736286	43736436	+	569	-569	-719	UTR-5_2	ENST00000442284	ENSG00000179178	protein_coding	TMEM125	nonCpG
chr1_43824762_43824912_+	465.9	H9D0	chr1	43824762	43824912	+	79	-79	-229	UTR-5_1	ENST00000372462	ENSG00000117399	protein_coding	CDC20	CpG
chr1_43833607_43833757_-	62.1	H9D0	chr1	43833607	43833757	-	75	75	-75	TSS	ENST00000413844	ENSG00000066322	protein_coding	ELOVL1	nonCpG
chr1_43854029_43854179_-	49.5	H9D0	chr1	43854029	43854179	-	1276	1426	1276	UTR-5_2	ENST00000372455	ENSG00000159479	protein_coding	MED8	nonCpG
chr1_43855490_43855640_+	37.9	H9D0	chr1	43855490	43855640	+	65	85	-65	TSS	ENST00000357658	ENSG00000198198	protein_coding	SZT2	CpG
chr1_44115745_44115895_+	158.2	H9D0	chr1	44115745	44115895	+	67	83	-67	TSS	ENST00000372396	ENSG00000066135	protein_coding	KDM4A	CpG
chr1_44116102_44116252_+	53.4	H9D0	chr1	44116102	44116252	+	46	104	-46	TSS	ENST00000463151	ENSG00000066135	protein_coding	KDM4A	CpG
chr1_44118732_44118882_+	60.2	H9D0	chr1	44118732	44118882	+	2526	-2526	-2676	UTR-5_2	ENST00000463151	ENSG00000066135	protein_coding	KDM4A	nonCpG
chr1_44370422_44370572_-	79.6	H9D0	chr1	44370422	44370572	-	41386	41536	41386	Intergenic	ENST00000445226	ENSG00000237950	antisense	RP11-7O11.3	nonCpG
chr1_44371169_44371319_-	49.5	H9D0	chr1	44371169	44371319	-	40639	40789	40639	Intergenic	ENST00000445226	ENSG00000237950	antisense	RP11-7O11.3	nonCpG
chr1_44435596_44435746_+	74.7	H9D0	chr1	44435596	44435746	+	75	75	-75	TSS	ENST00000471934	ENSG00000132768	protein_coding	DPH2	CpG
chr1_44440557_44440707_+	125.2	H9D0	chr1	44440557	44440707	+	74	74	-76	TSS	ENST00000461670	ENSG00000117410	protein_coding	ATP6V0B	CpG
chr1_44588183_44588333_-	15255.2	H9D0	chr1	44588183	44588333	-	1	1	-149	TSS	ENST00000402743	ENSG00000233514	pseudogene	RP11-570P14.1	nonCpG
chr1_44679068_44679218_+	62.1	H9D0	chr1	44679068	44679218	+	74	74	-76	TSS	ENST00000440641	ENSG00000178028	protein_coding	DMAP1	CpG
chr1_44785343_44785493_-	78.6	H9D0	chr1	44785343	44785493	-	71	79	-71	TSS	ENST00000456170	ENSG00000117419	protein_coding	ERI3	nonCpG
chr1_44818524_44818674_-	47.6	H9D0	chr1	44818524	44818674	-	75	75	-75	TSS	ENST00000537474	ENSG00000117419	protein_coding	ERI3	nonCpG
chr1_45187500_45187650_-	45.6	H9D0	chr1	45187500	45187650	-	74	74	-76	TSS	ENST00000362507	ENSG00000199377	snRNA	RNU5F-1	nonCpG
chr1_45196767_45196917_-	166	H9D0	chr1	45196767	45196917	-	75	75	-75	TSS	ENST00000363299	ENSG00000200169	snRNA	RNU5D-1	nonCpG
chr1_45205439_45205589_+	464.9	H9D0	chr1	45205439	45205589	+	57	57	-93	TSS	ENST00000493027	ENSG00000142945	protein_coding	KIF2C	CpG
chr1_45241101_45241251_+	38.8	H9D0	chr1	45241101	45241251	+	7	143	-7	TSS	ENST00000372209	ENSG00000142937	protein_coding	RPS8	CpG
chr1_45243211_45243361_+	44.6	H9D0	chr1	45243211	45243361	+	10	10	-140	TSS	ENST00000484599	ENSG00000142937	protein_coding	RPS8	nonCpG
chr1_45246373_45246523_-	157.2	H9D0	chr1	45246373	45246523	-	14	14	-136	TSS	ENST00000455333	ENSG00000234093	pseudogene	RPS15AP11	nonCpG
chr1_45285594_45285744_-	234.9	H9D0	chr1	45285594	45285744	-	75	75	-75	TSS	ENST00000365574	ENSG00000202444	snRNA	RNU5E-6P	nonCpG
chr1_45452180_45452330_-	329	H9D0	chr1	45452180	45452330	-	72	78	-72	TSS	ENST00000477953	ENSG00000070785	protein_coding	EIF2B3	CpG
chr1_45477851_45478001_+	61.1	H9D0	chr1	45477851	45478001	+	72	72	-78	TSS	ENST00000494399	ENSG00000126088	protein_coding	UROD	nonCpG
chr1_45478503_45478653_+	508.6	H9D0	chr1	45478503	45478653	+	75	75	-75	TSS	ENST00000428106	ENSG00000126088	protein_coding	UROD	nonCpG
chr1_45800110_45800260_-	129.1	H9D0	chr1	45800110	45800260	-	73	73	-77	TSS	ENST00000533178	ENSG00000132781	protein_coding	MUTYH	nonCpG
chr1_45805717_45805867_-	45.6	H9D0	chr1	45805717	45805867	-	70	70	-80	TSS	ENST00000355498	ENSG00000132781	protein_coding	MUTYH	CpG
chr1_45805994_45806144_-	68.9	H9D0	chr1	45805994	45806144	-	75	75	-75	TSS	ENST00000483642	ENSG00000132781	protein_coding	MUTYH	nonCpG
chr1_45956755_45956905_-	87.4	H9D0	chr1	45956755	45956905	-	72	78	-72	TSS	ENST00000486676	ENSG00000070759	protein_coding	TESK2	CpG
chr1_45965932_45966082_+	103.9	H9D0	chr1	45965932	45966082	+	208	-208	-358	UTR-5_1	ENST00000401061	ENSG00000132763	protein_coding	MMACHC	CpG
chr1_45972950_45973100_+	33	H9D0	chr1	45972950	45973100	+	7226	-7226	-7376	CDS_2	ENST00000401061	ENSG00000132763	protein_coding	MMACHC	nonCpG
chr1_45984652_45984802_-	2685.7	H9D0	chr1	45984652	45984802	-	2724	2874	2724	UTR-5_1	ENST00000372079	ENSG00000117450	protein_coding	PRDX1	nonCpG
chr1_45987481_45987631_-	320.3	H9D0	chr1	45987481	45987631	-	58	58	-92	TSS	ENST00000483583	ENSG00000117450	protein_coding	PRDX1	CpG
chr1_46016563_46016713_+	103.9	H9D0	chr1	46016563	46016713	+	38	-38	-188	UTR-5_1	ENST00000476957	ENSG00000117448	protein_coding	AKR1A1	CpG
chr1_46049642_46049792_+	4313.4	H9D0	chr1	46049642	46049792	+	74	74	-76	TSS	ENST00000530840	ENSG00000132780	protein_coding	NASP	CpG
chr1_46067850_46068000_+	405.7	H9D0	chr1	46067850	46068000	+	18114	-18114	-18264	CDS_3	ENST00000351223	ENSG00000132780	protein_coding	NASP	nonCpG
chr1_46070533_46070683_+	341.7	H9D0	chr1	46070533	46070683	+	20797	-20797	-20947	CDS_4	ENST00000351223	ENSG00000132780	protein_coding	NASP	nonCpG
chr1_46072077_46072227_+	213.5	H9D0	chr1	46072077	46072227	+	22341	-22341	-22491	CDS_5	ENST00000351223	ENSG00000132780	protein_coding	NASP	nonCpG
chr1_46072917_46073067_+	432.9	H9D0	chr1	46072917	46073067	+	23181	-23181	-23331	Intron	ENST00000351223	ENSG00000132780	protein_coding	NASP	nonCpG
chr1_46073675_46073825_+	360.1	H9D0	chr1	46073675	46073825	+	23939	-23939	-24089	Intron	ENST00000351223	ENSG00000132780	protein_coding	NASP	nonCpG
chr1_46080609_46080759_+	47.6	H9D0	chr1	46080609	46080759	+	29	121	-29	TSS	ENST00000534450	ENSG00000132780	protein_coding	NASP	nonCpG
chr1_46080901_46081051_+	115.5	H9D0	chr1	46080901	46081051	+	171	-171	-321	CDS_2	ENST00000534450	ENSG00000132780	protein_coding	NASP	nonCpG
chr1_46126824_46126974_-	66	H9D0	chr1	46126824	46126974	-	25234	25384	25234	UTR-5_2	ENST00000290795	ENSG00000159592	protein_coding	GPBP1L1	nonCpG
chr1_46152130_46152280_-	554.2	H9D0	chr1	46152130	46152280	-	72	78	-72	TSS	ENST00000290795	ENSG00000159592	protein_coding	GPBP1L1	CpG
chr1_46152671_46152821_-	275.7	H9D0	chr1	46152671	46152821	-	16	134	-16	TSS	ENST00000488278	ENSG00000159592	protein_coding	GPBP1L1	CpG
chr1_46153778_46153928_+	189.3	H9D0	chr1	46153778	46153928	+	61	89	-61	TSS	ENST00000496366	ENSG00000159596	protein_coding	TMEM69	nonCpG
chr1_46312822_46312972_-	31.1	H9D0	chr1	46312822	46312972	-	294	444	294	Exon1	ENST00000413187	ENSG00000232467	pseudogene	TMA16P2	nonCpG
chr1_46503368_46503518_+	34	H9D0	chr1	46503368	46503518	+	3829	-3829	-3979	Intergenic	ENST00000492813	ENSG00000086015	protein_coding	MAST2	nonCpG
chr1_46598226_46598376_-	68.9	H9D0	chr1	46598226	46598376	-	62	62	-88	TSS	ENST00000423209	ENSG00000117461	protein_coding	PIK3R3	CpG
chr1_46664031_46664181_-	66	H9D0	chr1	46664031	46664181	-	67	67	-83	TSS	ENST00000371986	ENSG00000085998	protein_coding	POMGNT1	nonCpG
chr1_46713375_46713525_+	133	H9D0	chr1	46713375	46713525	+	65	65	-85	TSS	ENST00000469835	ENSG00000085999	protein_coding	RAD54L	nonCpG
chr1_46768874_46769024_-	95.1	H9D0	chr1	46768874	46769024	-	72	72	-78	TSS	ENST00000498402	ENSG00000132128	protein_coding	LRRC41	CpG
chr1_46769266_46769416_+	1539.4	H9D0	chr1	46769266	46769416	+	47	103	-47	TSS	ENST00000489056	ENSG00000173660	protein_coding	UQCRH	nonCpG
chr1_46806398_46806548_+	59.2	H9D0	chr1	46806398	46806548	+	75	75	-75	TSS	ENST00000486270	ENSG00000117481	protein_coding	NSUN4	CpG
chr1_47059879_47060029_-	344.6	H9D0	chr1	47059879	47060029	-	73	73	-77	TSS	ENST00000465783	ENSG00000079277	protein_coding	MKNK1	nonCpG
chr1_47069852_47070002_-	54.4	H9D0	chr1	47069852	47070002	-	75	75	-75	TSS	ENST00000428112	ENSG00000079277	protein_coding	MKNK1	CpG
chr1_47108901_47109051_-	33	H9D0	chr1	47108901	47109051	-	1877	2027	1877	CDS_3	ENST00000492233	ENSG00000123472	protein_coding	ATPAF1	nonCpG
chr1_47110853_47111003_-	75.7	H9D0	chr1	47110853	47111003	-	75	75	-75	TSS	ENST00000492233	ENSG00000123472	protein_coding	ATPAF1	nonCpG
chr1_47119468_47119618_-	46.6	H9D0	chr1	47119468	47119618	-	4781	4931	4781	Intron	ENST00000534216	ENSG00000123472	protein_coding	ATPAF1	nonCpG
chr1_47123790_47123940_-	77.6	H9D0	chr1	47123790	47123940	-	459	609	459	CDS_5	ENST00000534216	ENSG00000123472	protein_coding	ATPAF1	nonCpG
chr1_47130964_47131114_-	39.8	H9D0	chr1	47130964	47131114	-	70	80	-70	TSS	ENST00000526821	ENSG00000123472	protein_coding	ATPAF1	nonCpG
chr1_47779715_47779865_-	83.5	H9D0	chr1	47779715	47779865	-	53	97	-53	TSS	ENST00000371877	ENSG00000123473	protein_coding	STIL	CpG
chr1_47799505_47799655_+	87.4	H9D0	chr1	47799505	47799655	+	70	80	-70	TSS	ENST00000450808	ENSG00000162368	protein_coding	CMPK1	CpG
chr1_48918728_48918878_-	38.8	H9D0	chr1	48918728	48918878	-	18804	18954	18804	CDS_12	ENST00000371843	ENSG00000132122	protein_coding	SPATA6	nonCpG
chr1_51737993_51738143_+	31.1	H9D0	chr1	51737993	51738143	+	36051	-36051	-36201	UTR-3_1	ENST00000242719	ENSG00000123091	protein_coding	RNF11	nonCpG
chr1_51887702_51887852_-	291.2	H9D0	chr1	51887702	51887852	-	74	74	-76	TSS	ENST00000493793	ENSG00000085832	protein_coding	EPS15	nonCpG
chr1_52082701_52082851_+	159.2	H9D0	chr1	52082701	52082851	+	71	79	-71	TSS	ENST00000428468	ENSG00000117859	protein_coding	OSBPL9	nonCpG
chr1_52195435_52195585_+	290.2	H9D0	chr1	52195435	52195585	+	69	69	-81	TSS	ENST00000533884	ENSG00000117859	protein_coding	OSBPL9	CpG
chr1_52344318_52344468_-	1856.8	H9D0	chr1	52344318	52344468	-	73	77	-73	TSS	ENST00000468722	ENSG00000078618	protein_coding	NRD1	CpG
chr1_52520799_52520949_-	324.2	H9D0	chr1	52520799	52520949	-	64	64	-86	TSS	ENST00000610127	ENSG00000117862	protein_coding	TXNDC12	CpG
chr1_52521859_52522009_+	32	H9D0	chr1	52521859	52522009	+	67	83	-67	TSS	ENST00000489308	ENSG00000134717	protein_coding	BTF3L4	CpG
chr1_52530417_52530567_+	30.1	H9D0	chr1	52530417	52530567	+	8414	-8414	-8564	UTR-5_3	ENST00000533836	ENSG00000134717	protein_coding	BTF3L4	nonCpG
chr1_52553394_52553544_+	43.7	H9D0	chr1	52553394	52553544	+	31419	-31419	-31569	UTR-3_1	ENST00000472944	ENSG00000134717	protein_coding	BTF3L4	nonCpG
chr1_52830233_52830383_-	51.4	H9D0	chr1	52830233	52830383	-	1445	1595	1445	UTR-3_23	ENST00000491136	ENSG00000154222	protein_coding	CC2D1B	nonCpG
chr1_52831744_52831894_-	57.3	H9D0	chr1	52831744	52831894	-	66	84	-66	TSS	ENST00000491136	ENSG00000154222	protein_coding	CC2D1B	CpG
chr1_52834480_52834630_+	32	H9D0	chr1	52834480	52834630	+	132	-132	-282	Exon1	ENST00000497678	ENSG00000224680	pseudogene	PLA2G12AP1	CpG
chr1_52870055_52870205_-	87.4	H9D0	chr1	52870055	52870205	-	74	76	-74	TSS	ENST00000371568	ENSG00000085840	protein_coding	ORC1	CpG
chr1_52870212_52870362_+	612.5	H9D0	chr1	52870212	52870362	+	71	79	-71	TSS	ENST00000487160	ENSG00000134748	protein_coding	PRPF38A	CpG
chr1_53018679_53018829_-	529	H9D0	chr1	53018679	53018829	-	75	75	-75	TSS	ENST00000528642	ENSG00000134744	protein_coding	ZCCHC11	CpG
chr1_53163938_53164088_-	529	H9D0	chr1	53163938	53164088	-	50	100	-50	TSS	ENST00000371538	ENSG00000162377	protein_coding	SELRC1	CpG
chr1_53238271_53238421_-	1761.7	H9D0	chr1	53238271	53238421	-	49	49	-101	TSS	ENST00000437890	ENSG00000228929	pseudogene	RP11-159C21.4	nonCpG
chr1_53459379_53459529_-	43.7	H9D0	chr1	53459379	53459529	-	5	-5	-155	Promoter-oTSS	ENST00000414168	ENSG00000236360	pseudogene	RP11-334A14.2	nonCpG
chr1_53480552_53480702_+	467.8	H9D0	chr1	53480552	53480702	+	65	85	-65	TSS	ENST00000478274	ENSG00000116171	protein_coding	SCP2	nonCpG
chr1_53493562_53493712_+	32	H9D0	chr1	53493562	53493712	+	12917	-12917	-13067	CDS_2	ENST00000488965	ENSG00000116171	protein_coding	SCP2	nonCpG
chr1_53685942_53686092_-	108.7	H9D0	chr1	53685942	53686092	-	156	306	156	UTR-3_1	ENST00000602807	ENSG00000162384	protein_coding	C1orf123	CpG
chr1_53704105_53704255_-	1448.2	H9D0	chr1	53704105	53704255	-	75	75	-75	TSS	ENST00000462941	ENSG00000162385	protein_coding	MAGOH	CpG
chr1_53895003_53895153_-	80.6	H9D0	chr1	53895003	53895153	-	10495	10645	10495	Intron	ENST00000563752	ENSG00000236253	pseudogene	SLC25A3P1	nonCpG
chr1_54261973_54262123_-	54.4	H9D0	chr1	54261973	54262123	-	41817	41967	41817	Intron	ENST00000537333	ENSG00000058804	protein_coding	NDC1	nonCpG
chr1_54303880_54304030_-	136.9	H9D0	chr1	54303880	54304030	-	61	89	-61	TSS	ENST00000234725	ENSG00000058804	protein_coding	NDC1	CpG
chr1_54354586_54354736_-	36.9	H9D0	chr1	54354586	54354736	-	670	820	670	UTR-5_1	ENST00000464950	ENSG00000058799	protein_coding	YIPF1	nonCpG
chr1_54355381_54355531_-	158.2	H9D0	chr1	54355381	54355531	-	72	72	-78	TSS	ENST00000072644	ENSG00000058799	protein_coding	YIPF1	CpG
chr1_54405697_54405847_-	336.8	H9D0	chr1	54405697	54405847	-	74	76	-74	TSS	ENST00000371376	ENSG00000081870	protein_coding	HSPB11	nonCpG
chr1_54411297_54411447_-	512.5	H9D0	chr1	54411297	54411447	-	155	305	155	UTR-5_2	ENST00000194214	ENSG00000081870	protein_coding	HSPB11	CpG
chr1_54411903_54412053_-	57.3	H9D0	chr1	54411903	54412053	-	301	-301	-451	Promoter-oTSS	ENST00000194214	ENSG00000081870	protein_coding	HSPB11	CpG
chr1_54512972_54513122_-	41.7	H9D0	chr1	54512972	54513122	-	564	714	564	UTR-5_3	ENST00000371348	ENSG00000116209	protein_coding	TMEM59	nonCpG
chr1_54519010_54519160_-	162.1	H9D0	chr1	54519010	54519160	-	75	75	-75	TSS	ENST00000420738	ENSG00000116209	protein_coding	TMEM59	CpG
chr1_54519206_54519356_+	55.3	H9D0	chr1	54519206	54519356	+	67	67	-83	TSS	ENST00000234827	ENSG00000116205	protein_coding	TCEANC2	CpG
chr1_54662092_54662242_-	71.8	H9D0	chr1	54662092	54662242	-	75	75	-75	TSS	ENST00000419823	ENSG00000215883	protein_coding	CYB5RL	nonCpG
chr1_54665792_54665942_+	617.3	H9D0	chr1	54665792	54665942	+	74	76	-74	TSS	ENST00000605337	ENSG00000116221	protein_coding	MRPL37	CpG
chr1_55181483_55181633_+	434.8	H9D0	chr1	55181483	55181633	+	57	57	-93	TSS	ENST00000371284	ENSG00000243725	protein_coding	TTC4	CpG
chr1_55352793_55352943_-	1419	H9D0	chr1	55352793	55352943	-	52	98	-52	TSS	ENST00000371269	ENSG00000116133	protein_coding	DHCR24	CpG
chr1_55505146_55505296_+	35.9	H9D0	chr1	55505146	55505296	+	74	74	-76	TSS	ENST00000302118	ENSG00000169174	protein_coding	PCSK9	CpG
chr1_55535914_55536064_+	63.1	H9D0	chr1	55535914	55536064	+	19308	-19308	-19458	Intergenic	ENST00000490692	ENSG00000169174	protein_coding	PCSK9	nonCpG
chr1_57110962_57111112_+	95.1	H9D0	chr1	57110962	57111112	+	32	32	-118	TSS	ENST00000371244	ENSG00000162409	protein_coding	PRKAA2	CpG
chr1_57480623_57480773_+	37.9	H9D0	chr1	57480623	57480773	+	48671	-48671	-48821	Intergenic	ENST00000408664	ENSG00000221591	miRNA	AL161740.1	nonCpG
chr1_59004903_59005053_-	98	H9D0	chr1	59004903	59005053	-	7325	7475	7325	UTR-5_1	ENST00000456980	ENSG00000162600	protein_coding	OMA1	nonCpG
chr1_59012339_59012489_-	34	H9D0	chr1	59012339	59012489	-	67	67	-83	TSS	ENST00000485760	ENSG00000173406	protein_coding	DAB1	CpG
chr1_59165669_59165819_-	540.6	H9D0	chr1	59165669	59165819	-	75	75	-75	TSS	ENST00000483003	ENSG00000162601	protein_coding	MYSM1	nonCpG
chr1_59249640_59249790_-	34.9	H9D0	chr1	59249640	59249790	-	5	145	-5	TSS	ENST00000371222	ENSG00000177606	protein_coding	JUN	CpG
chr1_59762430_59762580_+	31.1	H9D0	chr1	59762430	59762580	+	71	79	-71	TSS	ENST00000474476	ENSG00000172456	protein_coding	FGGY	CpG
chr1_60280563_60280713_+	134.9	H9D0	chr1	60280563	60280713	+	31	-31	-181	UTR-5_1	ENST00000371208	ENSG00000134709	protein_coding	HOOK1	CpG
chr1_62190738_62190888_-	514.4	H9D0	chr1	62190738	62190888	-	75	75	-75	TSS	ENST00000606498	ENSG00000162604	protein_coding	TM2D1	CpG
chr1_62208091_62208241_+	166	H9D0	chr1	62208091	62208241	+	57	57	-93	TSS	ENST00000316485	ENSG00000132849	protein_coding	INADL	CpG
chr1_62417637_62417787_+	120.4	H9D0	chr1	62417637	62417787	+	24238	-24238	-24388	Intron	ENST00000490547	ENSG00000132849	protein_coding	INADL	nonCpG
chr1_62504415_62504565_+	178.6	H9D0	chr1	62504415	62504565	+	52	98	-52	TSS	ENST00000444290	ENSG00000236646	pseudogene	LAMTOR5P1	nonCpG
chr1_62660441_62660591_+	1164.7	H9D0	chr1	62660441	62660591	+	61	61	-89	TSS	ENST00000498273	ENSG00000240563	protein_coding	L1TD1	CpG
chr1_62662030_62662180_+	1076.4	H9D0	chr1	62662030	62662180	+	1528	-1528	-1678	UTR-5_2	ENST00000498273	ENSG00000240563	protein_coding	L1TD1	nonCpG
chr1_62672349_62672499_+	602.8	H9D0	chr1	62672349	62672499	+	11847	-11847	-11997	CDS_1	ENST00000498273	ENSG00000240563	protein_coding	L1TD1	nonCpG
chr1_62675379_62675529_+	259.2	H9D0	chr1	62675379	62675529	+	14877	-14877	-15027	CDS_2	ENST00000498273	ENSG00000240563	protein_coding	L1TD1	nonCpG
chr1_62676073_62676223_+	385.3	H9D0	chr1	62676073	62676223	+	15571	-15571	-15721	CDS_2	ENST00000498273	ENSG00000240563	protein_coding	L1TD1	nonCpG
chr1_62902627_62902777_+	47.6	H9D0	chr1	62902627	62902777	+	302	-302	-452	UTR-5_1	ENST00000339950	ENSG00000162607	protein_coding	USP1	CpG
chr1_62916980_62917130_+	31.1	H9D0	chr1	62916980	62917130	+	14655	-14655	-14805	UTR-3_1	ENST00000339950	ENSG00000162607	protein_coding	USP1	nonCpG
chr1_63249766_63249916_+	80.6	H9D0	chr1	63249766	63249916	+	39	39	-111	TSS	ENST00000443289	ENSG00000125703	protein_coding	ATG4C	nonCpG
chr1_63787061_63787211_-	106.8	H9D0	chr1	63787061	63787211	-	11	139	-11	TSS	ENST00000426393	ENSG00000230798	antisense	RP4-792G4.2	CpG
chr1_63787516_63787666_-	73.8	H9D0	chr1	63787516	63787666	-	441	591	441	Exon3	ENST00000418244	ENSG00000230798	antisense	RP4-792G4.2	CpG
chr1_63788046_63788196_-	67.9	H9D0	chr1	63788046	63788196	-	67	83	-67	TSS	ENST00000449386	ENSG00000230798	antisense	RP4-792G4.2	CpG
chr1_63836366_63836516_+	113.6	H9D0	chr1	63836366	63836516	+	74	74	-76	TSS	ENST00000603108	ENSG00000088035	protein_coding	ALG6	nonCpG
chr1_63988808_63988958_-	538.7	H9D0	chr1	63988808	63988958	-	72	72	-78	TSS	ENST00000462285	ENSG00000142856	protein_coding	ITGB3BP	nonCpG
chr1_64059007_64059157_+	87.4	H9D0	chr1	64059007	64059157	+	61	-61	-211	UTR-5_1	ENST00000371084	ENSG00000079739	protein_coding	PGM1	CpG
chr1_64239622_64239772_+	35.9	H9D0	chr1	64239622	64239772	+	70	70	-80	TSS	ENST00000371080	ENSG00000185483	protein_coding	ROR1	CpG
chr1_64608138_64608288_-	78.6	H9D0	chr1	64608138	64608288	-	28692	28842	28692	Intron	ENST00000424995	ENSG00000223949	antisense	RP11-24J23.2	nonCpG
chr1_65613884_65614034_+	67.9	H9D0	chr1	65613884	65614034	+	1	1	-149	TSS	ENST00000327299	ENSG00000162433	protein_coding	AK4	CpG
chr1_65614632_65614782_+	39.8	H9D0	chr1	65614632	65614782	+	52	52	-98	TSS	ENST00000474968	ENSG00000162433	protein_coding	AK4	CpG
chr1_66797938_66798088_+	51.4	H9D0	chr1	66797938	66798088	+	67	-67	-217	UTR-5_1	ENST00000526197	ENSG00000184588	protein_coding	PDE4B	nonCpG
chr1_67390600_67390750_+	404.7	H9D0	chr1	67390600	67390750	+	49	49	-101	TSS	ENST00000371012	ENSG00000198160	protein_coding	MIER1	CpG
chr1_67391749_67391899_+	102.9	H9D0	chr1	67391749	67391899	+	1100	-1100	-1250	UTR-5_2	ENST00000371012	ENSG00000198160	protein_coding	MIER1	nonCpG
chr1_67395878_67396028_+	580.4	H9D0	chr1	67395878	67396028	+	47	47	-103	TSS	ENST00000401042	ENSG00000198160	protein_coding	MIER1	CpG
chr1_67411754_67411904_+	416.4	H9D0	chr1	67411754	67411904	+	13420	-13420	-13570	UTR-5_4	ENST00000479067	ENSG00000198160	protein_coding	MIER1	nonCpG
chr1_67877681_67877831_-	149.5	H9D0	chr1	67877681	67877831	-	18238	18388	18238	UTR-3_1	ENST00000370995	ENSG00000142864	protein_coding	SERBP1	nonCpG
chr1_67895977_67896127_-	6478.9	H9D0	chr1	67895977	67896127	-	72	78	-72	TSS	ENST00000370990	ENSG00000142864	protein_coding	SERBP1	CpG
chr1_68299035_68299185_-	394.1	H9D0	chr1	68299035	68299185	-	66	84	-66	TSS	ENST00000494936	ENSG00000172380	protein_coding	GNG12	CpG
chr1_68698129_68698279_-	37.9	H9D0	chr1	68698129	68698279	-	75	75	-75	TSS	ENST00000491076	ENSG00000116729	protein_coding	WLS	nonCpG
chr1_68962690_68962840_-	378.5	H9D0	chr1	68962690	68962840	-	75	75	-75	TSS	ENST00000525124	ENSG00000024526	protein_coding	DEPDC1	CpG
chr1_70384955_70385105_+	1186.1	H9D0	chr1	70384955	70385105	+	66	84	-66	TSS	ENST00000439639	ENSG00000229359	pseudogene	PIN1P1	CpG
chr1_70671187_70671337_-	554.2	H9D0	chr1	70671187	70671337	-	34	116	-34	TSS	ENST00000370952	ENSG00000066557	protein_coding	LRRC40	CpG
chr1_70687085_70687235_+	257.2	H9D0	chr1	70687085	70687235	+	73	77	-73	TSS	ENST00000469170	ENSG00000116754	protein_coding	SRSF11	nonCpG
chr1_70703033_70703183_+	36.9	H9D0	chr1	70703033	70703183	+	20	130	-20	TSS	ENST00000463859	ENSG00000116754	protein_coding	SRSF11	nonCpG
chr1_70705045_70705195_+	43.7	H9D0	chr1	70705045	70705195	+	1882	-1882	-2032	UTR-5_2	ENST00000463859	ENSG00000116754	protein_coding	SRSF11	nonCpG
chr1_70710290_70710440_+	36.9	H9D0	chr1	70710290	70710440	+	7127	-7127	-7277	UTR-5_3	ENST00000463859	ENSG00000116754	protein_coding	SRSF11	nonCpG
chr1_70715558_70715708_+	34.9	H9D0	chr1	70715558	70715708	+	134	-134	-284	UTR-5_1	ENST00000489188	ENSG00000116754	protein_coding	SRSF11	nonCpG
chr1_70820330_70820480_-	179.6	H9D0	chr1	70820330	70820480	-	75	75	-75	TSS	ENST00000370944	ENSG00000118454	protein_coding	ANKRD13C	CpG
chr1_70820444_70820594_+	175.7	H9D0	chr1	70820444	70820594	+	74	74	-76	TSS	ENST00000370940	ENSG00000197568	protein_coding	HHLA3	CpG
chr1_70876876_70877026_+	193.2	H9D0	chr1	70876876	70877026	+	72	78	-72	TSS	ENST00000464926	ENSG00000116761	protein_coding	CTH	CpG
chr1_71537865_71538015_-	32	H9D0	chr1	71537865	71538015	-	8679	8829	8679	CDS_5	ENST00000254821	ENSG00000132485	protein_coding	ZRANB2	nonCpG
chr1_71546637_71546787_-	8423	H9D0	chr1	71546637	71546787	-	57	57	-93	TSS	ENST00000254821	ENSG00000132485	protein_coding	ZRANB2	CpG
chr1_72740616_72740766_+	62.1	H9D0	chr1	72740616	72740766	+	382	-382	-532	Exon1	ENST00000445131	ENSG00000233994	pseudogene	GDI2P2	nonCpG
chr1_74663865_74664015_+	37.9	H9D0	chr1	74663865	74664015	+	71	71	-79	TSS	ENST00000533006	ENSG00000259030	protein_coding	FPGT-TNNI3K	CpG
chr1_75198657_75198807_-	150.4	H9D0	chr1	75198657	75198807	-	62	88	-62	TSS	ENST00000370870	ENSG00000116791	protein_coding	CRYZ	nonCpG
chr1_75198832_75198982_+	379.5	H9D0	chr1	75198832	75198982	+	52	98	-52	TSS	ENST00000479111	ENSG00000162623	protein_coding	TYW3	nonCpG
chr1_75231760_75231910_+	30.1	H9D0	chr1	75231760	75231910	+	2184	-2184	-2334	Intron	ENST00000467646	ENSG00000162623	protein_coding	TYW3	nonCpG
chr1_76190330_76190480_+	977.4	H9D0	chr1	76190330	76190480	+	63	63	-87	TSS	ENST00000534146	ENSG00000117054	protein_coding	ACADM	CpG
chr1_76194010_76194160_+	104.8	H9D0	chr1	76194010	76194160	+	3546	-3546	-3696	CDS_2	ENST00000420607	ENSG00000117054	protein_coding	ACADM	nonCpG
chr1_76210392_76210542_-	53.4	H9D0	chr1	76210392	76210542	-	69	69	-81	TSS	ENST00000444241	ENSG00000181227	pseudogene	RP4-682C21.2	nonCpG
chr1_76251878_76252028_+	336.8	H9D0	chr1	76251878	76252028	+	49	49	-101	TSS	ENST00000497648	ENSG00000137955	protein_coding	RABGGTB	nonCpG
chr1_76252682_76252832_+	215.5	H9D0	chr1	76252682	76252832	+	74	74	-76	TSS	ENST00000383893	ENSG00000206620	snoRNA	SNORD45C	nonCpG
chr1_76253106_76253256_+	148.5	H9D0	chr1	76253106	76253256	+	74	74	-76	TSS	ENST00000461653	ENSG00000137955	protein_coding	RABGGTB	nonCpG
chr1_76540356_76540506_+	65	H9D0	chr1	76540356	76540506	+	47	47	-103	TSS	ENST00000328299	ENSG00000184005	protein_coding	ST6GALNAC3	CpG
chr1_77165784_77165934_+	35.9	H9D0	chr1	77165784	77165934	+	311	-311	-461	Exon1	ENST00000420977	ENSG00000226415	pseudogene	TPI1P1	nonCpG
chr1_77594689_77594839_+	4432.8	H9D0	chr1	77594689	77594839	+	72	78	-72	TSS	ENST00000535687	ENSG00000226084	pseudogene	RP4-706A16.3	nonCpG
chr1_77685040_77685190_-	290.2	H9D0	chr1	77685040	77685190	-	75	75	-75	TSS	ENST00000445065	ENSG00000142892	protein_coding	PIGK	CpG
chr1_78148265_78148415_-	44.6	H9D0	chr1	78148265	78148415	-	72	78	-72	TSS	ENST00000370801	ENSG00000036549	protein_coding	ZZZ3	CpG
chr1_78149029_78149179_-	134.9	H9D0	chr1	78149029	78149179	-	75	75	-75	TSS	ENST00000370798	ENSG00000036549	protein_coding	ZZZ3	CpG
chr1_78225336_78225486_-	526.1	H9D0	chr1	78225336	78225486	-	38	38	-112	TSS	ENST00000524536	ENSG00000077254	protein_coding	USP33	CpG
chr1_78312714_78312864_+	1325.9	H9D0	chr1	78312714	78312864	+	70	80	-70	TSS	ENST00000444067	ENSG00000235613	pseudogene	NSRP1P1	nonCpG
chr1_78354204_78354354_+	383.4	H9D0	chr1	78354204	78354354	+	65	85	-65	TSS	ENST00000294624	ENSG00000162614	protein_coding	NEXN	nonCpG
chr1_78422312_78422462_-	34.9	H9D0	chr1	78422312	78422462	-	4008	4158	4008	UTR-3_2	ENST00000470287	ENSG00000162613	protein_coding	FUBP1	nonCpG
chr1_78430840_78430990_-	46.6	H9D0	chr1	78430840	78430990	-	13755	13905	13755	CDS_13	ENST00000436586	ENSG00000162613	protein_coding	FUBP1	nonCpG
chr1_78444719_78444869_-	480.5	H9D0	chr1	78444719	78444869	-	75	75	-75	TSS	ENST00000421641	ENSG00000162613	protein_coding	FUBP1	CpG
chr1_78444900_78445050_+	167.9	H9D0	chr1	78444900	78445050	+	64	64	-86	TSS	ENST00000484662	ENSG00000162616	protein_coding	DNAJB4	CpG
chr1_78470163_78470313_-	326.1	H9D0	chr1	78470163	78470313	-	75	75	-75	TSS	ENST00000608684	ENSG00000273338	antisense	RP11-386I14.4	nonCpG
chr1_79959424_79959574_-	46.6	H9D0	chr1	79959424	79959574	-	358513	-358513	-358663	Intergenic	ENST00000577685	ENSG00000266388	miRNA	AC093430.1	nonCpG
chr1_81711239_81711389_+	887.1	H9D0	chr1	81711239	81711389	+	6084	6234	6084	Intergenic	ENST00000411094	ENSG00000223026	misc_RNA	RN7SKP247	nonCpG
chr1_81712804_81712954_-	104.8	H9D0	chr1	81712804	81712954	-	148114	-148114	-148264	Intergenic	ENST00000417407	ENSG00000229752	pseudogene	RP5-831K15.1	nonCpG
chr1_81714140_81714290_-	38.8	H9D0	chr1	81714140	81714290	-	149450	-149450	-149600	Intergenic	ENST00000417407	ENSG00000229752	pseudogene	RP5-831K15.1	nonCpG
chr1_81967229_81967379_+	240.7	H9D0	chr1	81967229	81967379	+	195346	-195346	-195496	Intron	ENST00000469377	ENSG00000117114	protein_coding	LPHN2	nonCpG
chr1_82265986_82266136_+	90.3	H9D0	chr1	82265986	82266136	+	55	95	-55	TSS	ENST00000319517	ENSG00000117114	protein_coding	LPHN2	CpG
chr1_82267071_82267221_+	71.8	H9D0	chr1	82267071	82267221	+	990	-990	-1140	Intron	ENST00000319517	ENSG00000117114	protein_coding	LPHN2	CpG
chr1_82302493_82302643_+	34	H9D0	chr1	82302493	82302643	+	36412	-36412	-36562	UTR-5_2	ENST00000319517	ENSG00000117114	protein_coding	LPHN2	nonCpG
chr1_83299668_83299818_-	103.9	H9D0	chr1	83299668	83299818	-	150787	150937	150787	Intergenic	ENST00000452834	ENSG00000236268	lincRNA	RP11-170N11.1	nonCpG
chr1_83313817_83313967_-	32	H9D0	chr1	83313817	83313967	-	136638	136788	136638	Intergenic	ENST00000452834	ENSG00000236268	lincRNA	RP11-170N11.1	nonCpG
chr1_84543511_84543661_-	34	H9D0	chr1	84543511	84543661	-	47	103	-47	TSS	ENST00000605506	ENSG00000271576	lincRNA	RP11-486G15.2	CpG
chr1_84543693_84543843_+	51.4	H9D0	chr1	84543693	84543843	+	51	51	-99	TSS	ENST00000370689	ENSG00000142875	protein_coding	PRKACB	CpG
chr1_84709883_84710033_+	175.7	H9D0	chr1	84709883	84710033	+	17	133	-17	TSS	ENST00000441775	ENSG00000226970	pseudogene	RP11-82H13.2	nonCpG
chr1_84944880_84945030_+	1300.6	H9D0	chr1	84944880	84945030	+	69	69	-81	TSS	ENST00000370654	ENSG00000117133	protein_coding	RPF1	CpG
chr1_84971778_84971928_-	2141.2	H9D0	chr1	84971778	84971928	-	320	470	320	UTR-5_1	ENST00000370645	ENSG00000174021	protein_coding	GNG5	CpG
chr1_85136917_85137067_-	52.4	H9D0	chr1	85136917	85137067	-	69	81	-69	TSS	ENST00000460500	ENSG00000117155	protein_coding	SSX2IP	nonCpG
chr1_85156078_85156228_-	100	H9D0	chr1	85156078	85156228	-	73	73	-77	TSS	ENST00000437941	ENSG00000117155	protein_coding	SSX2IP	CpG
chr1_85725250_85725400_-	204.8	H9D0	chr1	85725250	85725400	-	75	75	-75	TSS	ENST00000471115	ENSG00000162642	protein_coding	C1orf52	CpG
chr1_85742153_85742303_-	110.7	H9D0	chr1	85742153	85742303	-	470	620	470	UTR-5_1	ENST00000370580	ENSG00000142867	protein_coding	BCL10	CpG
chr1_86048704_86048854_+	37.9	H9D0	chr1	86048704	86048854	+	2261	-2261	-2411	UTR-3_1	ENST00000451137	ENSG00000142871	protein_coding	CYR61	nonCpG
chr1_86174041_86174191_-	873.6	H9D0	chr1	86174041	86174191	-	75	75	-75	TSS	ENST00000431532	ENSG00000117174	protein_coding	ZNHIT6	CpG
chr1_86861891_86862041_-	67	H9D0	chr1	86861891	86862041	-	75	75	-75	TSS	ENST00000479890	ENSG00000122417	protein_coding	ODF2L	CpG
chr1_87170436_87170586_+	49.5	H9D0	chr1	87170436	87170586	+	9	141	-9	TSS	ENST00000482504	ENSG00000097033	protein_coding	SH3GLB1	CpG
chr1_87369058_87369208_-	38.8	H9D0	chr1	87369058	87369208	-	10540	10690	10540	UTR-3_3	ENST00000467557	ENSG00000183291	protein_coding	2020-09-15	nonCpG
chr1_87379724_87379874_-	332.9	H9D0	chr1	87379724	87379874	-	65	85	-65	TSS	ENST00000401030	ENSG00000183291	protein_coding	2020-09-15	nonCpG
chr1_87511061_87511211_-	237.8	H9D0	chr1	87511061	87511211	-	343	493	343	Exon1	ENST00000420734	ENSG00000235251	pseudogene	RP11-384B12.2	nonCpG
chr1_87797319_87797469_+	79.6	H9D0	chr1	87797319	87797469	+	31	31	-119	TSS	ENST00000370542	ENSG00000143013	protein_coding	LMO4	CpG
chr1_87797617_87797767_+	41.7	H9D0	chr1	87797617	87797767	+	154	-154	-304	UTR-5_1	ENST00000489303	ENSG00000143013	protein_coding	LMO4	CpG
chr1_89149881_89150031_+	166	H9D0	chr1	89149881	89150031	+	39	111	-39	TSS	ENST00000370505	ENSG00000065243	protein_coding	PKN2	CpG
chr1_89352976_89353126_-	89.3	H9D0	chr1	89352976	89353126	-	605	755	605	UTR-3_2	ENST00000471296	ENSG00000137947	protein_coding	GTF2B	nonCpG
chr1_89357175_89357325_-	410.6	H9D0	chr1	89357175	89357325	-	53	97	-53	TSS	ENST00000418217	ENSG00000137947	protein_coding	GTF2B	CpG
chr1_89434423_89434573_-	71.8	H9D0	chr1	89434423	89434573	-	19465	19615	19465	UTR-3_12	ENST00000446900	ENSG00000137944	protein_coding	CCBL2	nonCpG
chr1_89435077_89435227_-	634.8	H9D0	chr1	89435077	89435227	-	18811	18961	18811	UTR-3_13	ENST00000446900	ENSG00000137944	protein_coding	CCBL2	nonCpG
chr1_89448678_89448828_-	43.7	H9D0	chr1	89448678	89448828	-	5210	5360	5210	Intron	ENST00000446900	ENSG00000137944	protein_coding	CCBL2	nonCpG
chr1_89449307_89449457_-	61.1	H9D0	chr1	89449307	89449457	-	4581	4731	4581	Intron	ENST00000446900	ENSG00000137944	protein_coding	CCBL2	nonCpG
chr1_89453963_89454113_-	225.2	H9D0	chr1	89453963	89454113	-	75	75	-75	TSS	ENST00000446900	ENSG00000137944	protein_coding	CCBL2	nonCpG
chr1_89458368_89458518_-	184.4	H9D0	chr1	89458368	89458518	-	74	74	-76	TSS	ENST00000413769	ENSG00000213516	protein_coding	RBMXL1	CpG
chr1_89570352_89570502_-	58.2	H9D0	chr1	89570352	89570502	-	52	98	-52	TSS	ENST00000439531	ENSG00000234518	pseudogene	PTGES3P1	nonCpG
chr1_90460612_90460762_+	147.5	H9D0	chr1	90460612	90460762	+	70	80	-70	TSS	ENST00000361911	ENSG00000162664	protein_coding	ZNF326	CpG
chr1_90482796_90482946_+	34.9	H9D0	chr1	90482796	90482946	+	22070	-22070	-22220	CDS_3	ENST00000455342	ENSG00000162664	protein_coding	ZNF326	nonCpG
chr1_90484169_90484319_+	58.2	H9D0	chr1	90484169	90484319	+	23443	-23443	-23593	CDS_4	ENST00000455342	ENSG00000162664	protein_coding	ZNF326	nonCpG
chr1_90486274_90486424_+	53.4	H9D0	chr1	90486274	90486424	+	25548	-25548	-25698	CDS_5	ENST00000455342	ENSG00000162664	protein_coding	ZNF326	nonCpG
chr1_90487732_90487882_+	49.5	H9D0	chr1	90487732	90487882	+	27006	-27006	-27156	CDS_6	ENST00000455342	ENSG00000162664	protein_coding	ZNF326	nonCpG
chr1_90492836_90492986_+	32	H9D0	chr1	90492836	90492986	+	32110	-32110	-32260	CDS_7	ENST00000455342	ENSG00000162664	protein_coding	ZNF326	nonCpG
chr1_91447852_91448002_-	35.9	H9D0	chr1	91447852	91448002	-	75	75	-75	TSS	ENST00000474405	ENSG00000122482	protein_coding	ZNF644	nonCpG
chr1_91486953_91487103_-	86.4	H9D0	chr1	91486953	91487103	-	73	77	-73	TSS	ENST00000370440	ENSG00000122482	protein_coding	ZNF644	nonCpG
chr1_91487560_91487710_-	172.8	H9D0	chr1	91487560	91487710	-	72	78	-72	TSS	ENST00000498303	ENSG00000122482	protein_coding	ZNF644	CpG
chr1_91866593_91866743_-	58.2	H9D0	chr1	91866593	91866743	-	3549	3699	3549	UTR-5_1	ENST00000455133	ENSG00000162669	protein_coding	HFM1	nonCpG
chr1_91966350_91966500_+	375.6	H9D0	chr1	91966350	91966500	+	57	57	-93	TSS	ENST00000430031	ENSG00000097046	protein_coding	CDC7	CpG
chr1_91967135_91967285_+	100	H9D0	chr1	91967135	91967285	+	419	-419	-569	UTR-5_2	ENST00000497611	ENSG00000097046	protein_coding	CDC7	nonCpG
chr1_91989522_91989672_+	36.9	H9D0	chr1	91989522	91989672	+	22858	-22858	-23008	CDS_11	ENST00000428239	ENSG00000097046	protein_coding	CDC7	nonCpG
chr1_92108992_92109142_+	55.3	H9D0	chr1	92108992	92109142	+	920	-920	-1070	Exon1	ENST00000415545	ENSG00000203914	pseudogene	HSP90B3P	nonCpG
chr1_92763512_92763662_-	119.4	H9D0	chr1	92763512	92763662	-	871	1021	871	UTR-5_1	ENST00000370360	ENSG00000174842	protein_coding	GLMN	nonCpG
chr1_92764489_92764639_-	36.9	H9D0	chr1	92764489	92764639	-	55	55	-95	TSS	ENST00000534881	ENSG00000174842	protein_coding	GLMN	CpG
chr1_92764511_92764661_+	145.6	H9D0	chr1	92764511	92764661	+	20	130	-20	TSS	ENST00000484158	ENSG00000122484	protein_coding	RPAP2	CpG
chr1_93250590_93250740_-	48.5	H9D0	chr1	93250590	93250740	-	73	73	-77	TSS	ENST00000474806	ENSG00000067208	protein_coding	EVI5	CpG
chr1_93297502_93297652_+	1257.9	H9D0	chr1	93297502	93297652	+	71	79	-71	TSS	ENST00000370321	ENSG00000122406	protein_coding	RPL5	CpG
chr1_93299025_93299175_+	142.7	H9D0	chr1	93299025	93299175	+	707	-707	-857	UTR-5_1	ENST00000461952	ENSG00000122406	protein_coding	RPL5	nonCpG
chr1_93300259_93300409_+	125.2	H9D0	chr1	93300259	93300409	+	1941	-1941	-2091	UTR-5_2	ENST00000461952	ENSG00000122406	protein_coding	RPL5	nonCpG
chr1_93301717_93301867_+	353.3	H9D0	chr1	93301717	93301867	+	3399	-3399	-3549	UTR-5_3	ENST00000461952	ENSG00000122406	protein_coding	RPL5	nonCpG
chr1_93302936_93303086_+	139.8	H9D0	chr1	93302936	93303086	+	91	-91	-241	Exon1	ENST00000383953	ENSG00000206680	snoRNA	SNORD21	nonCpG
chr1_93396830_93396980_+	34	H9D0	chr1	93396830	93396980	+	71	71	-79	TSS	ENST00000418249	ENSG00000229052	pseudogene	RP11-386I23.1	nonCpG
chr1_93544765_93544915_+	190.2	H9D0	chr1	93544765	93544915	+	74	74	-76	TSS	ENST00000473430	ENSG00000143033	protein_coding	MTF2	CpG
chr1_93645880_93646030_-	912.4	H9D0	chr1	93645880	93646030	-	38	38	-112	TSS	ENST00000479918	ENSG00000117500	protein_coding	TMED5	CpG
chr1_93646206_93646356_+	103.9	H9D0	chr1	93646206	93646356	+	74	74	-76	TSS	ENST00000370276	ENSG00000122483	protein_coding	CCDC18	CpG
chr1_93913558_93913708_+	1587	H9D0	chr1	93913558	93913708	+	21	129	-21	TSS	ENST00000260506	ENSG00000137942	protein_coding	FNBP1L	CpG
chr1_94000187_94000337_+	41.7	H9D0	chr1	94000187	94000337	+	4921	-4921	-5071	CDS_4	ENST00000424449	ENSG00000137942	protein_coding	FNBP1L	nonCpG
chr1_94011168_94011318_+	30.1	H9D0	chr1	94011168	94011318	+	1786	-1786	-1936	Intron	ENST00000603526	ENSG00000137942	protein_coding	FNBP1L	nonCpG
chr1_94014758_94014908_+	44.6	H9D0	chr1	94014758	94014908	+	5376	-5376	-5526	UTR-5_4	ENST00000603526	ENSG00000137942	protein_coding	FNBP1L	nonCpG
chr1_94344655_94344805_-	1382.2	H9D0	chr1	94344655	94344805	-	65	65	-85	TSS	ENST00000528680	ENSG00000067334	protein_coding	DNTTIP2	CpG
chr1_94344755_94344905_+	59.2	H9D0	chr1	94344755	94344905	+	32026	-32026	-32176	Intergenic	ENST00000565336	ENSG00000260464	lincRNA	RP4-561L24.3	CpG
chr1_94883899_94884049_+	33	H9D0	chr1	94883899	94884049	+	71	71	-79	TSS	ENST00000536817	ENSG00000117528	protein_coding	ABCD3	CpG
chr1_95363568_95363718_-	70.9	H9D0	chr1	95363568	95363718	-	3711	3861	3711	UTR-3_1	ENST00000461018	ENSG00000117519	protein_coding	CNN3	nonCpG
chr1_95365000_95365150_-	62.1	H9D0	chr1	95365000	95365150	-	2279	2429	2279	UTR-3_2	ENST00000461018	ENSG00000117519	protein_coding	CNN3	nonCpG
chr1_95367267_95367417_-	39.8	H9D0	chr1	95367267	95367417	-	12	162	12	UTR-3_3	ENST00000461018	ENSG00000117519	protein_coding	CNN3	nonCpG
chr1_95367705_95367855_-	34	H9D0	chr1	95367705	95367855	-	1022	1172	1022	UTR-3_4	ENST00000487539	ENSG00000117519	protein_coding	CNN3	nonCpG
chr1_95369007_95369157_-	32	H9D0	chr1	95369007	95369157	-	20846	20996	20846	UTR-3_3	ENST00000474409	ENSG00000117519	protein_coding	CNN3	nonCpG
chr1_95392614_95392764_-	2463.4	H9D0	chr1	95392614	95392764	-	65	85	-65	TSS	ENST00000394202	ENSG00000117519	protein_coding	CNN3	CpG
chr1_95538426_95538576_-	54.4	H9D0	chr1	95538426	95538576	-	75	75	-75	TSS	ENST00000370205	ENSG00000172339	protein_coding	ALG14	CpG
chr1_95699691_95699841_+	387.3	H9D0	chr1	95699691	95699841	+	75	75	-75	TSS	ENST00000263893	ENSG00000122481	protein_coding	RWDD3	CpG
chr1_97145122_97145272_-	183.4	H9D0	chr1	97145122	97145272	-	54	54	-96	TSS	ENST00000468715	ENSG00000137970	pseudogene	RP11-122C9.1	nonCpG
chr1_97187269_97187419_+	187.3	H9D0	chr1	97187269	97187419	+	72	78	-72	TSS	ENST00000460706	ENSG00000117569	protein_coding	PTBP2	CpG
chr1_97216904_97217054_+	46.6	H9D0	chr1	97216904	97217054	+	28632	-28632	-28782	UTR-5_3	ENST00000541987	ENSG00000117569	protein_coding	PTBP2	nonCpG
chr1_98011816_98011966_+	49.5	H9D0	chr1	98011816	98011966	+	560	-560	-710	Exon1	ENST00000425785	ENSG00000228057	pseudogene	SEC63P1	nonCpG
chr1_99127300_99127450_+	49.5	H9D0	chr1	99127300	99127450	+	65	65	-85	TSS	ENST00000473868	ENSG00000162627	protein_coding	SNX7	CpG
chr1_100315607_100315757_+	35.9	H9D0	chr1	100315607	100315757	+	32	32	-118	TSS	ENST00000361915	ENSG00000162688	protein_coding	AGL	CpG
chr1_100503576_100503726_+	260.1	H9D0	chr1	100503576	100503726	+	74	76	-74	TSS	ENST00000370152	ENSG00000156875	protein_coding	HIAT1	CpG
chr1_100598407_100598557_-	131	H9D0	chr1	100598407	100598557	-	46	104	-46	TSS	ENST00000287482	ENSG00000156876	protein_coding	SASS6	CpG
chr1_100598621_100598771_+	81.5	H9D0	chr1	100598621	100598771	+	66	84	-66	TSS	ENST00000370143	ENSG00000122435	protein_coding	TRMT13	CpG
chr1_100731597_100731747_-	34.9	H9D0	chr1	100731597	100731747	-	71	79	-71	TSS	ENST00000421185	ENSG00000224616	antisense	RP11-305E17.6	CpG
chr1_100731697_100731847_+	188.3	H9D0	chr1	100731697	100731847	+	74	74	-76	TSS	ENST00000498617	ENSG00000137996	protein_coding	RTCA	CpG
chr1_101360327_101360477_-	235.9	H9D0	chr1	101360327	101360477	-	60	60	-90	TSS	ENST00000535414	ENSG00000162694	protein_coding	EXTL2	nonCpG
chr1_101361561_101361711_+	96.1	H9D0	chr1	101361561	101361711	+	70	70	-80	TSS	ENST00000370112	ENSG00000162695	protein_coding	SLC30A7	CpG
chr1_101491274_101491424_-	341.7	H9D0	chr1	101491274	101491424	-	69	69	-81	TSS	ENST00000481982	ENSG00000117543	protein_coding	DPH5	CpG
chr1_103574003_103574153_-	62.1	H9D0	chr1	103574003	103574153	-	49	49	-101	TSS	ENST00000353414	ENSG00000060718	protein_coding	COL11A1	nonCpG
chr1_104068246_104068396_+	58.2	H9D0	chr1	104068246	104068396	+	74	74	-76	TSS	ENST00000533099	ENSG00000185946	protein_coding	RNPC3	nonCpG
chr1_106435204_106435354_+	133.9	H9D0	chr1	106435204	106435354	+	844	-844	-994	Exon1	ENST00000415279	ENSG00000232952	pseudogene	RP11-90H3.1	nonCpG
chr1_106435562_106435712_+	75.7	H9D0	chr1	106435562	106435712	+	1202	-1202	-1352	Exon1	ENST00000415279	ENSG00000232952	pseudogene	RP11-90H3.1	nonCpG
chr1_106435968_106436118_+	82.5	H9D0	chr1	106435968	106436118	+	1608	-1608	-1758	Exon1	ENST00000415279	ENSG00000232952	pseudogene	RP11-90H3.1	nonCpG
chr1_107599251_107599401_+	109.7	H9D0	chr1	107599251	107599401	+	49	49	-101	TSS	ENST00000370078	ENSG00000198890	protein_coding	PRMT6	CpG
chr1_109234872_109235022_+	51.4	H9D0	chr1	109234872	109235022	+	74	76	-74	TSS	ENST00000467302	ENSG00000134186	protein_coding	PRPF38B	CpG
chr1_109241149_109241299_+	47.6	H9D0	chr1	109241149	109241299	+	828	-828	-978	UTR-5_1	ENST00000485810	ENSG00000134186	protein_coding	PRPF38B	nonCpG
chr1_109241928_109242078_+	294.1	H9D0	chr1	109241928	109242078	+	1607	-1607	-1757	UTR-5_2	ENST00000485810	ENSG00000134186	protein_coding	PRPF38B	nonCpG
chr1_109289227_109289377_+	371.7	H9D0	chr1	109289227	109289377	+	74	76	-74	TSS	ENST00000469338	ENSG00000116266	protein_coding	STXBP3	CpG
chr1_109506031_109506181_-	175.7	H9D0	chr1	109506031	109506181	-	75	75	-75	TSS	ENST00000357393	ENSG00000162641	protein_coding	AKNAD1	CpG
chr1_109534883_109535033_+	423.2	H9D0	chr1	109534883	109535033	+	20	20	-130	TSS	ENST00000414070	ENSG00000244716	pseudogene	RP11-20O24.4	nonCpG
chr1_109617613_109617763_-	146.6	H9D0	chr1	109617613	109617763	-	830	980	830	CDS_3	ENST00000461096	ENSG00000197780	protein_coding	TAF13	nonCpG
chr1_109618550_109618700_-	125.2	H9D0	chr1	109618550	109618700	-	74	74	-76	TSS	ENST00000338366	ENSG00000197780	protein_coding	TAF13	CpG
chr1_109633320_109633470_+	43.7	H9D0	chr1	109633320	109633470	+	69	81	-69	TSS	ENST00000479160	ENSG00000215717	protein_coding	TMEM167B	CpG
chr1_109756465_109756615_+	1975.2	H9D0	chr1	109756465	109756615	+	74	74	-76	TSS	ENST00000234677	ENSG00000031698	protein_coding	SARS	CpG
chr1_109825692_109825842_-	101.9	H9D0	chr1	109825692	109825842	-	75	75	-75	TSS	ENST00000459765	ENSG00000134222	protein_coding	PSRC1	CpG
chr1_109853032_109853182_-	53.4	H9D0	chr1	109853032	109853182	-	87391	87541	87391	UTR-3_1	ENST00000256637	ENSG00000134243	protein_coding	SORT1	nonCpG
chr1_109968981_109969131_-	259.2	H9D0	chr1	109968981	109969131	-	69	81	-69	TSS	ENST00000538610	ENSG00000143106	protein_coding	PSMA5	CpG
chr1_110026506_110026656_+	32	H9D0	chr1	110026506	110026656	+	54	54	-96	TSS	ENST00000369870	ENSG00000162650	protein_coding	ATXN7L2	CpG
chr1_110091162_110091312_+	1124.9	H9D0	chr1	110091162	110091312	+	70	70	-80	TSS	ENST00000369851	ENSG00000065135	protein_coding	GNAI3	CpG
chr1_110128766_110128916_+	38.8	H9D0	chr1	110128766	110128916	+	37534	-37534	-37684	CDS_6	ENST00000369851	ENSG00000065135	protein_coding	GNAI3	nonCpG
chr1_110162405_110162555_+	49.5	H9D0	chr1	110162405	110162555	+	63	63	-87	TSS	ENST00000474459	ENSG00000116337	protein_coding	AMPD2	CpG
chr1_110527333_110527483_+	38.8	H9D0	chr1	110527333	110527483	+	26	-26	-176	UTR-5_1	ENST00000369799	ENSG00000168710	protein_coding	AHCYL1	CpG
chr1_110881987_110882137_+	258.2	H9D0	chr1	110881987	110882137	+	43	-43	-193	UTR-5_1	ENST00000602849	ENSG00000162775	protein_coding	RBM15	CpG
chr1_110950226_110950376_-	318.4	H9D0	chr1	110950226	110950376	-	67	67	-83	TSS	ENST00000474861	ENSG00000134248	protein_coding	LAMTOR5	CpG
chr1_111506469_111506619_-	49.5	H9D0	chr1	111506469	111506619	-	32	118	-32	TSS	ENST00000485275	ENSG00000121931	protein_coding	LRIF1	CpG
chr1_111682046_111682196_+	34	H9D0	chr1	111682046	111682196	+	52	202	52	Promoter-oTSS	ENST00000498239	ENSG00000134255	protein_coding	CEPT1	nonCpG
chr1_111682215_111682365_-	82.5	H9D0	chr1	111682215	111682365	-	297	447	297	UTR-5_3	ENST00000286692	ENSG00000156171	protein_coding	DRAM2	CpG
chr1_111682677_111682827_-	30.1	H9D0	chr1	111682677	111682827	-	59	59	-91	TSS	ENST00000462092	ENSG00000156171	protein_coding	DRAM2	CpG
chr1_111682758_111682908_+	100.9	H9D0	chr1	111682758	111682908	+	61	89	-61	TSS	ENST00000357172	ENSG00000134255	protein_coding	CEPT1	CpG
chr1_111690188_111690338_+	121.3	H9D0	chr1	111690188	111690338	+	4085	-4085	-4235	UTR-5_2	ENST00000478042	ENSG00000134255	protein_coding	CEPT1	nonCpG
chr1_111889455_111889605_+	35.9	H9D0	chr1	111889455	111889605	+	214	-214	-364	CDS_2	ENST00000369737	ENSG00000173947	protein_coding	PIFO	CpG
chr1_111992023_111992173_+	833.8	H9D0	chr1	111992023	111992173	+	68	82	-68	TSS	ENST00000483994	ENSG00000116459	protein_coding	ATP5F1	CpG
chr1_112298450_112298600_+	367.9	H9D0	chr1	112298450	112298600	+	70	70	-80	TSS	ENST00000536167	ENSG00000064703	protein_coding	DDX20	CpG
chr1_112938770_112938920_+	39.8	H9D0	chr1	112938770	112938920	+	32	32	-118	TSS	ENST00000271277	ENSG00000143079	protein_coding	CTTNBP2NL	CpG
chr1_112954739_112954889_+	213.5	H9D0	chr1	112954739	112954889	+	15599	-15599	-15749	UTR-5_2	ENST00000441739	ENSG00000143079	protein_coding	CTTNBP2NL	nonCpG
chr1_113161678_113161828_-	159.2	H9D0	chr1	113161678	113161828	-	71	71	-79	TSS	ENST00000543570	ENSG00000007341	protein_coding	ST7L	CpG
chr1_113161783_113161933_+	31.1	H9D0	chr1	113161783	113161933	+	11	11	-139	TSS	ENST00000263168	ENSG00000116489	protein_coding	CAPZA1	CpG
chr1_113162379_113162529_+	100	H9D0	chr1	113162379	113162529	+	74	74	-76	TSS	ENST00000498626	ENSG00000116489	protein_coding	CAPZA1	CpG
chr1_113189755_113189905_+	36.9	H9D0	chr1	113189755	113189905	+	27302	-27302	-27452	UTR-5_3	ENST00000498626	ENSG00000116489	protein_coding	CAPZA1	nonCpG
chr1_113217392_113217542_+	97.1	H9D0	chr1	113217392	113217542	+	26	-26	-176	UTR-5_1	ENST00000357443	ENSG00000155363	protein_coding	MOV10	CpG
chr1_113246355_113246505_-	48.5	H9D0	chr1	113246355	113246505	-	1038	1188	1038	UTR-5_1	ENST00000414971	ENSG00000155366	protein_coding	RHOC	nonCpG
chr1_113352522_113352672_+	38.8	H9D0	chr1	113352522	113352672	+	39977	40127	39977	Intergenic	ENST00000456651	ENSG00000224167	lincRNA	RP3-522D1.1	nonCpG
chr1_113368312_113368462_-	1624.8	H9D0	chr1	113368312	113368462	-	23937	24087	23937	Intron	ENST00000449572	ENSG00000215866	lincRNA	RP11-426L16.8	nonCpG
chr1_113455619_113455769_-	98	H9D0	chr1	113455619	113455769	-	42916	43066	42916	UTR-3_1	ENST00000538576	ENSG00000155380	protein_coding	SLC16A1	nonCpG
chr1_113456717_113456867_-	39.8	H9D0	chr1	113456717	113456867	-	41818	41968	41818	CDS_1	ENST00000538576	ENSG00000155380	protein_coding	SLC16A1	nonCpG
chr1_113459941_113460091_-	40.8	H9D0	chr1	113459941	113460091	-	38525	38675	38525	CDS_1	ENST00000433570	ENSG00000155380	protein_coding	SLC16A1	nonCpG
chr1_113498746_113498896_-	406.7	H9D0	chr1	113498746	113498896	-	57	57	-93	TSS	ENST00000478835	ENSG00000155380	protein_coding	SLC16A1	CpG
chr1_113499206_113499356_+	59.2	H9D0	chr1	113499206	113499356	+	65	-65	-215	Exon1	ENST00000420168	ENSG00000226419	antisense	RP11-31F15.1	CpG
chr1_113615745_113615895_+	207.7	H9D0	chr1	113615745	113615895	+	65	85	-65	TSS	ENST00000361127	ENSG00000198799	protein_coding	LRIG2	CpG
chr1_113992207_113992357_+	3447.6	H9D0	chr1	113992207	113992357	+	36	114	-36	TSS	ENST00000424736	ENSG00000232499	pseudogene	RP11-512F24.1	nonCpG
chr1_114354822_114354972_-	115.5	H9D0	chr1	114354822	114354972	-	57	93	-57	TSS	ENST00000476412	ENSG00000081019	protein_coding	RSBN1	CpG
chr1_114447871_114448021_+	62.1	H9D0	chr1	114447871	114448021	+	109	-109	-259	UTR-5_1	ENST00000369563	ENSG00000118655	protein_coding	DCLRE1B	CpG
chr1_114522049_114522199_+	78.6	H9D0	chr1	114522049	114522199	+	63	63	-87	TSS	ENST00000491700	ENSG00000116774	protein_coding	OLFML3	nonCpG
chr1_114574770_114574920_-	42.7	H9D0	chr1	114574770	114574920	-	29913	-29913	-30063	Intergenic	ENST00000604433	ENSG00000270780	pseudogene	RP4-590F24.1	nonCpG
chr1_114574925_114575075_+	394.1	H9D0	chr1	114574925	114575075	+	52231	-52231	-52381	Intergenic	ENST00000393300	ENSG00000116774	protein_coding	OLFML3	nonCpG
chr1_114695469_114695619_-	110.7	H9D0	chr1	114695469	114695619	-	75	75	-75	TSS	ENST00000608879	ENSG00000134207	protein_coding	SYT6	CpG
chr1_115124161_115124311_-	1330.7	H9D0	chr1	115124161	115124311	-	61	89	-61	TSS	ENST00000485021	ENSG00000116752	protein_coding	BCAS2	nonCpG
chr1_115168738_115168888_-	50.5	H9D0	chr1	115168738	115168888	-	43768	43918	43768	UTR-5_1	ENST00000393274	ENSG00000175984	protein_coding	DENND2C	nonCpG
chr1_115197309_115197459_-	33	H9D0	chr1	115197309	115197459	-	15197	15347	15197	UTR-5_3	ENST00000393274	ENSG00000175984	protein_coding	DENND2C	nonCpG
chr1_115212595_115212745_-	60.2	H9D0	chr1	115212595	115212745	-	61	61	-89	TSS	ENST00000393274	ENSG00000175984	protein_coding	DENND2C	CpG
chr1_115259292_115259442_-	536.8	H9D0	chr1	115259292	115259442	-	73	223	73	UTR-5_2	ENST00000369535	ENSG00000213281	protein_coding	NRAS	nonCpG
chr1_115260371_115260521_-	54.4	H9D0	chr1	115260371	115260521	-	1038	1188	1038	UTR-3_1	ENST00000483407	ENSG00000009307	protein_coding	CSDE1	nonCpG
chr1_115263264_115263414_-	54.4	H9D0	chr1	115263264	115263414	-	3494	3644	3494	UTR-3_1	ENST00000530784	ENSG00000009307	protein_coding	CSDE1	nonCpG
chr1_115266550_115266700_-	33	H9D0	chr1	115266550	115266700	-	208	358	208	UTR-3_2	ENST00000530784	ENSG00000009307	protein_coding	CSDE1	nonCpG
chr1_115267881_115268031_-	100	H9D0	chr1	115267881	115268031	-	938	1088	938	UTR-3_3	ENST00000483030	ENSG00000009307	protein_coding	CSDE1	nonCpG
chr1_115268934_115269084_-	74.7	H9D0	chr1	115268934	115269084	-	35	35	-115	TSS	ENST00000483030	ENSG00000009307	protein_coding	CSDE1	nonCpG
chr1_115272968_115273118_-	32	H9D0	chr1	115272968	115273118	-	19693	19843	19693	CDS_9	ENST00000438362	ENSG00000009307	protein_coding	CSDE1	nonCpG
chr1_115276665_115276815_-	53.4	H9D0	chr1	115276665	115276815	-	15996	16146	15996	CDS_13	ENST00000438362	ENSG00000009307	protein_coding	CSDE1	nonCpG
chr1_115280614_115280764_-	42.7	H9D0	chr1	115280614	115280764	-	8716	8866	8716	CDS_1	ENST00000534389	ENSG00000009307	protein_coding	CSDE1	nonCpG
chr1_115282437_115282587_-	103.9	H9D0	chr1	115282437	115282587	-	6893	7043	6893	UTR-5_1	ENST00000534389	ENSG00000009307	protein_coding	CSDE1	nonCpG
chr1_115292754_115292904_-	1284.1	H9D0	chr1	115292754	115292904	-	57	57	-93	TSS	ENST00000438362	ENSG00000009307	protein_coding	CSDE1	nonCpG
chr1_115300549_115300699_-	421.2	H9D0	chr1	115300549	115300699	-	75	75	-75	TSS	ENST00000369530	ENSG00000009307	protein_coding	CSDE1	nonCpG
chr1_115323192_115323342_-	741.6	H9D0	chr1	115323192	115323342	-	63	63	-87	TSS	ENST00000475335	ENSG00000052723	protein_coding	SIKE1	CpG
chr1_117076658_117076808_-	5600.5	H9D0	chr1	117076658	117076808	-	56	56	-94	TSS	ENST00000319092	ENSG00000177173	pseudogene	NAP1L4P1	nonCpG
chr1_117113538_117113688_-	109.7	H9D0	chr1	117113538	117113688	-	68	68	-82	TSS	ENST00000464088	ENSG00000116815	protein_coding	CD58	CpG
chr1_117210247_117210397_-	79.6	H9D0	chr1	117210247	117210397	-	67	67	-83	TSS	ENST00000369483	ENSG00000143061	protein_coding	IGSF3	CpG
chr1_117452441_117452591_+	39.8	H9D0	chr1	117452441	117452591	+	87	237	87	Promoter-oTSS	ENST00000393203	ENSG00000134247	protein_coding	PTGFRN	CpG
chr1_117603001_117603151_+	210.6	H9D0	chr1	117603001	117603151	+	18	-18	-168	UTR-5_2	ENST00000470935	ENSG00000116830	protein_coding	TTF2	CpG
chr1_117910006_117910156_+	269.8	H9D0	chr1	117910006	117910156	+	64	64	-86	TSS	ENST00000356554	ENSG00000198162	protein_coding	MAN1A2	CpG
chr1_118472148_118472298_-	44.6	H9D0	chr1	118472148	118472298	-	58	58	-92	TSS	ENST00000369442	ENSG00000196505	protein_coding	GDAP2	CpG
chr1_118472328_118472478_+	159.2	H9D0	chr1	118472328	118472478	+	69	69	-81	TSS	ENST00000471680	ENSG00000065183	protein_coding	WDR3	CpG
chr1_118475834_118475984_+	242.7	H9D0	chr1	118475834	118475984	+	3437	-3437	-3587	UTR-5_2	ENST00000471680	ENSG00000065183	protein_coding	WDR3	nonCpG
chr1_119682965_119683115_+	298	H9D0	chr1	119682965	119683115	+	68	82	-68	TSS	ENST00000440150	ENSG00000231365	antisense	RP11-418J17.1	CpG
chr1_119683201_119683351_-	84.4	H9D0	chr1	119683201	119683351	-	74	76	-74	TSS	ENST00000495746	ENSG00000116874	protein_coding	WARS2	CpG
chr1_120254432_120254582_+	1441.4	H9D0	chr1	120254432	120254582	+	74	74	-76	TSS	ENST00000496756	ENSG00000092621	protein_coding	PHGDH	nonCpG
chr1_120284314_120284464_+	37.9	H9D0	chr1	120284314	120284464	+	2230	-2230	-2380	UTR-5_2	ENST00000482968	ENSG00000092621	protein_coding	PHGDH	nonCpG
chr1_120285355_120285505_+	95.1	H9D0	chr1	120285355	120285505	+	3271	-3271	-3421	UTR-5_3	ENST00000482968	ENSG00000092621	protein_coding	PHGDH	nonCpG
chr1_120286433_120286583_+	60.2	H9D0	chr1	120286433	120286583	+	4349	-4349	-4499	UTR-5_4	ENST00000482968	ENSG00000092621	protein_coding	PHGDH	nonCpG
chr1_120612186_120612336_-	57.3	H9D0	chr1	120612186	120612336	-	54	54	-96	TSS	ENST00000256646	ENSG00000134250	protein_coding	NOTCH2	CpG
chr1_143913745_143913895_+	32	H9D0	chr1	143913745	143913895	+	129	-129	-279	Exon1	ENST00000463366	ENSG00000196369	pseudogene	SRGAP2B	CpG
chr1_144533963_144534113_+	103.9	H9D0	chr1	144533963	144534113	+	74	74	-76	TSS	ENST00000364829	ENSG00000201699	snRNA	RNU1-59P	CpG
chr1_144931936_144932086_-	44.6	H9D0	chr1	144931936	144932086	-	62	212	62	UTR-5_1	ENST00000529945	ENSG00000178104	protein_coding	PDE4DIP	CpG
chr1_144932418_144932568_-	34	H9D0	chr1	144932418	144932568	-	16	134	-16	TSS	ENST00000479408	ENSG00000178104	protein_coding	PDE4DIP	CpG
chr1_145096333_145096483_+	216.4	H9D0	chr1	145096333	145096483	+	114	-114	-264	Exon1	ENST00000453618	ENSG00000223380	processed_transcript	SEC22B	CpG
chr1_145139297_145139447_-	52.4	H9D0	chr1	145139297	145139447	-	120	270	120	Exon1	ENST00000360993	ENSG00000177144	pseudogene	NUDT4P1	nonCpG
chr1_145382682_145382832_+	110.7	H9D0	chr1	145382682	145382832	+	74	74	-76	TSS	ENST00000364688	ENSG00000201558	snRNA	RNVU1-6	CpG
chr1_145460190_145460340_-	93.2	H9D0	chr1	145460190	145460340	-	10034	10184	10034	UTR-3_4	ENST00000471706	ENSG00000121851	protein_coding	POLR3GL	nonCpG
chr1_145470324_145470474_-	71.8	H9D0	chr1	145470324	145470474	-	64	64	-86	TSS	ENST00000446572	ENSG00000121851	protein_coding	POLR3GL	CpG
chr1_145507421_145507571_-	30.1	H9D0	chr1	145507421	145507571	-	69	69	-81	TSS	ENST00000421764	ENSG00000234222	antisense	RP11-315I20.1	nonCpG
chr1_145507579_145507729_+	77.6	H9D0	chr1	145507579	145507729	+	53	53	-97	TSS	ENST00000369307	ENSG00000131795	protein_coding	RBM8A	CpG
chr1_145562217_145562367_+	77.6	H9D0	chr1	145562217	145562367	+	12988	-12988	-13138	CDS_10	ENST00000355594	ENSG00000198483	protein_coding	ANKRD35	nonCpG
chr1_145575187_145575337_+	118.4	H9D0	chr1	145575187	145575337	+	48	102	-48	TSS	ENST00000369299	ENSG00000131788	protein_coding	PIAS3	CpG
chr1_145577985_145578135_+	34	H9D0	chr1	145577985	145578135	+	1952	-1952	-2102	UTR-5_2	ENST00000484423	ENSG00000131788	protein_coding	PIAS3	nonCpG
chr1_145610809_145610959_-	45.6	H9D0	chr1	145610809	145610959	-	75	75	-75	TSS	ENST00000334163	ENSG00000186141	protein_coding	POLR3C	CpG
chr1_145826940_145827090_-	175.7	H9D0	chr1	145826940	145827090	-	75	75	-75	TSS	ENST00000534502	ENSG00000117262	protein_coding	GPR89A	CpG
chr1_146523514_146523664_+	45.6	H9D0	chr1	146523514	146523664	+	1136	-1136	-1286	Exon1	ENST00000435000	ENSG00000225603	pseudogene	RP11-325P15.1	nonCpG
chr1_146554395_146554545_-	30.1	H9D0	chr1	146554395	146554545	-	582	732	582	Exon1	ENST00000438469	ENSG00000230832	pseudogene	RP11-325P15.2	nonCpG
chr1_146555124_146555274_-	197	H9D0	chr1	146555124	146555274	-	3	3	-147	TSS	ENST00000438469	ENSG00000230832	pseudogene	RP11-325P15.2	nonCpG
chr1_146556228_146556378_-	248.5	H9D0	chr1	146556228	146556378	-	39729	39879	39729	Intron	ENST00000444082	ENSG00000227242	pseudogene	NBPF13P	CpG
chr1_146643673_146643823_-	56.3	H9D0	chr1	146643673	146643823	-	223	373	223	UTR-5_1	ENST00000425272	ENSG00000131791	protein_coding	PRKAB2	CpG
chr1_146650157_146650307_+	98	H9D0	chr1	146650157	146650307	+	466	-466	-616	Exon1	ENST00000471856	ENSG00000180867	pseudogene	PDIA3P	nonCpG
chr1_146650690_146650840_+	81.5	H9D0	chr1	146650690	146650840	+	320	-320	-470	Exon1	ENST00000544222	ENSG00000180867	pseudogene	PDIA3P	nonCpG
chr1_146675510_146675660_-	34.9	H9D0	chr1	146675510	146675660	-	853	1003	853	Exon1	ENST00000413611	ENSG00000226015	pseudogene	CCT8P1	nonCpG
chr1_146676478_146676628_-	226.2	H9D0	chr1	146676478	146676628	-	35	35	-115	TSS	ENST00000413611	ENSG00000226015	pseudogene	CCT8P1	nonCpG
chr1_146714281_146714431_+	185.4	H9D0	chr1	146714281	146714431	+	74	74	-76	TSS	ENST00000361293	ENSG00000131778	protein_coding	CHD1L	CpG
chr1_147013196_147013346_+	152.4	H9D0	chr1	147013196	147013346	+	15	-15	-165	UTR-5_1	ENST00000234739	ENSG00000116128	protein_coding	BCL9	nonCpG
chr1_147071968_147072118_+	31.1	H9D0	chr1	147071968	147072118	+	19	19	-131	TSS	ENST00000497938	ENSG00000116128	protein_coding	BCL9	nonCpG
chr1_147735676_147735826_+	200.9	H9D0	chr1	147735676	147735826	+	74	74	-76	TSS	ENST00000363009	ENSG00000199879	snRNA	RNU1-120P	CpG
chr1_147994071_147994221_+	42.7	H9D0	chr1	147994071	147994221	+	74	74	-76	TSS	ENST00000391154	ENSG00000212456	snRNA	RNVU1-13	CpG
chr1_148241390_148241540_+	343.6	H9D0	chr1	148241390	148241540	+	74	74	-76	TSS	ENST00000384770	ENSG00000207501	snRNA	RNVU1-14	CpG
chr1_148248037_148248187_+	31.1	H9D0	chr1	148248037	148248187	+	6573	-6573	-6723	Intergenic	ENST00000384770	ENSG00000207501	snRNA	RNVU1-14	CpG
chr1_149230577_149230727_-	35.9	H9D0	chr1	149230577	149230727	-	6356	-6356	-6506	Intergenic	ENST00000384010	ENSG00000206737	snRNA	RNVU1-18	nonCpG
chr1_149294668_149294818_-	135.9	H9D0	chr1	149294668	149294818	-	8346	-8346	-8496	Intergenic	ENST00000516296	ENSG00000252105	snRNA	RNU1-143P	nonCpG
chr1_149399151_149399301_-	69.9	H9D0	chr1	149399151	149399301	-	75	75	-75	TSS	ENST00000609585	ENSG00000240929	pseudogene	HIST2H2BB	CpG
chr1_149680209_149680359_-	35.9	H9D0	chr1	149680209	149680359	-	39003	39153	39003	Intron	ENST00000608683	ENSG00000234232	lincRNA	RP11-353N4.5	nonCpG
chr1_149783850_149784000_-	6265.3	H9D0	chr1	149783850	149784000	-	75	75	-75	TSS	ENST00000427880	ENSG00000203814	protein_coding	HIST2H2BF	CpG
chr1_149858157_149858307_-	8636.5	H9D0	chr1	149858157	149858307	-	75	75	-75	TSS	ENST00000369155	ENSG00000184678	protein_coding	HIST2H2BE	CpG
chr1_149858393_149858543_+	1065.7	H9D0	chr1	149858393	149858543	+	19	131	-19	TSS	ENST00000331380	ENSG00000184260	protein_coding	HIST2H2AC	CpG
chr1_149859440_149859590_-	7367	H9D0	chr1	149859440	149859590	-	26	26	-124	TSS	ENST00000331128	ENSG00000184270	protein_coding	HIST2H2AB	CpG
chr1_149859690_149859840_+	94.1	H9D0	chr1	149859690	149859840	+	251	-251	-401	Intron	ENST00000369153	ENSG00000178096	protein_coding	BOLA1	nonCpG
chr1_149876400_149876550_+	45.6	H9D0	chr1	149876400	149876550	+	5222	-5222	-5372	Intergenic	ENST00000369150	ENSG00000178096	protein_coding	BOLA1	nonCpG
chr1_149899626_149899776_-	79.6	H9D0	chr1	149899626	149899776	-	460	610	460	UTR-5_1	ENST00000271628	ENSG00000143368	protein_coding	SF3B4	CpG
chr1_149982579_149982729_-	40.8	H9D0	chr1	149982579	149982729	-	46	46	-104	TSS	ENST00000369135	ENSG00000163113	protein_coding	OTUD7B	CpG
chr1_150039842_150039992_+	71.8	H9D0	chr1	150039842	150039992	+	42	42	-108	TSS	ENST00000419023	ENSG00000136631	protein_coding	VPS45	nonCpG
chr1_150192934_150193084_-	30.1	H9D0	chr1	150192934	150193084	-	5978	6128	5978	UTR-3_1	ENST00000534437	ENSG00000143401	protein_coding	ANP32E	nonCpG
chr1_150199053_150199203_-	143.7	H9D0	chr1	150199053	150199203	-	9	9	-141	TSS	ENST00000534437	ENSG00000143401	protein_coding	ANP32E	nonCpG
chr1_150201496_150201646_-	175.7	H9D0	chr1	150201496	150201646	-	5380	5530	5380	CDS_4	ENST00000369119	ENSG00000143401	protein_coding	ANP32E	nonCpG
chr1_150202953_150203103_-	93.2	H9D0	chr1	150202953	150203103	-	3923	4073	3923	CDS_5	ENST00000369119	ENSG00000143401	protein_coding	ANP32E	nonCpG
chr1_150208278_150208428_-	1639.4	H9D0	chr1	150208278	150208428	-	58	92	-58	TSS	ENST00000436748	ENSG00000143401	protein_coding	ANP32E	nonCpG
chr1_150229225_150229375_-	42.7	H9D0	chr1	150229225	150229375	-	306	456	306	Intron	ENST00000607002	ENSG00000271845	antisense	RP4-790G17.7	nonCpG
chr1_150230192_150230342_+	107.7	H9D0	chr1	150230192	150230342	+	73	77	-73	TSS	ENST00000607652	ENSG00000118298	protein_coding	CA14	nonCpG
chr1_150245056_150245206_+	276.6	H9D0	chr1	150245056	150245206	+	45	45	-105	TSS	ENST00000369099	ENSG00000118292	protein_coding	C1orf54	nonCpG
chr1_150246414_150246564_+	86.4	H9D0	chr1	150246414	150246564	+	1232	-1232	-1382	CDS_2	ENST00000369098	ENSG00000118292	protein_coding	C1orf54	nonCpG
chr1_150254518_150254668_-	55.3	H9D0	chr1	150254518	150254668	-	12538	-12538	-12688	Intergenic	ENST00000493092	ENSG00000117362	protein_coding	APH1A	CpG
chr1_150266254_150266404_+	236.8	H9D0	chr1	150266254	150266404	+	65	85	-65	TSS	ENST00000369084	ENSG00000187145	protein_coding	MRPS21	nonCpG
chr1_150266678_150266828_+	907.5	H9D0	chr1	150266678	150266828	+	339	-339	-489	UTR-5_1	ENST00000369084	ENSG00000187145	protein_coding	MRPS21	CpG
chr1_150293852_150294002_+	63.1	H9D0	chr1	150293852	150294002	+	75	75	-75	TSS	ENST00000496202	ENSG00000117360	protein_coding	PRPF3	CpG
chr1_150297276_150297426_+	322.2	H9D0	chr1	150297276	150297426	+	3275	-3275	-3425	UTR-5_2	ENST00000543398	ENSG00000117360	protein_coding	PRPF3	nonCpG
chr1_150336576_150336726_+	113.6	H9D0	chr1	150336576	150336726	+	1010	-1010	-1160	Intron	ENST00000492220	ENSG00000163125	protein_coding	RPRD2	nonCpG
chr1_150337110_150337260_+	111.6	H9D0	chr1	150337110	150337260	+	74	76	-74	TSS	ENST00000369068	ENSG00000163125	protein_coding	RPRD2	CpG
chr1_150459824_150459974_+	344.6	H9D0	chr1	150459824	150459974	+	71	71	-79	TSS	ENST00000606933	ENSG00000143374	protein_coding	TARS2	nonCpG
chr1_150551614_150551764_-	366.9	H9D0	chr1	150551614	150551764	-	242	392	242	CDS_2	ENST00000307940	ENSG00000143384	protein_coding	MCL1	CpG
chr1_150594812_150594962_-	42.7	H9D0	chr1	150594812	150594962	-	6654	6804	6654	UTR-3_1	ENST00000361532	ENSG00000143420	protein_coding	ENSA	nonCpG
chr1_150601978_150602128_-	1378.3	H9D0	chr1	150601978	150602128	-	75	75	-75	TSS	ENST00000271690	ENSG00000143420	protein_coding	ENSA	CpG
chr1_150614084_150614234_+	55.3	H9D0	chr1	150614084	150614234	+	60107	60257	60107	Intergenic	ENST00000384204	ENSG00000206931	snRNA	RNU6-1042P	nonCpG
chr1_150669558_150669708_-	100.9	H9D0	chr1	150669558	150669708	-	72	72	-78	TSS	ENST00000540514	ENSG00000143457	protein_coding	GOLPH3L	nonCpG
chr1_150830862_150831012_-	390.2	H9D0	chr1	150830862	150831012	-	18032	18182	18032	UTR-3_5	ENST00000497108	ENSG00000143437	protein_coding	ARNT	nonCpG
chr1_150849106_150849256_-	118.4	H9D0	chr1	150849106	150849256	-	75	75	-75	TSS	ENST00000471844	ENSG00000143437	protein_coding	ARNT	CpG
chr1_150980872_150981022_+	44.6	H9D0	chr1	150980872	150981022	+	70	70	-80	TSS	ENST00000475722	ENSG00000143363	protein_coding	PRUNE	CpG
chr1_151032029_151032179_-	123.3	H9D0	chr1	151032029	151032179	-	62	62	-88	TSS	ENST00000492796	ENSG00000197622	protein_coding	CDC42SE1	CpG
chr1_151032812_151032962_+	519.3	H9D0	chr1	151032812	151032962	+	2579	-2579	-2729	UTR-5_1	ENST00000368921	ENSG00000213190	protein_coding	MLLT11	nonCpG
chr1_151138261_151138411_-	92.2	H9D0	chr1	151138261	151138411	-	16	134	-16	TSS	ENST00000368908	ENSG00000163155	protein_coding	LYSMD1	nonCpG
chr1_151138545_151138695_+	564.9	H9D0	chr1	151138545	151138695	+	9	9	-141	TSS	ENST00000368902	ENSG00000163156	protein_coding	SCNM1	nonCpG
chr1_151138872_151139022_+	310.6	H9D0	chr1	151138872	151139022	+	318	-318	-468	UTR-5_2	ENST00000368902	ENSG00000163156	protein_coding	SCNM1	nonCpG
chr1_151162568_151162718_-	600.8	H9D0	chr1	151162568	151162718	-	66	66	-84	TSS	ENST00000354473	ENSG00000163159	protein_coding	VPS72	nonCpG
chr1_151170978_151171128_+	455.2	H9D0	chr1	151170978	151171128	+	72	72	-78	TSS	ENST00000368888	ENSG00000143398	protein_coding	PIP5K1A	CpG
chr1_151227154_151227304_+	197	H9D0	chr1	151227154	151227304	+	71	79	-71	TSS	ENST00000461434	ENSG00000159352	protein_coding	PSMD4	nonCpG
chr1_151234561_151234711_+	2737.1	H9D0	chr1	151234561	151234711	+	3023	-3023	-3173	UTR-5_2	ENST00000437736	ENSG00000159352	protein_coding	PSMD4	nonCpG
chr1_151254668_151254818_+	42.7	H9D0	chr1	151254668	151254818	+	74	74	-76	TSS	ENST00000336715	ENSG00000143373	protein_coding	ZNF687	CpG
chr1_151319257_151319407_-	56.3	H9D0	chr1	151319257	151319407	-	75	75	-75	TSS	ENST00000479681	ENSG00000143390	protein_coding	RFX5	CpG
chr1_151319410_151319560_+	136.9	H9D0	chr1	151319410	151319560	+	32	32	-118	TSS	ENST00000455503	ENSG00000237976	antisense	RP11-126K1.6	CpG
chr1_151319694_151319844_-	47.6	H9D0	chr1	151319694	151319844	-	75	75	-75	TSS	ENST00000452513	ENSG00000143390	protein_coding	RFX5	nonCpG
chr1_151371982_151372132_+	220.3	H9D0	chr1	151371982	151372132	+	72	72	-78	TSS	ENST00000495805	ENSG00000159377	protein_coding	PSMB4	CpG
chr1_151414608_151414758_-	329	H9D0	chr1	151414608	151414758	-	72	72	-78	TSS	ENST00000392723	ENSG00000143442	protein_coding	POGZ	nonCpG
chr1_151483817_151483967_+	60.2	H9D0	chr1	151483817	151483967	+	55	55	-95	TSS	ENST00000271636	ENSG00000143375	protein_coding	CGN	CpG
chr1_151492814_151492964_+	31.1	H9D0	chr1	151492814	151492964	+	969	-969	-1119	CDS_3	ENST00000416743	ENSG00000143375	protein_coding	CGN	nonCpG
chr1_151496627_151496777_+	41.7	H9D0	chr1	151496627	151496777	+	12755	-12755	-12905	CDS_6	ENST00000271636	ENSG00000143375	protein_coding	CGN	nonCpG
chr1_151502944_151503094_+	32	H9D0	chr1	151502944	151503094	+	19072	-19072	-19222	CDS_12	ENST00000271636	ENSG00000143375	protein_coding	CGN	nonCpG
chr1_151665310_151665460_+	41.7	H9D0	chr1	151665310	151665460	+	53979	-53979	-54129	CDS_9	ENST00000368838	ENSG00000143376	protein_coding	SNX27	nonCpG
chr1_151666769_151666919_+	36.9	H9D0	chr1	151666769	151666919	+	82212	-82212	-82362	UTR-3_1	ENST00000458013	ENSG00000143376	protein_coding	SNX27	nonCpG
chr1_151735892_151736042_-	395	H9D0	chr1	151735892	151736042	-	73	73	-77	TSS	ENST00000462783	ENSG00000143436	protein_coding	MRPL9	CpG
chr1_151746428_151746578_-	35.9	H9D0	chr1	151746428	151746578	-	16328	16478	16328	UTR-3_1	ENST00000440583	ENSG00000182134	protein_coding	TDRKH	nonCpG
chr1_151762889_151763039_-	521.2	H9D0	chr1	151762889	151763039	-	75	75	-75	TSS	ENST00000525790	ENSG00000182134	protein_coding	TDRKH	CpG
chr1_151811296_151811446_+	51.4	H9D0	chr1	151811296	151811446	+	2906	3056	2906	Intergenic	ENST00000434182	ENSG00000234614	antisense	AL450992.2	CpG
chr1_151881862_151882012_-	39.8	H9D0	chr1	151881862	151882012	-	34	116	-34	TSS	ENST00000471464	ENSG00000159445	protein_coding	THEM4	CpG
chr1_151958654_151958804_-	102.9	H9D0	chr1	151958654	151958804	-	6250	6400	6250	UTR-5_1	ENST00000368809	ENSG00000197747	protein_coding	S100A10	nonCpG
chr1_151966260_151966410_-	773.6	H9D0	chr1	151966260	151966410	-	45	45	-105	TSS	ENST00000478348	ENSG00000197747	protein_coding	S100A10	CpG
chr1_152009417_152009567_-	3795.1	H9D0	chr1	152009417	152009567	-	56	94	-56	TSS	ENST00000271638	ENSG00000163191	protein_coding	S100A11	nonCpG
chr1_152084209_152084359_-	43.7	H9D0	chr1	152084209	152084359	-	2197	2347	2197	CDS_1	ENST00000368804	ENSG00000159450	protein_coding	TCHH	CpG
chr1_152371895_152372045_+	720.2	H9D0	chr1	152371895	152372045	+	25466	-25466	-25616	Intron	ENST00000411804	ENSG00000227415	antisense	RP1-91G5.3	nonCpG
chr1_153307420_153307570_+	90.3	H9D0	chr1	153307420	153307570	+	3323	-3323	-3473	Intergenic	ENST00000384591	ENSG00000207321	snRNA	RNU6-160P	nonCpG
chr1_153508458_153508608_-	34.9	H9D0	chr1	153508458	153508608	-	9	9	-141	TSS	ENST00000462776	ENSG00000197956	protein_coding	S100A6	CpG
chr1_153598935_153599085_-	139.8	H9D0	chr1	153598935	153599085	-	439	589	439	UTR-5_1	ENST00000392622	ENSG00000189171	protein_coding	S100A13	nonCpG
chr1_153599956_153600106_-	64.1	H9D0	chr1	153599956	153600106	-	550	700	550	Intron	ENST00000339556	ENSG00000189171	protein_coding	S100A13	nonCpG
chr1_153606470_153606620_+	219.4	H9D0	chr1	153606470	153606620	+	70	80	-70	TSS	ENST00000495554	ENSG00000160679	protein_coding	CHTOP	CpG
chr1_153631106_153631256_+	238.8	H9D0	chr1	153631106	153631256	+	69	81	-69	TSS	ENST00000474959	ENSG00000143553	protein_coding	SNAPIN	CpG
chr1_153642633_153642783_-	699.8	H9D0	chr1	153642633	153642783	-	75	75	-75	TSS	ENST00000368684	ENSG00000143621	protein_coding	ILF2	nonCpG
chr1_153643373_153643523_-	378.5	H9D0	chr1	153643373	153643523	-	65	85	-65	TSS	ENST00000368681	ENSG00000143621	protein_coding	ILF2	CpG
chr1_153931002_153931152_-	77.6	H9D0	chr1	153931002	153931152	-	61	89	-61	TSS	ENST00000303569	ENSG00000160741	protein_coding	CRTC2	CpG
chr1_153935150_153935300_-	174.7	H9D0	chr1	153935150	153935300	-	315	465	315	UTR-3_2	ENST00000461071	ENSG00000143570	protein_coding	SLC39A1	nonCpG
chr1_153936167_153936317_+	35.9	H9D0	chr1	153936167	153936317	+	2674	2824	2674	Intergenic	ENST00000608147	ENSG00000273026	antisense	RP11-422P24.10	CpG
chr1_153939712_153939862_-	40.8	H9D0	chr1	153939712	153939862	-	235	385	235	Intron	ENST00000413622	ENSG00000143570	protein_coding	SLC39A1	CpG
chr1_153950075_153950225_-	57.3	H9D0	chr1	153950075	153950225	-	61	61	-89	TSS	ENST00000368589	ENSG00000143543	protein_coding	JTB	CpG
chr1_153954553_153954703_-	92.2	H9D0	chr1	153954553	153954703	-	4019	4169	4019	UTR-3_1	ENST00000462680	ENSG00000143545	protein_coding	RAB13	nonCpG
chr1_153968000_153968150_+	2951.6	H9D0	chr1	153968000	153968150	+	43	107	-43	TSS	ENST00000431295	ENSG00000231416	pseudogene	RP11-422P24.9	nonCpG
chr1_154129332_154129482_+	31.1	H9D0	chr1	154129332	154129482	+	63172	63322	63172	Intergenic	ENST00000343815	ENSG00000143569	protein_coding	UBAP2L	nonCpG
chr1_154148652_154148802_-	1096.8	H9D0	chr1	154148652	154148802	-	66	66	-84	TSS	ENST00000505010	ENSG00000143549	protein_coding	TPM3	nonCpG
chr1_154155588_154155738_-	15114.4	H9D0	chr1	154155588	154155738	-	69	69	-81	TSS	ENST00000341372	ENSG00000143549	protein_coding	TPM3	CpG
chr1_154192970_154193120_-	170.8	H9D0	chr1	154192970	154193120	-	59	91	-59	TSS	ENST00000368519	ENSG00000143612	protein_coding	C1orf43	CpG
chr1_154193359_154193509_+	864.8	H9D0	chr1	154193359	154193509	+	67	83	-67	TSS	ENST00000437652	ENSG00000143569	protein_coding	UBAP2L	CpG
chr1_154197483_154197633_+	2421.7	H9D0	chr1	154197483	154197633	+	74	74	-76	TSS	ENST00000361546	ENSG00000143569	protein_coding	UBAP2L	nonCpG
chr1_154245025_154245175_+	243.6	H9D0	chr1	154245025	154245175	+	71	79	-71	TSS	ENST00000531435	ENSG00000143575	protein_coding	HAX1	CpG
chr1_154574770_154574920_-	31.1	H9D0	chr1	154574770	154574920	-	182	332	182	CDS_14	ENST00000529168	ENSG00000160710	protein_coding	ADAR	nonCpG
chr1_154575028_154575178_-	58.2	H9D0	chr1	154575028	154575178	-	74	74	-76	TSS	ENST00000529168	ENSG00000160710	protein_coding	ADAR	nonCpG
chr1_154600330_154600480_-	53.4	H9D0	chr1	154600330	154600480	-	58	58	-92	TSS	ENST00000494866	ENSG00000160710	protein_coding	ADAR	CpG
chr1_154904820_154904970_-	67	H9D0	chr1	154904820	154904970	-	4497	4647	4497	CDS_4	ENST00000368467	ENSG00000163344	protein_coding	PMVK	nonCpG
chr1_154909107_154909257_-	486.3	H9D0	chr1	154909107	154909257	-	210	360	210	UTR-5_1	ENST00000368467	ENSG00000163344	protein_coding	PMVK	CpG
chr1_154926161_154926311_-	37.9	H9D0	chr1	154926161	154926311	-	72	72	-78	TSS	ENST00000498553	ENSG00000163346	protein_coding	PBXIP1	nonCpG
chr1_154944986_154945136_-	36.9	H9D0	chr1	154944986	154945136	-	1676	1826	1676	Intron	ENST00000412170	ENSG00000160691	protein_coding	SHC1	nonCpG
chr1_154946807_154946957_-	144.6	H9D0	chr1	154946807	154946957	-	64	64	-86	TSS	ENST00000366442	ENSG00000160691	protein_coding	SHC1	CpG
chr1_154947082_154947232_+	756.1	H9D0	chr1	154947082	154947232	+	74	76	-74	TSS	ENST00000368436	ENSG00000173207	protein_coding	CKS1B	CpG
chr1_154955788_154955938_+	395	H9D0	chr1	154955788	154955938	+	60	60	-90	TSS	ENST00000292180	ENSG00000160688	protein_coding	FLAD1	nonCpG
chr1_154956240_154956390_+	200.9	H9D0	chr1	154956240	154956390	+	334	-334	-484	UTR-5_2	ENST00000487371	ENSG00000160688	protein_coding	FLAD1	nonCpG
chr1_155108269_155108419_+	136.9	H9D0	chr1	155108269	155108419	+	73	73	-77	TSS	ENST00000488609	ENSG00000169241	protein_coding	SLC50A1	CpG
chr1_155112648_155112798_-	144.6	H9D0	chr1	155112648	155112798	-	85	235	85	CDS_1	ENST00000368399	ENSG00000179085	protein_coding	DPM3	nonCpG
chr1_155145294_155145444_-	289.2	H9D0	chr1	155145294	155145444	-	270	420	270	UTR-3_4	ENST00000487350	ENSG00000163463	protein_coding	KRTCAP2	CpG
chr1_155145703_155145853_-	136.9	H9D0	chr1	155145703	155145853	-	72	78	-72	TSS	ENST00000490672	ENSG00000163463	protein_coding	KRTCAP2	CpG
chr1_155156032_155156182_-	37.9	H9D0	chr1	155156032	155156182	-	3566	3716	3566	Intron	ENST00000473363	ENSG00000273088	protein_coding	RP11-201K10.3	nonCpG
chr1_155164450_155164600_-	55.3	H9D0	chr1	155164450	155164600	-	1633	1783	1633	Intergenic	ENST00000498500	ENSG00000169231	protein_coding	THBS3	CpG
chr1_155178961_155179111_+	233.9	H9D0	chr1	155178961	155179111	+	74	76	-74	TSS	ENST00000609421	ENSG00000173171	protein_coding	MTX1	CpG
chr1_155210953_155211103_-	34	H9D0	chr1	155210953	155211103	-	72	72	-78	TSS	ENST00000368373	ENSG00000177628	protein_coding	GBA	nonCpG
chr1_155231982_155232132_-	461	H9D0	chr1	155231982	155232132	-	68	68	-82	TSS	ENST00000302631	ENSG00000116521	protein_coding	SCAMP3	CpG
chr1_155278568_155278718_+	231	H9D0	chr1	155278568	155278718	+	74	74	-76	TSS	ENST00000368356	ENSG00000160752	protein_coding	FDPS	CpG
chr1_155279777_155279927_+	222.3	H9D0	chr1	155279777	155279927	+	1002	-1002	-1152	UTR-5_2	ENST00000477057	ENSG00000160752	protein_coding	FDPS	nonCpG
chr1_155403371_155403521_+	31.1	H9D0	chr1	155403371	155403521	+	401	-401	-551	Exon2	ENST00000545402	ENSG00000237872	pseudogene	POU5F1P4	nonCpG
chr1_155491336_155491486_-	271.8	H9D0	chr1	155491336	155491486	-	40837	40987	40837	UTR-5_1	ENST00000392403	ENSG00000116539	protein_coding	ASH1L	nonCpG
chr1_155532013_155532163_-	63.1	H9D0	chr1	155532013	155532163	-	160	310	160	UTR-5_2	ENST00000392403	ENSG00000116539	protein_coding	ASH1L	CpG
chr1_155532549_155532699_-	32	H9D0	chr1	155532549	155532699	-	49	49	-101	TSS	ENST00000548830	ENSG00000116539	protein_coding	ASH1L	CpG
chr1_155532853_155533003_-	49.5	H9D0	chr1	155532853	155533003	-	255	-255	-405	Promoter-oTSS	ENST00000548830	ENSG00000116539	protein_coding	ASH1L	CpG
chr1_155657919_155658069_-	254.3	H9D0	chr1	155657919	155658069	-	16	166	16	UTR-5_3	ENST00000311573	ENSG00000163374	protein_coding	YY1AP1	CpG
chr1_155658434_155658584_-	34.9	H9D0	chr1	155658434	155658584	-	74	74	-76	TSS	ENST00000476027	ENSG00000163374	protein_coding	YY1AP1	CpG
chr1_155658807_155658957_+	263	H9D0	chr1	155658807	155658957	+	74	74	-76	TSS	ENST00000496863	ENSG00000132676	protein_coding	DAP3	CpG
chr1_155823525_155823675_-	57.3	H9D0	chr1	155823525	155823675	-	75	75	-75	TSS	ENST00000488251	ENSG00000116580	protein_coding	GON4L	nonCpG
chr1_155829283_155829433_+	211.6	H9D0	chr1	155829283	155829433	+	63	63	-87	TSS	ENST00000539162	ENSG00000132718	protein_coding	SYT11	CpG
chr1_155881088_155881238_-	127.2	H9D0	chr1	155881088	155881238	-	47	47	-103	TSS	ENST00000461050	ENSG00000143622	protein_coding	RIT1	nonCpG
chr1_155903566_155903716_-	294.1	H9D0	chr1	155903566	155903716	-	448	598	448	CDS_9	ENST00000368319	ENSG00000132680	protein_coding	KIAA0907	nonCpG
chr1_155904125_155904275_-	310.6	H9D0	chr1	155904125	155904275	-	66	66	-84	TSS	ENST00000491599	ENSG00000132680	protein_coding	KIAA0907	CpG
chr1_155948293_155948443_-	52.4	H9D0	chr1	155948293	155948443	-	25	25	-125	TSS	ENST00000361247	ENSG00000116584	protein_coding	ARHGEF2	CpG
chr1_155987986_155988136_+	43.7	H9D0	chr1	155987986	155988136	+	26806	-26806	-26956	Intergenic	ENST00000415726	ENSG00000224276	antisense	RP11-336K24.5	nonCpG
chr1_155989884_155990034_-	352.3	H9D0	chr1	155989884	155990034	-	72	78	-72	TSS	ENST00000488179	ENSG00000163479	protein_coding	SSR2	nonCpG
chr1_156024565_156024715_+	478.5	H9D0	chr1	156024565	156024715	+	75	75	-75	TSS	ENST00000368302	ENSG00000116586	protein_coding	LAMTOR2	CpG
chr1_156041976_156042126_-	31.1	H9D0	chr1	156041976	156042126	-	9663	9813	9663	UTR-3_1	ENST00000532414	ENSG00000254726	protein_coding	MEX3A	nonCpG
chr1_156163832_156163982_+	104.8	H9D0	chr1	156163832	156163982	+	74	74	-76	TSS	ENST00000423538	ENSG00000160785	protein_coding	SLC25A44	CpG
chr1_156182723_156182873_+	233.9	H9D0	chr1	156182723	156182873	+	74	74	-76	TSS	ENST00000606952	ENSG00000160783	protein_coding	PMF1	CpG
chr1_156252523_156252673_-	422.2	H9D0	chr1	156252523	156252673	-	57	93	-57	TSS	ENST00000361813	ENSG00000198952	protein_coding	SMG5	nonCpG
chr1_156261203_156261353_-	51.4	H9D0	chr1	156261203	156261353	-	56	94	-56	TSS	ENST00000480968	ENSG00000198715	protein_coding	C1orf85	CpG
chr1_156265357_156265507_-	79.6	H9D0	chr1	156265357	156265507	-	69	81	-69	TSS	ENST00000484214	ENSG00000198715	protein_coding	C1orf85	nonCpG
chr1_156288735_156288885_-	43.7	H9D0	chr1	156288735	156288885	-	19135	19285	19135	CDS_1	ENST00000496684	ENSG00000163468	protein_coding	CCT3	nonCpG
chr1_156290743_156290893_-	92.2	H9D0	chr1	156290743	156290893	-	14905	15055	14905	UTR-3_1	ENST00000490221	ENSG00000163468	protein_coding	CCT3	nonCpG
chr1_156294806_156294956_-	145.6	H9D0	chr1	156294806	156294956	-	10842	10992	10842	UTR-3_2	ENST00000490221	ENSG00000163468	protein_coding	CCT3	nonCpG
chr1_156305604_156305754_-	747.4	H9D0	chr1	156305604	156305754	-	44	194	44	UTR-3_6	ENST00000490221	ENSG00000163468	protein_coding	CCT3	nonCpG
chr1_156307996_156308146_-	5920.8	H9D0	chr1	156307996	156308146	-	63	87	-63	TSS	ENST00000533194	ENSG00000163468	protein_coding	CCT3	nonCpG
chr1_156539180_156539330_-	76.7	H9D0	chr1	156539180	156539330	-	3002	3152	3002	CDS_37	ENST00000361170	ENSG00000183856	protein_coding	IQGAP3	nonCpG
chr1_156542297_156542447_-	62.1	H9D0	chr1	156542297	156542447	-	51	99	-51	TSS	ENST00000491900	ENSG00000183856	protein_coding	IQGAP3	CpG
chr1_156561493_156561643_+	586.3	H9D0	chr1	156561493	156561643	+	74	76	-74	TSS	ENST00000368233	ENSG00000163382	protein_coding	APOA1BP	CpG
chr1_156565268_156565418_-	88.3	H9D0	chr1	156565268	156565418	-	2498	2648	2498	UTR-3_1	ENST00000494414	ENSG00000160818	protein_coding	GPATCH4	nonCpG
chr1_156565566_156565716_-	285.4	H9D0	chr1	156565566	156565716	-	578	728	578	UTR-3_1	ENST00000529520	ENSG00000160818	protein_coding	GPATCH4	nonCpG
chr1_156568822_156568972_-	218.4	H9D0	chr1	156568822	156568972	-	16	16	-134	TSS	ENST00000497287	ENSG00000160818	protein_coding	GPATCH4	nonCpG
chr1_156571188_156571338_-	73.8	H9D0	chr1	156571188	156571338	-	75	75	-75	TSS	ENST00000473910	ENSG00000160818	protein_coding	GPATCH4	nonCpG
chr1_156641087_156641237_-	170.8	H9D0	chr1	156641087	156641237	-	5952	6102	5952	CDS_1	ENST00000368223	ENSG00000132688	protein_coding	NES	nonCpG
chr1_156641555_156641705_-	145.6	H9D0	chr1	156641555	156641705	-	5484	5634	5484	CDS_1	ENST00000368223	ENSG00000132688	protein_coding	NES	nonCpG
chr1_156641851_156642001_-	170.8	H9D0	chr1	156641851	156642001	-	5188	5338	5188	CDS_1	ENST00000368223	ENSG00000132688	protein_coding	NES	nonCpG
chr1_156675300_156675450_-	213.5	H9D0	chr1	156675300	156675450	-	57	93	-57	TSS	ENST00000368222	ENSG00000143320	protein_coding	CRABP2	CpG
chr1_156697488_156697638_-	49.5	H9D0	chr1	156697488	156697638	-	583	733	583	UTR-3_1	ENST00000470713	ENSG00000143319	protein_coding	ISG20L2	nonCpG
chr1_156698156_156698306_-	55.3	H9D0	chr1	156698156	156698306	-	73	77	-73	TSS	ENST00000469074	ENSG00000143319	protein_coding	ISG20L2	CpG
chr1_156708483_156708633_-	81.5	H9D0	chr1	156708483	156708633	-	1721	1871	1721	UTR-5_1	ENST00000420938	ENSG00000143314	protein_coding	MRPL24	nonCpG
chr1_156710813_156710963_-	90.3	H9D0	chr1	156710813	156710963	-	67	67	-83	TSS	ENST00000361531	ENSG00000143314	protein_coding	MRPL24	CpG
chr1_156722164_156722314_-	39.8	H9D0	chr1	156722164	156722314	-	74	76	-74	TSS	ENST00000368206	ENSG00000143321	protein_coding	HDGF	nonCpG
chr1_156737252_156737402_+	114.5	H9D0	chr1	156737252	156737402	+	58	92	-58	TSS	ENST00000473387	ENSG00000143294	protein_coding	PRCC	CpG
chr1_156818114_156818264_-	74.7	H9D0	chr1	156818114	156818264	-	10546	10696	10546	Intron	ENST00000368195	ENSG00000027644	protein_coding	INSRR	nonCpG
chr1_157106084_157106234_-	80.6	H9D0	chr1	157106084	157106234	-	1893	2043	1893	UTR-3_2	ENST00000460850	ENSG00000117036	protein_coding	ETV3	nonCpG
chr1_157108112_157108262_-	55.3	H9D0	chr1	157108112	157108262	-	47	47	-103	TSS	ENST00000368192	ENSG00000117036	protein_coding	ETV3	CpG
chr1_159750810_159750960_+	85.4	H9D0	chr1	159750810	159750960	+	18	-18	-168	UTR-5_1	ENST00000368107	ENSG00000158716	protein_coding	DUSP23	CpG
chr1_160175099_160175249_+	755.1	H9D0	chr1	160175099	160175249	+	70	70	-80	TSS	ENST00000368077	ENSG00000162734	protein_coding	PEA15	CpG
chr1_160186014_160186164_+	32	H9D0	chr1	160186014	160186164	+	4938	-4938	-5088	Intergenic	ENST00000488858	ENSG00000162734	protein_coding	PEA15	nonCpG
chr1_160210085_160210235_-	67.9	H9D0	chr1	160210085	160210235	-	21357	21507	21357	UTR-5_1	ENST00000495887	ENSG00000132716	protein_coding	DCAF8	nonCpG
chr1_160213749_160213899_-	295.1	H9D0	chr1	160213749	160213899	-	17693	17843	17693	Intron	ENST00000495887	ENSG00000132716	protein_coding	DCAF8	nonCpG
chr1_160231073_160231223_-	389.2	H9D0	chr1	160231073	160231223	-	369	519	369	UTR-5_2	ENST00000495887	ENSG00000132716	protein_coding	DCAF8	nonCpG
chr1_160232166_160232316_-	596	H9D0	chr1	160232166	160232316	-	75	75	-75	TSS	ENST00000368073	ENSG00000132716	protein_coding	DCAF8	CpG
chr1_160254847_160254997_-	415.4	H9D0	chr1	160254847	160254997	-	74	76	-74	TSS	ENST00000533104	ENSG00000162735	protein_coding	PEX19	nonCpG
chr1_160287022_160287172_+	2490.6	H9D0	chr1	160287022	160287172	+	20	170	20	Promoter-oTSS	ENST00000439961	ENSG00000235082	pseudogene	SUMO1P3	nonCpG
chr1_160312962_160313112_-	304.8	H9D0	chr1	160312962	160313112	-	74	76	-74	TSS	ENST00000368069	ENSG00000122218	protein_coding	COPA	CpG
chr1_160313101_160313251_+	103.9	H9D0	chr1	160313101	160313251	+	75	75	-75	TSS	ENST00000465223	ENSG00000162736	protein_coding	NCSTN	CpG
chr1_160395590_160395740_-	67	H9D0	chr1	160395590	160395740	-	32891	-32891	-33041	Intergenic	ENST00000364738	ENSG00000201608	snRNA	RNU4-42P	nonCpG
chr1_160864646_160864796_+	85.4	H9D0	chr1	160864646	160864796	+	27	123	-27	TSS	ENST00000425270	ENSG00000213080	pseudogene	RP11-312J18.5	nonCpG
chr1_160865093_160865243_+	34	H9D0	chr1	160865093	160865243	+	324	-324	-474	Exon1	ENST00000425270	ENSG00000213080	pseudogene	RP11-312J18.5	nonCpG
chr1_160865527_160865677_+	39.8	H9D0	chr1	160865527	160865677	+	758	-758	-908	Exon1	ENST00000425270	ENSG00000213080	pseudogene	RP11-312J18.5	nonCpG
chr1_160990855_160991005_-	421.2	H9D0	chr1	160990855	160991005	-	72	78	-72	TSS	ENST00000335772	ENSG00000158769	protein_coding	F11R	CpG
chr1_161007792_161007942_-	68.9	H9D0	chr1	161007792	161007942	-	155	305	155	UTR-3_2	ENST00000462952	ENSG00000215845	protein_coding	TSTD1	nonCpG
chr1_161008679_161008829_-	630.9	H9D0	chr1	161008679	161008829	-	73	73	-77	TSS	ENST00000470694	ENSG00000270149	protein_coding	F11R	CpG
chr1_161015692_161015842_-	100	H9D0	chr1	161015692	161015842	-	75	75	-75	TSS	ENST00000368021	ENSG00000158773	protein_coding	USF1	nonCpG
chr1_161072092_161072242_-	40.8	H9D0	chr1	161072092	161072242	-	15603	15753	15603	Intron	ENST00000468311	ENSG00000143256	protein_coding	PFDN2	nonCpG
chr1_161087748_161087898_-	1506.4	H9D0	chr1	161087748	161087898	-	53	97	-53	TSS	ENST00000468311	ENSG00000143256	protein_coding	PFDN2	CpG
chr1_161094243_161094393_-	33	H9D0	chr1	161094243	161094393	-	6234	6384	6234	UTR-5_1	ENST00000368005	ENSG00000158796	protein_coding	DEDD	nonCpG
chr1_161123705_161123855_+	445.5	H9D0	chr1	161123705	161123855	+	72	78	-72	TSS	ENST00000473766	ENSG00000143222	protein_coding	UFC1	nonCpG
chr1_161146298_161146448_-	31.1	H9D0	chr1	161146298	161146448	-	491	641	491	UTR-3_3	ENST00000487004	ENSG00000158850	protein_coding	B4GALT3	nonCpG
chr1_161147209_161147359_-	77.6	H9D0	chr1	161147209	161147359	-	75	75	-75	TSS	ENST00000493164	ENSG00000158850	protein_coding	B4GALT3	CpG
chr1_161172087_161172237_+	248.5	H9D0	chr1	161172087	161172237	+	74	74	-76	TSS	ENST00000475570	ENSG00000158864	protein_coding	NDUFS2	CpG
chr1_161654982_161655132_-	53.4	H9D0	chr1	161654982	161655132	-	60	60	-90	TSS	ENST00000426558	ENSG00000213075	pseudogene	RPL31P11	nonCpG
chr1_161719526_161719676_+	357.2	H9D0	chr1	161719526	161719676	+	68	68	-82	TSS	ENST00000490591	ENSG00000081721	protein_coding	DUSP12	CpG
chr1_161736036_161736186_+	67	H9D0	chr1	161736036	161736186	+	47	47	-103	TSS	ENST00000367942	ENSG00000118217	protein_coding	ATF6	nonCpG
chr1_162760489_162760639_+	32	H9D0	chr1	162760489	162760639	+	61	89	-61	TSS	ENST00000367913	ENSG00000132196	protein_coding	HSD17B7	CpG
chr1_162762371_162762521_+	31.1	H9D0	chr1	162762371	162762521	+	1793	-1793	-1943	CDS_2	ENST00000367913	ENSG00000132196	protein_coding	HSD17B7	nonCpG
chr1_163172631_163172781_-	67.9	H9D0	chr1	163172631	163172781	-	74	74	-76	TSS	ENST00000525894	ENSG00000143248	protein_coding	RGS5	nonCpG
chr1_163291672_163291822_+	151.4	H9D0	chr1	163291672	163291822	+	71	71	-79	TSS	ENST00000271452	ENSG00000143228	protein_coding	NUF2	CpG
chr1_164325834_164325984_+	11715.3	H9D0	chr1	164325834	164325984	+	19	169	19	Promoter-oTSS	ENST00000444896	ENSG00000213070	pseudogene	HMGB3P6	nonCpG
chr1_164532397_164532547_+	35.9	H9D0	chr1	164532397	164532547	+	356	-356	-506	UTR-5_2	ENST00000559578	ENSG00000185630	protein_coding	PBX1	nonCpG
chr1_164890847_164890997_-	739.6	H9D0	chr1	164890847	164890997	-	19	19	-131	TSS	ENST00000440329	ENSG00000225487	pseudogene	RP11-403P14.1	nonCpG
chr1_165619000_165619150_+	129.1	H9D0	chr1	165619000	165619150	+	74	74	-76	TSS	ENST00000477450	ENSG00000143198	protein_coding	MGST3	nonCpG
chr1_165667744_165667894_-	104.8	H9D0	chr1	165667744	165667894	-	33	33	-117	TSS	ENST00000461664	ENSG00000143149	protein_coding	ALDH9A1	CpG
chr1_165738016_165738166_-	468.8	H9D0	chr1	165738016	165738166	-	58	58	-92	TSS	ENST00000481278	ENSG00000143183	protein_coding	TMCO1	CpG
chr1_165796989_165797139_+	69.9	H9D0	chr1	165796989	165797139	+	69	69	-81	TSS	ENST00000372212	ENSG00000143179	protein_coding	UCK2	CpG
chr1_166246792_166246942_-	2117.9	H9D0	chr1	166246792	166246942	-	42	42	-108	TSS	ENST00000400979	ENSG00000215835	pseudogene	RP11-9L18.2	nonCpG
chr1_166808670_166808820_+	174.7	H9D0	chr1	166808670	166808820	+	23	23	-127	TSS	ENST00000367876	ENSG00000143157	protein_coding	POGK	CpG
chr1_166845415_166845565_-	97.1	H9D0	chr1	166845415	166845565	-	1	149	-1	TSS	ENST00000367874	ENSG00000152382	protein_coding	TADA1	CpG
chr1_167190021_167190171_+	39.8	H9D0	chr1	167190021	167190171	+	59	91	-59	TSS	ENST00000559038	ENSG00000143190	protein_coding	POU2F1	CpG
chr1_167301628_167301778_+	46.6	H9D0	chr1	167301628	167301778	+	3226	-3226	-3376	UTR-5_2	ENST00000557874	ENSG00000143190	protein_coding	POU2F1	nonCpG
chr1_167789490_167789640_-	36.9	H9D0	chr1	167789490	167789640	-	28087	28237	28087	Intron	ENST00000485964	ENSG00000143199	protein_coding	ADCY10	CpG
chr1_167905158_167905308_-	299.9	H9D0	chr1	167905158	167905308	-	30	120	-30	TSS	ENST00000367846	ENSG00000143158	protein_coding	MPC2	CpG
chr1_167906059_167906209_+	31.1	H9D0	chr1	167906059	167906209	+	4	-4	-154	UTR-5_1	ENST00000367840	ENSG00000143164	protein_coding	DCAF6	CpG
chr1_168025372_168025522_-	37.9	H9D0	chr1	168025372	168025522	-	138	288	138	Exon1	ENST00000443090	ENSG00000224837	pseudogene	GCSHP5	CpG
chr1_168148156_168148306_+	615.4	H9D0	chr1	168148156	168148306	+	14	136	-14	TSS	ENST00000367830	ENSG00000143155	protein_coding	TIPRL	CpG
chr1_168195167_168195317_+	161.1	H9D0	chr1	168195167	168195317	+	72	78	-72	TSS	ENST00000271375	ENSG00000213064	protein_coding	SFT2D2	CpG
chr1_168420397_168420547_-	44.6	H9D0	chr1	168420397	168420547	-	52	52	-98	TSS	ENST00000400977	ENSG00000215833	pseudogene	QRSL1P1	nonCpG
chr1_169336960_169337110_-	291.2	H9D0	chr1	169336960	169337110	-	75	75	-75	TSS	ENST00000480478	ENSG00000143156	protein_coding	NME7	nonCpG
chr1_169337387_169337537_+	52.4	H9D0	chr1	169337387	169337537	+	63	87	-63	TSS	ENST00000426663	ENSG00000117475	protein_coding	BLZF1	nonCpG
chr1_169396625_169396775_-	164	H9D0	chr1	169396625	169396775	-	75	75	-75	TSS	ENST00000456107	ENSG00000117477	protein_coding	CCDC181	CpG
chr1_169455303_169455453_+	84.4	H9D0	chr1	169455303	169455453	+	74	76	-74	TSS	ENST00000392097	ENSG00000213062	pseudogene	AL021068.1	CpG
chr1_169763958_169764108_-	134.9	H9D0	chr1	169763958	169764108	-	4	146	-4	TSS	ENST00000454472	ENSG00000171806	protein_coding	METTL18	CpG
chr1_169764106_169764256_+	71.8	H9D0	chr1	169764106	169764256	+	74	74	-76	TSS	ENST00000413811	ENSG00000000460	protein_coding	C1orf112	CpG
chr1_170043761_170043911_-	34	H9D0	chr1	170043761	170043911	-	75	75	-75	TSS	ENST00000361580	ENSG00000075945	protein_coding	KIFAP3	CpG
chr1_170501201_170501351_+	155.3	H9D0	chr1	170501201	170501351	+	70	70	-80	TSS	ENST00000367762	ENSG00000120370	protein_coding	GORAB	nonCpG
chr1_171189842_171189992_+	30.1	H9D0	chr1	171189842	171189992	+	13161	-13161	-13311	Intergenic	ENST00000488431	ENSG00000094963	protein_coding	FMO2	nonCpG
chr1_171308680_171308830_+	63.1	H9D0	chr1	171308680	171308830	+	5016	-5016	-5166	Intron	ENST00000480136	ENSG00000076258	protein_coding	FMO4	nonCpG
chr1_171454570_171454720_+	268.9	H9D0	chr1	171454570	171454720	+	70	80	-70	TSS	ENST00000392078	ENSG00000117523	protein_coding	PRRC2C	CpG
chr1_171486794_171486944_+	37.9	H9D0	chr1	171486794	171486944	+	32100	-32100	-32250	CDS_5	ENST00000338920	ENSG00000117523	protein_coding	PRRC2C	nonCpG
chr1_171491241_171491391_+	42.7	H9D0	chr1	171491241	171491391	+	36547	-36547	-36697	CDS_6	ENST00000338920	ENSG00000117523	protein_coding	PRRC2C	nonCpG
chr1_171492497_171492647_+	107.7	H9D0	chr1	171492497	171492647	+	10	-10	-160	UTR-5_1	ENST00000470689	ENSG00000117523	protein_coding	PRRC2C	nonCpG
chr1_171493882_171494032_+	285.4	H9D0	chr1	171493882	171494032	+	1395	-1395	-1545	UTR-5_2	ENST00000470689	ENSG00000117523	protein_coding	PRRC2C	nonCpG
chr1_171501404_171501554_+	219.4	H9D0	chr1	171501404	171501554	+	46710	-46710	-46860	CDS_11	ENST00000338920	ENSG00000117523	protein_coding	PRRC2C	nonCpG
chr1_171509033_171509183_+	41.7	H9D0	chr1	171509033	171509183	+	54339	-54339	-54489	CDS_15	ENST00000338920	ENSG00000117523	protein_coding	PRRC2C	nonCpG
chr1_171510489_171510639_+	38.8	H9D0	chr1	171510489	171510639	+	55795	-55795	-55945	CDS_15	ENST00000338920	ENSG00000117523	protein_coding	PRRC2C	nonCpG
chr1_171514542_171514692_+	45.6	H9D0	chr1	171514542	171514692	+	3574	-3574	-3724	CDS_2	ENST00000495585	ENSG00000117523	protein_coding	PRRC2C	nonCpG
chr1_171519152_171519302_+	30.1	H9D0	chr1	171519152	171519302	+	8184	-8184	-8334	CDS_3	ENST00000495585	ENSG00000117523	protein_coding	PRRC2C	nonCpG
chr1_171526302_171526452_+	68.9	H9D0	chr1	171526302	171526452	+	15334	-15334	-15484	CDS_4	ENST00000495585	ENSG00000117523	protein_coding	PRRC2C	nonCpG
chr1_171535376_171535526_+	34.9	H9D0	chr1	171535376	171535526	+	24408	-24408	-24558	CDS_6	ENST00000495585	ENSG00000117523	protein_coding	PRRC2C	nonCpG
chr1_171639780_171639930_-	106.8	H9D0	chr1	171639780	171639930	-	149	299	149	Exon1	ENST00000442087	ENSG00000233328	pseudogene	PFN1P1	nonCpG
chr1_171707530_171707680_-	85.4	H9D0	chr1	171707530	171707680	-	3520	3670	3520	UTR-5_1	ENST00000474047	ENSG00000117533	protein_coding	VAMP4	nonCpG
chr1_171711130_171711280_-	262.1	H9D0	chr1	171711130	171711280	-	75	75	-75	TSS	ENST00000482519	ENSG00000117533	protein_coding	VAMP4	CpG
chr1_171750760_171750910_+	72.8	H9D0	chr1	171750760	171750910	+	75	75	-75	TSS	ENST00000367737	ENSG00000010165	protein_coding	METTL13	CpG
chr1_171810563_171810713_+	32	H9D0	chr1	171810563	171810713	+	74	74	-76	TSS	ENST00000367733	ENSG00000197959	protein_coding	DNM3	CpG
chr1_172411896_172412046_-	39.8	H9D0	chr1	172411896	172412046	-	1040	1190	1040	UTR-3_1	ENST00000478184	ENSG00000135845	protein_coding	PIGC	nonCpG
chr1_172413128_172413278_-	94.1	H9D0	chr1	172413128	172413278	-	72	72	-78	TSS	ENST00000344529	ENSG00000135845	protein_coding	PIGC	CpG
chr1_172502210_172502360_+	141.7	H9D0	chr1	172502210	172502360	+	38	112	-38	TSS	ENST00000610051	ENSG00000094975	protein_coding	SUCO	CpG
chr1_173446410_173446560_+	315.5	H9D0	chr1	173446410	173446560	+	58	58	-92	TSS	ENST00000460950	ENSG00000117592	protein_coding	PRDX6	CpG
chr1_173457043_173457193_+	146.6	H9D0	chr1	173457043	173457193	+	6706	-6706	-6856	UTR-5_4	ENST00000470017	ENSG00000117592	protein_coding	PRDX6	nonCpG
chr1_173606777_173606927_+	158.2	H9D0	chr1	173606777	173606927	+	1866	-1866	-2016	Intergenic	ENST00000417563	ENSG00000232113	antisense	RP11-360D2.1	nonCpG
chr1_173793467_173793617_-	89.3	H9D0	chr1	173793467	173793617	-	6	144	-6	TSS	ENST00000495275	ENSG00000120334	protein_coding	CENPL	CpG
chr1_173793730_173793880_+	282.4	H9D0	chr1	173793730	173793880	+	66	66	-84	TSS	ENST00000239457	ENSG00000117593	protein_coding	DARS2	CpG
chr1_173793961_173794111_-	39.8	H9D0	chr1	173793961	173794111	-	103	-103	-253	Promoter-oTSS	ENST00000479159	ENSG00000120334	protein_coding	CENPL	CpG
chr1_173833967_173834117_-	97.1	H9D0	chr1	173833967	173834117	-	74	76	-74	TSS	ENST00000444470	ENSG00000234741	processed_transcript	GAS5	nonCpG
chr1_174843482_174843632_+	466.9	H9D0	chr1	174843482	174843632	+	37	113	-37	TSS	ENST00000478442	ENSG00000152061	protein_coding	RABGAP1L	nonCpG
chr1_174844581_174844731_+	543.5	H9D0	chr1	174844581	174844731	+	48	102	-48	TSS	ENST00000486220	ENSG00000152061	protein_coding	RABGAP1L	nonCpG
chr1_174846454_174846604_+	139.8	H9D0	chr1	174846454	174846604	+	27	123	-27	TSS	ENST00000392064	ENSG00000152061	protein_coding	RABGAP1L	nonCpG
chr1_174926518_174926668_+	39.8	H9D0	chr1	174926518	174926668	+	79941	-79941	-80091	CDS_2	ENST00000392064	ENSG00000152061	protein_coding	RABGAP1L	nonCpG
chr1_174969077_174969227_+	3843.6	H9D0	chr1	174969077	174969227	+	13	13	-137	TSS	ENST00000473925	ENSG00000116161	protein_coding	CACYBP	CpG
chr1_174987640_174987790_-	413.5	H9D0	chr1	174987640	174987790	-	4761	4911	4761	UTR-3_2	ENST00000367677	ENSG00000120333	protein_coding	MRPS14	nonCpG
chr1_174992476_174992626_-	75.7	H9D0	chr1	174992476	174992626	-	75	75	-75	TSS	ENST00000367677	ENSG00000120333	protein_coding	MRPS14	CpG
chr1_178252713_178252863_+	39.8	H9D0	chr1	178252713	178252863	+	162618	-162618	-162768	UTR-5_5	ENST00000465723	ENSG00000075391	protein_coding	RASAL2	nonCpG
chr1_178694311_178694461_+	121.3	H9D0	chr1	178694311	178694461	+	67	67	-83	TSS	ENST00000367634	ENSG00000116191	protein_coding	RALGPS2	CpG
chr1_179262889_179263039_+	70.9	H9D0	chr1	179262889	179263039	+	47	47	-103	TSS	ENST00000367619	ENSG00000057252	protein_coding	SOAT1	CpG
chr1_179846838_179846988_-	256.2	H9D0	chr1	179846838	179846988	-	71	79	-71	TSS	ENST00000474318	ENSG00000169905	protein_coding	TOR1AIP2	CpG
chr1_179851839_179851989_+	633.8	H9D0	chr1	179851839	179851989	+	61	89	-61	TSS	ENST00000531630	ENSG00000143337	protein_coding	TOR1AIP1	CpG
chr1_180471357_180471507_-	949.3	H9D0	chr1	180471357	180471507	-	582	732	582	UTR-5_1	ENST00000367595	ENSG00000135847	protein_coding	ACBD6	CpG
chr1_180601083_180601233_+	154.3	H9D0	chr1	180601083	180601233	+	66	84	-66	TSS	ENST00000367589	ENSG00000143324	protein_coding	XPR1	CpG
chr1_180854367_180854517_+	59.2	H9D0	chr1	180854367	180854517	+	253200	-253200	-253350	UTR-3_1	ENST00000367589	ENSG00000143324	protein_coding	XPR1	nonCpG
chr1_180991955_180992105_-	225.2	H9D0	chr1	180991955	180992105	-	58	92	-58	TSS	ENST00000258301	ENSG00000135823	protein_coding	STX6	CpG
chr1_181295125_181295275_-	43.7	H9D0	chr1	181295125	181295275	-	134840	-134840	-134990	Intergenic	ENST00000456771	ENSG00000225359	lincRNA	RP11-540K16.2	nonCpG
chr1_181998721_181998871_-	41.7	H9D0	chr1	181998721	181998871	-	31976	32126	31976	Intergenic	ENST00000339948	ENSG00000179930	protein_coding	ZNF648	nonCpG
chr1_182305018_182305168_+	42.7	H9D0	chr1	182305018	182305168	+	33	117	-33	TSS	ENST00000423841	ENSG00000231684	pseudogene	RP11-416K24.2	nonCpG
chr1_182360850_182361000_-	1369.5	H9D0	chr1	182360850	182361000	-	75	75	-75	TSS	ENST00000489818	ENSG00000135821	protein_coding	GLUL	CpG
chr1_182808407_182808557_+	756.1	H9D0	chr1	182808407	182808557	+	54	96	-54	TSS	ENST00000367549	ENSG00000135829	protein_coding	DHX9	CpG
chr1_182808774_182808924_+	139.8	H9D0	chr1	182808774	182808924	+	56	94	-56	TSS	ENST00000483416	ENSG00000135829	protein_coding	DHX9	CpG
chr1_183101459_183101609_+	36.9	H9D0	chr1	183101459	183101609	+	3729	-3729	-3879	UTR-5_4	ENST00000478064	ENSG00000135862	protein_coding	LAMC1	nonCpG
chr1_183387445_183387595_-	78.6	H9D0	chr1	183387445	183387595	-	142	292	142	UTR-5_1	ENST00000287713	ENSG00000157064	protein_coding	NMNAT2	CpG
chr1_183441567_183441717_+	415.4	H9D0	chr1	183441567	183441717	+	70	70	-80	TSS	ENST00000507469	ENSG00000116698	protein_coding	SMG7	CpG
chr1_183604828_183604978_-	310.6	H9D0	chr1	183604828	183604978	-	64	64	-86	TSS	ENST00000294742	ENSG00000162704	protein_coding	ARPC5	CpG
chr1_184020812_184020962_+	137.8	H9D0	chr1	184020812	184020962	+	69	81	-69	TSS	ENST00000462677	ENSG00000198860	protein_coding	TSEN15	CpG
chr1_184356120_184356270_+	421.2	H9D0	chr1	184356120	184356270	+	71	71	-79	TSS	ENST00000235307	ENSG00000116667	protein_coding	C1orf21	CpG
chr1_184446524_184446674_+	66	H9D0	chr1	184446524	184446674	+	90333	-90333	-90483	UTR-5_2	ENST00000235307	ENSG00000116667	protein_coding	C1orf21	nonCpG
chr1_184723904_184724054_-	46.6	H9D0	chr1	184723904	184724054	-	47	103	-47	TSS	ENST00000474725	ENSG00000116406	protein_coding	EDEM3	CpG
chr1_184943510_184943660_-	77.6	H9D0	chr1	184943510	184943660	-	22	172	22	UTR-5_1	ENST00000367511	ENSG00000135842	protein_coding	FAM129A	CpG
chr1_185014605_185014755_+	239.7	H9D0	chr1	185014605	185014755	+	62	62	-88	TSS	ENST00000498201	ENSG00000121481	protein_coding	RNF2	CpG
chr1_185126028_185126178_-	41.7	H9D0	chr1	185126028	185126178	-	65	85	-65	TSS	ENST00000367506	ENSG00000121486	protein_coding	TRMT1L	CpG
chr1_185129888_185130038_+	35.9	H9D0	chr1	185129888	185130038	+	3275	-3275	-3425	UTR-5_2	ENST00000450350	ENSG00000116668	protein_coding	SWT1	nonCpG
chr1_185286330_185286480_-	668.8	H9D0	chr1	185286330	185286480	-	75	75	-75	TSS	ENST00000459929	ENSG00000116679	protein_coding	IVNS1ABP	CpG
chr1_185919674_185919824_+	34.9	H9D0	chr1	185919674	185919824	+	215992	-215992	-216142	Intron	ENST00000271588	ENSG00000143341	protein_coding	HMCN1	nonCpG
chr1_186313635_186313785_-	32	H9D0	chr1	186313635	186313785	-	30672	30822	30672	CDS_27	ENST00000367478	ENSG00000047410	protein_coding	TPR	nonCpG
chr1_186315346_186315496_-	40.8	H9D0	chr1	186315346	186315496	-	28961	29111	28961	CDS_29	ENST00000367478	ENSG00000047410	protein_coding	TPR	nonCpG
chr1_186344311_186344461_-	1421	H9D0	chr1	186344311	186344461	-	4	146	-4	TSS	ENST00000367478	ENSG00000047410	protein_coding	TPR	CpG
chr1_186344737_186344887_-	107.7	H9D0	chr1	186344737	186344887	-	62	88	-62	TSS	ENST00000451586	ENSG00000047410	protein_coding	TPR	CpG
chr1_186344918_186345068_+	351.4	H9D0	chr1	186344918	186345068	+	68	82	-68	TSS	ENST00000287859	ENSG00000157181	protein_coding	C1orf27	nonCpG
chr1_187532667_187532817_+	42.7	H9D0	chr1	187532667	187532817	+	475	-475	-625	Exon1	ENST00000424976	ENSG00000225462	pseudogene	FDPSP1	nonCpG
chr1_192778094_192778244_+	71.8	H9D0	chr1	192778094	192778244	+	74	74	-76	TSS	ENST00000483295	ENSG00000116741	protein_coding	RGS2	CpG
chr1_193028403_193028553_-	278.6	H9D0	chr1	193028403	193028553	-	74	76	-74	TSS	ENST00000367451	ENSG00000116750	protein_coding	UCHL5	CpG
chr1_193028690_193028840_+	352.3	H9D0	chr1	193028690	193028840	+	62	62	-88	TSS	ENST00000460715	ENSG00000116747	protein_coding	TROVE2	CpG
chr1_193074435_193074585_-	86.4	H9D0	chr1	193074435	193074585	-	24	126	-24	TSS	ENST00000367439	ENSG00000023572	protein_coding	GLRX2	CpG
chr1_193091052_193091202_+	274.7	H9D0	chr1	193091052	193091202	+	56	94	-56	TSS	ENST00000367435	ENSG00000134371	protein_coding	CDC73	CpG
chr1_197073699_197073849_-	33	H9D0	chr1	197073699	197073849	-	30425	30575	30425	Intron	ENST00000367408	ENSG00000066279	protein_coding	ASPM	nonCpG
chr1_197115724_197115874_-	54.4	H9D0	chr1	197115724	197115874	-	50	100	-50	TSS	ENST00000294732	ENSG00000066279	protein_coding	ASPM	nonCpG
chr1_197169646_197169796_-	49.5	H9D0	chr1	197169646	197169796	-	26	26	-124	TSS	ENST00000367405	ENSG00000177888	protein_coding	ZBTB41	nonCpG
chr1_197170348_197170498_-	53.4	H9D0	chr1	197170348	197170498	-	676	-676	-826	Intergenic	ENST00000367405	ENSG00000177888	protein_coding	ZBTB41	CpG
chr1_200343182_200343332_-	56.3	H9D0	chr1	200343182	200343332	-	150	300	150	Exon4	ENST00000367356	ENSG00000203721	lincRNA	LINC00862	nonCpG
chr1_200379091_200379241_-	47.6	H9D0	chr1	200379091	200379241	-	57	93	-57	TSS	ENST00000294740	ENSG00000162702	protein_coding	ZNF281	CpG
chr1_200380856_200381006_+	417.4	H9D0	chr1	200380856	200381006	+	62041	62191	62041	Intergenic	ENST00000427825	ENSG00000230623	lincRNA	RP11-469A15.2	nonCpG
chr1_200589774_200589924_-	109.7	H9D0	chr1	200589774	200589924	-	62	88	-62	TSS	ENST00000367350	ENSG00000118193	protein_coding	KIF14	CpG
chr1_200638992_200639142_-	89.3	H9D0	chr1	200638992	200639142	-	45	105	-45	TSS	ENST00000331314	ENSG00000118197	protein_coding	DDX59	CpG
chr1_201123014_201123164_-	213.5	H9D0	chr1	201123014	201123164	-	75	75	-75	TSS	ENST00000495205	ENSG00000116857	protein_coding	TMEM9	nonCpG
chr1_201342324_201342474_-	62.1	H9D0	chr1	201342324	201342474	-	69	69	-81	TSS	ENST00000475686	ENSG00000118194	protein_coding	TNNT2	nonCpG
chr1_201346733_201346883_-	57.3	H9D0	chr1	201346733	201346883	-	75	75	-75	TSS	ENST00000367322	ENSG00000118194	protein_coding	TNNT2	nonCpG
chr1_201368407_201368557_-	61.1	H9D0	chr1	201368407	201368557	-	119	269	119	CDS_10	ENST00000367313	ENSG00000159166	protein_coding	LAD1	nonCpG
chr1_201438249_201438399_-	34.9	H9D0	chr1	201438249	201438399	-	63	63	-87	TSS	ENST00000367311	ENSG00000174307	protein_coding	PHLDA3	CpG
chr1_201708922_201709072_+	284.4	H9D0	chr1	201708922	201709072	+	73	73	-77	TSS	ENST00000367295	ENSG00000134369	protein_coding	NAV1	CpG
chr1_201798255_201798405_+	472.7	H9D0	chr1	201798255	201798405	+	21	21	-129	TSS	ENST00000464348	ENSG00000198700	protein_coding	IPO9	CpG
chr1_201915599_201915749_-	34.9	H9D0	chr1	201915599	201915749	-	34	116	-34	TSS	ENST00000367288	ENSG00000163431	protein_coding	LMOD1	nonCpG
chr1_201926333_201926483_+	209.7	H9D0	chr1	201926333	201926483	+	1696	-1696	-1846	UTR-5_2	ENST00000484647	ENSG00000134375	protein_coding	TIMM17A	nonCpG
chr1_202304874_202305024_-	246.5	H9D0	chr1	202304874	202305024	-	72	72	-78	TSS	ENST00000460852	ENSG00000077152	protein_coding	UBE2T	nonCpG
chr1_202697175_202697325_-	31.1	H9D0	chr1	202697175	202697325	-	80221	80371	80221	UTR-3_1	ENST00000367264	ENSG00000117139	protein_coding	KDM5B	nonCpG
chr1_202777474_202777624_-	42.7	H9D0	chr1	202777474	202777624	-	72	72	-78	TSS	ENST00000367264	ENSG00000117139	protein_coding	KDM5B	CpG
chr1_202780008_202780158_+	55.3	H9D0	chr1	202780008	202780158	+	73	73	-77	TSS	ENST00000553157	ENSG00000228288	antisense	PCAT6	CpG
chr1_202830579_202830729_-	52.4	H9D0	chr1	202830579	202830729	-	7	157	7	Exon3	ENST00000443294	ENSG00000214796	pseudogene	RP11-480I12.5	CpG
chr1_202858181_202858331_-	79.6	H9D0	chr1	202858181	202858331	-	68	82	-68	TSS	ENST00000367262	ENSG00000183155	protein_coding	RABIF	CpG
chr1_202896262_202896412_-	54.4	H9D0	chr1	202896262	202896412	-	22	128	-22	TSS	ENST00000367261	ENSG00000117153	protein_coding	KLHL12	CpG
chr1_202910424_202910574_-	31.1	H9D0	chr1	202910424	202910574	-	3350	3500	3350	UTR-3_1	ENST00000495562	ENSG00000159346	protein_coding	ADIPOR1	nonCpG
chr1_202927333_202927483_-	298.9	H9D0	chr1	202927333	202927483	-	70	80	-70	TSS	ENST00000426229	ENSG00000159346	protein_coding	ADIPOR1	CpG
chr1_202976449_202976599_+	143.7	H9D0	chr1	202976449	202976599	+	69	81	-69	TSS	ENST00000543891	ENSG00000163444	protein_coding	TMEM183A	CpG
chr1_203626650_203626800_-	31.1	H9D0	chr1	203626650	203626800	-	88	238	88	Exon1	ENST00000451818	ENSG00000236035	pseudogene	RP11-90O23.1	nonCpG
chr1_203764753_203764903_+	127.2	H9D0	chr1	203764753	203764903	+	73	73	-77	TSS	ENST00000367212	ENSG00000058673	protein_coding	ZC3H11A	CpG
chr1_203822254_203822404_+	31.1	H9D0	chr1	203822254	203822404	+	38222	-38222	-38372	UTR-3_1	ENST00000367210	ENSG00000058673	protein_coding	ZC3H11A	nonCpG
chr1_203830656_203830806_+	1133.7	H9D0	chr1	203830656	203830806	+	74	74	-76	TSS	ENST00000483099	ENSG00000182004	protein_coding	SNRPE	CpG
chr1_204380921_204381071_-	31.1	H9D0	chr1	204380921	204381071	-	2	-2	-152	Promoter-oTSS	ENST00000367188	ENSG00000158615	protein_coding	PPP1R15B	CpG
chr1_204475575_204475725_+	55.3	H9D0	chr1	204475575	204475725	+	9785	9935	9785	Intergenic	ENST00000367182	ENSG00000198625	protein_coding	MDM4	nonCpG
chr1_204485451_204485601_+	80.6	H9D0	chr1	204485451	204485601	+	68	82	-68	TSS	ENST00000463049	ENSG00000198625	protein_coding	MDM4	CpG
chr1_204494535_204494685_+	40.8	H9D0	chr1	204494535	204494685	+	68	82	-68	TSS	ENST00000367180	ENSG00000198625	protein_coding	MDM4	nonCpG
chr1_204518164_204518314_+	31.1	H9D0	chr1	204518164	204518314	+	6248	-6248	-6398	CDS_3	ENST00000444261	ENSG00000198625	protein_coding	MDM4	nonCpG
chr1_205091028_205091178_-	106.8	H9D0	chr1	205091028	205091178	-	66	66	-84	TSS	ENST00000484379	ENSG00000117222	protein_coding	RBBP5	nonCpG
chr1_205290798_205290948_-	113.6	H9D0	chr1	205290798	205290948	-	65	85	-65	TSS	ENST00000367157	ENSG00000163545	protein_coding	NUAK2	CpG
chr1_205320280_205320430_+	149.5	H9D0	chr1	205320280	205320430	+	56	94	-56	TSS	ENST00000432323	ENSG00000235363	pseudogene	SNRPGP10	nonCpG
chr1_205473739_205473889_+	58.2	H9D0	chr1	205473739	205473889	+	74	76	-74	TSS	ENST00000462976	ENSG00000117266	protein_coding	CDK18	CpG
chr1_205683879_205684029_-	61.1	H9D0	chr1	205683879	205684029	-	35375	35525	35375	UTR-3_1	ENST00000367142	ENSG00000069275	protein_coding	NUCKS1	nonCpG
chr1_205684859_205685009_-	47.6	H9D0	chr1	205684859	205685009	-	34395	34545	34395	UTR-3_1	ENST00000367142	ENSG00000069275	protein_coding	NUCKS1	nonCpG
chr1_205688729_205688879_-	42.7	H9D0	chr1	205688729	205688879	-	25	125	-25	TSS	ENST00000464938	ENSG00000069275	protein_coding	NUCKS1	nonCpG
chr1_205689710_205689860_-	91.2	H9D0	chr1	205689710	205689860	-	29544	29694	29544	CDS_3	ENST00000367142	ENSG00000069275	protein_coding	NUCKS1	nonCpG
chr1_205696860_205697010_-	127.2	H9D0	chr1	205696860	205697010	-	22394	22544	22394	CDS_5	ENST00000367142	ENSG00000069275	protein_coding	NUCKS1	nonCpG
chr1_205719226_205719376_-	50.5	H9D0	chr1	205719226	205719376	-	28	178	28	UTR-5_1	ENST00000367142	ENSG00000069275	protein_coding	NUCKS1	CpG
chr1_206137707_206137857_-	30.1	H9D0	chr1	206137707	206137857	-	29	121	-29	TSS	ENST00000429210	ENSG00000229874	antisense	RP11-312O7.2	CpG
chr1_207226522_207226672_+	34.9	H9D0	chr1	207226522	207226672	+	68	82	-68	TSS	ENST00000367080	ENSG00000123836	protein_coding	PFKFB2	CpG
chr1_207925324_207925474_+	398	H9D0	chr1	207925324	207925474	+	73	77	-73	TSS	ENST00000322875	ENSG00000117335	protein_coding	CD46	CpG
chr1_209602088_209602238_+	30.1	H9D0	chr1	209602088	209602238	+	74	76	-74	TSS	ENST00000429156	ENSG00000230937	lincRNA	MIR205HG	nonCpG
chr1_209605496_209605646_+	35.9	H9D0	chr1	209605496	209605646	+	19	-19	-169	Exon1	ENST00000384891	ENSG00000230937	lincRNA	MIR205HG	nonCpG
chr1_209957798_209957948_-	34	H9D0	chr1	209957798	209957948	-	44	106	-44	TSS	ENST00000294811	ENSG00000162757	protein_coding	C1orf74	CpG
chr1_209979412_209979562_-	40.8	H9D0	chr1	209979412	209979562	-	53	53	-97	TSS	ENST00000542854	ENSG00000117595	protein_coding	IRF6	CpG
chr1_210001242_210001392_+	140.7	H9D0	chr1	210001242	210001392	+	41	109	-41	TSS	ENST00000491415	ENSG00000117597	protein_coding	DIEXF	CpG
chr1_211526506_211526656_+	33	H9D0	chr1	211526506	211526656	+	6801	-6801	-6951	UTR-5_2	ENST00000367004	ENSG00000082512	protein_coding	TRAF5	nonCpG
chr1_211556061_211556211_+	150.4	H9D0	chr1	211556061	211556211	+	67	83	-67	TSS	ENST00000534914	ENSG00000153363	processed_transcript	LINC00467	CpG
chr1_211848894_211849044_-	96.1	H9D0	chr1	211848894	211849044	-	66	66	-84	TSS	ENST00000366999	ENSG00000117650	protein_coding	NEK2	CpG
chr1_212208812_212208962_-	80.6	H9D0	chr1	212208812	212208962	-	72	72	-78	TSS	ENST00000366994	ENSG00000143493	protein_coding	INTS7	CpG
chr1_212209036_212209186_+	135.9	H9D0	chr1	212209036	212209186	+	55	55	-95	TSS	ENST00000542077	ENSG00000143476	protein_coding	DTL	CpG
chr1_212273608_212273758_-	41.7	H9D0	chr1	212273608	212273758	-	590	-590	-740	Intergenic	ENST00000517070	ENSG00000252879	misc_RNA	RN7SKP98	nonCpG
chr1_212965038_212965188_-	391.2	H9D0	chr1	212965038	212965188	-	69	81	-69	TSS	ENST00000422588	ENSG00000117697	protein_coding	NSL1	CpG
chr1_212965181_212965331_+	205.8	H9D0	chr1	212965181	212965331	+	71	71	-79	TSS	ENST00000533650	ENSG00000203705	protein_coding	TATDN3	CpG
chr1_213031365_213031515_-	111.6	H9D0	chr1	213031365	213031515	-	65	65	-85	TSS	ENST00000356684	ENSG00000198468	lincRNA	FLVCR1-AS1	CpG
chr1_213083621_213083771_+	205.8	H9D0	chr1	213083621	213083771	+	26871	-26871	-27021	Intergenic	ENST00000483790	ENSG00000162769	protein_coding	FLVCR1	nonCpG
chr1_213087536_213087686_-	295.1	H9D0	chr1	213087536	213087686	-	56106	-56106	-56256	Intergenic	ENST00000424044	ENSG00000198468	lincRNA	FLVCR1-AS1	nonCpG
chr1_213123871_213124021_+	58.2	H9D0	chr1	213123871	213124021	+	65	65	-85	TSS	ENST00000490792	ENSG00000143494	protein_coding	VASH2	CpG
chr1_213186685_213186835_-	42.7	H9D0	chr1	213186685	213186835	-	75	75	-75	TSS	ENST00000460337	ENSG00000174606	protein_coding	ANGEL2	nonCpG
chr1_213188745_213188895_-	299.9	H9D0	chr1	213188745	213188895	-	75	75	-75	TSS	ENST00000544555	ENSG00000174606	protein_coding	ANGEL2	CpG
chr1_213189121_213189271_-	247.5	H9D0	chr1	213189121	213189271	-	47	47	-103	TSS	ENST00000360506	ENSG00000174606	protein_coding	ANGEL2	CpG
chr1_214776482_214776632_+	1530.7	H9D0	chr1	214776482	214776632	+	55	55	-95	TSS	ENST00000464322	ENSG00000117724	protein_coding	CENPF	CpG
chr1_214786980_214787130_+	164	H9D0	chr1	214786980	214787130	+	10154	-10154	-10304	UTR-5_2	ENST00000495259	ENSG00000117724	protein_coding	CENPF	nonCpG
chr1_214788155_214788305_+	43.7	H9D0	chr1	214788155	214788305	+	11618	-11618	-11768	UTR-5_3	ENST00000464322	ENSG00000117724	protein_coding	CENPF	nonCpG
chr1_214792396_214792546_+	30.1	H9D0	chr1	214792396	214792546	+	15859	-15859	-16009	CDS_4	ENST00000366955	ENSG00000117724	protein_coding	CENPF	nonCpG
chr1_214793923_214794073_+	35.9	H9D0	chr1	214793923	214794073	+	17386	-17386	-17536	CDS_5	ENST00000366955	ENSG00000117724	protein_coding	CENPF	nonCpG
chr1_214813187_214813337_+	45.6	H9D0	chr1	214813187	214813337	+	36650	-36650	-36800	CDS_11	ENST00000366955	ENSG00000117724	protein_coding	CENPF	nonCpG
chr1_214815162_214815312_+	60.2	H9D0	chr1	214815162	214815312	+	38625	-38625	-38775	CDS_11	ENST00000366955	ENSG00000117724	protein_coding	CENPF	nonCpG
chr1_214818871_214819021_+	57.3	H9D0	chr1	214818871	214819021	+	42334	-42334	-42484	CDS_12	ENST00000366955	ENSG00000117724	protein_coding	CENPF	nonCpG
chr1_214819334_214819484_+	64.1	H9D0	chr1	214819334	214819484	+	42797	-42797	-42947	CDS_12	ENST00000366955	ENSG00000117724	protein_coding	CENPF	nonCpG
chr1_214820063_214820213_+	62.1	H9D0	chr1	214820063	214820213	+	43526	-43526	-43676	CDS_12	ENST00000366955	ENSG00000117724	protein_coding	CENPF	nonCpG
chr1_214821943_214822093_+	48.5	H9D0	chr1	214821943	214822093	+	74	74	-76	TSS	ENST00000467765	ENSG00000117724	protein_coding	CENPF	nonCpG
chr1_216322042_216322192_-	198	H9D0	chr1	216322042	216322192	-	274546	274696	274546	Intron	ENST00000307340	ENSG00000042781	protein_coding	USH2A	nonCpG
chr1_217804324_217804474_-	183.4	H9D0	chr1	217804324	217804474	-	50	100	-50	TSS	ENST00000366935	ENSG00000092978	protein_coding	GPATCH2	CpG
chr1_218458564_218458714_+	659	H9D0	chr1	218458564	218458714	+	64	64	-86	TSS	ENST00000366932	ENSG00000067533	protein_coding	RRP15	CpG
chr1_219347145_219347295_+	399.9	H9D0	chr1	219347145	219347295	+	72	72	-78	TSS	ENST00000496776	ENSG00000143353	protein_coding	LYPLAL1	CpG
chr1_220219777_220219927_-	247.5	H9D0	chr1	220219777	220219927	-	55	95	-55	TSS	ENST00000477030	ENSG00000136628	protein_coding	EPRS	CpG
chr1_220263070_220263220_-	66	H9D0	chr1	220263070	220263220	-	69	69	-81	TSS	ENST00000414869	ENSG00000162813	protein_coding	BPNT1	nonCpG
chr1_220267381_220267531_+	287.3	H9D0	chr1	220267381	220267531	+	73	73	-77	TSS	ENST00000302637	ENSG00000067704	protein_coding	IARS2	CpG
chr1_220426792_220426942_+	9014.1	H9D0	chr1	220426792	220426942	+	31	119	-31	TSS	ENST00000404582	ENSG00000218283	pseudogene	MORF4L1P1	nonCpG
chr1_220441226_220441376_-	80.6	H9D0	chr1	220441226	220441376	-	33	33	-117	TSS	ENST00000451805	ENSG00000213033	pseudogene	AURKAPS1	nonCpG
chr1_220445625_220445775_-	147.5	H9D0	chr1	220445625	220445775	-	72	78	-72	TSS	ENST00000462353	ENSG00000118873	protein_coding	RAB3GAP2	CpG
chr1_220641216_220641366_+	92.2	H9D0	chr1	220641216	220641366	+	71	79	-71	TSS	ENST00000457142	ENSG00000226226	pseudogene	SLMO2P1	nonCpG
chr1_222761833_222761983_-	52.4	H9D0	chr1	222761833	222761983	-	1118	1268	1118	UTR-5_1	ENST00000391883	ENSG00000143498	protein_coding	TAF1A	nonCpG
chr1_222763145_222763295_-	161.1	H9D0	chr1	222763145	222763295	-	75	75	-75	TSS	ENST00000350027	ENSG00000143498	protein_coding	TAF1A	CpG
chr1_222791369_222791519_+	696.9	H9D0	chr1	222791369	222791519	+	74	74	-76	TSS	ENST00000344441	ENSG00000154305	protein_coding	MIA3	CpG
chr1_222815106_222815256_-	404.7	H9D0	chr1	222815106	222815256	-	56	94	-56	TSS	ENST00000413568	ENSG00000229399	pseudogene	RP11-378J18.6	nonCpG
chr1_222886106_222886256_+	342.6	H9D0	chr1	222886106	222886256	+	206	-206	-356	UTR-5_1	ENST00000496267	ENSG00000162819	protein_coding	BROX	CpG
chr1_222888949_222889099_+	1590.8	H9D0	chr1	222888949	222889099	+	2207	-2207	-2357	Intron	ENST00000489191	ENSG00000162819	protein_coding	BROX	nonCpG
chr1_222892190_222892340_+	180.5	H9D0	chr1	222892190	222892340	+	5448	-5448	-5598	UTR-5_3	ENST00000489191	ENSG00000162819	protein_coding	BROX	nonCpG
chr1_222988337_222988487_+	87.4	H9D0	chr1	222988337	222988487	+	71	79	-71	TSS	ENST00000448808	ENSG00000228106	lincRNA	RP11-452F19.3	CpG
chr1_222997149_222997299_+	52.4	H9D0	chr1	222997149	222997299	+	74	76	-74	TSS	ENST00000442171	ENSG00000228106	lincRNA	RP11-452F19.3	nonCpG
chr1_223199994_223200144_+	559.1	H9D0	chr1	223199994	223200144	+	80928	-80928	-81078	Intergenic	ENST00000449477	ENSG00000234523	pseudogene	NDUFB1P2	nonCpG
chr1_223201067_223201217_+	138.8	H9D0	chr1	223201067	223201217	+	82001	-82001	-82151	Intergenic	ENST00000449477	ENSG00000234523	pseudogene	NDUFB1P2	nonCpG
chr1_223203073_223203223_-	518.3	H9D0	chr1	223203073	223203223	-	104875	105025	104875	Intergenic	ENST00000342210	ENSG00000187554	protein_coding	TLR5	nonCpG
chr1_223203655_223203805_-	172.8	H9D0	chr1	223203655	223203805	-	104293	104443	104293	Intergenic	ENST00000342210	ENSG00000187554	protein_coding	TLR5	nonCpG
chr1_224180215_224180365_-	58.2	H9D0	chr1	224180215	224180365	-	4359	-4359	-4509	Intergenic	ENST00000431663	ENSG00000232372	pseudogene	RP11-504P24.2	CpG
chr1_224180445_224180595_+	34	H9D0	chr1	224180445	224180595	+	3001	3151	3001	Intergenic	ENST00000327086	ENSG00000243000	pseudogene	RP11-504P24.3	CpG
chr1_224301756_224301906_+	127.2	H9D0	chr1	224301756	224301906	+	64	64	-86	TSS	ENST00000523990	ENSG00000143756	protein_coding	FBXO28	CpG
chr1_224370867_224371017_+	298.9	H9D0	chr1	224370867	224371017	+	50	100	-50	TSS	ENST00000391877	ENSG00000143753	protein_coding	DEGS1	CpG
chr1_224514093_224514243_-	121.3	H9D0	chr1	224514093	224514243	-	3580	3730	3580	Intron	ENST00000469968	ENSG00000143748	protein_coding	NVL	nonCpG
chr1_224517775_224517925_-	1205.5	H9D0	chr1	224517775	224517925	-	75	75	-75	TSS	ENST00000468673	ENSG00000143748	protein_coding	NVL	CpG
chr1_224544514_224544664_+	1157.9	H9D0	chr1	224544514	224544664	+	75	75	-75	TSS	ENST00000468318	ENSG00000143771	protein_coding	CNIH4	CpG
chr1_225117309_225117459_+	433.9	H9D0	chr1	225117309	225117459	+	74	74	-76	TSS	ENST00000366849	ENSG00000185842	protein_coding	DNAH14	CpG
chr1_225590508_225590658_-	36.9	H9D0	chr1	225590508	225590658	-	25079	25229	25079	UTR-3_1	ENST00000272163	ENSG00000143815	protein_coding	LBR	nonCpG
chr1_225615696_225615846_-	378.5	H9D0	chr1	225615696	225615846	-	41	41	-109	TSS	ENST00000272163	ENSG00000143815	protein_coding	LBR	CpG
chr1_225682255_225682405_-	34.9	H9D0	chr1	225682255	225682405	-	17993	18143	17993	Intron	ENST00000488523	ENSG00000154380	protein_coding	ENAH	nonCpG
chr1_225683725_225683875_-	31.1	H9D0	chr1	225683725	225683875	-	16523	16673	16523	Intron	ENST00000488523	ENSG00000154380	protein_coding	ENAH	nonCpG
chr1_225685440_225685590_-	152.4	H9D0	chr1	225685440	225685590	-	3368	3518	3368	UTR-3_1	ENST00000498108	ENSG00000154380	protein_coding	ENAH	nonCpG
chr1_225688701_225688851_-	37.9	H9D0	chr1	225688701	225688851	-	107	257	107	UTR-3_3	ENST00000498108	ENSG00000154380	protein_coding	ENAH	nonCpG
chr1_225692682_225692832_-	30.1	H9D0	chr1	225692682	225692832	-	3453	3603	3453	Intron	ENST00000483952	ENSG00000154380	protein_coding	ENAH	nonCpG
chr1_225705032_225705182_+	33	H9D0	chr1	225705032	225705182	+	104629	-104629	-104779	Intergenic	ENST00000366845	ENSG00000203691	protein_coding	AC092811.1	nonCpG
chr1_225707194_225707344_-	86.4	H9D0	chr1	225707194	225707344	-	35441	35591	35441	UTR-3_1	ENST00000497899	ENSG00000154380	protein_coding	ENAH	nonCpG
chr1_225718267_225718417_-	84.4	H9D0	chr1	225718267	225718417	-	24368	24518	24368	UTR-3_2	ENST00000497899	ENSG00000154380	protein_coding	ENAH	nonCpG
chr1_225742712_225742862_-	61.1	H9D0	chr1	225742712	225742862	-	73	73	-77	TSS	ENST00000497899	ENSG00000154380	protein_coding	ENAH	nonCpG
chr1_225755043_225755193_-	63.1	H9D0	chr1	225755043	225755193	-	12766	12916	12766	UTR-3_4	ENST00000391874	ENSG00000154380	protein_coding	ENAH	nonCpG
chr1_225869821_225869971_+	34.9	H9D0	chr1	225869821	225869971	+	18334	18484	18334	Intergenic	ENST00000448264	ENSG00000227496	antisense	RP11-145A3.1	nonCpG
chr1_225965464_225965614_+	2069.4	H9D0	chr1	225965464	225965614	+	74	74	-76	TSS	ENST00000366839	ENSG00000143742	protein_coding	SRP9	CpG
chr1_225977465_225977615_+	85.4	H9D0	chr1	225977465	225977615	+	11927	-11927	-12077	UTR-3_2	ENST00000366839	ENSG00000143742	protein_coding	SRP9	nonCpG
chr1_225997722_225997872_+	134.9	H9D0	chr1	225997722	225997872	+	74	74	-76	TSS	ENST00000272167	ENSG00000143819	protein_coding	EPHX1	CpG
chr1_226016351_226016501_+	346.5	H9D0	chr1	226016351	226016501	+	3297	-3297	-3447	UTR-5_2	ENST00000366837	ENSG00000143819	protein_coding	EPHX1	nonCpG
chr1_226111895_226112045_-	83.5	H9D0	chr1	226111895	226112045	-	67	83	-67	TSS	ENST00000432920	ENSG00000255835	protein_coding	RP4-559A3.7	CpG
chr1_226186969_226187119_-	192.2	H9D0	chr1	226186969	226187119	-	63	63	-87	TSS	ENST00000272091	ENSG00000143751	protein_coding	SDE2	CpG
chr1_226250342_226250492_+	153.4	H9D0	chr1	226250342	226250492	+	72	72	-78	TSS	ENST00000366814	ENSG00000163041	protein_coding	H3F3A	CpG
chr1_226251126_226251276_+	32	H9D0	chr1	226251126	226251276	+	712	-712	-862	Intron	ENST00000366814	ENSG00000163041	protein_coding	H3F3A	CpG
chr1_226352557_226352707_-	45.6	H9D0	chr1	226352557	226352707	-	21724	21874	21724	CDS_6	ENST00000366812	ENSG00000182827	protein_coding	ACBD3	nonCpG
chr1_226353628_226353778_-	32	H9D0	chr1	226353628	226353778	-	20653	20803	20653	CDS_7	ENST00000366812	ENSG00000182827	protein_coding	ACBD3	nonCpG
chr1_226485441_226485591_-	191.2	H9D0	chr1	226485441	226485591	-	11181	11331	11181	UTR-5_1	ENST00000359525	ENSG00000183814	protein_coding	LIN9	nonCpG
chr1_226496790_226496940_-	126.2	H9D0	chr1	226496790	226496940	-	67	83	-67	TSS	ENST00000460719	ENSG00000183814	protein_coding	LIN9	CpG
chr1_226567790_226567940_-	56.3	H9D0	chr1	226567790	226567940	-	27834	27984	27834	CDS_14	ENST00000366794	ENSG00000143799	protein_coding	PARP1	nonCpG
chr1_226568837_226568987_-	43.7	H9D0	chr1	226568837	226568987	-	26787	26937	26787	CDS_15	ENST00000366794	ENSG00000143799	protein_coding	PARP1	nonCpG
chr1_226579943_226580093_-	31.1	H9D0	chr1	226579943	226580093	-	400	550	400	UTR-3_3	ENST00000469663	ENSG00000143799	protein_coding	PARP1	nonCpG
chr1_226595708_226595858_-	2160.6	H9D0	chr1	226595708	226595858	-	72	72	-78	TSS	ENST00000366791	ENSG00000143799	protein_coding	PARP1	CpG
chr1_227058885_227059035_+	38.8	H9D0	chr1	227058885	227059035	+	71	79	-71	TSS	ENST00000460775	ENSG00000143801	protein_coding	PSEN2	CpG
chr1_227127930_227128080_+	39.8	H9D0	chr1	227127930	227128080	+	64	64	-86	TSS	ENST00000458507	ENSG00000163050	protein_coding	ADCK3	CpG
chr1_227203820_227203970_-	89.3	H9D0	chr1	227203820	227203970	-	18448	18598	18448	CDS_2	ENST00000429440	ENSG00000143776	protein_coding	CDC42BPA	nonCpG
chr1_227598800_227598950_-	67	H9D0	chr1	227598800	227598950	-	70	220	70	Exon1	ENST00000452067	ENSG00000232864	pseudogene	CTD-2090I13.2	nonCpG
chr1_227751167_227751317_+	246.5	H9D0	chr1	227751167	227751317	+	74	76	-74	TSS	ENST00000397097	ENSG00000181450	protein_coding	ZNF678	nonCpG
chr1_227935314_227935464_+	34.9	H9D0	chr1	227935314	227935464	+	11441	-11441	-11591	UTR-5_2	ENST00000470038	ENSG00000143740	protein_coding	SNAP47	nonCpG
chr1_228270385_228270535_+	97.1	H9D0	chr1	228270385	228270535	+	56	56	-94	TSS	ENST00000478424	ENSG00000143761	protein_coding	ARF1	CpG
chr1_228284702_228284852_+	357.2	H9D0	chr1	228284702	228284852	+	6514	-6514	-6664	UTR-5_2	ENST00000490705	ENSG00000143761	protein_coding	ARF1	nonCpG
chr1_228290959_228291109_-	114.5	H9D0	chr1	228290959	228291109	-	62	62	-88	TSS	ENST00000485896	ENSG00000143793	protein_coding	C1orf35	CpG
chr1_228295944_228296094_-	46.6	H9D0	chr1	228295944	228296094	-	68	82	-68	TSS	ENST00000459783	ENSG00000162910	protein_coding	MRPL55	nonCpG
chr1_228296925_228297075_-	165	H9D0	chr1	228296925	228297075	-	75	75	-75	TSS	ENST00000295008	ENSG00000162910	protein_coding	MRPL55	CpG
chr1_228645497_228645647_-	209.7	H9D0	chr1	228645497	228645647	-	63	63	-87	TSS	ENST00000366695	ENSG00000181218	protein_coding	HIST3H2A	CpG
chr1_228645729_228645879_+	144.6	H9D0	chr1	228645729	228645879	+	72	78	-72	TSS	ENST00000369160	ENSG00000196890	protein_coding	HIST3H2BB	CpG
chr1_229406945_229407095_+	53.4	H9D0	chr1	229406945	229407095	+	5	-5	-155	UTR-5_1	ENST00000473894	ENSG00000168118	protein_coding	RAB4A	CpG
chr1_229761863_229762013_+	97.1	H9D0	chr1	229761863	229762013	+	33	117	-33	TSS	ENST00000258243	ENSG00000135763	protein_coding	URB2	CpG
chr1_230202910_230203060_+	82.5	H9D0	chr1	230202910	230203060	+	55	95	-55	TSS	ENST00000488903	ENSG00000143641	protein_coding	GALNT2	CpG
chr1_230737213_230737363_+	351.4	H9D0	chr1	230737213	230737363	+	40871	41021	40871	Intergenic	ENST00000494371	ENSG00000135775	protein_coding	COG2	nonCpG
chr1_230742719_230742869_-	33	H9D0	chr1	230742719	230742869	-	5289	5439	5289	Intergenic	ENST00000444423	ENSG00000235817	pseudogene	RP11-543E8.2	nonCpG
chr1_230778178_230778328_+	246.5	H9D0	chr1	230778178	230778328	+	72	72	-78	TSS	ENST00000468893	ENSG00000135775	protein_coding	COG2	CpG
chr1_231004196_231004346_-	63.1	H9D0	chr1	231004196	231004346	-	53	203	53	UTR-5_1	ENST00000366663	ENSG00000119280	protein_coding	C1orf198	CpG
chr1_231114760_231114910_+	67.9	H9D0	chr1	231114760	231114910	+	71	79	-71	TSS	ENST00000366658	ENSG00000173409	protein_coding	ARV1	CpG
chr1_231376846_231376996_-	799.8	H9D0	chr1	231376846	231376996	-	72	78	-72	TSS	ENST00000366651	ENSG00000143633	protein_coding	C1orf131	CpG
chr1_231376894_231377044_+	92.2	H9D0	chr1	231376894	231377044	+	67	67	-83	TSS	ENST00000416000	ENSG00000116906	protein_coding	GNPAT	CpG
chr1_231664274_231664424_-	314.5	H9D0	chr1	231664274	231664424	-	28	28	-122	TSS	ENST00000416221	ENSG00000233461	antisense	RP11-295G20.2	CpG
chr1_231664354_231664504_+	179.6	H9D0	chr1	231664354	231664504	+	58	58	-92	TSS	ENST00000602825	ENSG00000116918	protein_coding	TSNAX	CpG
chr1_232254132_232254282_+	458.1	H9D0	chr1	232254132	232254282	+	41554	41704	41554	Intergenic	ENST00000428673	ENSG00000235152	lincRNA	RP5-865N13.2	nonCpG
chr1_232255604_232255754_-	100	H9D0	chr1	232255604	232255754	-	60105	60255	60105	Intergenic	ENST00000441459	ENSG00000236372	lincRNA	RP5-865N13.1	nonCpG
chr1_232257264_232257414_-	608.6	H9D0	chr1	232257264	232257414	-	58445	58595	58445	Intergenic	ENST00000441459	ENSG00000236372	lincRNA	RP5-865N13.1	nonCpG
chr1_232259512_232259662_+	30.1	H9D0	chr1	232259512	232259662	+	36174	36324	36174	Intergenic	ENST00000428673	ENSG00000235152	lincRNA	RP5-865N13.2	nonCpG
chr1_233086282_233086432_+	165	H9D0	chr1	233086282	233086432	+	73	77	-73	TSS	ENST00000490807	ENSG00000135778	protein_coding	NTPCR	CpG
chr1_234492830_234492980_-	5224.8	H9D0	chr1	234492830	234492980	-	57	57	-93	TSS	ENST00000422958	ENSG00000235605	pseudogene	RP5-827C21.1	CpG
chr1_234509127_234509277_+	1066.7	H9D0	chr1	234509127	234509277	+	74	74	-76	TSS	ENST00000366615	ENSG00000168275	protein_coding	COA6	CpG
chr1_235273103_235273253_-	40.8	H9D0	chr1	235273103	235273253	-	18998	19148	18998	UTR-3_1	ENST00000366607	ENSG00000173726	protein_coding	TOMM20	nonCpG
chr1_235273479_235273629_-	38.8	H9D0	chr1	235273479	235273629	-	18622	18772	18622	UTR-3_1	ENST00000366607	ENSG00000173726	protein_coding	TOMM20	nonCpG
chr1_235292049_235292199_-	163.1	H9D0	chr1	235292049	235292199	-	52	202	52	UTR-5_1	ENST00000366607	ENSG00000173726	protein_coding	TOMM20	CpG
chr1_235318239_235318389_-	40.8	H9D0	chr1	235318239	235318389	-	6097	6247	6097	UTR-3_1	ENST00000468751	ENSG00000188739	protein_coding	RBM34	nonCpG
chr1_235324308_235324458_-	1040.5	H9D0	chr1	235324308	235324458	-	28	178	28	UTR-3_3	ENST00000468751	ENSG00000188739	protein_coding	RBM34	CpG
chr1_235383785_235383935_-	35.9	H9D0	chr1	235383785	235383935	-	13872	14022	13872	UTR-3_6	ENST00000471257	ENSG00000054267	protein_coding	ARID4B	nonCpG
chr1_235491408_235491558_-	85.4	H9D0	chr1	235491408	235491558	-	75	75	-75	TSS	ENST00000491632	ENSG00000054267	protein_coding	ARID4B	CpG
chr1_235491813_235491963_+	258.2	H9D0	chr1	235491813	235491963	+	74	74	-76	TSS	ENST00000482013	ENSG00000152904	protein_coding	GGPS1	CpG
chr1_235492166_235492316_+	95.1	H9D0	chr1	235492166	235492316	+	262	-262	-412	Intron	ENST00000489692	ENSG00000152904	protein_coding	GGPS1	nonCpG
chr1_235530670_235530820_+	311.6	H9D0	chr1	235530670	235530820	+	74	74	-76	TSS	ENST00000543662	ENSG00000116957	protein_coding	TBCE	nonCpG
chr1_235543257_235543407_+	501.8	H9D0	chr1	235543257	235543407	+	12488	-12488	-12638	UTR-5_2	ENST00000472011	ENSG00000116957	protein_coding	TBCE	nonCpG
chr1_235812968_235813118_-	117.4	H9D0	chr1	235812968	235813118	-	175	325	175	UTR-5_3	ENST00000391854	ENSG00000168243	protein_coding	GNG4	CpG
chr1_235833498_235833648_+	43.7	H9D0	chr1	235833498	235833648	+	55525	-55525	-55675	Intergenic	ENST00000424229	ENSG00000227236	pseudogene	RP11-365D9.1	nonCpG
chr1_236228325_236228475_-	59.2	H9D0	chr1	236228325	236228475	-	66	84	-66	TSS	ENST00000366595	ENSG00000116962	protein_coding	NID1	CpG
chr1_236273276_236273426_+	91.2	H9D0	chr1	236273276	236273426	+	66	84	-66	TSS	ENST00000446607	ENSG00000235371	pseudogene	RP4-764D2.1	nonCpG
chr1_236558669_236558819_+	67.9	H9D0	chr1	236558669	236558819	+	46	46	-104	TSS	ENST00000359362	ENSG00000186197	protein_coding	EDARADD	CpG
chr1_236646329_236646479_+	123.3	H9D0	chr1	236646329	236646479	+	15	135	-15	TSS	ENST00000366587	ENSG00000244457	pseudogene	ENO1P1	nonCpG
chr1_236647548_236647698_+	97.1	H9D0	chr1	236647548	236647698	+	1084	-1084	-1234	Exon1	ENST00000366587	ENSG00000244457	pseudogene	ENO1P1	nonCpG
chr1_236687210_236687360_+	35.9	H9D0	chr1	236687210	236687360	+	74	74	-76	TSS	ENST00000532826	ENSG00000116977	protein_coding	LGALS8	CpG
chr1_236767354_236767504_-	68.9	H9D0	chr1	236767354	236767504	-	284	434	284	UTR-5_1	ENST00000366579	ENSG00000119285	protein_coding	HEATR1	CpG
chr1_236767741_236767891_-	304.8	H9D0	chr1	236767741	236767891	-	63	63	-87	TSS	ENST00000366582	ENSG00000119285	protein_coding	HEATR1	CpG
chr1_236958527_236958677_+	39.8	H9D0	chr1	236958527	236958677	+	68	82	-68	TSS	ENST00000366577	ENSG00000116984	protein_coding	MTR	CpG
chr1_239549807_239549957_+	30.1	H9D0	chr1	239549807	239549957	+	57	57	-93	TSS	ENST00000468573	ENSG00000133019	protein_coding	CHRM3	nonCpG
chr1_241682980_241683130_-	298.9	H9D0	chr1	241682980	241683130	-	69	81	-69	TSS	ENST00000366560	ENSG00000091483	protein_coding	FH	CpG
chr1_242011400_242011550_+	360.1	H9D0	chr1	242011400	242011550	+	69	81	-69	TSS	ENST00000366548	ENSG00000174371	protein_coding	EXO1	CpG
chr1_243336075_243336225_-	30.1	H9D0	chr1	243336075	243336225	-	2265	2415	2265	UTR-3_3	ENST00000518289	ENSG00000143702	protein_coding	CEP170	nonCpG
chr1_243418490_243418640_-	187.3	H9D0	chr1	243418490	243418640	-	43	43	-107	TSS	ENST00000522522	ENSG00000143702	protein_coding	CEP170	CpG
chr1_243419297_243419447_+	101.9	H9D0	chr1	243419297	243419447	+	74	74	-76	TSS	ENST00000343783	ENSG00000054282	protein_coding	SDCCAG8	nonCpG
chr1_244615113_244615263_-	306.7	H9D0	chr1	244615113	244615263	-	173	323	173	UTR-5_1	ENST00000366535	ENSG00000035687	protein_coding	ADSS	CpG
chr1_244979029_244979179_+	30.1	H9D0	chr1	244979029	244979179	+	19444	19594	19444	Intergenic	ENST00000411948	ENSG00000203667	protein_coding	COX20	nonCpG
chr1_244998913_244999063_+	260.1	H9D0	chr1	244998913	244999063	+	47	47	-103	TSS	ENST00000498262	ENSG00000203667	protein_coding	COX20	CpG
chr1_245017661_245017811_-	78.6	H9D0	chr1	245017661	245017811	-	6	144	-6	TSS	ENST00000489705	ENSG00000188206	antisense	HNRNPU-AS1	nonCpG
chr1_245019387_245019537_-	78.6	H9D0	chr1	245019387	245019537	-	4856	5006	4856	UTR-3_4	ENST00000366525	ENSG00000153187	protein_coding	HNRNPU	nonCpG
chr1_245020084_245020234_-	76.7	H9D0	chr1	245020084	245020234	-	144	294	144	UTR-3_2	ENST00000468690	ENSG00000153187	protein_coding	HNRNPU	nonCpG
chr1_245020944_245021094_-	70.9	H9D0	chr1	245020944	245021094	-	3299	3449	3299	UTR-3_7	ENST00000366525	ENSG00000153187	protein_coding	HNRNPU	nonCpG
chr1_245021501_245021651_-	99	H9D0	chr1	245021501	245021651	-	998	1148	998	UTR-3_1	ENST00000465881	ENSG00000153187	protein_coding	HNRNPU	nonCpG
chr1_245027710_245027860_-	16682	H9D0	chr1	245027710	245027860	-	67	83	-67	TSS	ENST00000476241	ENSG00000153187	protein_coding	HNRNPU	CpG
chr1_245133573_245133723_+	383.4	H9D0	chr1	245133573	245133723	+	71	79	-71	TSS	ENST00000473686	ENSG00000203666	protein_coding	EFCAB2	CpG
chr1_245165346_245165496_+	189.3	H9D0	chr1	245165346	245165496	+	42	108	-42	TSS	ENST00000479260	ENSG00000203666	protein_coding	EFCAB2	nonCpG
chr1_245180467_245180617_+	178.6	H9D0	chr1	245180467	245180617	+	74	76	-74	TSS	ENST00000551317	ENSG00000203666	protein_coding	EFCAB2	nonCpG
chr1_245222611_245222761_+	37.9	H9D0	chr1	245222611	245222761	+	42068	-42068	-42218	CDS_2	ENST00000551317	ENSG00000203666	protein_coding	EFCAB2	nonCpG
chr1_246670499_246670649_-	81.5	H9D0	chr1	246670499	246670649	-	60	60	-90	TSS	ENST00000490107	ENSG00000185420	protein_coding	SMYD3	CpG
chr1_246707909_246708059_-	31.1	H9D0	chr1	246707909	246708059	-	21567	21717	21567	CDS_2	ENST00000366514	ENSG00000162851	protein_coding	TFB2M	nonCpG
chr1_246729457_246729607_-	38.8	H9D0	chr1	246729457	246729607	-	44	106	-44	TSS	ENST00000544618	ENSG00000162851	protein_coding	TFB2M	CpG
chr1_246729731_246729881_+	143.7	H9D0	chr1	246729731	246729881	+	66	84	-66	TSS	ENST00000366511	ENSG00000162852	protein_coding	CNST	CpG
chr1_246887641_246887791_+	126.2	H9D0	chr1	246887641	246887791	+	293	-293	-443	UTR-5_1	ENST00000366510	ENSG00000143653	protein_coding	SCCPDH	CpG
chr1_247013667_247013817_-	34	H9D0	chr1	247013667	247013817	-	26553	26703	26553	UTR-3_1	ENST00000483900	ENSG00000153207	protein_coding	AHCTF1	nonCpG
chr1_247171272_247171422_-	62.1	H9D0	chr1	247171272	247171422	-	64	86	-64	TSS	ENST00000479214	ENSG00000197472	protein_coding	ZNF695	CpG
chr1_247241991_247242141_-	91.2	H9D0	chr1	247241991	247242141	-	66	66	-84	TSS	ENST00000366503	ENSG00000135747	protein_coding	ZNF670	CpG
chr1_247267594_247267744_-	38.8	H9D0	chr1	247267594	247267744	-	74	76	-74	TSS	ENST00000448299	ENSG00000188295	protein_coding	ZNF669	CpG
chr1_247374059_247374209_-	109.7	H9D0	chr1	247374059	247374209	-	65	65	-85	TSS	ENST00000606454	ENSG00000227671	pseudogene	MIR3916	CpG
chr1_249200359_249200509_+	67.9	H9D0	chr1	249200359	249200509	+	68	82	-68	TSS	ENST00000329291	ENSG00000185220	protein_coding	PGBD2	CpG
chr1_249200960_249201110_+	32	H9D0	chr1	249200960	249201110	+	390	-390	-540	Intron	ENST00000462488	ENSG00000185220	protein_coding	PGBD2	nonCpG
chr2_253042_253192_-	75.7	H9D0	chr2	253042	253192	-	71	71	-79	TSS	ENST00000431160	ENSG00000035115	protein_coding	SH3YL1	nonCpG
chr2_264872_265022_+	532.9	H9D0	chr2	264872	265022	+	63	63	-87	TSS	ENST00000480874	ENSG00000143727	protein_coding	ACP1	CpG
chr2_271790_271940_+	992.9	H9D0	chr2	271790	271940	+	6586	-6586	-6736	UTR-5_2	ENST00000484464	ENSG00000143727	protein_coding	ACP1	nonCpG
chr2_277782_277932_+	45.6	H9D0	chr2	277782	277932	+	12911	-12911	-13061	UTR-3_1	ENST00000272065	ENSG00000143727	protein_coding	ACP1	nonCpG
chr2_676720_676870_-	35.9	H9D0	chr2	676720	676870	-	67	67	-83	TSS	ENST00000461640	ENSG00000151353	protein_coding	TMEM18	CpG
chr2_677352_677502_-	197	H9D0	chr2	677352	677502	-	63	87	-63	TSS	ENST00000281017	ENSG00000151353	protein_coding	TMEM18	CpG
chr2_1216992_1217142_-	83.5	H9D0	chr2	1216992	1217142	-	60882	-60882	-61032	Intergenic	ENST00000428335	ENSG00000236665	antisense	AC114808.2	nonCpG
chr2_3523227_3523377_-	105.8	H9D0	chr2	3523227	3523377	-	130	280	130	UTR-5_1	ENST00000327435	ENSG00000182551	protein_coding	ADI1	CpG
chr2_3605848_3605998_-	1159.9	H9D0	chr2	3605848	3605998	-	74	74	-76	TSS	ENST00000454734	ENSG00000171865	protein_coding	RNASEH1	CpG
chr2_3606217_3606367_+	92.2	H9D0	chr2	3606217	3606367	+	50	-50	-200	Exon1	ENST00000426725	ENSG00000234171	antisense	AC108488.3	CpG
chr2_3622863_3623013_+	81.5	H9D0	chr2	3622863	3623013	+	71	71	-79	TSS	ENST00000491937	ENSG00000171863	protein_coding	RPS7	CpG
chr2_5835042_5835192_+	91.2	H9D0	chr2	5835042	5835192	+	2244	-2244	-2394	UTR-3_1	ENST00000322002	ENSG00000176887	protein_coding	SOX11	nonCpG
chr2_8016726_8016876_+	311.6	H9D0	chr2	8016726	8016876	+	150795	-150795	-150945	Intergenic	ENST00000417930	ENSG00000235576	lincRNA	AC092580.4	nonCpG
chr2_8018386_8018536_+	31.1	H9D0	chr2	8018386	8018536	+	152455	-152455	-152605	Intergenic	ENST00000417930	ENSG00000235576	lincRNA	AC092580.4	nonCpG
chr2_8822111_8822261_+	106.8	H9D0	chr2	8822111	8822261	+	74	74	-76	TSS	ENST00000331129	ENSG00000115738	protein_coding	ID2	CpG
chr2_8977660_8977810_-	172.8	H9D0	chr2	8977660	8977810	-	70	70	-80	TSS	ENST00000319688	ENSG00000134313	protein_coding	KIDINS220	CpG
chr2_9563519_9563669_-	149.5	H9D0	chr2	9563519	9563669	-	72	72	-78	TSS	ENST00000490426	ENSG00000119185	protein_coding	ITGB1BP1	CpG
chr2_9563708_9563858_+	831.8	H9D0	chr2	9563708	9563858	+	71	71	-79	TSS	ENST00000475482	ENSG00000119203	protein_coding	CPSF3	CpG
chr2_9668010_9668160_-	54.4	H9D0	chr2	9668010	9668160	-	27743	27893	27743	UTR-3_1	ENST00000478059	ENSG00000151694	protein_coding	ADAM17	nonCpG
chr2_9695838_9695988_-	150.4	H9D0	chr2	9695838	9695988	-	71	79	-71	TSS	ENST00000310823	ENSG00000151694	protein_coding	ADAM17	CpG
chr2_9724991_9725141_-	38.8	H9D0	chr2	9724991	9725141	-	45604	45754	45604	UTR-3_1	ENST00000381844	ENSG00000134308	protein_coding	YWHAQ	nonCpG
chr2_9770590_9770740_-	1360.8	H9D0	chr2	9770590	9770740	-	5	155	5	UTR-5_1	ENST00000381844	ENSG00000134308	protein_coding	YWHAQ	CpG
chr2_9771072_9771222_-	471.7	H9D0	chr2	9771072	9771222	-	71	71	-79	TSS	ENST00000238081	ENSG00000134308	protein_coding	YWHAQ	CpG
chr2_9983488_9983638_+	95.1	H9D0	chr2	9983488	9983638	+	28	122	-28	TSS	ENST00000402170	ENSG00000115750	protein_coding	TAF1B	CpG
chr2_9985273_9985423_+	39.8	H9D0	chr2	9985273	9985423	+	1422	-1422	-1572	UTR-5_3	ENST00000490432	ENSG00000115750	protein_coding	TAF1B	nonCpG
chr2_10262791_10262941_+	153.4	H9D0	chr2	10262791	10262941	+	74	74	-76	TSS	ENST00000498343	ENSG00000171848	protein_coding	RRM2	CpG
chr2_10267138_10267288_+	37.9	H9D0	chr2	10267138	10267288	+	182	-182	-332	UTR-5_2	ENST00000485717	ENSG00000171848	protein_coding	RRM2	nonCpG
chr2_10742928_10743078_-	43.7	H9D0	chr2	10742928	10743078	-	87015	87165	87015	CDS_6	ENST00000381685	ENSG00000115761	protein_coding	NOL10	nonCpG
chr2_10830002_10830152_-	225.2	H9D0	chr2	10830002	10830152	-	59	91	-59	TSS	ENST00000381685	ENSG00000115761	protein_coding	NOL10	CpG
chr2_10924379_10924529_-	32	H9D0	chr2	10924379	10924529	-	28351	28501	28351	UTR-3_1	ENST00000540494	ENSG00000143870	protein_coding	PDIA6	nonCpG
chr2_10925083_10925233_-	30.1	H9D0	chr2	10925083	10925233	-	27647	27797	27647	CDS_2	ENST00000540494	ENSG00000143870	protein_coding	PDIA6	nonCpG
chr2_10931976_10932126_-	44.6	H9D0	chr2	10931976	10932126	-	20754	20904	20754	CDS_8	ENST00000540494	ENSG00000143870	protein_coding	PDIA6	nonCpG
chr2_10937258_10937408_-	33	H9D0	chr2	10937258	10937408	-	15472	15622	15472	CDS_10	ENST00000540494	ENSG00000143870	protein_coding	PDIA6	nonCpG
chr2_10942692_10942842_-	3291.4	H9D0	chr2	10942692	10942842	-	10038	10188	10038	CDS_12	ENST00000540494	ENSG00000143870	protein_coding	PDIA6	nonCpG
chr2_10952836_10952986_-	6269.2	H9D0	chr2	10952836	10952986	-	44	44	-106	TSS	ENST00000540494	ENSG00000143870	protein_coding	PDIA6	CpG
chr2_11606209_11606359_-	88.3	H9D0	chr2	11606209	11606359	-	75	75	-75	TSS	ENST00000498701	ENSG00000169016	protein_coding	E2F6	CpG
chr2_12856974_12857124_+	100.9	H9D0	chr2	12856974	12857124	+	64	86	-64	TSS	ENST00000381465	ENSG00000071575	protein_coding	TRIB2	CpG
chr2_15701363_15701513_-	64.1	H9D0	chr2	15701363	15701513	-	59	91	-59	TSS	ENST00000441750	ENSG00000151779	protein_coding	NBAS	CpG
chr2_15731917_15732067_+	1463.7	H9D0	chr2	15731917	15732067	+	148	-148	-298	UTR-5_1	ENST00000233084	ENSG00000079785	protein_coding	DDX1	CpG
chr2_15735193_15735343_+	1370.5	H9D0	chr2	15735193	15735343	+	3424	-3424	-3574	CDS_2	ENST00000233084	ENSG00000079785	protein_coding	DDX1	nonCpG
chr2_15735539_15735689_+	297	H9D0	chr2	15735539	15735689	+	3770	-3770	-3920	CDS_3	ENST00000233084	ENSG00000079785	protein_coding	DDX1	nonCpG
chr2_16081713_16081863_-	41.7	H9D0	chr2	16081713	16081863	-	18	132	-18	TSS	ENST00000419083	ENSG00000233718	antisense	MYCNOS	CpG
chr2_16081846_16081996_+	30.1	H9D0	chr2	16081846	16081996	+	1161	-1161	-1311	Intron	ENST00000281043	ENSG00000134323	protein_coding	MYCN	CpG
chr2_16085542_16085692_+	32	H9D0	chr2	16085542	16085692	+	4857	-4857	-5007	CDS_2	ENST00000281043	ENSG00000134323	protein_coding	MYCN	nonCpG
chr2_16805213_16805363_-	50.5	H9D0	chr2	16805213	16805363	-	41733	41883	41733	UTR-5_3	ENST00000406434	ENSG00000197872	protein_coding	FAM49A	nonCpG
chr2_16944672_16944822_+	34	H9D0	chr2	16944672	16944822	+	35282	-35282	-35432	Intron	ENST00000423925	ENSG00000223536	lincRNA	AC008069.1	nonCpG
chr2_17721164_17721314_+	30.1	H9D0	chr2	17721164	17721314	+	69	69	-81	TSS	ENST00000457525	ENSG00000163032	protein_coding	VSNL1	nonCpG
chr2_17721901_17722051_+	233.9	H9D0	chr2	17721901	17722051	+	72	72	-78	TSS	ENST00000483921	ENSG00000163032	protein_coding	VSNL1	CpG
chr2_17773261_17773411_+	44.6	H9D0	chr2	17773261	17773411	+	50835	-50835	-50985	UTR-5_2	ENST00000406397	ENSG00000163032	protein_coding	VSNL1	nonCpG
chr2_17913069_17913219_-	31.1	H9D0	chr2	17913069	17913219	-	21821	21971	21821	CDS_14	ENST00000446852	ENSG00000163029	protein_coding	SMC6	nonCpG
chr2_17934995_17935145_-	1440.4	H9D0	chr2	17934995	17935145	-	75	75	-75	TSS	ENST00000448223	ENSG00000163029	protein_coding	SMC6	CpG
chr2_17935354_17935504_+	32	H9D0	chr2	17935354	17935504	+	72	72	-78	TSS	ENST00000532257	ENSG00000178295	protein_coding	GEN1	CpG
chr2_20101380_20101530_-	45.6	H9D0	chr2	20101380	20101530	-	22	22	-128	TSS	ENST00000431392	ENSG00000183891	protein_coding	TTC32	CpG
chr2_20189825_20189975_-	438.7	H9D0	chr2	20189825	20189975	-	67	67	-83	TSS	ENST00000345530	ENSG00000118965	protein_coding	WDR35	CpG
chr2_20251348_20251498_-	445.5	H9D0	chr2	20251348	20251498	-	291	441	291	UTR-5_1	ENST00000175091	ENSG00000068697	protein_coding	LAPTM4A	CpG
chr2_20527064_20527214_-	78.6	H9D0	chr2	20527064	20527214	-	70	80	-70	TSS	ENST00000338086	ENSG00000055917	protein_coding	PUM2	nonCpG
chr2_20550359_20550509_-	57.3	H9D0	chr2	20550359	20550509	-	46	104	-46	TSS	ENST00000403432	ENSG00000055917	protein_coding	PUM2	CpG
chr2_21001152_21001302_-	101.9	H9D0	chr2	21001152	21001302	-	21528	21678	21528	UTR-5_1	ENST00000440866	ENSG00000118961	protein_coding	C2orf43	nonCpG
chr2_24163258_24163408_+	239.7	H9D0	chr2	24163258	24163408	+	30	30	-120	TSS	ENST00000309033	ENSG00000173960	protein_coding	UBXN2A	CpG
chr2_24272536_24272686_+	148.5	H9D0	chr2	24272536	24272686	+	65	85	-65	TSS	ENST00000496149	ENSG00000119782	protein_coding	FKBP1B	CpG
chr2_24299121_24299271_-	816.3	H9D0	chr2	24299121	24299271	-	28	122	-28	TSS	ENST00000478050	ENSG00000115128	protein_coding	SF3B14	CpG
chr2_24522968_24523118_-	30.1	H9D0	chr2	24522968	24523118	-	60060	60210	60060	CDS_28	ENST00000361999	ENSG00000198399	protein_coding	ITSN2	nonCpG
chr2_25016139_25016289_-	246.5	H9D0	chr2	25016139	25016289	-	38	112	-38	TSS	ENST00000328379	ENSG00000184924	protein_coding	PTRHD1	CpG
chr2_25016237_25016387_+	143.7	H9D0	chr2	25016237	25016387	+	74	76	-74	TSS	ENST00000486527	ENSG00000138092	protein_coding	CENPO	CpG
chr2_25016645_25016795_+	224.2	H9D0	chr2	25016645	25016795	+	299	-299	-449	Intron	ENST00000498362	ENSG00000138092	protein_coding	CENPO	nonCpG
chr2_25022468_25022618_+	351.4	H9D0	chr2	25022468	25022618	+	6122	-6122	-6272	UTR-5_2	ENST00000498362	ENSG00000138092	protein_coding	CENPO	nonCpG
chr2_25198514_25198664_+	173.7	H9D0	chr2	25198514	25198664	+	3502	-3502	-3652	Intron	ENST00000428614	ENSG00000224165	antisense	DNAJC27-AS1	nonCpG
chr2_25457216_25457366_-	40.8	H9D0	chr2	25457216	25457366	-	17814	17964	17814	CDS_1	ENST00000380746	ENSG00000119772	protein_coding	DNMT3A	nonCpG
chr2_25458621_25458771_-	30.1	H9D0	chr2	25458621	25458771	-	8077	8227	8077	UTR-3_1	ENST00000482935	ENSG00000119772	protein_coding	DNMT3A	nonCpG
chr2_25469573_25469723_-	38.8	H9D0	chr2	25469573	25469723	-	712	862	712	UTR-3_1	ENST00000484184	ENSG00000119772	protein_coding	DNMT3A	nonCpG
chr2_25471047_25471197_-	82.5	H9D0	chr2	25471047	25471197	-	1375	1525	1375	UTR-3_4	ENST00000470983	ENSG00000119772	protein_coding	DNMT3A	nonCpG
chr2_25472519_25472669_-	50.5	H9D0	chr2	25472519	25472669	-	53	53	-97	TSS	ENST00000470983	ENSG00000119772	protein_coding	DNMT3A	nonCpG
chr2_25896346_25896496_-	54.4	H9D0	chr2	25896346	25896496	-	75	75	-75	TSS	ENST00000545439	ENSG00000138101	protein_coding	DTNB	CpG
chr2_26251418_26251568_-	665.8	H9D0	chr2	26251418	26251568	-	63	63	-87	TSS	ENST00000599234	ENSG00000268412	protein_coding	AC013449.1	nonCpG
chr2_26256912_26257062_+	535.8	H9D0	chr2	26256912	26257062	+	66	66	-84	TSS	ENST00000264710	ENSG00000084733	protein_coding	RAB10	CpG
chr2_26467419_26467569_-	216.4	H9D0	chr2	26467419	26467569	-	56	56	-94	TSS	ENST00000457468	ENSG00000084754	protein_coding	HADHA	CpG
chr2_26467716_26467866_+	47.6	H9D0	chr2	26467716	26467866	+	73	77	-73	TSS	ENST00000405867	ENSG00000138029	protein_coding	HADHB	CpG
chr2_26477038_26477188_+	36.9	H9D0	chr2	26477038	26477188	+	9041	-9041	-9191	UTR-5_2	ENST00000412805	ENSG00000138029	protein_coding	HADHB	nonCpG
chr2_26521289_26521439_+	48.5	H9D0	chr2	26521289	26521439	+	9975	10125	9975	Intergenic	ENST00000442141	ENSG00000138018	protein_coding	EPT1	nonCpG
chr2_26568945_26569095_+	61.1	H9D0	chr2	26568945	26569095	+	71	71	-79	TSS	ENST00000447170	ENSG00000138018	protein_coding	EPT1	CpG
chr2_26617347_26617497_+	36.9	H9D0	chr2	26617347	26617497	+	48366	-48366	-48516	UTR-3_1	ENST00000260585	ENSG00000138018	protein_coding	EPT1	nonCpG
chr2_26987077_26987227_+	91.2	H9D0	chr2	26987077	26987227	+	74	74	-76	TSS	ENST00000429494	ENSG00000213699	protein_coding	SLC35F6	CpG
chr2_27255763_27255913_+	104.8	H9D0	chr2	27255763	27255913	+	69	81	-69	TSS	ENST00000404032	ENSG00000119777	protein_coding	TMEM214	CpG
chr2_27274461_27274611_+	48.5	H9D0	chr2	27274461	27274611	+	74	74	-76	TSS	ENST00000451003	ENSG00000084693	protein_coding	AGBL5	CpG
chr2_27294259_27294409_-	2344	H9D0	chr2	27294259	27294409	-	108	258	108	UTR-5_1	ENST00000447619	ENSG00000228474	protein_coding	OST4	CpG
chr2_27301397_27301547_+	46.6	H9D0	chr2	27301397	27301547	+	37	37	-113	TSS	ENST00000380320	ENSG00000138080	protein_coding	EMILIN1	nonCpG
chr2_27434329_27434479_-	95.1	H9D0	chr2	27434329	27434479	-	141	291	141	UTR-5_3	ENST00000408041	ENSG00000138074	protein_coding	SLC5A6	CpG
chr2_27434818_27434968_+	63.1	H9D0	chr2	27434818	27434968	+	74	76	-74	TSS	ENST00000380171	ENSG00000138085	protein_coding	ATRAID	CpG
chr2_27435141_27435291_+	939.6	H9D0	chr2	27435141	27435291	+	54	96	-54	TSS	ENST00000405489	ENSG00000138085	protein_coding	ATRAID	CpG
chr2_27440175_27440325_+	144.6	H9D0	chr2	27440175	27440325	+	68	82	-68	TSS	ENST00000264705	ENSG00000084774	protein_coding	CAD	CpG
chr2_27505330_27505480_+	47.6	H9D0	chr2	27505330	27505480	+	1	-1	-151	UTR-5_1	ENST00000296098	ENSG00000138100	protein_coding	TRIM54	nonCpG
chr2_27545317_27545467_-	48.5	H9D0	chr2	27545317	27545467	-	36	114	-36	TSS	ENST00000233545	ENSG00000115204	protein_coding	MPV17	nonCpG
chr2_27566371_27566521_-	161.1	H9D0	chr2	27566371	27566521	-	12838	12988	12838	UTR-5_1	ENST00000359541	ENSG00000115207	protein_coding	GTF3C2	nonCpG
chr2_27573182_27573332_-	45.6	H9D0	chr2	27573182	27573332	-	6027	6177	6027	Intron	ENST00000359541	ENSG00000115207	protein_coding	GTF3C2	nonCpG
chr2_27579080_27579230_+	40.8	H9D0	chr2	27579080	27579230	+	32	32	-118	TSS	ENST00000447070	ENSG00000234072	antisense	AC074117.10	nonCpG
chr2_27579935_27580085_+	34.9	H9D0	chr2	27579935	27580085	+	71	71	-79	TSS	ENST00000453289	ENSG00000234072	antisense	AC074117.10	CpG
chr2_27592342_27592492_-	206.7	H9D0	chr2	27592342	27592492	-	388	538	388	CDS_11	ENST00000451130	ENSG00000115211	protein_coding	EIF2B4	nonCpG
chr2_27592712_27592862_-	68.9	H9D0	chr2	27592712	27592862	-	18	168	18	CDS_12	ENST00000451130	ENSG00000115211	protein_coding	EIF2B4	CpG
chr2_27593130_27593280_-	510.5	H9D0	chr2	27593130	27593280	-	71	71	-79	TSS	ENST00000445933	ENSG00000115211	protein_coding	EIF2B4	CpG
chr2_27593412_27593562_+	232.9	H9D0	chr2	27593412	27593562	+	74	74	-76	TSS	ENST00000494893	ENSG00000115234	protein_coding	SNX17	CpG
chr2_27603199_27603349_-	53.4	H9D0	chr2	27603199	27603349	-	38	112	-38	TSS	ENST00000407879	ENSG00000163795	protein_coding	ZNF513	nonCpG
chr2_27607881_27608031_-	78.6	H9D0	chr2	27607881	27608031	-	24391	24541	24391	UTR-3_7	ENST00000472077	ENSG00000115241	protein_coding	PPM1G	nonCpG
chr2_27651423_27651573_+	754.2	H9D0	chr2	27651423	27651573	+	67	83	-67	TSS	ENST00000379852	ENSG00000115216	protein_coding	NRBP1	CpG
chr2_27656039_27656189_+	320.3	H9D0	chr2	27656039	27656189	+	1496	-1496	-1646	UTR-5_2	ENST00000356442	ENSG00000115216	protein_coding	NRBP1	nonCpG
chr2_27665370_27665520_+	41.7	H9D0	chr2	27665370	27665520	+	58	-58	-208	UTR-5_1	ENST00000407293	ENSG00000157992	protein_coding	KRTCAP3	CpG
chr2_27712577_27712727_-	75.7	H9D0	chr2	27712577	27712727	-	71	79	-71	TSS	ENST00000416524	ENSG00000138002	protein_coding	IFT172	CpG
chr2_27805838_27805988_+	897.8	H9D0	chr2	27805838	27805988	+	74	74	-76	TSS	ENST00000505973	ENSG00000259080	processed_transcript	RP11-158I13.2	CpG
chr2_27820859_27821009_+	41.7	H9D0	chr2	27820859	27821009	+	14709	-14709	-14859	UTR-5_2	ENST00000461705	ENSG00000243943	protein_coding	ZNF512	nonCpG
chr2_27851836_27851986_+	388.2	H9D0	chr2	27851836	27851986	+	68	82	-68	TSS	ENST00000478484	ENSG00000198522	protein_coding	GPN1	nonCpG
chr2_27885074_27885224_-	31.1	H9D0	chr2	27885074	27885224	-	1266	1416	1266	UTR-5_1	ENST00000404798	ENSG00000119760	protein_coding	SUPT7L	nonCpG
chr2_27886421_27886571_-	133.9	H9D0	chr2	27886421	27886571	-	69	69	-81	TSS	ENST00000404798	ENSG00000119760	protein_coding	SUPT7L	CpG
chr2_27886681_27886831_+	53.4	H9D0	chr2	27886681	27886831	+	344	-344	-494	CDS_1	ENST00000326019	ENSG00000163798	protein_coding	SLC4A1AP	CpG
chr2_27994525_27994675_+	286.3	H9D0	chr2	27994525	27994675	+	70	80	-70	TSS	ENST00000448427	ENSG00000243147	protein_coding	MRPL33	CpG
chr2_27997216_27997366_+	179.6	H9D0	chr2	27997216	27997366	+	2160	-2160	-2310	UTR-5_3	ENST00000476552	ENSG00000243147	protein_coding	MRPL33	nonCpG
chr2_28002225_28002375_+	115.5	H9D0	chr2	28002225	28002375	+	7169	-7169	-7319	UTR-5_4	ENST00000476552	ENSG00000243147	protein_coding	MRPL33	nonCpG
chr2_28113563_28113713_+	120.4	H9D0	chr2	28113563	28113713	+	66	66	-84	TSS	ENST00000492702	ENSG00000158019	protein_coding	BRE	CpG
chr2_28117322_28117472_+	81.5	H9D0	chr2	28117322	28117472	+	61	89	-61	TSS	ENST00000379629	ENSG00000158019	protein_coding	BRE	nonCpG
chr2_28974828_28974978_+	761.9	H9D0	chr2	28974828	28974978	+	48	48	-102	TSS	ENST00000464273	ENSG00000213639	protein_coding	PPP1CB	CpG
chr2_28999641_28999791_+	152.4	H9D0	chr2	28999641	28999791	+	24765	-24765	-24915	UTR-5_2	ENST00000464273	ENSG00000213639	protein_coding	PPP1CB	nonCpG
chr2_29001663_29001813_+	79.6	H9D0	chr2	29001663	29001813	+	26945	-26945	-27095	CDS_3	ENST00000395366	ENSG00000213639	protein_coding	PPP1CB	nonCpG
chr2_29004529_29004679_+	66	H9D0	chr2	29004529	29004679	+	2664	-2664	-2814	CDS_2	ENST00000418910	ENSG00000213639	protein_coding	PPP1CB	nonCpG
chr2_29021988_29022138_+	36.9	H9D0	chr2	29021988	29022138	+	16606	-16606	-16756	UTR-5_5	ENST00000462832	ENSG00000163806	protein_coding	SPDYA	nonCpG
chr2_29093078_29093228_-	299.9	H9D0	chr2	29093078	29093228	-	67	83	-67	TSS	ENST00000439947	ENSG00000171103	protein_coding	TRMT61B	CpG
chr2_29093212_29093362_+	103.9	H9D0	chr2	29093212	29093362	+	24146	24296	24146	Intergenic	ENST00000407426	ENSG00000163811	protein_coding	WDR43	CpG
chr2_29117481_29117631_+	1521.9	H9D0	chr2	29117481	29117631	+	27	27	-123	TSS	ENST00000407426	ENSG00000163811	protein_coding	WDR43	CpG
chr2_29158283_29158433_+	31.1	H9D0	chr2	29158283	29158433	+	5360	-5360	-5510	CDS_2	ENST00000446643	ENSG00000163811	protein_coding	WDR43	nonCpG
chr2_29165103_29165253_+	37.9	H9D0	chr2	29165103	29165253	+	12180	-12180	-12330	CDS_6	ENST00000446643	ENSG00000163811	protein_coding	WDR43	nonCpG
chr2_30369743_30369893_+	162.1	H9D0	chr2	30369743	30369893	+	67	83	-67	TSS	ENST00000261353	ENSG00000119801	protein_coding	YPEL5	CpG
chr2_30371035_30371185_+	32	H9D0	chr2	30371035	30371185	+	213	-213	-363	UTR-5_2	ENST00000492439	ENSG00000119801	protein_coding	YPEL5	nonCpG
chr2_30379418_30379568_+	125.2	H9D0	chr2	30379418	30379568	+	175	-175	-325	UTR-5_1	ENST00000495673	ENSG00000119801	protein_coding	YPEL5	nonCpG
chr2_30454322_30454472_+	296	H9D0	chr2	30454322	30454472	+	74	74	-76	TSS	ENST00000395323	ENSG00000213626	protein_coding	LBH	CpG
chr2_30670062_30670212_+	223.2	H9D0	chr2	30670062	30670212	+	74	76	-74	TSS	ENST00000478015	ENSG00000172954	protein_coding	LCLAT1	CpG
chr2_32264487_32264637_-	454.2	H9D0	chr2	32264487	32264637	-	186	336	186	UTR-3_6	ENST00000452582	ENSG00000162961	protein_coding	DPY30	nonCpG
chr2_32264799_32264949_-	1215.2	H9D0	chr2	32264799	32264949	-	75	75	-75	TSS	ENST00000422413	ENSG00000162961	protein_coding	DPY30	CpG
chr2_32396280_32396430_+	102.9	H9D0	chr2	32396280	32396430	+	5330	-5330	-5480	CDS_2	ENST00000457724	ENSG00000152683	protein_coding	SLC30A6	nonCpG
chr2_32658649_32658799_+	46.6	H9D0	chr2	32658649	32658799	+	66	66	-84	TSS	ENST00000444173	ENSG00000115760	protein_coding	BIRC6	nonCpG
chr2_32853100_32853250_+	106.8	H9D0	chr2	32853100	32853250	+	28	122	-28	TSS	ENST00000454690	ENSG00000018699	protein_coding	TTC27	CpG
chr2_33091966_33092116_-	38.8	H9D0	chr2	33091966	33092116	-	78402	78552	78402	Intergenic	ENST00000384224	ENSG00000206951	misc_RNA	Y_RNA	nonCpG
chr2_33141250_33141400_+	18979.4	H9D0	chr2	33141250	33141400	+	33383	-33383	-33533	Intron	ENST00000435075	ENSG00000230876	lincRNA	LINC00486	nonCpG
chr2_33820630_33820780_-	248.5	H9D0	chr2	33820630	33820780	-	3564	3714	3564	CDS_1	ENST00000431950	ENSG00000119812	protein_coding	FAM98A	nonCpG
chr2_33824241_33824391_-	333.9	H9D0	chr2	33824241	33824391	-	47	103	-47	TSS	ENST00000431950	ENSG00000119812	protein_coding	FAM98A	CpG
chr2_35444596_35444746_-	83.5	H9D0	chr2	35444596	35444746	-	74	74	-76	TSS	ENST00000397347	ENSG00000196085	pseudogene	AC013442.1	nonCpG
chr2_37310506_37310656_-	38.8	H9D0	chr2	37310506	37310656	-	829	979	829	UTR-5_1	ENST00000233099	ENSG00000008869	protein_coding	HEATR5B	nonCpG
chr2_37311346_37311496_-	98	H9D0	chr2	37311346	37311496	-	11	139	-11	TSS	ENST00000233099	ENSG00000008869	protein_coding	HEATR5B	CpG
chr2_37315435_37315585_+	71.8	H9D0	chr2	37315435	37315585	+	71	71	-79	TSS	ENST00000473067	ENSG00000152133	protein_coding	GPATCH11	nonCpG
chr2_37347209_37347359_-	30.1	H9D0	chr2	37347209	37347359	-	27590	27740	27590	CDS_5	ENST00000405334	ENSG00000055332	protein_coding	EIF2AK2	nonCpG
chr2_37376094_37376244_-	489.2	H9D0	chr2	37376094	37376244	-	7931	8081	7931	Intron	ENST00000411537	ENSG00000055332	protein_coding	EIF2AK2	nonCpG
chr2_37384066_37384216_-	242.7	H9D0	chr2	37384066	37384216	-	41	109	-41	TSS	ENST00000411537	ENSG00000055332	protein_coding	EIF2AK2	CpG
chr2_37426770_37426920_+	245.6	H9D0	chr2	37426770	37426920	+	3105	-3105	-3255	UTR-5_4	ENST00000397226	ENSG00000218739	protein_coding	AC007390.5	nonCpG
chr2_37428708_37428858_+	43.7	H9D0	chr2	37428708	37428858	+	5043	-5043	-5193	CDS_3	ENST00000397226	ENSG00000218739	protein_coding	AC007390.5	nonCpG
chr2_37443491_37443641_-	32	H9D0	chr2	37443491	37443641	-	15215	15365	15215	CDS_10	ENST00000234170	ENSG00000115816	protein_coding	CEBPZ	nonCpG
chr2_37449582_37449732_-	48.5	H9D0	chr2	37449582	37449732	-	9124	9274	9124	CDS_13	ENST00000234170	ENSG00000115816	protein_coding	CEBPZ	nonCpG
chr2_37458642_37458792_-	4927.8	H9D0	chr2	37458642	37458792	-	64	214	64	UTR-5_1	ENST00000234170	ENSG00000115816	protein_coding	CEBPZ	CpG
chr2_37458747_37458897_+	149.5	H9D0	chr2	37458747	37458897	+	74	74	-76	TSS	ENST00000336237	ENSG00000003509	protein_coding	NDUFAF7	CpG
chr2_37459169_37459319_+	49.5	H9D0	chr2	37459169	37459319	+	185	-185	-335	UTR-5_2	ENST00000432075	ENSG00000003509	protein_coding	NDUFAF7	CpG
chr2_37513439_37513589_-	34	H9D0	chr2	37513439	37513589	-	4516	4666	4516	UTR-3_2	ENST00000475912	ENSG00000115825	protein_coding	PRKD3	nonCpG
chr2_37544247_37544397_-	39.8	H9D0	chr2	37544247	37544397	-	640	790	640	UTR-5_1	ENST00000379066	ENSG00000115825	protein_coding	PRKD3	nonCpG
chr2_37551472_37551622_-	36.9	H9D0	chr2	37551472	37551622	-	41	41	-109	TSS	ENST00000477132	ENSG00000115825	protein_coding	PRKD3	CpG
chr2_37551858_37552008_-	491.1	H9D0	chr2	37551858	37552008	-	57	93	-57	TSS	ENST00000443187	ENSG00000115825	protein_coding	PRKD3	CpG
chr2_37571754_37571904_+	35.9	H9D0	chr2	37571754	37571904	+	53	97	-53	TSS	ENST00000537448	ENSG00000115828	protein_coding	QPCT	CpG
chr2_38044151_38044301_+	43.7	H9D0	chr2	38044151	38044301	+	94	-94	-244	Exon1	ENST00000456500	ENSG00000225402	pseudogene	AC010878.3	nonCpG
chr2_38313281_38313431_-	67.9	H9D0	chr2	38313281	38313431	-	23613	23763	23613	Intron	ENST00000494864	ENSG00000138061	protein_coding	CYP1B1	nonCpG
chr2_38604335_38604485_-	131	H9D0	chr2	38604335	38604485	-	70	80	-70	TSS	ENST00000405384	ENSG00000119787	protein_coding	ATL2	CpG
chr2_38708844_38708994_+	1072.5	H9D0	chr2	38708844	38708994	+	75	75	-75	TSS	ENST00000413306	ENSG00000213553	pseudogene	RPLP0P6	nonCpG
chr2_38709166_38709316_+	226.2	H9D0	chr2	38709166	38709316	+	174	-174	-324	Exon1	ENST00000394878	ENSG00000213553	pseudogene	RPLP0P6	nonCpG
chr2_38709536_38709686_+	224.2	H9D0	chr2	38709536	38709686	+	544	-544	-694	Exon1	ENST00000394878	ENSG00000213553	pseudogene	RPLP0P6	nonCpG
chr2_38829668_38829818_-	46.6	H9D0	chr2	38829668	38829818	-	50	100	-50	TSS	ENST00000378915	ENSG00000143889	protein_coding	HNRNPLL	CpG
chr2_38830009_38830159_-	42.7	H9D0	chr2	38830009	38830159	-	62	62	-88	TSS	ENST00000410076	ENSG00000143889	protein_coding	HNRNPLL	CpG
chr2_38893184_38893334_+	39.8	H9D0	chr2	38893184	38893334	+	74	74	-76	TSS	ENST00000410063	ENSG00000143891	protein_coding	GALM	nonCpG
chr2_38978426_38978576_-	761	H9D0	chr2	38978426	38978576	-	74	74	-76	TSS	ENST00000409276	ENSG00000115875	protein_coding	SRSF7	CpG
chr2_39005277_39005427_+	266.9	H9D0	chr2	39005277	39005427	+	74	74	-76	TSS	ENST00000409566	ENSG00000152147	protein_coding	GEMIN6	nonCpG
chr2_39006038_39006188_+	341.7	H9D0	chr2	39006038	39006188	+	687	-687	-837	UTR-5_2	ENST00000409566	ENSG00000152147	protein_coding	GEMIN6	nonCpG
chr2_39102955_39103105_-	35.9	H9D0	chr2	39102955	39103105	-	66	66	-84	TSS	ENST00000474104	ENSG00000163214	protein_coding	DHX57	CpG
chr2_39103062_39103212_+	65	H9D0	chr2	39103062	39103212	+	69	69	-81	TSS	ENST00000410014	ENSG00000188010	protein_coding	MORN2	CpG
chr2_39664508_39664658_+	39.8	H9D0	chr2	39664508	39664658	+	63	63	-87	TSS	ENST00000445520	ENSG00000231312	antisense	AC007246.3	CpG
chr2_39892279_39892429_+	43.7	H9D0	chr2	39892279	39892429	+	158	-158	-308	UTR-5_1	ENST00000437068	ENSG00000152154	protein_coding	TMEM178A	nonCpG
chr2_40006323_40006473_-	697.9	H9D0	chr2	40006323	40006473	-	66	84	-66	TSS	ENST00000505747	ENSG00000138050	protein_coding	THUMPD2	CpG
chr2_42396418_42396568_+	275.7	H9D0	chr2	42396418	42396568	+	74	74	-76	TSS	ENST00000402711	ENSG00000143924	protein_coding	EML4	CpG
chr2_42588284_42588434_-	761.9	H9D0	chr2	42588284	42588434	-	72	72	-78	TSS	ENST00000234301	ENSG00000115944	protein_coding	COX7A2L	CpG
chr2_42797500_42797650_+	198	H9D0	chr2	42797500	42797650	+	74	76	-74	TSS	ENST00000493983	ENSG00000057935	protein_coding	MTA3	nonCpG
chr2_43823102_43823252_-	106.8	H9D0	chr2	43823102	43823252	-	75	75	-75	TSS	ENST00000398653	ENSG00000115970	protein_coding	THADA	CpG
chr2_44001120_44001270_+	39.8	H9D0	chr2	44001120	44001270	+	68	82	-68	TSS	ENST00000398823	ENSG00000138036	protein_coding	DYNC2LI1	nonCpG
chr2_44187687_44187837_-	34.9	H9D0	chr2	44187687	44187837	-	3106	3256	3106	UTR-3_5	ENST00000467058	ENSG00000138095	protein_coding	LRPPRC	nonCpG
chr2_44395958_44396108_+	122.3	H9D0	chr2	44395958	44396108	+	60	90	-60	TSS	ENST00000345249	ENSG00000138032	protein_coding	PPM1B	CpG
chr2_44459379_44459529_+	31.1	H9D0	chr2	44459379	44459529	+	30224	-30224	-30374	Intron	ENST00000487286	ENSG00000138032	protein_coding	PPM1B	nonCpG
chr2_44588556_44588706_-	128.1	H9D0	chr2	44588556	44588706	-	74	76	-74	TSS	ENST00000438314	ENSG00000138078	protein_coding	PREPL	nonCpG
chr2_44589033_44589183_+	117.4	H9D0	chr2	44589033	44589183	+	69	69	-81	TSS	ENST00000403853	ENSG00000143919	protein_coding	CAMKMT	CpG
chr2_45832507_45832657_-	822.1	H9D0	chr2	45832507	45832657	-	5763	5913	5763	UTR-5_1	ENST00000263736	ENSG00000068784	protein_coding	SRBD1	nonCpG
chr2_45838331_45838481_-	52.4	H9D0	chr2	45838331	45838481	-	61	89	-61	TSS	ENST00000263736	ENSG00000068784	protein_coding	SRBD1	CpG
chr2_46842254_46842404_-	61.1	H9D0	chr2	46842254	46842404	-	1765	1915	1765	UTR-3_2	ENST00000495933	ENSG00000151665	protein_coding	PIGF	nonCpG
chr2_46844101_46844251_-	46.6	H9D0	chr2	46844101	46844251	-	75	75	-75	TSS	ENST00000474980	ENSG00000151665	protein_coding	PIGF	CpG
chr2_46844250_46844400_+	178.6	H9D0	chr2	46844250	46844400	+	39	39	-111	TSS	ENST00000238892	ENSG00000119878	protein_coding	CRIPT	CpG
chr2_46845837_46845987_+	41.7	H9D0	chr2	46845837	46845987	+	1548	-1548	-1698	CDS_2	ENST00000238892	ENSG00000119878	protein_coding	CRIPT	nonCpG
chr2_47135034_47135184_-	111.6	H9D0	chr2	47135034	47135184	-	1027	1177	1027	CDS_2	ENST00000434262	ENSG00000180398	protein_coding	MCFD2	nonCpG
chr2_47136242_47136392_-	438.7	H9D0	chr2	47136242	47136392	-	4821	4971	4821	UTR-5_1	ENST00000417180	ENSG00000180398	protein_coding	MCFD2	nonCpG
chr2_47142863_47143013_-	545.5	H9D0	chr2	47142863	47143013	-	67	67	-83	TSS	ENST00000477791	ENSG00000180398	protein_coding	MCFD2	CpG
chr2_47389729_47389879_-	30.1	H9D0	chr2	47389729	47389879	-	1223	1373	1223	UTR-3_4	ENST00000482532	ENSG00000143933	protein_coding	CALM2	nonCpG
chr2_47403575_47403725_-	1716.1	H9D0	chr2	47403575	47403725	-	75	75	-75	TSS	ENST00000422269	ENSG00000273269	protein_coding	RP11-761B3.1	CpG
chr2_47596544_47596694_+	34	H9D0	chr2	47596544	47596694	+	69	69	-81	TSS	ENST00000474691	ENSG00000119888	protein_coding	EPCAM	CpG
chr2_47600968_47601118_+	52.4	H9D0	chr2	47600968	47601118	+	55	-55	-205	UTR-5_1	ENST00000490733	ENSG00000119888	protein_coding	EPCAM	nonCpG
chr2_47602298_47602448_+	56.3	H9D0	chr2	47602298	47602448	+	1385	-1385	-1535	UTR-5_2	ENST00000490733	ENSG00000119888	protein_coding	EPCAM	nonCpG
chr2_47606016_47606166_+	43.7	H9D0	chr2	47606016	47606166	+	5103	-5103	-5253	UTR-5_4	ENST00000490733	ENSG00000119888	protein_coding	EPCAM	nonCpG
chr2_47606831_47606981_+	32	H9D0	chr2	47606831	47606981	+	5918	-5918	-6068	UTR-5_5	ENST00000490733	ENSG00000119888	protein_coding	EPCAM	nonCpG
chr2_47630231_47630381_+	662.9	H9D0	chr2	47630231	47630381	+	37	37	-113	TSS	ENST00000406134	ENSG00000095002	protein_coding	MSH2	CpG
chr2_47783137_47783287_+	31.1	H9D0	chr2	47783137	47783287	+	140	-140	-290	Intron	ENST00000467323	ENSG00000095002	protein_coding	MSH2	nonCpG
chr2_48010247_48010397_+	203.8	H9D0	chr2	48010247	48010397	+	74	74	-76	TSS	ENST00000540021	ENSG00000116062	protein_coding	MSH6	CpG
chr2_48011019_48011169_+	199	H9D0	chr2	48011019	48011169	+	74	74	-76	TSS	ENST00000420813	ENSG00000116062	protein_coding	MSH6	CpG
chr2_48017988_48018138_+	82.5	H9D0	chr2	48017988	48018138	+	6669	-6669	-6819	UTR-5_2	ENST00000411819	ENSG00000116062	protein_coding	MSH6	nonCpG
chr2_48022956_48023106_+	67	H9D0	chr2	48022956	48023106	+	11637	-11637	-11787	CDS_2	ENST00000411819	ENSG00000116062	protein_coding	MSH6	nonCpG
chr2_48025673_48025823_+	58.2	H9D0	chr2	48025673	48025823	+	14354	-14354	-14504	CDS_3	ENST00000411819	ENSG00000116062	protein_coding	MSH6	nonCpG
chr2_48066834_48066984_-	34	H9D0	chr2	48066834	48066984	-	48874	49024	48874	UTR-5_1	ENST00000402508	ENSG00000138081	protein_coding	FBXO11	nonCpG
chr2_48541746_48541896_+	308.7	H9D0	chr2	48541746	48541896	+	48	102	-48	TSS	ENST00000340553	ENSG00000170802	protein_coding	FOXN2	CpG
chr2_48807650_48807800_+	34.9	H9D0	chr2	48807650	48807800	+	73	73	-77	TSS	ENST00000309827	ENSG00000068781	protein_coding	STON1-GTF2A1L	nonCpG
chr2_53992649_53992799_-	212.6	H9D0	chr2	53992649	53992799	-	49	49	-101	TSS	ENST00000480522	ENSG00000115239	protein_coding	GPR75-ASB3	nonCpG
chr2_53994886_53995036_+	211.6	H9D0	chr2	53994886	53995036	+	42	42	-108	TSS	ENST00000295304	ENSG00000143942	protein_coding	CHAC2	CpG
chr2_54013983_54014133_-	112.6	H9D0	chr2	54013983	54014133	-	54	96	-54	TSS	ENST00000263634	ENSG00000115239	protein_coding	GPR75-ASB3	CpG
chr2_54014106_54014256_+	416.4	H9D0	chr2	54014106	54014256	+	74	74	-76	TSS	ENST00000494373	ENSG00000068912	protein_coding	ERLEC1	CpG
chr2_54198154_54198304_+	42.7	H9D0	chr2	54198154	54198304	+	65	85	-65	TSS	ENST00000607452	ENSG00000170634	protein_coding	ACYP2	CpG
chr2_54785443_54785593_+	199	H9D0	chr2	54785443	54785593	+	63	87	-63	TSS	ENST00000333896	ENSG00000115306	protein_coding	SPTBN1	CpG
chr2_54851864_54852014_+	217.4	H9D0	chr2	54851864	54852014	+	66334	-66334	-66484	CDS_10	ENST00000333896	ENSG00000115306	protein_coding	SPTBN1	nonCpG
chr2_54855992_54856142_+	890.1	H9D0	chr2	54855992	54856142	+	70462	-70462	-70612	CDS_13	ENST00000333896	ENSG00000115306	protein_coding	SPTBN1	CpG
chr2_54858478_54858628_+	107.7	H9D0	chr2	54858478	54858628	+	72948	-72948	-73098	CDS_15	ENST00000333896	ENSG00000115306	protein_coding	SPTBN1	nonCpG
chr2_54864773_54864923_+	86.4	H9D0	chr2	54864773	54864923	+	79243	-79243	-79393	CDS_17	ENST00000333896	ENSG00000115306	protein_coding	SPTBN1	nonCpG
chr2_54870043_54870193_+	69.9	H9D0	chr2	54870043	54870193	+	84513	-84513	-84663	CDS_18	ENST00000333896	ENSG00000115306	protein_coding	SPTBN1	nonCpG
chr2_54871383_54871533_+	50.5	H9D0	chr2	54871383	54871533	+	85853	-85853	-86003	CDS_19	ENST00000333896	ENSG00000115306	protein_coding	SPTBN1	nonCpG
chr2_54876676_54876826_+	34	H9D0	chr2	54876676	54876826	+	91146	-91146	-91296	CDS_25	ENST00000333896	ENSG00000115306	protein_coding	SPTBN1	nonCpG
chr2_54880666_54880816_+	46.6	H9D0	chr2	54880666	54880816	+	1012	-1012	-1162	UTR-5_1	ENST00000496323	ENSG00000115306	protein_coding	SPTBN1	nonCpG
chr2_54891514_54891664_+	52.4	H9D0	chr2	54891514	54891664	+	1477	-1477	-1627	UTR-5_1	ENST00000467371	ENSG00000115306	protein_coding	SPTBN1	nonCpG
chr2_55209716_55209866_-	35.9	H9D0	chr2	55209716	55209866	-	4903	5053	4903	UTR-3_3	ENST00000486085	ENSG00000115310	protein_coding	RTN4	nonCpG
chr2_55277558_55277708_-	53.4	H9D0	chr2	55277558	55277708	-	28	122	-28	TSS	ENST00000317610	ENSG00000115310	protein_coding	RTN4	CpG
chr2_55459776_55459926_+	627	H9D0	chr2	55459776	55459926	+	53	53	-97	TSS	ENST00000494756	ENSG00000143947	protein_coding	RPS27A	nonCpG
chr2_55495802_55495952_-	118.4	H9D0	chr2	55495802	55495952	-	222	372	222	UTR-5_3	ENST00000417363	ENSG00000085760	protein_coding	MTIF2	nonCpG
chr2_55496327_55496477_-	40.8	H9D0	chr2	55496327	55496477	-	57	57	-93	TSS	ENST00000263629	ENSG00000085760	protein_coding	MTIF2	CpG
chr2_55566641_55566791_-	38.8	H9D0	chr2	55566641	55566791	-	79621	79771	79621	CDS_21	ENST00000413716	ENSG00000115355	protein_coding	CCDC88A	nonCpG
chr2_55576660_55576810_-	31.1	H9D0	chr2	55576660	55576810	-	69602	69752	69602	CDS_25	ENST00000413716	ENSG00000115355	protein_coding	CCDC88A	nonCpG
chr2_55746792_55746942_+	992	H9D0	chr2	55746792	55746942	+	74	74	-76	TSS	ENST00000403007	ENSG00000163001	protein_coding	CCDC104	CpG
chr2_55764542_55764692_+	31.1	H9D0	chr2	55764542	55764692	+	6396	-6396	-6546	UTR-5_4	ENST00000490934	ENSG00000163001	protein_coding	CCDC104	nonCpG
chr2_55844660_55844810_-	318.4	H9D0	chr2	55844660	55844810	-	63	63	-87	TSS	ENST00000345102	ENSG00000138041	protein_coding	SMEK2	CpG
chr2_55920901_55921051_-	190.2	H9D0	chr2	55920901	55921051	-	74	76	-74	TSS	ENST00000260604	ENSG00000138035	protein_coding	PNPT1	CpG
chr2_56150857_56151007_-	89.3	H9D0	chr2	56150857	56151007	-	75	75	-75	TSS	ENST00000480016	ENSG00000115380	protein_coding	EFEMP1	CpG
chr2_56345133_56345283_+	32	H9D0	chr2	56345133	56345283	+	165841	-165841	-165991	Intron	ENST00000606639	ENSG00000272180	lincRNA	RP11-481J13.1	nonCpG
chr2_58273746_58273896_+	107.7	H9D0	chr2	58273746	58273896	+	71	79	-71	TSS	ENST00000340157	ENSG00000028116	protein_coding	VRK2	CpG
chr2_58275886_58276036_+	275.7	H9D0	chr2	58275886	58276036	+	1877	-1877	-2027	CDS_2	ENST00000428021	ENSG00000028116	protein_coding	VRK2	nonCpG
chr2_58468383_58468533_-	272.7	H9D0	chr2	58468383	58468533	-	75	75	-75	TSS	ENST00000403295	ENSG00000115392	protein_coding	FANCL	CpG
chr2_58479303_58479453_+	31.1	H9D0	chr2	58479303	58479453	+	283	-283	-433	Exon1	ENST00000537260	ENSG00000233426	pseudogene	EIF3FP3	nonCpG
chr2_58688481_58688631_-	62.1	H9D0	chr2	58688481	58688631	-	492	642	492	Exon1	ENST00000536694	ENSG00000231043	pseudogene	AC007238.1	nonCpG
chr2_58689092_58689242_-	589.2	H9D0	chr2	58689092	58689242	-	75	75	-75	TSS	ENST00000434096	ENSG00000231043	pseudogene	AC007238.1	nonCpG
chr2_60644789_60644939_+	53.4	H9D0	chr2	60644789	60644939	+	33050	-33050	-33200	Intergenic	ENST00000363937	ENSG00000200807	snRNA	RNU1-32P	nonCpG
chr2_60773363_60773513_-	98	H9D0	chr2	60773363	60773513	-	4536	4686	4536	UTR-3_4	ENST00000489516	ENSG00000119866	protein_coding	BCL11A	nonCpG
chr2_60983308_60983458_+	369.8	H9D0	chr2	60983308	60983458	+	71	79	-71	TSS	ENST00000496283	ENSG00000115421	protein_coding	PAPOLG	CpG
chr2_61108581_61108731_+	32	H9D0	chr2	61108581	61108731	+	74	74	-76	TSS	ENST00000295025	ENSG00000162924	protein_coding	REL	CpG
chr2_61244784_61244934_+	179.6	H9D0	chr2	61244784	61244934	+	72	72	-78	TSS	ENST00000295030	ENSG00000162928	protein_coding	PEX13	nonCpG
chr2_61292976_61293126_+	138.8	H9D0	chr2	61292976	61293126	+	59	91	-59	TSS	ENST00000402291	ENSG00000162929	protein_coding	KIAA1841	CpG
chr2_61372176_61372326_+	443.6	H9D0	chr2	61372176	61372326	+	66	66	-84	TSS	ENST00000426997	ENSG00000237651	protein_coding	C2orf74	nonCpG
chr2_61389901_61390051_+	84.4	H9D0	chr2	61389901	61390051	+	192	-192	-342	UTR-5_2	ENST00000489686	ENSG00000162929	protein_coding	KIAA1841	nonCpG
chr2_61647893_61648043_-	443.6	H9D0	chr2	61647893	61648043	-	49782	49932	49782	CDS_2	ENST00000453133	ENSG00000115464	protein_coding	USP34	nonCpG
chr2_61697772_61697922_-	128.1	H9D0	chr2	61697772	61697922	-	53	53	-97	TSS	ENST00000453133	ENSG00000115464	protein_coding	USP34	nonCpG
chr2_61711167_61711317_-	32	H9D0	chr2	61711167	61711317	-	1776	1926	1776	UTR-3_2	ENST00000492182	ENSG00000082898	protein_coding	XPO1	nonCpG
chr2_61712969_61713119_-	35.9	H9D0	chr2	61712969	61713119	-	26	124	-26	TSS	ENST00000492182	ENSG00000082898	protein_coding	XPO1	nonCpG
chr2_61715332_61715482_-	45.6	H9D0	chr2	61715332	61715482	-	316	466	316	UTR-3_3	ENST00000461407	ENSG00000082898	protein_coding	XPO1	nonCpG
chr2_61715831_61715981_-	33	H9D0	chr2	61715831	61715981	-	5897	6047	5897	UTR-3_8	ENST00000481073	ENSG00000082898	protein_coding	XPO1	nonCpG
chr2_61719809_61719959_-	42.7	H9D0	chr2	61719809	61719959	-	170	320	170	UTR-3_2	ENST00000469337	ENSG00000082898	protein_coding	XPO1	nonCpG
chr2_61753583_61753733_-	34.9	H9D0	chr2	61753583	61753733	-	75	75	-75	TSS	ENST00000476585	ENSG00000082898	protein_coding	XPO1	nonCpG
chr2_61760964_61761114_-	59.2	H9D0	chr2	61760964	61761114	-	11	139	-11	TSS	ENST00000495003	ENSG00000082898	protein_coding	XPO1	nonCpG
chr2_61763821_61763971_+	33	H9D0	chr2	61763821	61763971	+	18523	18673	18523	Intergenic	ENST00000578597	ENSG00000266768	miRNA	AC016727.1	nonCpG
chr2_61765318_61765468_-	232	H9D0	chr2	61765318	61765468	-	65	65	-85	TSS	ENST00000406957	ENSG00000082898	protein_coding	XPO1	CpG
chr2_62081113_62081263_-	169.9	H9D0	chr2	62081113	62081263	-	75	75	-75	TSS	ENST00000404929	ENSG00000170264	protein_coding	FAM161A	CpG
chr2_62106073_62106223_-	39.8	H9D0	chr2	62106073	62106223	-	9436	9586	9436	UTR-5_1	ENST00000544185	ENSG00000115484	protein_coding	CCT4	nonCpG
chr2_62115681_62115831_-	1315.2	H9D0	chr2	62115681	62115831	-	67	67	-83	TSS	ENST00000538252	ENSG00000115484	protein_coding	CCT4	CpG
chr2_62132734_62132884_+	493.1	H9D0	chr2	62132734	62132884	+	74	74	-76	TSS	ENST00000538736	ENSG00000173163	protein_coding	COMMD1	nonCpG
chr2_62933955_62934105_+	87.4	H9D0	chr2	62933955	62934105	+	508	-508	-658	UTR-5_2	ENST00000467436	ENSG00000115504	protein_coding	EHBP1	nonCpG
chr2_63815459_63815609_-	95.1	H9D0	chr2	63815459	63815609	-	25	175	25	UTR-3_2	ENST00000484073	ENSG00000143951	protein_coding	WDPCP	CpG
chr2_63816022_63816172_+	2881.8	H9D0	chr2	63816022	63816172	+	74	74	-76	TSS	ENST00000442225	ENSG00000014641	protein_coding	MDH1	CpG
chr2_63821546_63821696_+	259.2	H9D0	chr2	63821546	63821696	+	113	-113	-263	CDS_2	ENST00000394423	ENSG00000014641	protein_coding	MDH1	nonCpG
chr2_63849617_63849767_-	35.9	H9D0	chr2	63849617	63849767	-	198	348	198	Exon1	ENST00000425312	ENSG00000228305	pseudogene	AC016734.2	nonCpG
chr2_64067883_64068033_-	34.9	H9D0	chr2	64067883	64068033	-	12906	-12906	-13056	Intergenic	ENST00000467687	ENSG00000143951	protein_coding	WDPCP	CpG
chr2_64068116_64068266_+	599.8	H9D0	chr2	64068116	64068266	+	60	60	-90	TSS	ENST00000467400	ENSG00000169764	protein_coding	UGP2	CpG
chr2_64068955_64069105_+	1780.1	H9D0	chr2	64068955	64069105	+	70	80	-70	TSS	ENST00000488245	ENSG00000169764	protein_coding	UGP2	nonCpG
chr2_64083362_64083512_+	33	H9D0	chr2	64083362	64083512	+	25	25	-125	TSS	ENST00000494536	ENSG00000169764	protein_coding	UGP2	nonCpG
chr2_64084886_64085036_+	56.3	H9D0	chr2	64084886	64085036	+	989	-989	-1139	UTR-5_2	ENST00000495020	ENSG00000169764	protein_coding	UGP2	nonCpG
chr2_64109524_64109674_+	69.9	H9D0	chr2	64109524	64109674	+	25627	-25627	-25777	UTR-5_3	ENST00000495020	ENSG00000169764	protein_coding	UGP2	nonCpG
chr2_64111019_64111169_+	36.9	H9D0	chr2	64111019	64111169	+	27122	-27122	-27272	UTR-5_4	ENST00000495020	ENSG00000169764	protein_coding	UGP2	nonCpG
chr2_64112646_64112796_+	53.4	H9D0	chr2	64112646	64112796	+	39439	-39439	-39589	CDS_5	ENST00000491621	ENSG00000169764	protein_coding	UGP2	nonCpG
chr2_64113398_64113548_+	43.7	H9D0	chr2	64113398	64113548	+	43940	-43940	-44090	CDS_7	ENST00000445915	ENSG00000169764	protein_coding	UGP2	nonCpG
chr2_64114459_64114609_+	84.4	H9D0	chr2	64114459	64114609	+	45001	-45001	-45151	CDS_8	ENST00000445915	ENSG00000169764	protein_coding	UGP2	nonCpG
chr2_64117137_64117287_+	67	H9D0	chr2	64117137	64117287	+	47679	-47679	-47829	CDS_9	ENST00000445915	ENSG00000169764	protein_coding	UGP2	nonCpG
chr2_64118177_64118327_+	78.6	H9D0	chr2	64118177	64118327	+	48719	-48719	-48869	CDS_10	ENST00000445915	ENSG00000169764	protein_coding	UGP2	nonCpG
chr2_64371479_64371629_-	120.4	H9D0	chr2	64371479	64371629	-	75	75	-75	TSS	ENST00000494203	ENSG00000197329	protein_coding	PELI1	CpG
chr2_64437227_64437377_-	40.8	H9D0	chr2	64437227	64437377	-	1377	-1377	-1527	Intergenic	ENST00000604190	ENSG00000270354	pseudogene	RP11-547M24.1	nonCpG
chr2_64479852_64480002_+	472.7	H9D0	chr2	64479852	64480002	+	24251	-24251	-24401	Exon4	ENST00000451350	ENSG00000225889	antisense	AC074289.1	nonCpG
chr2_64481348_64481498_-	495	H9D0	chr2	64481348	64481498	-	45498	-45498	-45648	Intergenic	ENST00000604190	ENSG00000270354	pseudogene	RP11-547M24.1	nonCpG
chr2_64482998_64483148_-	103.9	H9D0	chr2	64482998	64483148	-	47148	-47148	-47298	Intergenic	ENST00000604190	ENSG00000270354	pseudogene	RP11-547M24.1	nonCpG
chr2_64484603_64484753_+	48.5	H9D0	chr2	64484603	64484753	+	29002	-29002	-29152	Intergenic	ENST00000451350	ENSG00000225889	antisense	AC074289.1	nonCpG
chr2_64681551_64681701_+	35.9	H9D0	chr2	64681551	64681701	+	47	103	-47	TSS	ENST00000420552	ENSG00000119862	protein_coding	LGALSL	CpG
chr2_65357160_65357310_-	1124	H9D0	chr2	65357160	65357310	-	75	75	-75	TSS	ENST00000398529	ENSG00000138069	protein_coding	RAB1A	CpG
chr2_65432033_65432183_+	32	H9D0	chr2	65432033	65432183	+	47	103	-47	TSS	ENST00000393177	ENSG00000172974	pseudogene	AC007318.5	nonCpG
chr2_65454870_65455020_+	2375.1	H9D0	chr2	65454870	65455020	+	54	96	-54	TSS	ENST00000471552	ENSG00000138071	protein_coding	ACTR2	CpG
chr2_67558871_67559021_+	1294.8	H9D0	chr2	67558871	67559021	+	7113	-7113	-7263	Intergenic	ENST00000450944	ENSG00000236605	lincRNA	AC023115.4	nonCpG
chr2_67560391_67560541_-	468.8	H9D0	chr2	67560391	67560541	-	117940	-117940	-118090	Intergenic	ENST00000433133	ENSG00000236780	lincRNA	AC078941.1	nonCpG
chr2_67561877_67562027_-	486.3	H9D0	chr2	67561877	67562027	-	119426	-119426	-119576	Intergenic	ENST00000433133	ENSG00000236780	lincRNA	AC078941.1	nonCpG
chr2_67562756_67562906_-	186.4	H9D0	chr2	67562756	67562906	-	120305	-120305	-120455	Intergenic	ENST00000433133	ENSG00000236780	lincRNA	AC078941.1	nonCpG
chr2_67564596_67564746_+	111.6	H9D0	chr2	67564596	67564746	+	12838	-12838	-12988	Intergenic	ENST00000450944	ENSG00000236605	lincRNA	AC023115.4	nonCpG
chr2_67624393_67624543_+	714.4	H9D0	chr2	67624393	67624543	+	57	57	-93	TSS	ENST00000272342	ENSG00000143971	protein_coding	ETAA1	CpG
chr2_68384555_68384705_-	127.2	H9D0	chr2	68384555	68384705	-	59	59	-91	TSS	ENST00000409164	ENSG00000243667	protein_coding	WDR92	CpG
chr2_68384945_68385095_+	359.1	H9D0	chr2	68384945	68385095	+	47	103	-47	TSS	ENST00000430742	ENSG00000115946	protein_coding	PNO1	CpG
chr2_68479556_68479706_-	41.7	H9D0	chr2	68479556	68479706	-	43	107	-43	TSS	ENST00000234310	ENSG00000221823	protein_coding	PPP3R1	CpG
chr2_68694654_68694804_+	104.8	H9D0	chr2	68694654	68694804	+	70	80	-70	TSS	ENST00000445692	ENSG00000169621	protein_coding	APLF	CpG
chr2_69240427_69240577_+	240.7	H9D0	chr2	69240427	69240577	+	61	61	-89	TSS	ENST00000463335	ENSG00000169604	protein_coding	ANTXR1	CpG
chr2_69614307_69614457_-	707.6	H9D0	chr2	69614307	69614457	-	75	75	-75	TSS	ENST00000357308	ENSG00000198380	protein_coding	GFPT1	CpG
chr2_69664492_69664642_-	226.2	H9D0	chr2	69664492	69664642	-	75	75	-75	TSS	ENST00000471185	ENSG00000169599	protein_coding	NFU1	CpG
chr2_70056722_70056872_+	799.8	H9D0	chr2	70056722	70056872	+	55	95	-55	TSS	ENST00000468386	ENSG00000087338	protein_coding	GMCL1	CpG
chr2_70121019_70121169_+	69.9	H9D0	chr2	70121019	70121169	+	74	76	-74	TSS	ENST00000450162	ENSG00000124380	protein_coding	SNRNP27	nonCpG
chr2_70122150_70122300_+	903.6	H9D0	chr2	70122150	70122300	+	1055	-1055	-1205	CDS_2	ENST00000450162	ENSG00000124380	protein_coding	SNRNP27	nonCpG
chr2_70142166_70142316_+	32	H9D0	chr2	70142166	70142316	+	74	74	-76	TSS	ENST00000409442	ENSG00000059728	protein_coding	MXD1	CpG
chr2_70313330_70313480_-	45.6	H9D0	chr2	70313330	70313480	-	75	75	-75	TSS	ENST00000418564	ENSG00000179818	antisense	PCBP1-AS1	CpG
chr2_70314377_70314527_-	80.6	H9D0	chr2	70314377	70314527	-	75	75	-75	TSS	ENST00000457076	ENSG00000179818	antisense	PCBP1-AS1	CpG
chr2_70315150_70315300_+	140.7	H9D0	chr2	70315150	70315300	+	566	-566	-716	CDS_1	ENST00000303577	ENSG00000169564	protein_coding	PCBP1	CpG
chr2_70346012_70346162_+	32	H9D0	chr2	70346012	70346162	+	16330	-16330	-16480	Intergenic	ENST00000429424	ENSG00000225392	pseudogene	AC016700.4	nonCpG
chr2_70350612_70350762_+	132	H9D0	chr2	70350612	70350762	+	20930	-20930	-21080	Intergenic	ENST00000429424	ENSG00000225392	pseudogene	AC016700.4	nonCpG
chr2_70352368_70352518_-	67	H9D0	chr2	70352368	70352518	-	69	81	-69	TSS	ENST00000414141	ENSG00000231327	lincRNA	AC016700.5	CpG
chr2_70438353_70438503_-	35.9	H9D0	chr2	70438353	70438503	-	37209	37359	37209	UTR-3_1	ENST00000282574	ENSG00000116001	protein_coding	TIA1	nonCpG
chr2_70475685_70475835_-	322.2	H9D0	chr2	70475685	70475835	-	69	69	-81	TSS	ENST00000481650	ENSG00000116001	protein_coding	TIA1	CpG
chr2_70485194_70485344_+	602.8	H9D0	chr2	70485194	70485344	+	74	74	-76	TSS	ENST00000433351	ENSG00000116005	protein_coding	PCYOX1	CpG
chr2_70499161_70499311_-	32	H9D0	chr2	70499161	70499311	-	18019	-18019	-18169	Intergenic	ENST00000446011	ENSG00000231414	pseudogene	AC016700.6	nonCpG
chr2_70520794_70520944_-	726	H9D0	chr2	70520794	70520944	-	72	78	-72	TSS	ENST00000429728	ENSG00000143977	protein_coding	SNRPG	CpG
chr2_70529087_70529237_-	3305	H9D0	chr2	70529087	70529237	-	60	90	-60	TSS	ENST00000430566	ENSG00000035141	protein_coding	FAM136A	CpG
chr2_70890028_70890178_-	35.9	H9D0	chr2	70890028	70890178	-	104669	104819	104669	UTR-3_1	ENST00000407644	ENSG00000075340	protein_coding	ADD2	nonCpG
chr2_70995238_70995388_-	144.6	H9D0	chr2	70995238	70995388	-	71	71	-79	TSS	ENST00000264436	ENSG00000075340	protein_coding	ADD2	CpG
chr2_71038540_71038690_-	450.4	H9D0	chr2	71038540	71038690	-	66	66	-84	TSS	ENST00000451333	ENSG00000231386	pseudogene	AC007395.4	nonCpG
chr2_71295664_71295814_+	44.6	H9D0	chr2	71295664	71295814	+	66	84	-66	TSS	ENST00000443938	ENSG00000124357	protein_coding	NAGK	CpG
chr2_71357284_71357434_-	68.9	H9D0	chr2	71357284	71357434	-	67	83	-67	TSS	ENST00000244217	ENSG00000124370	protein_coding	MCEE	CpG
chr2_71357694_71357844_+	620.2	H9D0	chr2	71357694	71357844	+	69	69	-81	TSS	ENST00000468427	ENSG00000124383	protein_coding	MPHOSPH10	CpG
chr2_71454153_71454303_-	478.5	H9D0	chr2	71454153	71454303	-	60	60	-90	TSS	ENST00000244221	ENSG00000124374	protein_coding	PAIP2B	CpG
chr2_71503645_71503795_+	116.5	H9D0	chr2	71503645	71503795	+	73	77	-73	TSS	ENST00000466975	ENSG00000075292	protein_coding	ZNF638	CpG
chr2_71558837_71558987_+	358.2	H9D0	chr2	71558837	71558987	+	74	74	-76	TSS	ENST00000487707	ENSG00000075292	protein_coding	ZNF638	CpG
chr2_71650911_71651061_+	35.9	H9D0	chr2	71650911	71651061	+	5560	-5560	-5710	Intron	ENST00000483421	ENSG00000075292	protein_coding	ZNF638	nonCpG
chr2_71653821_71653971_+	47.6	H9D0	chr2	71653821	71653971	+	8470	-8470	-8620	UTR-5_3	ENST00000483421	ENSG00000075292	protein_coding	ZNF638	nonCpG
chr2_72958299_72958449_-	46.6	H9D0	chr2	72958299	72958449	-	94685	94835	94685	UTR-3_11	ENST00000410112	ENSG00000144036	protein_coding	EXOC6B	nonCpG
chr2_72960174_72960324_-	64.1	H9D0	chr2	72960174	72960324	-	92810	92960	92810	UTR-3_12	ENST00000410112	ENSG00000144036	protein_coding	EXOC6B	nonCpG
chr2_73053069_73053219_-	739.6	H9D0	chr2	73053069	73053219	-	65	65	-85	TSS	ENST00000410112	ENSG00000144036	protein_coding	EXOC6B	CpG
chr2_73298763_73298913_-	115.5	H9D0	chr2	73298763	73298913	-	75	75	-75	TSS	ENST00000450185	ENSG00000144040	protein_coding	SFXN5	CpG
chr2_73441311_73441461_+	69.9	H9D0	chr2	73441311	73441461	+	54	54	-96	TSS	ENST00000258100	ENSG00000135632	protein_coding	SMYD5	CpG
chr2_73461352_73461502_+	247.5	H9D0	chr2	73461352	73461502	+	68	82	-68	TSS	ENST00000464397	ENSG00000135624	protein_coding	CCT7	CpG
chr2_73466695_73466845_+	89.3	H9D0	chr2	73466695	73466845	+	467	-467	-617	UTR-5_2	ENST00000482064	ENSG00000135624	protein_coding	CCT7	nonCpG
chr2_73613063_73613213_+	38.8	H9D0	chr2	73613063	73613213	+	178	-178	-328	CDS_1	ENST00000377715	ENSG00000116127	protein_coding	ALMS1	CpG
chr2_73961644_73961794_-	868.7	H9D0	chr2	73961644	73961794	-	2668	2818	2668	Intron	ENST00000489476	ENSG00000144034	protein_coding	TPRKB	nonCpG
chr2_73963809_73963959_-	67	H9D0	chr2	73963809	73963959	-	503	653	503	Intron	ENST00000489476	ENSG00000144034	protein_coding	TPRKB	nonCpG
chr2_73964351_73964501_-	167.9	H9D0	chr2	73964351	73964501	-	39	111	-39	TSS	ENST00000489476	ENSG00000144034	protein_coding	TPRKB	CpG
chr2_74007155_74007305_-	289.2	H9D0	chr2	74007155	74007305	-	67	67	-83	TSS	ENST00000377706	ENSG00000144048	protein_coding	DUSP11	CpG
chr2_74056041_74056191_+	184.4	H9D0	chr2	74056041	74056191	+	75	75	-75	TSS	ENST00000424659	ENSG00000124356	protein_coding	STAMBP	CpG
chr2_74056457_74056607_+	103.9	H9D0	chr2	74056457	74056607	+	300	-300	-450	UTR-5_2	ENST00000536064	ENSG00000124356	protein_coding	STAMBP	nonCpG
chr2_74057895_74058045_+	91.2	H9D0	chr2	74057895	74058045	+	1738	-1738	-1888	UTR-5_3	ENST00000536064	ENSG00000124356	protein_coding	STAMBP	nonCpG
chr2_74153945_74154095_+	310.6	H9D0	chr2	74153945	74154095	+	75	75	-75	TSS	ENST00000489796	ENSG00000114956	protein_coding	DGUOK	CpG
chr2_74208455_74208605_-	56.3	H9D0	chr2	74208455	74208605	-	45	105	-45	TSS	ENST00000439192	ENSG00000237883	antisense	DGUOK-AS1	nonCpG
chr2_74374957_74375107_-	142.7	H9D0	chr2	74374957	74375107	-	75	75	-75	TSS	ENST00000295326	ENSG00000163170	protein_coding	BOLA3	CpG
chr2_74405904_74406054_-	676.5	H9D0	chr2	74405904	74406054	-	61	89	-61	TSS	ENST00000497054	ENSG00000114978	protein_coding	MOB1A	CpG
chr2_74425667_74425817_+	479.5	H9D0	chr2	74425667	74425817	+	75	75	-75	TSS	ENST00000409601	ENSG00000065911	protein_coding	MTHFD2	CpG
chr2_74441432_74441582_+	31.1	H9D0	chr2	74441432	74441582	+	15690	-15690	-15840	UTR-3_1	ENST00000409601	ENSG00000065911	protein_coding	MTHFD2	nonCpG
chr2_74597597_74597747_-	36.9	H9D0	chr2	74597597	74597747	-	1422	1572	1422	UTR-3_18	ENST00000466110	ENSG00000204843	protein_coding	DCTN1	nonCpG
chr2_74598230_74598380_-	33	H9D0	chr2	74598230	74598380	-	642	792	642	UTR-3_1	ENST00000470351	ENSG00000204843	protein_coding	DCTN1	nonCpG
chr2_74598782_74598932_-	64.1	H9D0	chr2	74598782	74598932	-	90	240	90	UTR-3_2	ENST00000470351	ENSG00000204843	protein_coding	DCTN1	nonCpG
chr2_74605300_74605450_-	2399.4	H9D0	chr2	74605300	74605450	-	1960	2110	1960	UTR-5_1	ENST00000413111	ENSG00000204843	protein_coding	DCTN1	nonCpG
chr2_74617782_74617932_-	39.8	H9D0	chr2	74617782	74617932	-	975	1125	975	UTR-5_3	ENST00000421392	ENSG00000204843	protein_coding	DCTN1	nonCpG
chr2_74618921_74619071_-	267.9	H9D0	chr2	74618921	74619071	-	73	73	-77	TSS	ENST00000434055	ENSG00000204843	protein_coding	DCTN1	CpG
chr2_74667603_74667753_-	34	H9D0	chr2	74667603	74667753	-	43	107	-43	TSS	ENST00000305557	ENSG00000114993	protein_coding	RTKN	CpG
chr2_74668969_74669119_-	154.3	H9D0	chr2	74668969	74669119	-	57	57	-93	TSS	ENST00000272430	ENSG00000114993	protein_coding	RTKN	CpG
chr2_74682155_74682305_+	49.5	H9D0	chr2	74682155	74682305	+	73	73	-77	TSS	ENST00000409917	ENSG00000115274	protein_coding	INO80B	CpG
chr2_74685530_74685680_+	149.5	H9D0	chr2	74685530	74685680	+	70	70	-80	TSS	ENST00000494741	ENSG00000239779	protein_coding	WBP1	CpG
chr2_74699732_74699882_-	337.8	H9D0	chr2	74699732	74699882	-	68	82	-68	TSS	ENST00000409710	ENSG00000204822	protein_coding	MRPL53	CpG
chr2_74710371_74710521_+	66	H9D0	chr2	74710371	74710521	+	140	-140	-290	UTR-5_2	ENST00000463189	ENSG00000115282	protein_coding	TTC31	nonCpG
chr2_74756734_74756884_-	206.7	H9D0	chr2	74756734	74756884	-	72	78	-72	TSS	ENST00000466894	ENSG00000115307	protein_coding	AUP1	CpG
chr2_75061202_75061352_+	34.9	H9D0	chr2	75061202	75061352	+	95	-95	-245	UTR-5_1	ENST00000290573	ENSG00000159399	protein_coding	HK2	CpG
chr2_75185708_75185858_+	77.6	H9D0	chr2	75185708	75185858	+	27	123	-27	TSS	ENST00000485527	ENSG00000115350	protein_coding	POLE4	CpG
chr2_75873847_75873997_+	407.7	H9D0	chr2	75873847	75873997	+	72	72	-78	TSS	ENST00000358788	ENSG00000115364	protein_coding	MRPL19	CpG
chr2_75937751_75937901_-	63.1	H9D0	chr2	75937751	75937901	-	117	267	117	CDS_17	ENST00000409857	ENSG00000005436	protein_coding	GCFC2	CpG
chr2_77315621_77315771_+	720.2	H9D0	chr2	77315621	77315771	+	102531	-102531	-102681	Intergenic	ENST00000445178	ENSG00000234653	antisense	AC079117.1	nonCpG
chr2_77317011_77317161_-	1719.9	H9D0	chr2	77317011	77317161	-	432238	432388	432238	Intron	ENST00000409884	ENSG00000176204	protein_coding	LRRTM4	nonCpG
chr2_77318838_77318988_-	877.4	H9D0	chr2	77318838	77318988	-	430411	430561	430411	Intron	ENST00000409884	ENSG00000176204	protein_coding	LRRTM4	nonCpG
chr2_77321195_77321345_+	34.9	H9D0	chr2	77321195	77321345	+	108105	-108105	-108255	Intergenic	ENST00000445178	ENSG00000234653	antisense	AC079117.1	nonCpG
chr2_77324419_77324569_+	32	H9D0	chr2	77324419	77324569	+	111329	-111329	-111479	Intergenic	ENST00000445178	ENSG00000234653	antisense	AC079117.1	nonCpG
chr2_78019817_78019967_+	579.5	H9D0	chr2	78019817	78019967	+	21	129	-21	TSS	ENST00000447303	ENSG00000237077	pseudogene	AC105399.2	nonCpG
chr2_79740102_79740252_+	51.4	H9D0	chr2	79740102	79740252	+	57	57	-93	TSS	ENST00000451966	ENSG00000066032	protein_coding	CTNNA2	CpG
chr2_80390262_80390412_-	157.2	H9D0	chr2	80390262	80390412	-	1	-1	-151	Promoter-oTSS	ENST00000265882	ENSG00000223427	pseudogene	AC016716.1	nonCpG
chr2_84686326_84686476_-	44.6	H9D0	chr2	84686326	84686476	-	59	59	-91	TSS	ENST00000442240	ENSG00000163541	protein_coding	SUCLG1	CpG
chr2_85132705_85132855_+	210.6	H9D0	chr2	85132705	85132855	+	43	43	-107	TSS	ENST00000233143	ENSG00000034510	protein_coding	TMSB10	CpG
chr2_85133051_85133201_+	834.7	H9D0	chr2	85133051	85133201	+	303	-303	-453	UTR-5_2	ENST00000233143	ENSG00000034510	protein_coding	TMSB10	CpG
chr2_85329747_85329897_-	3270	H9D0	chr2	85329747	85329897	-	70	70	-80	TSS	ENST00000436601	ENSG00000225787	pseudogene	LSM3P3	nonCpG
chr2_85536252_85536402_-	30.1	H9D0	chr2	85536252	85536402	-	18706	18856	18706	Intergenic	ENST00000444342	ENSG00000152291	protein_coding	TGOLN2	nonCpG
chr2_85537121_85537271_-	47.6	H9D0	chr2	85537121	85537271	-	17837	17987	17837	Intergenic	ENST00000444342	ENSG00000152291	protein_coding	TGOLN2	nonCpG
chr2_85554734_85554884_-	380.5	H9D0	chr2	85554734	85554884	-	224	374	224	CDS_2	ENST00000444342	ENSG00000152291	protein_coding	TGOLN2	CpG
chr2_85555037_85555187_-	1043.4	H9D0	chr2	85555037	85555187	-	71	71	-79	TSS	ENST00000444342	ENSG00000152291	protein_coding	TGOLN2	CpG
chr2_85629007_85629157_-	42.7	H9D0	chr2	85629007	85629157	-	6781	6931	6781	CDS_5	ENST00000439385	ENSG00000042493	protein_coding	CAPG	nonCpG
chr2_85766216_85766366_+	35.9	H9D0	chr2	85766216	85766366	+	74	74	-76	TSS	ENST00000465151	ENSG00000168906	protein_coding	MAT2A	CpG
chr2_85788569_85788719_-	33	H9D0	chr2	85788569	85788719	-	64	86	-64	TSS	ENST00000430215	ENSG00000115486	protein_coding	GGCX	CpG
chr2_85804629_85804779_+	148.5	H9D0	chr2	85804629	85804779	+	64	86	-64	TSS	ENST00000409760	ENSG00000118640	protein_coding	VAMP8	nonCpG
chr2_85806056_85806206_+	125.2	H9D0	chr2	85806056	85806206	+	1341	-1341	-1491	CDS_2	ENST00000409760	ENSG00000118640	protein_coding	VAMP8	nonCpG
chr2_85822793_85822943_+	283.4	H9D0	chr2	85822793	85822943	+	73	77	-73	TSS	ENST00000414390	ENSG00000168894	protein_coding	RNF181	CpG
chr2_85839080_85839230_-	81.5	H9D0	chr2	85839080	85839230	-	75	75	-75	TSS	ENST00000409734	ENSG00000168887	protein_coding	C2orf68	CpG
chr2_85843225_85843375_+	348.5	H9D0	chr2	85843225	85843375	+	67	83	-67	TSS	ENST00000323701	ENSG00000168883	protein_coding	USP39	CpG
chr2_86332938_86333088_-	96.1	H9D0	chr2	86332938	86333088	-	71	71	-79	TSS	ENST00000424089	ENSG00000068654	protein_coding	POLR1A	CpG
chr2_86333283_86333433_+	1724.8	H9D0	chr2	86333283	86333433	+	72	78	-72	TSS	ENST00000409277	ENSG00000132300	protein_coding	PTCD3	CpG
chr2_86422510_86422660_-	201.9	H9D0	chr2	86422510	86422660	-	65	85	-65	TSS	ENST00000449247	ENSG00000132305	protein_coding	IMMT	CpG
chr2_86426514_86426664_+	194.1	H9D0	chr2	86426514	86426664	+	71	71	-79	TSS	ENST00000409180	ENSG00000132313	protein_coding	MRPL35	nonCpG
chr2_86433151_86433301_+	789.1	H9D0	chr2	86433151	86433301	+	6566	-6566	-6716	CDS_2	ENST00000409180	ENSG00000132313	protein_coding	MRPL35	nonCpG
chr2_86668427_86668577_+	46.6	H9D0	chr2	86668427	86668577	+	74	74	-76	TSS	ENST00000441719	ENSG00000115548	protein_coding	KDM3A	CpG
chr2_86669065_86669215_+	52.4	H9D0	chr2	86669065	86669215	+	52	52	-98	TSS	ENST00000427678	ENSG00000115548	protein_coding	KDM3A	CpG
chr2_86790447_86790597_-	201.9	H9D0	chr2	86790447	86790597	-	50	50	-100	TSS	ENST00000409727	ENSG00000115561	protein_coding	CHMP3	CpG
chr2_88315991_88316141_-	33	H9D0	chr2	88315991	88316141	-	75	75	-75	TSS	ENST00000410792	ENSG00000222724	snRNA	RNU2-63P	nonCpG
chr2_88355207_88355357_-	570.7	H9D0	chr2	88355207	88355357	-	41	41	-109	TSS	ENST00000347055	ENSG00000172086	protein_coding	KRCC1	CpG
chr2_88665063_88665213_-	65	H9D0	chr2	88665063	88665213	-	64	64	-86	TSS	ENST00000449328	ENSG00000232508	pseudogene	MRPL45P1	nonCpG
chr2_88927374_88927524_+	35.9	H9D0	chr2	88927374	88927524	+	318	-318	-468	Exon1	ENST00000453008	ENSG00000234028	antisense	AC062029.1	nonCpG
chr2_88991116_88991266_+	78.6	H9D0	chr2	88991116	88991266	+	45	45	-105	TSS	ENST00000283646	ENSG00000153574	protein_coding	RPIA	CpG
chr2_95783619_95783769_-	774.6	H9D0	chr2	95783619	95783769	-	3775	3925	3775	CDS_7	ENST00000345084	ENSG00000144029	protein_coding	MRPS5	nonCpG
chr2_95787471_95787621_-	741.6	H9D0	chr2	95787471	95787621	-	73	73	-77	TSS	ENST00000345084	ENSG00000144029	protein_coding	MRPS5	CpG
chr2_95831324_95831474_-	171.8	H9D0	chr2	95831324	95831474	-	166	-166	-316	Promoter-oTSS	ENST00000447814	ENSG00000144026	protein_coding	ZNF514	CpG
chr2_96068381_96068531_+	139.8	H9D0	chr2	96068381	96068531	+	63	87	-63	TSS	ENST00000445649	ENSG00000115042	protein_coding	FAHD2A	CpG
chr2_96873984_96874134_-	70.9	H9D0	chr2	96873984	96874134	-	422	572	422	CDS_8	ENST00000337288	ENSG00000084090	protein_coding	STARD7	CpG
chr2_96874485_96874635_-	61.1	H9D0	chr2	96874485	96874635	-	72	78	-72	TSS	ENST00000443962	ENSG00000084090	protein_coding	STARD7	CpG
chr2_96931914_96932064_+	623.1	H9D0	chr2	96931914	96932064	+	69	69	-81	TSS	ENST00000491394	ENSG00000144021	protein_coding	CIAO1	CpG
chr2_96971171_96971321_-	5704.3	H9D0	chr2	96971171	96971321	-	68	82	-68	TSS	ENST00000323853	ENSG00000144028	protein_coding	SNRNP200	CpG
chr2_97001432_97001582_+	325.2	H9D0	chr2	97001432	97001582	+	58	92	-58	TSS	ENST00000240423	ENSG00000121152	protein_coding	NCAPH	CpG
chr2_97007301_97007451_+	95.1	H9D0	chr2	97007301	97007451	+	5746	-5746	-5896	UTR-5_2	ENST00000455200	ENSG00000121152	protein_coding	NCAPH	nonCpG
chr2_97302848_97302998_-	44.6	H9D0	chr2	97302848	97302998	-	69	81	-69	TSS	ENST00000451819	ENSG00000114982	protein_coding	KANSL3	nonCpG
chr2_97405726_97405876_-	72.8	H9D0	chr2	97405726	97405876	-	75	75	-75	TSS	ENST00000377079	ENSG00000114988	protein_coding	LMAN2L	CpG
chr2_97520104_97520254_-	31.1	H9D0	chr2	97520104	97520254	-	3417	3567	3417	Intron	ENST00000462692	ENSG00000163126	protein_coding	ANKRD23	nonCpG
chr2_97523658_97523808_-	225.2	H9D0	chr2	97523658	97523808	-	57	93	-57	TSS	ENST00000443120	ENSG00000213337	protein_coding	ANKRD39	CpG
chr2_98262456_98262606_+	508.6	H9D0	chr2	98262456	98262606	+	47	103	-47	TSS	ENST00000464949	ENSG00000135940	protein_coding	COX5B	CpG
chr2_99224879_99225029_-	368.8	H9D0	chr2	99224879	99225029	-	74	76	-74	TSS	ENST00000328709	ENSG00000183513	protein_coding	COA5	CpG
chr2_99224994_99225144_+	203.8	H9D0	chr2	99224994	99225144	+	47	47	-103	TSS	ENST00000357765	ENSG00000115446	protein_coding	UNC50	CpG
chr2_99757954_99758104_-	35.9	H9D0	chr2	99757954	99758104	-	69	81	-69	TSS	ENST00000355053	ENSG00000135951	protein_coding	TSGA10	CpG
chr2_99797394_99797544_-	2122.7	H9D0	chr2	99797394	99797544	-	54	96	-54	TSS	ENST00000413710	ENSG00000158411	protein_coding	MITD1	CpG
chr2_99797540_99797690_+	299.9	H9D0	chr2	99797540	99797690	+	74	74	-76	TSS	ENST00000473743	ENSG00000185414	protein_coding	MRPL30	CpG
chr2_99802564_99802714_+	89.3	H9D0	chr2	99802564	99802714	+	74	74	-76	TSS	ENST00000409841	ENSG00000185414	protein_coding	MRPL30	nonCpG
chr2_99952721_99952871_-	387.3	H9D0	chr2	99952721	99952871	-	75	75	-75	TSS	ENST00000409434	ENSG00000115514	protein_coding	TXNDC9	CpG
chr2_99953777_99953927_+	7256.3	H9D0	chr2	99953777	99953927	+	38	38	-112	TSS	ENST00000289371	ENSG00000158417	protein_coding	EIF5B	CpG
chr2_99976622_99976772_+	60.2	H9D0	chr2	99976622	99976772	+	22807	-22807	-22957	CDS_2	ENST00000289371	ENSG00000158417	protein_coding	EIF5B	nonCpG
chr2_99977974_99978124_+	228.1	H9D0	chr2	99977974	99978124	+	24159	-24159	-24309	CDS_4	ENST00000289371	ENSG00000158417	protein_coding	EIF5B	nonCpG
chr2_99980031_99980181_+	109.7	H9D0	chr2	99980031	99980181	+	26216	-26216	-26366	CDS_5	ENST00000289371	ENSG00000158417	protein_coding	EIF5B	nonCpG
chr2_99980657_99980807_+	147.5	H9D0	chr2	99980657	99980807	+	26842	-26842	-26992	CDS_6	ENST00000289371	ENSG00000158417	protein_coding	EIF5B	nonCpG
chr2_99984880_99985030_+	50.5	H9D0	chr2	99984880	99985030	+	31065	-31065	-31215	CDS_7	ENST00000289371	ENSG00000158417	protein_coding	EIF5B	nonCpG
chr2_99985778_99985928_+	51.4	H9D0	chr2	99985778	99985928	+	31963	-31963	-32113	CDS_8	ENST00000289371	ENSG00000158417	protein_coding	EIF5B	nonCpG
chr2_99988041_99988191_+	35.9	H9D0	chr2	99988041	99988191	+	34226	-34226	-34376	CDS_9	ENST00000289371	ENSG00000158417	protein_coding	EIF5B	nonCpG
chr2_99992733_99992883_+	32	H9D0	chr2	99992733	99992883	+	38918	-38918	-39068	CDS_10	ENST00000289371	ENSG00000158417	protein_coding	EIF5B	nonCpG
chr2_101125621_101125771_+	113.6	H9D0	chr2	101125621	101125771	+	33	117	-33	TSS	ENST00000376856	ENSG00000204637	pseudogene	AC068538.2	nonCpG
chr2_101179355_101179505_+	1929.6	H9D0	chr2	101179355	101179505	+	204	-204	-354	UTR-5_1	ENST00000264254	ENSG00000115539	protein_coding	PDCL3	CpG
chr2_101618705_101618855_+	70.9	H9D0	chr2	101618705	101618855	+	67	67	-83	TSS	ENST00000419276	ENSG00000071082	protein_coding	RPL31	nonCpG
chr2_101619089_101619239_+	691.1	H9D0	chr2	101619089	101619239	+	63	63	-87	TSS	ENST00000456292	ENSG00000071082	protein_coding	RPL31	nonCpG
chr2_101869049_101869199_-	36.9	H9D0	chr2	101869049	101869199	-	118	268	118	Intron	ENST00000462819	ENSG00000204634	protein_coding	TBC1D8	CpG
chr2_102456205_102456355_+	85.4	H9D0	chr2	102456205	102456355	+	66	84	-66	TSS	ENST00000421882	ENSG00000071054	protein_coding	MAP4K4	nonCpG
chr2_102458994_102459144_+	79.6	H9D0	chr2	102458994	102459144	+	2705	-2705	-2855	CDS_2	ENST00000421882	ENSG00000071054	protein_coding	MAP4K4	nonCpG
chr2_102460486_102460636_+	107.7	H9D0	chr2	102460486	102460636	+	4197	-4197	-4347	CDS_3	ENST00000421882	ENSG00000071054	protein_coding	MAP4K4	nonCpG
chr2_102472362_102472512_+	33	H9D0	chr2	102472362	102472512	+	74	76	-74	TSS	ENST00000418101	ENSG00000071054	protein_coding	MAP4K4	nonCpG
chr2_105654467_105654617_+	1192.9	H9D0	chr2	105654467	105654617	+	27	-27	-177	UTR-5_1	ENST00000258455	ENSG00000135972	protein_coding	MRPS9	CpG
chr2_105708784_105708934_+	69.9	H9D0	chr2	105708784	105708934	+	229	-229	-379	UTR-5_1	ENST00000472220	ENSG00000135972	protein_coding	MRPS9	nonCpG
chr2_105709909_105710059_+	60.2	H9D0	chr2	105709909	105710059	+	1354	-1354	-1504	UTR-5_2	ENST00000472220	ENSG00000135972	protein_coding	MRPS9	nonCpG
chr2_105713536_105713686_+	94.1	H9D0	chr2	105713536	105713686	+	4981	-4981	-5131	UTR-5_3	ENST00000472220	ENSG00000135972	protein_coding	MRPS9	nonCpG
chr2_105953963_105954113_+	214.5	H9D0	chr2	105953963	105954113	+	25	25	-125	TSS	ENST00000410049	ENSG00000135974	protein_coding	C2orf49	CpG
chr2_106015435_106015585_-	41.7	H9D0	chr2	106015435	106015585	-	73	73	-77	TSS	ENST00000393353	ENSG00000115641	protein_coding	FHL2	CpG
chr2_106810675_106810825_-	400.9	H9D0	chr2	106810675	106810825	-	70	80	-70	TSS	ENST00000409501	ENSG00000115652	protein_coding	UXS1	CpG
chr2_109065594_109065744_+	747.4	H9D0	chr2	109065594	109065744	+	66	84	-66	TSS	ENST00000478207	ENSG00000135968	protein_coding	GCC2	CpG
chr2_109066012_109066162_+	468.8	H9D0	chr2	109066012	109066162	+	317	-317	-467	CDS_2	ENST00000482325	ENSG00000135968	protein_coding	GCC2	nonCpG
chr2_109086030_109086180_+	34	H9D0	chr2	109086030	109086180	+	275	-275	-425	UTR-5_2	ENST00000485546	ENSG00000135968	protein_coding	GCC2	nonCpG
chr2_109088211_109088361_+	49.5	H9D0	chr2	109088211	109088361	+	61	89	-61	TSS	ENST00000492785	ENSG00000135968	protein_coding	GCC2	nonCpG
chr2_109098075_109098225_+	32	H9D0	chr2	109098075	109098225	+	73	77	-73	TSS	ENST00000393321	ENSG00000135968	protein_coding	GCC2	nonCpG
chr2_109335910_109336060_+	2711.9	H9D0	chr2	109335910	109336060	+	52	98	-52	TSS	ENST00000425282	ENSG00000153201	protein_coding	RANBP2	CpG
chr2_109381376_109381526_+	32	H9D0	chr2	109381376	109381526	+	45440	-45440	-45590	CDS_20	ENST00000283195	ENSG00000153201	protein_coding	RANBP2	nonCpG
chr2_109382765_109382915_+	33	H9D0	chr2	109382765	109382915	+	46829	-46829	-46979	CDS_20	ENST00000283195	ENSG00000153201	protein_coding	RANBP2	nonCpG
chr2_109392113_109392263_+	70.9	H9D0	chr2	109392113	109392263	+	56177	-56177	-56327	CDS_24	ENST00000283195	ENSG00000153201	protein_coding	RANBP2	nonCpG
chr2_109393509_109393659_+	35.9	H9D0	chr2	109393509	109393659	+	57573	-57573	-57723	CDS_25	ENST00000283195	ENSG00000153201	protein_coding	RANBP2	nonCpG
chr2_109397648_109397798_+	32	H9D0	chr2	109397648	109397798	+	61712	-61712	-61862	CDS_26	ENST00000283195	ENSG00000153201	protein_coding	RANBP2	nonCpG
chr2_109403170_109403320_+	890.1	H9D0	chr2	109403170	109403320	+	73	73	-77	TSS	ENST00000447782	ENSG00000163006	protein_coding	CCDC138	CpG
chr2_110371435_110371585_-	77.6	H9D0	chr2	110371435	110371585	-	71	79	-71	TSS	ENST00000461295	ENSG00000186522	protein_coding	2020-09-10	CpG
chr2_110962485_110962635_-	750.3	H9D0	chr2	110962485	110962635	-	66	84	-66	TSS	ENST00000445609	ENSG00000144061	protein_coding	NPHP1	CpG
chr2_110970047_110970197_-	253.3	H9D0	chr2	110970047	110970197	-	203	353	203	Exon2	ENST00000426713	ENSG00000175701	lincRNA	LINC00116	CpG
chr2_111400291_111400441_-	46.6	H9D0	chr2	111400291	111400441	-	74	76	-74	TSS	ENST00000478175	ENSG00000169679	protein_coding	BUB1	nonCpG
chr2_111435565_111435715_-	1079.3	H9D0	chr2	111435565	111435715	-	75	75	-75	TSS	ENST00000535254	ENSG00000169679	protein_coding	BUB1	CpG
chr2_111490105_111490255_+	494	H9D0	chr2	111490105	111490255	+	45	105	-45	TSS	ENST00000340561	ENSG00000153093	protein_coding	ACOXL	CpG
chr2_112641683_112641833_-	416.4	H9D0	chr2	112641683	112641833	-	75	75	-75	TSS	ENST00000467878	ENSG00000153107	protein_coding	ANAPC1	CpG
chr2_112698105_112698255_-	60.2	H9D0	chr2	112698105	112698255	-	358	508	358	Exon1	ENST00000427559	ENSG00000225496	pseudogene	AC104651.2	nonCpG
chr2_113012523_113012673_-	121.3	H9D0	chr2	113012523	113012673	-	73	77	-73	TSS	ENST00000474234	ENSG00000144161	protein_coding	ZC3H8	CpG
chr2_113299967_113300117_+	455.2	H9D0	chr2	113299967	113300117	+	74	74	-76	TSS	ENST00000417433	ENSG00000125630	protein_coding	POLR1B	CpG
chr2_113341969_113342119_+	115.5	H9D0	chr2	113341969	113342119	+	74	76	-74	TSS	ENST00000454841	ENSG00000125611	protein_coding	CHCHD5	CpG
chr2_113343476_113343626_+	153.4	H9D0	chr2	113343476	113343626	+	1028	-1028	-1178	UTR-5_2	ENST00000469030	ENSG00000125611	protein_coding	CHCHD5	nonCpG
chr2_113403441_113403591_+	458.1	H9D0	chr2	113403441	113403591	+	8	-8	-158	UTR-5_1	ENST00000272542	ENSG00000144136	protein_coding	SLC20A1	CpG
chr2_113520072_113520222_-	83.5	H9D0	chr2	113520072	113520222	-	1472	1622	1472	UTR-3_3	ENST00000497357	ENSG00000169607	protein_coding	CKAP2L	nonCpG
chr2_113522143_113522293_-	112.6	H9D0	chr2	113522143	113522293	-	61	61	-89	TSS	ENST00000541405	ENSG00000169607	protein_coding	CKAP2L	CpG
chr2_113607713_113607863_+	34.9	H9D0	chr2	113607713	113607863	+	3041	3191	3041	Intergenic	ENST00000312918	ENSG00000180152	pseudogene	AC079753.4	nonCpG
chr2_114195312_114195462_+	1833.5	H9D0	chr2	114195312	114195462	+	69	81	-69	TSS	ENST00000463627	ENSG00000136682	protein_coding	CBWD2	CpG
chr2_114384619_114384769_-	122.3	H9D0	chr2	114384619	114384769	-	48	48	-102	TSS	ENST00000391616	ENSG00000240356	pseudogene	RPL23AP7	CpG
chr2_114415400_114415550_+	34.9	H9D0	chr2	114415400	114415550	+	66	84	-66	TSS	ENST00000272567	ENSG00000144158	pseudogene	RP11-395L14.17	nonCpG
chr2_114415728_114415878_+	34.9	H9D0	chr2	114415728	114415878	+	244	-244	-394	Exon1	ENST00000272567	ENSG00000144158	pseudogene	RP11-395L14.17	nonCpG
chr2_114647594_114647744_+	1049.2	H9D0	chr2	114647594	114647744	+	75	75	-75	TSS	ENST00000415792	ENSG00000115091	protein_coding	ACTR3	CpG
chr2_118036600_118036750_+	140.7	H9D0	chr2	118036600	118036750	+	252488	-252488	-252638	Intergenic	ENST00000431831	ENSG00000228898	pseudogene	AC012365.3	nonCpG
chr2_118039649_118039799_-	291.2	H9D0	chr2	118039649	118039799	-	100511	-100511	-100661	Intergenic	ENST00000440211	ENSG00000227291	pseudogene	AC092170.1	nonCpG
chr2_118572192_118572342_+	2090.7	H9D0	chr2	118572192	118572342	+	33	33	-117	TSS	ENST00000263239	ENSG00000088205	protein_coding	DDX18	CpG
chr2_118771644_118771794_-	79.6	H9D0	chr2	118771644	118771794	-	65	65	-85	TSS	ENST00000319432	ENSG00000125633	protein_coding	CCDC93	CpG
chr2_120002988_120003138_+	51.4	H9D0	chr2	120002988	120003138	+	942	-942	-1092	UTR-5_2	ENST00000425223	ENSG00000115107	protein_coding	STEAP3	nonCpG
chr2_120097476_120097626_-	56.3	H9D0	chr2	120097476	120097626	-	26632	26782	26632	UTR-5_1	ENST00000409523	ENSG00000186132	protein_coding	C2orf76	nonCpG
chr2_120124478_120124628_+	9658.6	H9D0	chr2	120124478	120124628	+	74	74	-76	TSS	ENST00000535617	ENSG00000155368	protein_coding	DBI	CpG
chr2_120125687_120125837_+	771.6	H9D0	chr2	120125687	120125837	+	435	-435	-585	CDS_2	ENST00000393103	ENSG00000155368	protein_coding	DBI	nonCpG
chr2_120436708_120436858_+	80.6	H9D0	chr2	120436708	120436858	+	70	70	-80	TSS	ENST00000496203	ENSG00000144120	protein_coding	TMEM177	CpG
chr2_120438331_120438481_+	31.1	H9D0	chr2	120438331	120438481	+	1553	-1553	-1703	Intron	ENST00000496203	ENSG00000144120	protein_coding	TMEM177	nonCpG
chr2_120517331_120517481_+	30.1	H9D0	chr2	120517331	120517481	+	125	-125	-275	UTR-5_1	ENST00000263708	ENSG00000088179	protein_coding	PTPN4	CpG
chr2_120770578_120770728_+	114.5	H9D0	chr2	120770578	120770728	+	74	74	-76	TSS	ENST00000443902	ENSG00000115109	protein_coding	EPB41L5	CpG
chr2_121036118_121036268_+	165	H9D0	chr2	121036118	121036268	+	25092	-25092	-25242	UTR-5_2	ENST00000449649	ENSG00000144118	protein_coding	RALB	nonCpG
chr2_122407056_122407206_-	49.5	H9D0	chr2	122407056	122407206	-	43	107	-43	TSS	ENST00000409078	ENSG00000074054	protein_coding	CLASP1	CpG
chr2_122407200_122407350_+	61.1	H9D0	chr2	122407200	122407350	+	25	25	-125	TSS	ENST00000414554	ENSG00000236859	antisense	AC018737.1	CpG
chr2_122494396_122494546_-	4004.8	H9D0	chr2	122494396	122494546	-	59	91	-59	TSS	ENST00000451734	ENSG00000155438	protein_coding	MKI67IP	CpG
chr2_122513159_122513309_+	1378.3	H9D0	chr2	122513159	122513309	+	75	75	-75	TSS	ENST00000467324	ENSG00000211460	protein_coding	TSN	CpG
chr2_127315766_127315916_-	107.7	H9D0	chr2	127315766	127315916	-	27	-27	-177	Promoter-oTSS	ENST00000440317	ENSG00000213236	pseudogene	YWHAZP2	nonCpG
chr2_127413665_127413815_+	82.5	H9D0	chr2	127413665	127413815	+	56	94	-56	TSS	ENST00000409836	ENSG00000136732	protein_coding	GYPC	CpG
chr2_128051645_128051795_-	69.9	H9D0	chr2	128051645	128051795	-	74	76	-74	TSS	ENST00000426778	ENSG00000163161	protein_coding	ERCC3	CpG
chr2_128262485_128262635_-	163.1	H9D0	chr2	128262485	128262635	-	21407	21557	21407	UTR-3_1	ENST00000495369	ENSG00000163166	protein_coding	IWS1	nonCpG
chr2_128262980_128263130_-	201.9	H9D0	chr2	128262980	128263130	-	9383	9533	9383	UTR-3_1	ENST00000478949	ENSG00000163166	protein_coding	IWS1	nonCpG
chr2_128283969_128284119_-	145.6	H9D0	chr2	128283969	128284119	-	75	75	-75	TSS	ENST00000295321	ENSG00000163166	protein_coding	IWS1	CpG
chr2_128480227_128480377_-	36.9	H9D0	chr2	128480227	128480377	-	88344	88494	88344	CDS_9	ENST00000322313	ENSG00000136709	protein_coding	WDR33	nonCpG
chr2_128568657_128568807_-	282.4	H9D0	chr2	128568657	128568807	-	64	64	-86	TSS	ENST00000322313	ENSG00000136709	protein_coding	WDR33	CpG
chr2_128615615_128615765_-	814.3	H9D0	chr2	128615615	128615765	-	74	76	-74	TSS	ENST00000409955	ENSG00000144231	protein_coding	POLR2D	CpG
chr2_128785592_128785742_-	84.4	H9D0	chr2	128785592	128785742	-	48	102	-48	TSS	ENST00000259234	ENSG00000136715	protein_coding	SAP130	CpG
chr2_128848731_128848881_+	173.7	H9D0	chr2	128848731	128848881	+	53	53	-97	TSS	ENST00000376723	ENSG00000136731	protein_coding	UGGT1	CpG
chr2_130886897_130887047_-	45.6	H9D0	chr2	130886897	130887047	-	102	-102	-252	Promoter-oTSS	ENST00000409914	ENSG00000196604	protein_coding	POTEF	nonCpG
chr2_130934141_130934291_-	184.4	H9D0	chr2	130934141	130934291	-	4824	4974	4824	UTR-5_1	ENST00000441135	ENSG00000136699	protein_coding	SMPD4	nonCpG
chr2_130939119_130939269_-	30.1	H9D0	chr2	130939119	130939269	-	55	55	-95	TSS	ENST00000351288	ENSG00000136699	protein_coding	SMPD4	CpG
chr2_130939834_130939984_+	38.8	H9D0	chr2	130939834	130939984	+	51	51	-99	TSS	ENST00000455239	ENSG00000152082	protein_coding	MZT2B	CpG
chr2_131099647_131099797_-	62.1	H9D0	chr2	131099647	131099797	-	61	61	-89	TSS	ENST00000465315	ENSG00000136710	protein_coding	CCDC115	CpG
chr2_131100583_131100733_+	82.5	H9D0	chr2	131100583	131100733	+	87	-87	-237	UTR-5_2	ENST00000428740	ENSG00000136718	protein_coding	IMP4	CpG
chr2_131186008_131186158_-	39.8	H9D0	chr2	131186008	131186158	-	2778	2928	2778	Intron	ENST00000413041	ENSG00000178162	pseudogene	AC140481.1	CpG
chr2_131862844_131862994_+	97.1	H9D0	chr2	131862844	131862994	+	69	81	-69	TSS	ENST00000404460	ENSG00000115762	protein_coding	PLEKHB2	CpG
chr2_133013189_133013339_-	81.5	H9D0	chr2	133013189	133013339	-	2203	2353	2203	Intron	ENST00000470729	ENSG00000163046	protein_coding	ANKRD30BL	nonCpG
chr2_133024147_133024297_+	32	H9D0	chr2	133024147	133024297	+	4247	-4247	-4397	Intergenic	ENST00000445384	ENSG00000233786	pseudogene	CDC27P1	nonCpG
chr2_135676331_135676481_+	449.4	H9D0	chr2	135676331	135676481	+	75	75	-75	TSS	ENST00000475094	ENSG00000082258	protein_coding	CCNT2	CpG
chr2_135809923_135810073_+	137.8	H9D0	chr2	135809923	135810073	+	55	-55	-205	CDS_2	ENST00000425393	ENSG00000115839	protein_coding	RAB3GAP1	nonCpG
chr2_136261993_136262143_-	34.9	H9D0	chr2	136261993	136262143	-	26003	26153	26003	UTR-3_3	ENST00000492193	ENSG00000121988	protein_coding	ZRANB3	nonCpG
chr2_136288714_136288864_-	40.8	H9D0	chr2	136288714	136288864	-	58	92	-58	TSS	ENST00000264159	ENSG00000121988	protein_coding	ZRANB3	nonCpG
chr2_136288994_136289144_+	242.7	H9D0	chr2	136288994	136289144	+	74	76	-74	TSS	ENST00000409478	ENSG00000048991	protein_coding	R3HDM1	CpG
chr2_136499350_136499500_+	699.8	H9D0	chr2	136499350	136499500	+	63	87	-63	TSS	ENST00000416538	ENSG00000144224	protein_coding	UBXN4	CpG
chr2_136633906_136634056_-	506.7	H9D0	chr2	136633906	136634056	-	60	90	-60	TSS	ENST00000264156	ENSG00000076003	protein_coding	MCM6	CpG
chr2_136743067_136743217_-	1573.4	H9D0	chr2	136743067	136743217	-	66	66	-84	TSS	ENST00000435076	ENSG00000115866	protein_coding	DARS	CpG
chr2_136957995_136958145_-	43.7	H9D0	chr2	136957995	136958145	-	72	78	-72	TSS	ENST00000447355	ENSG00000227347	pseudogene	HNRNPKP2	nonCpG
chr2_139046056_139046206_-	30.1	H9D0	chr2	139046056	139046206	-	91	241	91	Exon1	ENST00000429889	ENSG00000234645	pseudogene	AC097523.2	nonCpG
chr2_139537885_139538035_-	79.6	H9D0	chr2	139537885	139538035	-	33	33	-117	TSS	ENST00000272641	ENSG00000144227	protein_coding	NXPH2	CpG
chr2_144993231_144993381_-	34.9	H9D0	chr2	144993231	144993381	-	75	75	-75	TSS	ENST00000415569	ENSG00000121964	protein_coding	GTDC1	nonCpG
chr2_148733470_148733620_-	101.9	H9D0	chr2	148733470	148733620	-	44672	44822	44672	UTR-5_1	ENST00000392857	ENSG00000115947	protein_coding	ORC4	nonCpG
chr2_148778228_148778378_-	1091.9	H9D0	chr2	148778228	148778378	-	67	67	-83	TSS	ENST00000495601	ENSG00000115947	protein_coding	ORC4	CpG
chr2_150443589_150443739_-	30.1	H9D0	chr2	150443589	150443739	-	377	527	377	UTR-5_1	ENST00000428879	ENSG00000168288	protein_coding	MMADHC	nonCpG
chr2_150444201_150444351_-	166.9	H9D0	chr2	150444201	150444351	-	59	91	-59	TSS	ENST00000422782	ENSG00000168288	protein_coding	MMADHC	nonCpG
chr2_151344106_151344256_-	348.5	H9D0	chr2	151344106	151344256	-	75	75	-75	TSS	ENST00000375734	ENSG00000115963	protein_coding	RND3	nonCpG
chr2_152139394_152139544_-	130.1	H9D0	chr2	152139394	152139544	-	6833	6983	6833	UTR-3_2	ENST00000491771	ENSG00000123609	protein_coding	NMI	nonCpG
chr2_152146107_152146257_-	92.2	H9D0	chr2	152146107	152146257	-	120	270	120	UTR-3_3	ENST00000491771	ENSG00000123609	protein_coding	NMI	CpG
chr2_152266353_152266503_+	268.9	H9D0	chr2	152266353	152266503	+	72	72	-78	TSS	ENST00000420714	ENSG00000080345	protein_coding	RIF1	CpG
chr2_152266853_152267003_+	203.8	H9D0	chr2	152266853	152267003	+	250	-250	-400	UTR-5_1	ENST00000430328	ENSG00000080345	protein_coding	RIF1	CpG
chr2_152317577_152317727_+	38.8	H9D0	chr2	152317577	152317727	+	50974	-50974	-51124	CDS_26	ENST00000430328	ENSG00000080345	protein_coding	RIF1	nonCpG
chr2_152319322_152319472_+	31.1	H9D0	chr2	152319322	152319472	+	52719	-52719	-52869	CDS_29	ENST00000430328	ENSG00000080345	protein_coding	RIF1	nonCpG
chr2_152326184_152326334_+	34	H9D0	chr2	152326184	152326334	+	4971	-4971	-5121	CDS_5	ENST00000454583	ENSG00000080345	protein_coding	RIF1	nonCpG
chr2_152590236_152590386_-	31.1	H9D0	chr2	152590236	152590386	-	560	710	560	UTR-5_2	ENST00000172853	ENSG00000183091	protein_coding	NEB	nonCpG
chr2_152590914_152591064_-	55.3	H9D0	chr2	152590914	152591064	-	63	87	-63	TSS	ENST00000409198	ENSG00000183091	protein_coding	NEB	nonCpG
chr2_153032198_153032348_-	133	H9D0	chr2	153032198	153032348	-	65	65	-85	TSS	ENST00000463854	ENSG00000115145	protein_coding	STAM2	CpG
chr2_153246093_153246243_+	139.8	H9D0	chr2	153246093	153246243	+	54343	-54343	-54493	Intron	ENST00000288670	ENSG00000157827	protein_coding	FMNL2	nonCpG
chr2_153515797_153515947_-	75.7	H9D0	chr2	153515797	153515947	-	56	94	-56	TSS	ENST00000471167	ENSG00000196504	protein_coding	PRPF40A	nonCpG
chr2_153519137_153519287_-	33	H9D0	chr2	153519137	153519287	-	55208	55358	55208	CDS_6	ENST00000410080	ENSG00000196504	protein_coding	PRPF40A	nonCpG
chr2_153519611_153519761_-	37.9	H9D0	chr2	153519611	153519761	-	608	758	608	UTR-3_1	ENST00000472760	ENSG00000196504	protein_coding	PRPF40A	nonCpG
chr2_153520212_153520362_-	47.6	H9D0	chr2	153520212	153520362	-	7	157	7	UTR-3_2	ENST00000472760	ENSG00000196504	protein_coding	PRPF40A	nonCpG
chr2_153520693_153520843_-	43.7	H9D0	chr2	153520693	153520843	-	53652	53802	53652	CDS_10	ENST00000410080	ENSG00000196504	protein_coding	PRPF40A	nonCpG
chr2_153525709_153525859_-	31.1	H9D0	chr2	153525709	153525859	-	48636	48786	48636	CDS_11	ENST00000410080	ENSG00000196504	protein_coding	PRPF40A	nonCpG
chr2_153526822_153526972_-	36.9	H9D0	chr2	153526822	153526972	-	47523	47673	47523	CDS_12	ENST00000410080	ENSG00000196504	protein_coding	PRPF40A	nonCpG
chr2_153527820_153527970_-	34	H9D0	chr2	153527820	153527970	-	46525	46675	46525	CDS_13	ENST00000410080	ENSG00000196504	protein_coding	PRPF40A	nonCpG
chr2_153529064_153529214_-	59.2	H9D0	chr2	153529064	153529214	-	44707	44857	44707	CDS_1	ENST00000545856	ENSG00000196504	protein_coding	PRPF40A	nonCpG
chr2_153537775_153537925_-	30.1	H9D0	chr2	153537775	153537925	-	11700	11850	11700	UTR-3_2	ENST00000467114	ENSG00000196504	protein_coding	PRPF40A	nonCpG
chr2_153572566_153572716_-	445.5	H9D0	chr2	153572566	153572716	-	72	78	-72	TSS	ENST00000489741	ENSG00000196504	protein_coding	PRPF40A	nonCpG
chr2_153573874_153574024_-	1278.3	H9D0	chr2	153573874	153574024	-	53	97	-53	TSS	ENST00000448428	ENSG00000196504	protein_coding	PRPF40A	CpG
chr2_153574087_153574237_+	43.7	H9D0	chr2	153574087	153574237	+	169	319	169	Promoter-oTSS	ENST00000495469	ENSG00000177917	protein_coding	ARL6IP6	CpG
chr2_153575059_153575209_+	299.9	H9D0	chr2	153575059	153575209	+	632	-632	-782	UTR-5_1	ENST00000326446	ENSG00000177917	protein_coding	ARL6IP6	CpG
chr2_154078747_154078897_+	147.5	H9D0	chr2	154078747	154078897	+	63296	-63296	-63446	Intergenic	ENST00000397288	ENSG00000214025	pseudogene	ATP5F1P4	nonCpG
chr2_157292829_157292979_+	48.5	H9D0	chr2	157292829	157292979	+	71	71	-79	TSS	ENST00000438166	ENSG00000115159	protein_coding	GPD2	nonCpG
chr2_158236942_158237092_-	1883	H9D0	chr2	158236942	158237092	-	16	-16	-166	Promoter-oTSS	ENST00000464802	ENSG00000230562	pseudogene	FAM133DP	nonCpG
chr2_158819329_158819479_-	242.7	H9D0	chr2	158819329	158819479	-	71	71	-79	TSS	ENST00000443768	ENSG00000228937	pseudogene	AC005539.2	nonCpG
chr2_159860203_159860353_+	135.9	H9D0	chr2	159860203	159860353	+	67	83	-67	TSS	ENST00000392326	ENSG00000213189	pseudogene	BTF3L4P2	nonCpG
chr2_160194127_160194277_-	34	H9D0	chr2	160194127	160194277	-	9827	9977	9827	CDS_2	ENST00000426648	ENSG00000123636	protein_coding	BAZ2B	nonCpG
chr2_160204083_160204233_-	32	H9D0	chr2	160204083	160204233	-	43	43	-107	TSS	ENST00000474437	ENSG00000123636	protein_coding	BAZ2B	nonCpG
chr2_160268916_160269066_-	42.7	H9D0	chr2	160268916	160269066	-	7312	7462	7312	UTR-3_4	ENST00000482501	ENSG00000123636	protein_coding	BAZ2B	nonCpG
chr2_160319705_160319855_-	388.2	H9D0	chr2	160319705	160319855	-	62	62	-88	TSS	ENST00000420635	ENSG00000225369	pseudogene	AC009506.2	nonCpG
chr2_160472886_160473036_-	201.9	H9D0	chr2	160472886	160473036	-	75	75	-75	TSS	ENST00000483316	ENSG00000123636	protein_coding	BAZ2B	nonCpG
chr2_160473706_160473856_-	62.1	H9D0	chr2	160473706	160473856	-	503	-503	-653	Intergenic	ENST00000392783	ENSG00000123636	protein_coding	BAZ2B	nonCpG
chr2_160568923_160569073_+	934.7	H9D0	chr2	160568923	160569073	+	74	76	-74	TSS	ENST00000409175	ENSG00000136536	protein_coding	2020-03-07	CpG
chr2_160608836_160608986_+	31.1	H9D0	chr2	160608836	160608986	+	6556	-6556	-6706	UTR-5_2	ENST00000461582	ENSG00000136536	protein_coding	2020-03-07	nonCpG
chr2_160619316_160619466_+	34.9	H9D0	chr2	160619316	160619466	+	3514	-3514	-3664	UTR-5_2	ENST00000478396	ENSG00000136536	protein_coding	2020-03-07	nonCpG
chr2_160623720_160623870_+	57.3	H9D0	chr2	160623720	160623870	+	7918	-7918	-8068	UTR-5_4	ENST00000478396	ENSG00000136536	protein_coding	2020-03-07	nonCpG
chr2_162016780_162016930_+	62.1	H9D0	chr2	162016780	162016930	+	74	74	-76	TSS	ENST00000461338	ENSG00000136560	protein_coding	TANK	CpG
chr2_162036050_162036200_+	95.1	H9D0	chr2	162036050	162036200	+	69	81	-69	TSS	ENST00000403609	ENSG00000136560	protein_coding	TANK	nonCpG
chr2_162164896_162165046_+	1175.4	H9D0	chr2	162164896	162165046	+	75	75	-75	TSS	ENST00000478123	ENSG00000115233	protein_coding	PSMD14	CpG
chr2_163200561_163200711_+	423.2	H9D0	chr2	163200561	163200711	+	68	82	-68	TSS	ENST00000481161	ENSG00000115271	protein_coding	GCA	CpG
chr2_164592438_164592588_-	36.9	H9D0	chr2	164592438	164592588	-	71	79	-71	TSS	ENST00000333129	ENSG00000182263	protein_coding	FIGN	nonCpG
chr2_166351188_166351338_+	39.8	H9D0	chr2	166351188	166351338	+	24973	-24973	-25123	UTR-5_2	ENST00000464503	ENSG00000178662	protein_coding	CSRNP3	nonCpG
chr2_166650567_166650717_-	33	H9D0	chr2	166650567	166650717	-	40	190	40	UTR-5_3	ENST00000422973	ENSG00000115339	protein_coding	GALNT3	CpG
chr2_166810220_166810370_-	201.9	H9D0	chr2	166810220	166810370	-	49	101	-49	TSS	ENST00000476227	ENSG00000123607	protein_coding	TTC21B	CpG
chr2_169746848_169746998_-	347.5	H9D0	chr2	169746848	169746998	-	43	107	-43	TSS	ENST00000282074	ENSG00000152253	protein_coding	SPC25	CpG
chr2_170218969_170219119_-	68.9	H9D0	chr2	170218969	170219119	-	75	75	-75	TSS	ENST00000443831	ENSG00000081479	protein_coding	LRP2	CpG
chr2_170430220_170430370_-	157.2	H9D0	chr2	170430220	170430370	-	48	102	-48	TSS	ENST00000438035	ENSG00000138399	protein_coding	FASTKD1	nonCpG
chr2_170440807_170440957_+	385.3	H9D0	chr2	170440807	170440957	+	61	89	-61	TSS	ENST00000462903	ENSG00000138398	protein_coding	PPIG	CpG
chr2_170441235_170441385_+	51.4	H9D0	chr2	170441235	170441385	+	79	-79	-229	UTR-5_1	ENST00000414307	ENSG00000138398	protein_coding	PPIG	CpG
chr2_170488200_170488350_+	49.5	H9D0	chr2	170488200	170488350	+	254	-254	-404	UTR-5_1	ENST00000466142	ENSG00000138398	protein_coding	PPIG	nonCpG
chr2_170492526_170492676_+	50.5	H9D0	chr2	170492526	170492676	+	4580	-4580	-4730	UTR-5_3	ENST00000466142	ENSG00000138398	protein_coding	PPIG	nonCpG
chr2_170493075_170493225_+	175.7	H9D0	chr2	170493075	170493225	+	5716	-5716	-5866	UTR-5_6	ENST00000482772	ENSG00000138398	protein_coding	PPIG	nonCpG
chr2_170550823_170550973_-	59.2	H9D0	chr2	170550823	170550973	-	37	37	-113	TSS	ENST00000421028	ENSG00000154479	protein_coding	CCDC173	CpG
chr2_170550922_170551072_+	159.2	H9D0	chr2	170550922	170551072	+	75	75	-75	TSS	ENST00000498202	ENSG00000213160	protein_coding	KLHL23	CpG
chr2_170590276_170590426_+	113.6	H9D0	chr2	170590276	170590426	+	71	79	-71	TSS	ENST00000392647	ENSG00000213160	protein_coding	KLHL23	CpG
chr2_170655314_170655464_+	2935.1	H9D0	chr2	170655314	170655464	+	75	75	-75	TSS	ENST00000461708	ENSG00000138385	protein_coding	SSB	CpG
chr2_170662097_170662247_+	34	H9D0	chr2	170662097	170662247	+	6309	-6309	-6459	CDS_3	ENST00000409333	ENSG00000138385	protein_coding	SSB	nonCpG
chr2_170681306_170681456_-	1302.6	H9D0	chr2	170681306	170681456	-	74	76	-74	TSS	ENST00000471560	ENSG00000138382	protein_coding	METTL5	CpG
chr2_171608144_171608294_+	3388.4	H9D0	chr2	171608144	171608294	+	74	76	-74	TSS	ENST00000543391	ENSG00000128692	pseudogene	EIF2S2P4	nonCpG
chr2_171785707_171785857_+	1056	H9D0	chr2	171785707	171785857	+	69	69	-81	TSS	ENST00000454751	ENSG00000115806	protein_coding	GORASP2	CpG
chr2_171849932_171850082_-	48.5	H9D0	chr2	171849932	171850082	-	166923	167073	166923	UTR-3_1	ENST00000359766	ENSG00000198586	protein_coding	TLK1	nonCpG
chr2_172016961_172017111_-	120.4	H9D0	chr2	172016961	172017111	-	44	44	-106	TSS	ENST00000359766	ENSG00000198586	protein_coding	TLK1	CpG
chr2_172290425_172290575_-	147.5	H9D0	chr2	172290425	172290575	-	75	75	-75	TSS	ENST00000442541	ENSG00000123600	protein_coding	METTL8	CpG
chr2_172291517_172291667_+	32	H9D0	chr2	172291517	172291667	+	306	-306	-456	UTR-5_2	ENST00000490217	ENSG00000115827	protein_coding	DCAF17	nonCpG
chr2_172349335_172349485_+	111.6	H9D0	chr2	172349335	172349485	+	71	79	-71	TSS	ENST00000441891	ENSG00000234061	pseudogene	AC007969.4	nonCpG
chr2_172374172_172374322_-	1282.2	H9D0	chr2	172374172	172374322	-	60	60	-90	TSS	ENST00000397084	ENSG00000233762	pseudogene	AC007969.5	CpG
chr2_172543910_172544060_+	966.7	H9D0	chr2	172543910	172544060	+	71	71	-79	TSS	ENST00000471482	ENSG00000077380	protein_coding	DYNC1I2	CpG
chr2_172725260_172725410_-	37.9	H9D0	chr2	172725260	172725410	-	24358	24508	24358	CDS_5	ENST00000475360	ENSG00000115840	protein_coding	SLC25A12	nonCpG
chr2_172749695_172749845_-	100	H9D0	chr2	172749695	172749845	-	73	73	-77	TSS	ENST00000475360	ENSG00000115840	protein_coding	SLC25A12	nonCpG
chr2_172778870_172779020_+	59.2	H9D0	chr2	172778870	172779020	+	63	87	-63	TSS	ENST00000412731	ENSG00000128708	protein_coding	HAT1	CpG
chr2_172779356_172779506_+	31.1	H9D0	chr2	172779356	172779506	+	240	-240	-390	UTR-5_1	ENST00000494601	ENSG00000128708	protein_coding	HAT1	nonCpG
chr2_172781971_172782121_+	404.7	H9D0	chr2	172781971	172782121	+	2855	-2855	-3005	UTR-5_2	ENST00000494601	ENSG00000128708	protein_coding	HAT1	nonCpG
chr2_173349771_173349921_+	43.7	H9D0	chr2	173349771	173349921	+	57255	-57255	-57405	CDS_14	ENST00000442250	ENSG00000091409	protein_coding	ITGA6	nonCpG
chr2_173351676_173351826_+	88.3	H9D0	chr2	173351676	173351826	+	59160	-59160	-59310	CDS_15	ENST00000442250	ENSG00000091409	protein_coding	ITGA6	nonCpG
chr2_174219491_174219641_+	260.1	H9D0	chr2	174219491	174219641	+	62	88	-62	TSS	ENST00000392567	ENSG00000144354	protein_coding	CDCA7	CpG
chr2_174232590_174232740_+	38.8	H9D0	chr2	174232590	174232740	+	12970	-12970	-13120	UTR-5_7	ENST00000467411	ENSG00000144354	protein_coding	CDCA7	nonCpG
chr2_174828496_174828646_-	38.8	H9D0	chr2	174828496	174828646	-	301	451	301	UTR-5_1	ENST00000418194	ENSG00000172845	protein_coding	SP3	CpG
chr2_175113235_175113385_-	195.1	H9D0	chr2	175113235	175113385	-	58	92	-58	TSS	ENST00000344357	ENSG00000138430	protein_coding	OLA1	CpG
chr2_175260333_175260483_-	187.3	H9D0	chr2	175260333	175260483	-	49	101	-49	TSS	ENST00000461454	ENSG00000138433	protein_coding	CIR1	nonCpG
chr2_175584453_175584603_+	3013.8	H9D0	chr2	175584453	175584603	+	51	51	-99	TSS	ENST00000316450	ENSG00000235655	pseudogene	H3F3AP4	CpG
chr2_176032820_176032970_-	259.2	H9D0	chr2	176032820	176032970	-	74	76	-74	TSS	ENST00000435231	ENSG00000115966	protein_coding	ATF2	CpG
chr2_176046121_176046271_-	88.3	H9D0	chr2	176046121	176046271	-	120	270	120	UTR-5_1	ENST00000392541	ENSG00000154518	protein_coding	ATP5G3	CpG
chr2_176866916_176867066_-	35.9	H9D0	chr2	176866916	176867066	-	75	75	-75	TSS	ENST00000392540	ENSG00000144320	protein_coding	KIAA1715	CpG
chr2_177065927_177066077_-	45.6	H9D0	chr2	177065927	177066077	-	53	53	-97	TSS	ENST00000405359	ENSG00000218175	pseudogene	AC016739.2	nonCpG
chr2_177134099_177134249_+	201.9	H9D0	chr2	177134099	177134249	+	70	80	-70	TSS	ENST00000423461	ENSG00000128654	protein_coding	MTX2	CpG
chr2_178077418_178077568_+	448.4	H9D0	chr2	178077418	178077568	+	69	81	-69	TSS	ENST00000435711	ENSG00000170144	protein_coding	HNRNPA3	CpG
chr2_178077910_178078060_+	76.7	H9D0	chr2	178077910	178078060	+	411	-411	-561	Intron	ENST00000435711	ENSG00000170144	protein_coding	HNRNPA3	CpG
chr2_178084975_178085125_+	69.9	H9D0	chr2	178084975	178085125	+	7499	-7499	-7649	UTR-3_2	ENST00000411529	ENSG00000170144	protein_coding	HNRNPA3	nonCpG
chr2_178085742_178085892_+	36.9	H9D0	chr2	178085742	178085892	+	8266	-8266	-8416	UTR-3_2	ENST00000411529	ENSG00000170144	protein_coding	HNRNPA3	nonCpG
chr2_178087532_178087682_+	30.1	H9D0	chr2	178087532	178087682	+	10056	-10056	-10206	UTR-3_2	ENST00000411529	ENSG00000170144	protein_coding	HNRNPA3	nonCpG
chr2_178257335_178257485_-	44.6	H9D0	chr2	178257335	178257485	-	74	74	-76	TSS	ENST00000447413	ENSG00000213963	sense_overlapping	AC074286.1	CpG
chr2_178977113_178977263_+	145.6	H9D0	chr2	178977113	178977263	+	68	68	-82	TSS	ENST00000286070	ENSG00000155636	protein_coding	RBM45	CpG
chr2_179315798_179315948_-	398.9	H9D0	chr2	179315798	179315948	-	70	80	-70	TSS	ENST00000424699	ENSG00000180228	protein_coding	PRKRA	CpG
chr2_179343223_179343373_-	87.4	H9D0	chr2	179343223	179343373	-	71	79	-71	TSS	ENST00000233092	ENSG00000079150	protein_coding	FKBP7	CpG
chr2_179387868_179388018_+	68.9	H9D0	chr2	179387868	179388018	+	74	74	-76	TSS	ENST00000592161	ENSG00000237298	antisense	TTN-AS1	nonCpG
chr2_180835729_180835879_-	32	H9D0	chr2	180835729	180835879	-	35901	36051	35901	CDS_12	ENST00000410053	ENSG00000163510	protein_coding	CWC22	nonCpG
chr2_180858109_180858259_-	2069.4	H9D0	chr2	180858109	180858259	-	13521	13671	13521	UTR-5_1	ENST00000410053	ENSG00000163510	protein_coding	CWC22	nonCpG
chr2_180871949_180872099_-	75.7	H9D0	chr2	180871949	180872099	-	109	-109	-259	Promoter-oTSS	ENST00000404136	ENSG00000163510	protein_coding	CWC22	nonCpG
chr2_180921765_180921915_+	35.9	H9D0	chr2	180921765	180921915	+	242788	-242788	-242938	Intergenic	ENST00000392417	ENSG00000213126	pseudogene	AC092642.1	nonCpG
chr2_183580923_183581073_+	1064.8	H9D0	chr2	183580923	183581073	+	75	75	-75	TSS	ENST00000264065	ENSG00000077232	protein_coding	DNAJC10	CpG
chr2_183817984_183818134_-	35.9	H9D0	chr2	183817984	183818134	-	3638	3788	3638	UTR-3_1	ENST00000493359	ENSG00000061676	protein_coding	NCKAP1	nonCpG
chr2_183867978_183868128_-	30.1	H9D0	chr2	183867978	183868128	-	35072	35222	35072	CDS_29	ENST00000361354	ENSG00000061676	protein_coding	NCKAP1	nonCpG
chr2_183902774_183902924_-	87.4	H9D0	chr2	183902774	183902924	-	276	426	276	UTR-5_1	ENST00000361354	ENSG00000061676	protein_coding	NCKAP1	CpG
chr2_183914261_183914411_+	264	H9D0	chr2	183914261	183914411	+	28875	29025	28875	Intergenic	ENST00000342619	ENSG00000162999	protein_coding	DUSP19	nonCpG
chr2_183989052_183989202_+	84.4	H9D0	chr2	183989052	183989202	+	63	87	-63	TSS	ENST00000374930	ENSG00000163002	protein_coding	NUP35	nonCpG
chr2_183992937_183993087_+	59.2	H9D0	chr2	183992937	183993087	+	3752	-3752	-3902	CDS_2	ENST00000452137	ENSG00000163002	protein_coding	NUP35	nonCpG
chr2_184125231_184125381_+	916.3	H9D0	chr2	184125231	184125381	+	12	138	-12	TSS	ENST00000429574	ENSG00000213120	pseudogene	LIN28AP1	CpG
chr2_184472634_184472784_-	80.6	H9D0	chr2	184472634	184472784	-	63	213	63	Exon1	ENST00000453625	ENSG00000177855	pseudogene	CACYBPP2	nonCpG
chr2_187350955_187351105_+	1324.9	H9D0	chr2	187350955	187351105	+	38	38	-112	TSS	ENST00000477672	ENSG00000065548	protein_coding	ZC3H15	CpG
chr2_188419087_188419237_-	31.1	H9D0	chr2	188419087	188419237	-	72	78	-72	TSS	ENST00000339091	ENSG00000003436	protein_coding	TFPI	nonCpG
chr2_188424657_188424807_+	59.2	H9D0	chr2	188424657	188424807	+	5782	-5782	-5932	Intergenic	ENST00000428329	ENSG00000224063	antisense	AC007319.1	nonCpG
chr2_188427458_188427608_+	53.4	H9D0	chr2	188427458	188427608	+	8583	-8583	-8733	Intergenic	ENST00000428329	ENSG00000224063	antisense	AC007319.1	nonCpG
chr2_188430455_188430605_-	113.6	H9D0	chr2	188430455	188430605	-	32	32	-118	TSS	ENST00000421427	ENSG00000003436	protein_coding	TFPI	nonCpG
chr2_188537461_188537611_+	38.8	H9D0	chr2	188537461	188537611	+	118586	-118586	-118736	Intergenic	ENST00000428329	ENSG00000224063	antisense	AC007319.1	nonCpG
chr2_188898079_188898229_+	53.4	H9D0	chr2	188898079	188898229	+	193686	193836	193686	Intergenic	ENST00000392363	ENSG00000213115	pseudogene	AC104131.1	nonCpG
chr2_188898462_188898612_+	133.9	H9D0	chr2	188898462	188898612	+	193303	193453	193303	Intergenic	ENST00000392363	ENSG00000213115	pseudogene	AC104131.1	nonCpG
chr2_188899613_188899763_-	32	H9D0	chr2	188899613	188899763	-	252655	252805	252655	Intron	ENST00000434418	ENSG00000231689	lincRNA	AC068718.1	nonCpG
chr2_188900279_188900429_-	80.6	H9D0	chr2	188900279	188900429	-	251989	252139	251989	Exon2	ENST00000434418	ENSG00000231689	lincRNA	AC068718.1	nonCpG
chr2_188901292_188901442_-	75.7	H9D0	chr2	188901292	188901442	-	250976	251126	250976	Intron	ENST00000434418	ENSG00000231689	lincRNA	AC068718.1	nonCpG
chr2_189156666_189156816_+	261.1	H9D0	chr2	189156666	189156816	+	74	74	-76	TSS	ENST00000409927	ENSG00000144366	protein_coding	GULP1	CpG
chr2_189157479_189157629_+	573.6	H9D0	chr2	189157479	189157629	+	71	79	-71	TSS	ENST00000409580	ENSG00000144366	protein_coding	GULP1	CpG
chr2_190044412_190044562_-	39.8	H9D0	chr2	190044412	190044562	-	43	193	43	UTR-5_1	ENST00000374866	ENSG00000204262	protein_coding	COL5A2	nonCpG
chr2_190306133_190306283_+	326.1	H9D0	chr2	190306133	190306283	+	74	74	-76	TSS	ENST00000427960	ENSG00000115368	protein_coding	WDR75	CpG
chr2_190526110_190526260_+	569.8	H9D0	chr2	190526110	190526260	+	74	74	-76	TSS	ENST00000607535	ENSG00000138381	protein_coding	ASNSD1	CpG
chr2_190647254_190647404_-	115.5	H9D0	chr2	190647254	190647404	-	704	854	704	UTR-5_1	ENST00000325795	ENSG00000128699	protein_coding	ORMDL1	nonCpG
chr2_190648635_190648785_-	89.3	H9D0	chr2	190648635	190648785	-	259	409	259	Intron	ENST00000409519	ENSG00000128699	protein_coding	ORMDL1	CpG
chr2_190648998_190649148_-	332.9	H9D0	chr2	190648998	190649148	-	58	92	-58	TSS	ENST00000392350	ENSG00000128699	protein_coding	ORMDL1	CpG
chr2_190649151_190649301_+	394.1	H9D0	chr2	190649151	190649301	+	75	75	-75	TSS	ENST00000409823	ENSG00000064933	protein_coding	PMS1	CpG
chr2_190656439_190656589_+	44.6	H9D0	chr2	190656439	190656589	+	74	76	-74	TSS	ENST00000424307	ENSG00000064933	protein_coding	PMS1	nonCpG
chr2_190686870_190687020_+	405.7	H9D0	chr2	190686870	190687020	+	4018	-4018	-4168	Intron	ENST00000409593	ENSG00000064933	protein_coding	PMS1	CpG
chr2_190787821_190787971_+	238.8	H9D0	chr2	190787821	190787971	+	43469	-43469	-43619	Intron	ENST00000495546	ENSG00000187699	protein_coding	C2orf88	nonCpG
chr2_190788400_190788550_+	76.7	H9D0	chr2	190788400	190788550	+	339	-339	-489	Intron	ENST00000342709	ENSG00000204253	pseudogene	HNRNPCP2	nonCpG
chr2_191184477_191184627_-	507.6	H9D0	chr2	191184477	191184627	-	11	139	-11	TSS	ENST00000392332	ENSG00000198130	protein_coding	HIBCH	CpG
chr2_191878809_191878959_-	154.3	H9D0	chr2	191878809	191878959	-	65	85	-65	TSS	ENST00000392322	ENSG00000115415	protein_coding	STAT1	CpG
chr2_196450948_196451098_+	218.4	H9D0	chr2	196450948	196451098	+	10248	-10248	-10398	Intron	ENST00000458054	ENSG00000196950	protein_coding	SLC39A10	nonCpG
chr2_196470784_196470934_+	37.9	H9D0	chr2	196470784	196470934	+	30084	-30084	-30234	UTR-5_2	ENST00000458054	ENSG00000196950	protein_coding	SLC39A10	nonCpG
chr2_196521875_196522025_+	425.1	H9D0	chr2	196521875	196522025	+	67	83	-67	TSS	ENST00000464301	ENSG00000196950	protein_coding	SLC39A10	CpG
chr2_196544679_196544829_+	1652	H9D0	chr2	196544679	196544829	+	22507	-22507	-22657	UTR-5_2	ENST00000418005	ENSG00000196950	protein_coding	SLC39A10	nonCpG
chr2_197036246_197036396_-	93.2	H9D0	chr2	197036246	197036396	-	53	53	-97	TSS	ENST00000263955	ENSG00000081320	protein_coding	STK17B	CpG
chr2_197504313_197504463_+	33	H9D0	chr2	197504313	197504463	+	42	42	-108	TSS	ENST00000471546	ENSG00000144395	protein_coding	CCDC150	CpG
chr2_197521280_197521430_+	31.1	H9D0	chr2	197521280	197521430	+	16842	-16842	-16992	UTR-5_2	ENST00000471033	ENSG00000144395	protein_coding	CCDC150	nonCpG
chr2_197664331_197664481_-	466.9	H9D0	chr2	197664331	197664481	-	56	94	-56	TSS	ENST00000263956	ENSG00000119041	protein_coding	GTF3C3	CpG
chr2_197791379_197791529_-	54.4	H9D0	chr2	197791379	197791529	-	75	75	-75	TSS	ENST00000409475	ENSG00000197121	protein_coding	PGAP1	CpG
chr2_198257112_198257262_-	49.5	H9D0	chr2	198257112	198257262	-	813	963	813	UTR-3_1	ENST00000479532	ENSG00000115524	protein_coding	SF3B1	nonCpG
chr2_198257840_198257990_-	67.9	H9D0	chr2	198257840	198257990	-	85	235	85	UTR-3_2	ENST00000479532	ENSG00000115524	protein_coding	SF3B1	nonCpG
chr2_198260978_198261128_-	67	H9D0	chr2	198260978	198261128	-	2624	2774	2624	CDS_2	ENST00000424674	ENSG00000115524	protein_coding	SF3B1	nonCpG
chr2_198262767_198262917_-	34.9	H9D0	chr2	198262767	198262917	-	579	729	579	UTR-3_1	ENST00000496458	ENSG00000115524	protein_coding	SF3B1	nonCpG
chr2_198266539_198266689_-	44.6	H9D0	chr2	198266539	198266689	-	33126	33276	33126	CDS_10	ENST00000335508	ENSG00000115524	protein_coding	SF3B1	nonCpG
chr2_198268415_198268565_-	32	H9D0	chr2	198268415	198268565	-	31250	31400	31250	CDS_14	ENST00000335508	ENSG00000115524	protein_coding	SF3B1	nonCpG
chr2_198270123_198270273_-	60.2	H9D0	chr2	198270123	198270273	-	29542	29692	29542	CDS_16	ENST00000335508	ENSG00000115524	protein_coding	SF3B1	nonCpG
chr2_198272770_198272920_-	40.8	H9D0	chr2	198272770	198272920	-	498	648	498	UTR-3_1	ENST00000468925	ENSG00000115524	protein_coding	SF3B1	nonCpG
chr2_198273232_198273382_-	34	H9D0	chr2	198273232	198273382	-	36	186	36	UTR-3_2	ENST00000468925	ENSG00000115524	protein_coding	SF3B1	nonCpG
chr2_198288625_198288775_-	4079.5	H9D0	chr2	198288625	198288775	-	10965	11115	10965	CDS_2	ENST00000414174	ENSG00000115524	protein_coding	SF3B1	nonCpG
chr2_198299695_198299845_-	787.2	H9D0	chr2	198299695	198299845	-	56	56	-94	TSS	ENST00000409915	ENSG00000115524	protein_coding	SF3B1	CpG
chr2_198318201_198318351_+	222.3	H9D0	chr2	198318201	198318351	+	15	15	-135	TSS	ENST00000409398	ENSG00000115520	protein_coding	COQ10B	CpG
chr2_198351652_198351802_-	62.1	H9D0	chr2	198351652	198351802	-	12969	13119	12969	UTR-3_1	ENST00000388968	ENSG00000144381	protein_coding	HSPD1	nonCpG
chr2_198352682_198352832_-	34.9	H9D0	chr2	198352682	198352832	-	2464	2614	2464	UTR-3_1	ENST00000491249	ENSG00000144381	protein_coding	HSPD1	nonCpG
chr2_198353097_198353247_-	49.5	H9D0	chr2	198353097	198353247	-	2049	2199	2049	UTR-3_2	ENST00000491249	ENSG00000144381	protein_coding	HSPD1	nonCpG
chr2_198353844_198353994_-	71.8	H9D0	chr2	198353844	198353994	-	1302	1452	1302	UTR-3_3	ENST00000491249	ENSG00000144381	protein_coding	HSPD1	nonCpG
chr2_198363502_198363652_-	105.8	H9D0	chr2	198363502	198363652	-	889	1039	889	UTR-3_2	ENST00000461097	ENSG00000144381	protein_coding	HSPD1	nonCpG
chr2_198364542_198364692_-	1277.3	H9D0	chr2	198364542	198364692	-	61	61	-89	TSS	ENST00000476746	ENSG00000144381	protein_coding	HSPD1	CpG
chr2_198364883_198365033_-	108.7	H9D0	chr2	198364883	198365033	-	62	62	-88	TSS	ENST00000452200	ENSG00000144381	protein_coding	HSPD1	CpG
chr2_198364994_198365144_+	2343.1	H9D0	chr2	198364994	198365144	+	72	78	-72	TSS	ENST00000473395	ENSG00000115541	protein_coding	HSPE1	CpG
chr2_198365722_198365872_+	369.8	H9D0	chr2	198365722	198365872	+	117	-117	-267	UTR-5_1	ENST00000463841	ENSG00000115541	protein_coding	HSPE1	nonCpG
chr2_198380723_198380873_+	224.2	H9D0	chr2	198380723	198380873	+	74	74	-76	TSS	ENST00000497443	ENSG00000115540	protein_coding	MOB4	CpG
chr2_198400177_198400327_+	47.6	H9D0	chr2	198400177	198400327	+	19294	-19294	-19444	CDS_2	ENST00000409360	ENSG00000115540	protein_coding	MOB4	nonCpG
chr2_198443320_198443470_+	147.5	H9D0	chr2	198443320	198443470	+	44794	-44794	-44944	Intergenic	ENST00000447385	ENSG00000231699	pseudogene	AC020550.7	nonCpG
chr2_198450402_198450552_-	62.1	H9D0	chr2	198450402	198450552	-	32067	32217	32067	Intron	ENST00000454447	ENSG00000162944	protein_coding	RFTN2	nonCpG
chr2_198452270_198452420_+	164	H9D0	chr2	198452270	198452420	+	53744	-53744	-53894	Intergenic	ENST00000447385	ENSG00000231699	pseudogene	AC020550.7	nonCpG
[truncated: 10,170 more rows]

## Sheet: D5
Peak Id	Peak Expression	Sample	Chromosome	Start Position	End Position	Strand	Peak Nearest Distance from Annotated TSS	Peak Distance from Annotated TSS	Peak Distance from Annotated TSS	Annotation category	Nearest Transcript ID	Nearest Gene ID	Gene type	Gene symbol	CpG category
chr1_566377_566527_+	92.7	H9D5	chr1	566377	566527	+	74	76	-74	TSS	ENST00000414273	ENSG00000237973	pseudogene	hsa-mir-6723	nonCpG
chr1_713943_714093_-	86.8	H9D5	chr1	713943	714093	-	63	63	-87	TSS	ENST00000428504	ENSG00000228327	lincRNA	RP11-206L10.2	CpG
chr1_894388_894538_-	262.4	H9D5	chr1	894388	894538	-	98	248	98	UTR-3_1	ENST00000469563	ENSG00000188976	protein_coding	NOC2L	CpG
chr1_948802_948952_+	74.1	H9D5	chr1	948802	948952	+	0	0	-150	TSS	ENST00000379389	ENSG00000187608	protein_coding	ISG15	CpG
chr1_1167295_1167445_-	60.5	H9D5	chr1	1167295	1167445	-	75	75	-75	TSS	ENST00000545427	ENSG00000078808	protein_coding	SDF4	CpG
chr1_1256399_1256549_-	171.7	H9D5	chr1	1256399	1256549	-	3434	3584	3434	CDS_2	ENST00000470679	ENSG00000127054	protein_coding	CPSF3L	nonCpG
chr1_1259965_1260115_-	152.2	H9D5	chr1	1259965	1260115	-	75	75	-75	TSS	ENST00000526332	ENSG00000127054	protein_coding	CPSF3L	CpG
chr1_1310097_1310247_-	488.7	H9D5	chr1	1310097	1310247	-	277	427	277	UTR-3_1	ENST00000489799	ENSG00000175756	protein_coding	AURKAIP1	CpG
chr1_1310597_1310747_-	31.7	H9D5	chr1	1310597	1310747	-	128	278	128	UTR-5_2	ENST00000338338	ENSG00000175756	protein_coding	AURKAIP1	CpG
chr1_1342592_1342742_-	421.4	H9D5	chr1	1342592	1342742	-	72	78	-72	TSS	ENST00000482352	ENSG00000242485	protein_coding	MRPL20	CpG
chr1_1509892_1510042_-	141.9	H9D5	chr1	1509892	1510042	-	75	75	-75	TSS	ENST00000378725	ENSG00000160075	protein_coding	SSU72	CpG
chr1_1586865_1587015_-	30.7	H9D5	chr1	1586865	1587015	-	1699	1849	1699	CDS_19	ENST00000341832	ENSG00000248333	protein_coding	CDK11B	nonCpG
chr1_1590390_1590540_-	384.8	H9D5	chr1	1590390	1590540	-	67	83	-67	TSS	ENST00000341028	ENSG00000248333	protein_coding	CDK11B	CpG
chr1_1608211_1608361_-	96.6	H9D5	chr1	1608211	1608361	-	15722	15872	15722	UTR-5_1	ENST00000378662	ENSG00000189339	protein_coding	SLC35E2B	CpG
chr1_1647843_1647993_-	81.4	H9D5	chr1	1647843	1647993	-	5101	5251	5101	UTR-3_15	ENST00000356937	ENSG00000008128	protein_coding	CDK11A	nonCpG
chr1_1650822_1650972_-	73.6	H9D5	chr1	1650822	1650972	-	2122	2272	2122	UTR-3_16	ENST00000356937	ENSG00000008128	protein_coding	CDK11A	nonCpG
chr1_1655700_1655850_-	385.8	H9D5	chr1	1655700	1655850	-	66	66	-84	TSS	ENST00000378635	ENSG00000008128	protein_coding	CDK11A	CpG
chr1_1671069_1671219_-	57.1	H9D5	chr1	1671069	1671219	-	6139	6289	6139	UTR-5_1	ENST00000355439	ENSG00000215790	protein_coding	SLC35E2	CpG
chr1_1718419_1718569_-	37.6	H9D5	chr1	1718419	1718569	-	103926	104076	103926	UTR-3_1	ENST00000378609	ENSG00000078369	protein_coding	GNB1	nonCpG
chr1_1718804_1718954_-	53.6	H9D5	chr1	1718804	1718954	-	103541	103691	103541	CDS_1	ENST00000378609	ENSG00000078369	protein_coding	GNB1	nonCpG
chr1_1720633_1720783_-	66.8	H9D5	chr1	1720633	1720783	-	4853	5003	4853	UTR-3_1	ENST00000461893	ENSG00000078369	protein_coding	GNB1	nonCpG
chr1_1721961_1722111_-	52.7	H9D5	chr1	1721961	1722111	-	3525	3675	3525	UTR-3_2	ENST00000461893	ENSG00000078369	protein_coding	GNB1	nonCpG
chr1_1756865_1757015_-	40.5	H9D5	chr1	1756865	1757015	-	22	128	-22	TSS	ENST00000607589	ENSG00000078369	protein_coding	GNB1	nonCpG
chr1_1770604_1770754_-	34.6	H9D5	chr1	1770604	1770754	-	51086	51236	51086	UTR-5_2	ENST00000434686	ENSG00000078369	protein_coding	GNB1	nonCpG
chr1_1822249_1822399_-	105.8	H9D5	chr1	1822249	1822399	-	26	26	-124	TSS	ENST00000439272	ENSG00000078369	protein_coding	GNB1	CpG
chr1_2322909_2323059_-	43.9	H9D5	chr1	2322909	2323059	-	51	201	51	UTR-5_1	ENST00000378525	ENSG00000116151	protein_coding	MORN1	CpG
chr1_2323206_2323356_+	48.3	H9D5	chr1	2323206	2323356	+	75	75	-75	TSS	ENST00000306256	ENSG00000157916	protein_coding	RER1	CpG
chr1_2457960_2458110_-	390.6	H9D5	chr1	2457960	2458110	-	75	75	-75	TSS	ENST00000435556	ENSG00000157881	protein_coding	PANK4	CpG
chr1_3541252_3541402_-	81.9	H9D5	chr1	3541252	3541402	-	55	55	-95	TSS	ENST00000435049	ENSG00000238260	antisense	RP11-46F15.2	CpG
chr1_3816735_3816885_-	36.6	H9D5	chr1	3816735	3816885	-	74	76	-74	TSS	ENST00000486765	ENSG00000198912	protein_coding	C1orf174	CpG
chr1_6257742_6257892_-	2843.7	H9D5	chr1	6257742	6257892	-	75	75	-75	TSS	ENST00000484532	ENSG00000116251	protein_coding	RPL22	nonCpG
chr1_6259556_6259706_-	662.3	H9D5	chr1	6259556	6259706	-	67	67	-83	TSS	ENST00000480661	ENSG00000116251	protein_coding	RPL22	CpG
chr1_6260643_6260793_-	417.5	H9D5	chr1	6260643	6260793	-	109	259	109	UTR-5_2	ENST00000497965	ENSG00000116251	protein_coding	RPL22	nonCpG
chr1_6304334_6304484_+	391.6	H9D5	chr1	6304334	6304484	+	83	-83	-233	UTR-5_2	ENST00000377898	ENSG00000173673	protein_coding	HES3	nonCpG
chr1_6453362_6453512_-	101	H9D5	chr1	6453362	6453512	-	74	76	-74	TSS	ENST00000545482	ENSG00000097021	protein_coding	ACOT7	CpG
chr1_6761804_6761954_-	861.7	H9D5	chr1	6761804	6761954	-	75	75	-75	TSS	ENST00000465911	ENSG00000007923	protein_coding	DNAJC11	CpG
chr1_6845450_6845600_+	630.6	H9D5	chr1	6845450	6845600	+	73	73	-77	TSS	ENST00000476163	ENSG00000171735	protein_coding	CAMTA1	CpG
chr1_6880164_6880314_+	60.5	H9D5	chr1	6880164	6880314	+	13117	-13117	-13267	UTR-3_1	ENST00000486138	ENSG00000171735	protein_coding	CAMTA1	nonCpG
chr1_7831266_7831416_+	43.4	H9D5	chr1	7831266	7831416	+	62	62	-88	TSS	ENST00000054666	ENSG00000049245	protein_coding	VAMP3	CpG
chr1_7844637_7844787_+	97	H9D5	chr1	7844637	7844787	+	74	76	-74	TSS	ENST00000377532	ENSG00000049246	protein_coding	PER3	CpG
chr1_7879269_7879419_+	43.4	H9D5	chr1	7879269	7879419	+	34507	-34507	-34657	CDS_13	ENST00000361923	ENSG00000049246	protein_coding	PER3	nonCpG
chr1_8021648_8021798_+	318.5	H9D5	chr1	8021648	8021798	+	74	74	-76	TSS	ENST00000460192	ENSG00000116288	protein_coding	PARK7	CpG
chr1_8022747_8022897_+	361.9	H9D5	chr1	8022747	8022897	+	71	79	-71	TSS	ENST00000497113	ENSG00000116288	protein_coding	PARK7	nonCpG
chr1_8086478_8086628_+	45.4	H9D5	chr1	8086478	8086628	+	169	319	169	Promoter-oTSS	ENST00000445300	ENSG00000238290	lincRNA	RP11-431K24.1	CpG
chr1_8716427_8716577_-	43.4	H9D5	chr1	8716427	8716577	-	3	3	-147	TSS	ENST00000400907	ENSG00000142599	protein_coding	RERE	nonCpG
chr1_8921415_8921565_-	60	H9D5	chr1	8921415	8921565	-	9791	9941	9791	UTR-3_1	ENST00000464920	ENSG00000074800	protein_coding	ENO1	nonCpG
chr1_8923327_8923477_-	85.8	H9D5	chr1	8923327	8923477	-	7879	8029	7879	UTR-3_3	ENST00000464920	ENSG00000074800	protein_coding	ENO1	nonCpG
chr1_8924078_8924228_-	111.7	H9D5	chr1	8924078	8924228	-	7128	7278	7128	UTR-3_4	ENST00000464920	ENSG00000074800	protein_coding	ENO1	nonCpG
chr1_8925448_8925598_-	40	H9D5	chr1	8925448	8925598	-	5758	5908	5758	UTR-3_5	ENST00000464920	ENSG00000074800	protein_coding	ENO1	nonCpG
chr1_8938674_8938824_-	7575.7	H9D5	chr1	8938674	8938824	-	75	75	-75	TSS	ENST00000234590	ENSG00000074800	protein_coding	ENO1	CpG
chr1_8967792_8967942_-	75.6	H9D5	chr1	8967792	8967942	-	11	11	-139	TSS	ENST00000424862	ENSG00000232208	pseudogene	RP3-477M7.5	nonCpG
chr1_9747506_9747656_-	75.1	H9D5	chr1	9747506	9747656	-	43	107	-43	TSS	ENST00000415330	ENSG00000231789	antisense	RP11-558F24.4	nonCpG
chr1_9791294_9791444_-	49.7	H9D5	chr1	9791294	9791444	-	2100	2250	2100	UTR-3_2	ENST00000477264	ENSG00000171603	protein_coding	CLSTN1	CpG
chr1_9793532_9793682_-	39.5	H9D5	chr1	9793532	9793682	-	12	12	-138	TSS	ENST00000477264	ENSG00000171603	protein_coding	CLSTN1	nonCpG
chr1_9794128_9794278_-	40	H9D5	chr1	9794128	9794278	-	17361	17511	17361	CDS_5	ENST00000435891	ENSG00000171603	protein_coding	CLSTN1	nonCpG
chr1_9833379_9833529_-	46.3	H9D5	chr1	9833379	9833529	-	50513	50663	50513	CDS_17	ENST00000361311	ENSG00000171603	protein_coding	CLSTN1	nonCpG
chr1_10002768_10002918_-	400.9	H9D5	chr1	10002768	10002918	-	58	58	-92	TSS	ENST00000400903	ENSG00000162441	protein_coding	LZIC	nonCpG
chr1_10003339_10003489_-	117.5	H9D5	chr1	10003339	10003489	-	67	83	-67	TSS	ENST00000541052	ENSG00000162441	protein_coding	LZIC	CpG
chr1_10003417_10003567_+	88.3	H9D5	chr1	10003417	10003567	+	69	69	-81	TSS	ENST00000462686	ENSG00000173614	protein_coding	NMNAT1	CpG
chr1_10032000_10032150_+	144.8	H9D5	chr1	10032000	10032150	+	28455	-28455	-28605	UTR-5_2	ENST00000492735	ENSG00000173614	protein_coding	NMNAT1	nonCpG
chr1_10093196_10093346_+	247.3	H9D5	chr1	10093196	10093346	+	15	135	-15	TSS	ENST00000377153	ENSG00000130939	protein_coding	UBE4B	CpG
chr1_10355067_10355217_+	41	H9D5	chr1	10355067	10355217	+	62760	-62760	-62910	CDS_17	ENST00000377081	ENSG00000054523	protein_coding	KIF1B	nonCpG
chr1_10459046_10459196_+	585.2	H9D5	chr1	10459046	10459196	+	71	79	-71	TSS	ENST00000541529	ENSG00000142657	protein_coding	PGD	CpG
chr1_10459611_10459761_+	411.1	H9D5	chr1	10459611	10459761	+	73	77	-73	TSS	ENST00000460189	ENSG00000142657	protein_coding	PGD	CpG
chr1_10479610_10479760_+	57.5	H9D5	chr1	10479610	10479760	+	742	-742	-892	UTR-5_2	ENST00000496718	ENSG00000142657	protein_coding	PGD	nonCpG
chr1_10490415_10490565_+	340.9	H9D5	chr1	10490415	10490565	+	66	84	-66	TSS	ENST00000309048	ENSG00000175279	protein_coding	APITD1	CpG
chr1_10490755_10490905_+	49.7	H9D5	chr1	10490755	10490905	+	66	84	-66	TSS	ENST00000477755	ENSG00000175279	protein_coding	APITD1	CpG
chr1_10532474_10532624_-	151.7	H9D5	chr1	10532474	10532624	-	71	71	-79	TSS	ENST00000377036	ENSG00000160049	protein_coding	DFFA	CpG
chr1_10534928_10535078_+	43.9	H9D5	chr1	10534928	10535078	+	71	79	-71	TSS	ENST00000538836	ENSG00000142655	protein_coding	PEX14	CpG
chr1_10555253_10555403_+	78	H9D5	chr1	10555253	10555403	+	20215	-20215	-20365	CDS_2	ENST00000491661	ENSG00000142655	protein_coding	PEX14	nonCpG
chr1_10856628_10856778_-	37.6	H9D5	chr1	10856628	10856778	-	73	77	-73	TSS	ENST00000377022	ENSG00000130940	protein_coding	CASZ1	CpG
chr1_11072633_11072783_+	259.9	H9D5	chr1	11072633	11072783	+	72	78	-72	TSS	ENST00000476201	ENSG00000120948	protein_coding	TARDBP	CpG
chr1_11076824_11076974_+	32.2	H9D5	chr1	11076824	11076974	+	3052	-3052	-3202	CDS_2	ENST00000315091	ENSG00000120948	protein_coding	TARDBP	nonCpG
chr1_11083174_11083324_+	37.6	H9D5	chr1	11083174	11083324	+	70	80	-70	TSS	ENST00000496840	ENSG00000120948	protein_coding	TARDBP	nonCpG
chr1_11159833_11159983_-	307.2	H9D5	chr1	11159833	11159983	-	72	78	-72	TSS	ENST00000460196	ENSG00000171824	protein_coding	EXOSC10	CpG
chr1_11322521_11322671_-	36.1	H9D5	chr1	11322521	11322671	-	43	43	-107	TSS	ENST00000361445	ENSG00000198793	protein_coding	MTOR	CpG
chr1_11741104_11741254_-	182.4	H9D5	chr1	11741104	11741254	-	71	71	-79	TSS	ENST00000376669	ENSG00000116670	protein_coding	MAD2L2	CpG
chr1_11751471_11751621_-	332.6	H9D5	chr1	11751471	11751621	-	63	63	-87	TSS	ENST00000376672	ENSG00000116670	protein_coding	MAD2L2	CpG
chr1_11796114_11796264_+	65.4	H9D5	chr1	11796114	11796264	+	72	72	-78	TSS	ENST00000494437	ENSG00000177674	protein_coding	AGTRAP	CpG
chr1_11866223_11866373_+	58.5	H9D5	chr1	11866223	11866373	+	74	74	-76	TSS	ENST00000376487	ENSG00000011021	protein_coding	CLCN6	CpG
chr1_11994671_11994821_+	109.7	H9D5	chr1	11994671	11994821	+	71	79	-71	TSS	ENST00000449038	ENSG00000083444	protein_coding	PLOD1	CpG
chr1_12041949_12042099_+	61.9	H9D5	chr1	12041949	12042099	+	51	99	-51	TSS	ENST00000412236	ENSG00000116688	protein_coding	MFN2	nonCpG
chr1_12079448_12079598_+	49.3	H9D5	chr1	12079448	12079598	+	74	74	-76	TSS	ENST00000478749	ENSG00000116691	protein_coding	MIIP	CpG
chr1_12081626_12081776_+	62.9	H9D5	chr1	12081626	12081776	+	2037	-2037	-2187	UTR-5_2	ENST00000436478	ENSG00000116691	protein_coding	MIIP	nonCpG
chr1_12290029_12290179_+	76.1	H9D5	chr1	12290029	12290179	+	56	94	-56	TSS	ENST00000356315	ENSG00000048707	protein_coding	VPS13D	CpG
chr1_13910209_13910359_+	38	H9D5	chr1	13910209	13910359	+	47	47	-103	TSS	ENST00000376057	ENSG00000162493	protein_coding	PDPN	CpG
chr1_14075835_14075985_+	193.1	H9D5	chr1	14075835	14075985	+	74	74	-76	TSS	ENST00000343137	ENSG00000116731	protein_coding	PRDM2	CpG
chr1_14099496_14099646_+	50.7	H9D5	chr1	14099496	14099646	+	1276	-1276	-1426	UTR-5_2	ENST00000487453	ENSG00000116731	protein_coding	PRDM2	nonCpG
chr1_15853289_15853439_+	206.3	H9D5	chr1	15853289	15853439	+	18	18	-132	TSS	ENST00000375838	ENSG00000116138	protein_coding	DNAJC16	CpG
chr1_16134116_16134266_-	223.4	H9D5	chr1	16134116	16134266	-	72	78	-72	TSS	ENST00000538385	ENSG00000233954	pseudogene	RP11-169K16.7	nonCpG
chr1_16154632_16154782_+	162.4	H9D5	chr1	16154632	16154782	+	59	91	-59	TSS	ENST00000395968	ENSG00000178715	pseudogene	RP11-169K16.8	nonCpG
chr1_16161342_16161492_-	59	H9D5	chr1	16161342	16161492	-	863	1013	863	Exon1	ENST00000535249	ENSG00000179743	antisense	RP11-169K16.9	CpG
chr1_16255079_16255229_+	33.2	H9D5	chr1	16255079	16255229	+	80721	-80721	-80871	CDS_11	ENST00000375759	ENSG00000065526	protein_coding	SPEN	nonCpG
chr1_16260376_16260526_-	136.1	H9D5	chr1	16260376	16260526	-	8691	8841	8691	Intergenic	ENST00000462525	ENSG00000116809	protein_coding	ZBTB17	nonCpG
chr1_16302521_16302671_-	38.5	H9D5	chr1	16302521	16302671	-	72	78	-72	TSS	ENST00000479282	ENSG00000116809	protein_coding	ZBTB17	CpG
chr1_16678864_16679014_-	138.5	H9D5	chr1	16678864	16679014	-	65	85	-65	TSS	ENST00000375592	ENSG00000037637	protein_coding	FBXO42	CpG
chr1_16693655_16693805_+	298	H9D5	chr1	16693655	16693805	+	74	74	-76	TSS	ENST00000486763	ENSG00000055070	protein_coding	SZRD1	CpG
chr1_16695959_16696109_-	100	H9D5	chr1	16695959	16696109	-	66	66	-84	TSS	ENST00000445689	ENSG00000226457	pseudogene	RP11-430L17.1	nonCpG
chr1_16719650_16719800_+	57.1	H9D5	chr1	16719650	16719800	+	25445	-25445	-25595	UTR-5_3	ENST00000472461	ENSG00000055070	protein_coding	SZRD1	nonCpG
chr1_16767165_16767315_+	243.8	H9D5	chr1	16767165	16767315	+	72	72	-78	TSS	ENST00000492095	ENSG00000157191	protein_coding	NECAP2	CpG
chr1_16939947_16940097_-	341.9	H9D5	chr1	16939947	16940097	-	68	82	-68	TSS	ENST00000449853	ENSG00000219481	protein_coding	NBPF1	CpG
chr1_16946600_16946750_+	31.7	H9D5	chr1	16946600	16946750	+	2715	-2715	-2865	Intergenic	ENST00000607700	ENSG00000271732	lincRNA	RP5-1182A14.5	nonCpG
chr1_16969566_16969716_-	33.7	H9D5	chr1	16969566	16969716	-	1462	1612	1462	Exon5	ENST00000362058	ENSG00000215908	lincRNA	CROCCP2	nonCpG
chr1_16971079_16971229_-	237.5	H9D5	chr1	16971079	16971229	-	51	99	-51	TSS	ENST00000362058	ENSG00000215908	lincRNA	CROCCP2	CpG
chr1_17248351_17248501_+	82.9	H9D5	chr1	17248351	17248501	+	57	93	-57	TSS	ENST00000375541	ENSG00000058453	protein_coding	CROCC	nonCpG
chr1_17304737_17304887_-	18908.6	H9D5	chr1	17304737	17304887	-	72	72	-78	TSS	ENST00000478684	ENSG00000117122	protein_coding	MFAP2	nonCpG
chr1_17380449_17380599_-	120	H9D5	chr1	17380449	17380599	-	73	77	-73	TSS	ENST00000466613	ENSG00000117118	protein_coding	SDHB	CpG
chr1_17733689_17733839_-	44.4	H9D5	chr1	17733689	17733839	-	32381	32531	32381	UTR-3_1	ENST00000375436	ENSG00000179051	protein_coding	RCC2	nonCpG
chr1_17766130_17766280_-	58.5	H9D5	chr1	17766130	17766280	-	60	90	-60	TSS	ENST00000375436	ENSG00000179051	protein_coding	RCC2	nonCpG
chr1_19536685_19536835_-	437.9	H9D5	chr1	19536685	19536835	-	65	85	-65	TSS	ENST00000375254	ENSG00000127481	protein_coding	UBR4	CpG
chr1_19536934_19537084_+	115.1	H9D5	chr1	19536934	19537084	+	60	60	-90	TSS	ENST00000437898	ENSG00000230424	antisense	RP1-43E13.2	CpG
chr1_19577937_19578087_-	297	H9D5	chr1	19577937	19578087	-	71	79	-71	TSS	ENST00000375208	ENSG00000127463	protein_coding	EMC1	CpG
chr1_19746170_19746320_-	260.9	H9D5	chr1	19746170	19746320	-	75	75	-75	TSS	ENST00000375144	ENSG00000077549	protein_coding	CAPZB	nonCpG
chr1_19811930_19812080_-	175.1	H9D5	chr1	19811930	19812080	-	73	77	-73	TSS	ENST00000264203	ENSG00000077549	protein_coding	CAPZB	CpG
chr1_19923434_19923584_+	566.2	H9D5	chr1	19923434	19923584	+	60	60	-90	TSS	ENST00000467029	ENSG00000173436	protein_coding	MINOS1	CpG
chr1_19934498_19934648_+	986.6	H9D5	chr1	19934498	19934648	+	41	109	-41	TSS	ENST00000457263	ENSG00000226396	pseudogene	RPS14P3	nonCpG
chr1_20812369_20812519_+	102.4	H9D5	chr1	20812369	20812519	+	39962	40112	39962	Intergenic	ENST00000443195	ENSG00000215520	pseudogene	RPS4XP4	CpG
chr1_20812655_20812805_-	42.9	H9D5	chr1	20812655	20812805	-	58	58	-92	TSS	ENST00000375078	ENSG00000162545	protein_coding	CAMK2N1	CpG
chr1_20834547_20834697_-	60	H9D5	chr1	20834547	20834697	-	43	107	-43	TSS	ENST00000264198	ENSG00000090432	protein_coding	MUL1	CpG
chr1_20987787_20987937_-	547.2	H9D5	chr1	20987787	20987937	-	75	75	-75	TSS	ENST00000477229	ENSG00000244038	protein_coding	DDOST	CpG
chr1_21071331_21071481_-	42.4	H9D5	chr1	21071331	21071481	-	4759	4909	4759	UTR-3_2	ENST00000488722	ENSG00000127483	protein_coding	HP1BP3	nonCpG
chr1_21106330_21106480_-	34.1	H9D5	chr1	21106330	21106480	-	554	704	554	UTR-3_2	ENST00000487117	ENSG00000127483	protein_coding	HP1BP3	nonCpG
chr1_21106959_21107109_-	70.7	H9D5	chr1	21106959	21107109	-	75	75	-75	TSS	ENST00000487117	ENSG00000127483	protein_coding	HP1BP3	nonCpG
chr1_21113725_21113875_-	428.7	H9D5	chr1	21113725	21113875	-	70	80	-70	TSS	ENST00000424732	ENSG00000127483	protein_coding	HP1BP3	CpG
chr1_21191130_21191280_-	37.1	H9D5	chr1	21191130	21191280	-	35126	35276	35126	CDS_16	ENST00000537738	ENSG00000075151	protein_coding	EIF4G3	nonCpG
chr1_21671922_21672072_-	41	H9D5	chr1	21671922	21672072	-	75	75	-75	TSS	ENST00000415912	ENSG00000117298	protein_coding	ECE1	CpG
chr1_21672092_21672242_+	112.7	H9D5	chr1	21672092	21672242	+	52237	52387	52237	Intergenic	ENST00000537790	ENSG00000236216	pseudogene	PPP1R11P1	CpG
chr1_21766555_21766705_+	86.3	H9D5	chr1	21766555	21766705	+	75	75	-75	TSS	ENST00000478653	ENSG00000142794	protein_coding	NBPF3	CpG
chr1_21835817_21835967_+	123.9	H9D5	chr1	21835817	21835967	+	72	72	-78	TSS	ENST00000468526	ENSG00000162551	protein_coding	ALPL	CpG
chr1_21995775_21995925_-	34.6	H9D5	chr1	21995775	21995925	-	26	26	-124	TSS	ENST00000317967	ENSG00000076864	protein_coding	RAP1GAP	CpG
chr1_22021639_22021789_-	35.6	H9D5	chr1	22021639	22021789	-	9319	9469	9319	UTR-3_3	ENST00000464577	ENSG00000090686	protein_coding	USP48	nonCpG
chr1_22050439_22050589_-	31.7	H9D5	chr1	22050439	22050589	-	1023	1173	1023	CDS_15	ENST00000374732	ENSG00000090686	protein_coding	USP48	nonCpG
chr1_22351929_22352079_+	50.7	H9D5	chr1	22351929	22352079	+	74	74	-76	TSS	ENST00000420503	ENSG00000218510	lincRNA	LINC00339	CpG
chr1_22379080_22379230_+	32.2	H9D5	chr1	22379080	22379230	+	70	80	-70	TSS	ENST00000344548	ENSG00000070831	protein_coding	CDC42	CpG
chr1_23240778_23240928_+	44.4	H9D5	chr1	23240778	23240928	+	203321	-203321	-203471	UTR-3_1	ENST00000400191	ENSG00000133216	protein_coding	EPHB2	nonCpG
chr1_23356885_23357035_+	47.3	H9D5	chr1	23356885	23357035	+	10898	-10898	-11048	CDS_2	ENST00000542151	ENSG00000004487	protein_coding	KDM1A	nonCpG
chr1_23376803_23376953_+	41	H9D5	chr1	23376803	23376953	+	36	114	-36	TSS	ENST00000481879	ENSG00000004487	protein_coding	KDM1A	nonCpG
chr1_23381487_23381637_+	33.2	H9D5	chr1	23381487	23381637	+	4570	-4570	-4720	UTR-5_3	ENST00000481879	ENSG00000004487	protein_coding	KDM1A	nonCpG
chr1_23382350_23382500_+	34.6	H9D5	chr1	23382350	23382500	+	36363	-36363	-36513	CDS_7	ENST00000542151	ENSG00000004487	protein_coding	KDM1A	nonCpG
chr1_23383901_23384051_+	48.8	H9D5	chr1	23383901	23384051	+	37914	-37914	-38064	CDS_8	ENST00000542151	ENSG00000004487	protein_coding	KDM1A	nonCpG
chr1_23394957_23395107_+	32.2	H9D5	chr1	23394957	23395107	+	48970	-48970	-49120	CDS_11	ENST00000542151	ENSG00000004487	protein_coding	KDM1A	nonCpG
chr1_23420304_23420454_-	53.2	H9D5	chr1	23420304	23420454	-	15169	15319	15169	CDS_2	ENST00000374623	ENSG00000169641	protein_coding	LUZP1	nonCpG
chr1_23435547_23435697_-	54.1	H9D5	chr1	23435547	23435697	-	74	76	-74	TSS	ENST00000374623	ENSG00000169641	protein_coding	LUZP1	nonCpG
chr1_23495271_23495421_-	175.1	H9D5	chr1	23495271	23495421	-	70	80	-70	TSS	ENST00000418342	ENSG00000169641	protein_coding	LUZP1	nonCpG
chr1_23637075_23637225_-	111.7	H9D5	chr1	23637075	23637225	-	1161	1311	1161	UTR-3_1	ENST00000476660	ENSG00000125944	protein_coding	HNRNPR	nonCpG
chr1_23640122_23640272_-	70.7	H9D5	chr1	23640122	23640272	-	19852	20002	19852	UTR-3_1	ENST00000470941	ENSG00000125944	protein_coding	HNRNPR	nonCpG
chr1_23645110_23645260_-	202.9	H9D5	chr1	23645110	23645260	-	14864	15014	14864	UTR-3_2	ENST00000470941	ENSG00000125944	protein_coding	HNRNPR	nonCpG
chr1_23648082_23648232_-	79	H9D5	chr1	23648082	23648232	-	11892	12042	11892	UTR-3_3	ENST00000470941	ENSG00000125944	protein_coding	HNRNPR	nonCpG
chr1_23650152_23650302_-	82.4	H9D5	chr1	23650152	23650302	-	9822	9972	9822	Intron	ENST00000470941	ENSG00000125944	protein_coding	HNRNPR	nonCpG
chr1_23665027_23665177_-	66.8	H9D5	chr1	23665027	23665177	-	15	15	-135	TSS	ENST00000463552	ENSG00000125944	protein_coding	HNRNPR	nonCpG
chr1_23667439_23667589_-	160.9	H9D5	chr1	23667439	23667589	-	3166	3316	3166	UTR-5_1	ENST00000302271	ENSG00000125944	protein_coding	HNRNPR	nonCpG
chr1_23670735_23670885_-	1546	H9D5	chr1	23670735	23670885	-	75	75	-75	TSS	ENST00000490652	ENSG00000125944	protein_coding	HNRNPR	CpG
chr1_23885915_23886065_-	712.5	H9D5	chr1	23885915	23886065	-	19	19	-131	TSS	ENST00000486541	ENSG00000117318	protein_coding	ID3	CpG
chr1_24019023_24019173_+	3093.9	H9D5	chr1	24019023	24019173	+	75	75	-75	TSS	ENST00000443624	ENSG00000142676	protein_coding	RPL11	nonCpG
chr1_24069904_24070054_+	139	H9D5	chr1	24069904	24070054	+	57	57	-93	TSS	ENST00000609199	ENSG00000011007	protein_coding	TCEB3	CpG
chr1_24085927_24086077_+	34.1	H9D5	chr1	24085927	24086077	+	15966	-15966	-16116	UTR-3_1	ENST00000609199	ENSG00000011007	protein_coding	TCEB3	nonCpG
chr1_24151856_24152006_-	44.9	H9D5	chr1	24151856	24152006	-	62	62	-88	TSS	ENST00000436439	ENSG00000117305	protein_coding	HMGCL	nonCpG
chr1_24477920_24478070_+	30.2	H9D5	chr1	24477920	24478070	+	48659	48809	48659	Intergenic	ENST00000439059	ENSG00000230023	lincRNA	RP11-10N16.2	nonCpG
chr1_24727874_24728024_-	198.5	H9D5	chr1	24727874	24728024	-	75	75	-75	TSS	ENST00000440416	ENSG00000001460	protein_coding	STPG1	nonCpG
chr1_24740197_24740347_-	235.6	H9D5	chr1	24740197	24740347	-	33	33	-117	TSS	ENST00000337248	ENSG00000001460	protein_coding	STPG1	CpG
chr1_24742217_24742367_+	37.1	H9D5	chr1	24742217	24742367	+	75	75	-75	TSS	ENST00000003912	ENSG00000001461	protein_coding	NIPAL3	nonCpG
chr1_24754379_24754529_+	47.8	H9D5	chr1	24754379	24754529	+	8342	-8342	-8492	Intron	ENST00000428131	ENSG00000001461	protein_coding	NIPAL3	nonCpG
chr1_24969689_24969839_+	384.3	H9D5	chr1	24969689	24969839	+	74	76	-74	TSS	ENST00000468822	ENSG00000133226	protein_coding	SRRM1	CpG
chr1_24972400_24972550_+	80	H9D5	chr1	24972400	24972550	+	2351	-2351	-2501	UTR-5_2	ENST00000596378	ENSG00000133226	protein_coding	SRRM1	nonCpG
chr1_24975292_24975442_+	42.9	H9D5	chr1	24975292	24975442	+	26	124	-26	TSS	ENST00000537199	ENSG00000133226	protein_coding	SRRM1	nonCpG
chr1_24995935_24996085_-	1004.6	H9D5	chr1	24995935	24996085	-	2357	-2357	-2507	Intergenic	ENST00000459464	ENSG00000238986	snoRNA	snoU13	nonCpG
chr1_24996636_24996786_-	101.4	H9D5	chr1	24996636	24996786	-	3058	-3058	-3208	Intergenic	ENST00000459464	ENSG00000238986	snoRNA	snoU13	nonCpG
chr1_25071798_25071948_+	1652.3	H9D5	chr1	25071798	25071948	+	74	74	-76	TSS	ENST00000497755	ENSG00000169504	protein_coding	CLIC4	CpG
chr1_25167931_25168081_+	30.7	H9D5	chr1	25167931	25168081	+	96059	-96059	-96209	UTR-3_1	ENST00000488683	ENSG00000169504	protein_coding	CLIC4	nonCpG
chr1_25169136_25169286_+	41	H9D5	chr1	25169136	25169286	+	97264	-97264	-97414	Intron	ENST00000488683	ENSG00000169504	protein_coding	CLIC4	nonCpG
chr1_25169680_25169830_+	30.7	H9D5	chr1	25169680	25169830	+	97808	-97808	-97958	Intron	ENST00000488683	ENSG00000169504	protein_coding	CLIC4	nonCpG
chr1_25558629_25558779_-	8062.9	H9D5	chr1	25558629	25558779	-	144	294	144	UTR-3_2	ENST00000474160	ENSG00000117614	protein_coding	SYF2	CpG
chr1_25559012_25559162_+	56.1	H9D5	chr1	25559012	25559162	+	15165	15315	15165	Intergenic	ENST00000607698	ENSG00000272432	lincRNA	RP3-465N24.6	CpG
chr1_25573870_25574020_-	154.6	H9D5	chr1	25573870	25574020	-	75	75	-75	TSS	ENST00000498238	ENSG00000117616	protein_coding	C1orf63	CpG
chr1_25664734_25664884_+	332.1	H9D5	chr1	25664734	25664884	+	74	76	-74	TSS	ENST00000491936	ENSG00000183726	protein_coding	TMEM50A	CpG
chr1_25666890_25667040_+	34.1	H9D5	chr1	25666890	25667040	+	1940	-1940	-2090	UTR-5_2	ENST00000468704	ENSG00000183726	protein_coding	TMEM50A	nonCpG
chr1_25725128_25725278_+	157.5	H9D5	chr1	25725128	25725278	+	74	74	-76	TSS	ENST00000541879	ENSG00000238084	pseudogene	RP3-469D22.1	nonCpG
chr1_26146370_26146520_+	111.2	H9D5	chr1	26146370	26146520	+	75	75	-75	TSS	ENST00000494293	ENSG00000117640	protein_coding	MTFR1L	CpG
chr1_26149433_26149583_+	78.5	H9D5	chr1	26149433	26149583	+	53	53	-97	TSS	ENST00000531361	ENSG00000117640	protein_coding	MTFR1L	nonCpG
chr1_26185873_26186023_-	120.9	H9D5	chr1	26185873	26186023	-	30	30	-120	TSS	ENST00000538789	ENSG00000127423	protein_coding	AUNIP	CpG
chr1_26231157_26231307_-	7318.2	H9D5	chr1	26231157	26231307	-	312	462	312	UTR-5_1	ENST00000374291	ENSG00000117632	protein_coding	STMN1	nonCpG
chr1_26438244_26438394_+	35.1	H9D5	chr1	26438244	26438394	+	67	83	-67	TSS	ENST00000374271	ENSG00000175087	protein_coding	PDIK1L	CpG
chr1_26503923_26504073_+	48.3	H9D5	chr1	26503923	26504073	+	74	76	-74	TSS	ENST00000374253	ENSG00000142675	protein_coding	CNKSR1	nonCpG
chr1_26560630_26560780_+	165.8	H9D5	chr1	26560630	26560780	+	62	62	-88	TSS	ENST00000252992	ENSG00000130695	protein_coding	CEP85	CpG
chr1_26606481_26606631_+	906.1	H9D5	chr1	26606481	26606631	+	19	131	-19	TSS	ENST00000319041	ENSG00000142669	protein_coding	SH3BGRL3	CpG
chr1_26624479_26624629_-	34.6	H9D5	chr1	26624479	26624629	-	38	38	-112	TSS	ENST00000496466	ENSG00000158062	protein_coding	UBXN11	nonCpG
chr1_26737233_26737383_+	1697.2	H9D5	chr1	26737233	26737383	+	74	74	-76	TSS	ENST00000254231	ENSG00000131914	protein_coding	LIN28A	CpG
chr1_26737799_26737949_+	118	H9D5	chr1	26737799	26737949	+	492	-492	-642	CDS_2	ENST00000254231	ENSG00000131914	protein_coding	LIN28A	CpG
chr1_26754326_26754476_+	349.7	H9D5	chr1	26754326	26754476	+	17019	-17019	-17169	UTR-3_1	ENST00000254231	ENSG00000131914	protein_coding	LIN28A	nonCpG
chr1_26755548_26755698_+	128.7	H9D5	chr1	26755548	26755698	+	18241	-18241	-18391	UTR-3_2	ENST00000254231	ENSG00000131914	protein_coding	LIN28A	nonCpG
chr1_26758791_26758941_+	91.2	H9D5	chr1	26758791	26758941	+	70	70	-80	TSS	ENST00000525326	ENSG00000117682	protein_coding	DHDDS	CpG
chr1_26759305_26759455_+	114.1	H9D5	chr1	26759305	26759455	+	74	76	-74	TSS	ENST00000430232	ENSG00000117682	protein_coding	DHDDS	nonCpG
chr1_26798922_26799072_+	661.8	H9D5	chr1	26798922	26799072	+	74	74	-76	TSS	ENST00000464888	ENSG00000198830	protein_coding	HMGN2	CpG
chr1_27056065_27056215_+	76.1	H9D5	chr1	27056065	27056215	+	195	-195	-345	UTR-5_1	ENST00000374152	ENSG00000117713	protein_coding	ARID1A	nonCpG
chr1_27057565_27057715_+	56.6	H9D5	chr1	27057565	27057715	+	1695	-1695	-1845	CDS_2	ENST00000374152	ENSG00000117713	protein_coding	ARID1A	nonCpG
chr1_27059090_27059240_+	36.6	H9D5	chr1	27059090	27059240	+	3220	-3220	-3370	CDS_3	ENST00000374152	ENSG00000117713	protein_coding	ARID1A	nonCpG
chr1_27105951_27106101_+	31.7	H9D5	chr1	27105951	27106101	+	4591	-4591	-4741	UTR-3_2	ENST00000532781	ENSG00000117713	protein_coding	ARID1A	nonCpG
chr1_27107615_27107765_+	90.7	H9D5	chr1	27107615	27107765	+	8161	-8161	-8311	UTR-3_1	ENST00000540690	ENSG00000117713	protein_coding	ARID1A	nonCpG
chr1_27226963_27227113_+	51.7	H9D5	chr1	27226963	27227113	+	235	-235	-385	Intron	ENST00000435827	ENSG00000090273	protein_coding	NUDC	CpG
chr1_27248161_27248311_+	5272.4	H9D5	chr1	27248161	27248311	+	55	55	-95	TSS	ENST00000321265	ENSG00000090273	protein_coding	NUDC	CpG
chr1_27267871_27268021_+	35.1	H9D5	chr1	27267871	27268021	+	19239	-19239	-19389	CDS_2	ENST00000452707	ENSG00000090273	protein_coding	NUDC	nonCpG
chr1_27533349_27533499_+	516	H9D5	chr1	27533349	27533499	+	71	71	-79	TSS	ENST00000449818	ENSG00000225159	pseudogene	NPM1P39	nonCpG
chr1_27648709_27648859_+	59.5	H9D5	chr1	27648709	27648859	+	69	81	-69	TSS	ENST00000498220	ENSG00000186501	protein_coding	TMEM222	CpG
chr1_27651842_27651992_+	110.7	H9D5	chr1	27651842	27651992	+	23	-23	-173	Exon1	ENST00000486001	ENSG00000241547	pseudogene	RP11-4K3__A.5	nonCpG
chr1_27816603_27816753_-	769.6	H9D5	chr1	27816603	27816753	-	66	66	-84	TSS	ENST00000430629	ENSG00000158195	protein_coding	WASF2	CpG
chr1_27929932_27930082_-	61.9	H9D5	chr1	27929932	27930082	-	20	170	20	UTR-5_5	ENST00000247087	ENSG00000126705	protein_coding	AHDC1	CpG
chr1_27930580_27930730_-	111.2	H9D5	chr1	27930580	27930730	-	212	362	212	UTR-3_3	ENST00000480033	ENSG00000126705	protein_coding	AHDC1	CpG
chr1_28052432_28052582_+	76.6	H9D5	chr1	28052432	28052582	+	74	74	-76	TSS	ENST00000419687	ENSG00000009780	protein_coding	FAM76A	CpG
chr1_28099688_28099838_+	32.2	H9D5	chr1	28099688	28099838	+	73	77	-73	TSS	ENST00000468761	ENSG00000117758	protein_coding	STX12	CpG
chr1_28157250_28157400_+	476.5	H9D5	chr1	28157250	28157400	+	74	74	-76	TSS	ENST00000236412	ENSG00000117751	protein_coding	PPP1R8	CpG
chr1_28241011_28241161_-	262.4	H9D5	chr1	28241011	28241161	-	62	88	-62	TSS	ENST00000444045	ENSG00000117748	protein_coding	RPA2	CpG
chr1_28384531_28384681_-	59.5	H9D5	chr1	28384531	28384681	-	67	67	-83	TSS	ENST00000373864	ENSG00000158161	protein_coding	EYA3	nonCpG
chr1_28415067_28415217_-	178	H9D5	chr1	28415067	28415217	-	75	75	-75	TSS	ENST00000540618	ENSG00000158161	protein_coding	EYA3	CpG
chr1_28415229_28415379_+	41	H9D5	chr1	28415229	28415379	+	20870	21020	20870	Intergenic	ENST00000443484	ENSG00000228943	pseudogene	RP5-1053E7.2	CpG
chr1_28422865_28423015_-	364.8	H9D5	chr1	28422865	28423015	-	68	68	-82	TSS	ENST00000436160	ENSG00000228589	pseudogene	SPCS2P4	nonCpG
chr1_28559440_28559590_-	2771.5	H9D5	chr1	28559440	28559590	-	75	75	-75	TSS	ENST00000482674	ENSG00000126698	protein_coding	DNAJC8	CpG
chr1_28562590_28562740_+	4318.5	H9D5	chr1	28562590	28562740	+	74	74	-76	TSS	ENST00000465645	ENSG00000130770	protein_coding	ATPIF1	CpG
chr1_28655499_28655649_+	41.9	H9D5	chr1	28655499	28655649	+	73	73	-77	TSS	ENST00000475655	ENSG00000130772	protein_coding	MED18	CpG
chr1_28696177_28696327_+	368.2	H9D5	chr1	28696177	28696327	+	73	77	-73	TSS	ENST00000493669	ENSG00000204138	protein_coding	PHACTR4	CpG
chr1_28733845_28733995_+	47.8	H9D5	chr1	28733845	28733995	+	37591	-37591	-37741	UTR-5_2	ENST00000493669	ENSG00000204138	protein_coding	PHACTR4	nonCpG
chr1_28785520_28785670_+	31.2	H9D5	chr1	28785520	28785670	+	20839	-20839	-20989	CDS_2	ENST00000373836	ENSG00000204138	protein_coding	PHACTR4	nonCpG
chr1_28835020_28835170_+	66.3	H9D5	chr1	28835020	28835170	+	50	50	-100	TSS	ENST00000363217	ENSG00000200087	snoRNA	SNORA73B	nonCpG
chr1_28856293_28856443_+	91.7	H9D5	chr1	28856293	28856443	+	11087	-11087	-11237	UTR-5_2	ENST00000430407	ENSG00000180198	protein_coding	RCC1	nonCpG
chr1_28880077_28880227_+	80	H9D5	chr1	28880077	28880227	+	44	106	-44	TSS	ENST00000464093	ENSG00000180098	protein_coding	TRNAU1AP	nonCpG
chr1_28948602_28948752_-	48.8	H9D5	chr1	28948602	28948752	-	20765	20915	20765	UTR-5_1	ENST00000263974	ENSG00000120656	protein_coding	TAF12	nonCpG
chr1_28969522_28969672_-	400.4	H9D5	chr1	28969522	28969672	-	75	75	-75	TSS	ENST00000495422	ENSG00000120656	protein_coding	TAF12	CpG
chr1_28969600_28969750_+	40.5	H9D5	chr1	28969600	28969750	+	11	139	-11	TSS	ENST00000420776	ENSG00000229388	lincRNA	RP11-442N24__B.1	CpG
chr1_29063388_29063538_+	114.1	H9D5	chr1	29063388	29063538	+	73	73	-77	TSS	ENST00000478283	ENSG00000198492	protein_coding	YTHDF2	CpG
chr1_29069839_29069989_+	32.2	H9D5	chr1	29069839	29069989	+	6378	-6378	-6528	UTR-5_3	ENST00000478283	ENSG00000198492	protein_coding	YTHDF2	nonCpG
chr1_29213540_29213690_+	156.5	H9D5	chr1	29213540	29213690	+	62	62	-88	TSS	ENST00000343067	ENSG00000159023	protein_coding	EPB41	CpG
chr1_29241006_29241156_+	1386	H9D5	chr1	29241006	29241156	+	66	84	-66	TSS	ENST00000373797	ENSG00000159023	protein_coding	EPB41	CpG
chr1_29309075_29309225_-	4447.2	H9D5	chr1	29309075	29309225	-	45	45	-105	TSS	ENST00000425821	ENSG00000225616	pseudogene	RP4-604A21.1	nonCpG
chr1_29313867_29314017_+	60	H9D5	chr1	29313867	29314017	+	72777	-72777	-72927	UTR-5_2	ENST00000373797	ENSG00000159023	protein_coding	EPB41	nonCpG
chr1_29362261_29362411_+	35.1	H9D5	chr1	29362261	29362411	+	121171	-121171	-121321	CDS_9	ENST00000373797	ENSG00000159023	protein_coding	EPB41	nonCpG
chr1_29365702_29365852_+	33.7	H9D5	chr1	29365702	29365852	+	124612	-124612	-124762	CDS_10	ENST00000373797	ENSG00000159023	protein_coding	EPB41	nonCpG
chr1_29475393_29475543_-	63.4	H9D5	chr1	29475393	29475543	-	32851	33001	32851	UTR-3_1	ENST00000466448	ENSG00000116350	protein_coding	SRSF4	nonCpG
chr1_29476631_29476781_-	37.1	H9D5	chr1	29476631	29476781	-	31613	31763	31613	Intron	ENST00000466448	ENSG00000116350	protein_coding	SRSF4	nonCpG
chr1_29481349_29481499_-	131.2	H9D5	chr1	29481349	29481499	-	4553	4703	4553	UTR-3_1	ENST00000477193	ENSG00000116350	protein_coding	SRSF4	nonCpG
chr1_29508284_29508434_-	52.2	H9D5	chr1	29508284	29508434	-	40	110	-40	TSS	ENST00000466448	ENSG00000116350	protein_coding	SRSF4	CpG
chr1_29557361_29557511_-	42.4	H9D5	chr1	29557361	29557511	-	75	75	-75	TSS	ENST00000373791	ENSG00000116353	protein_coding	MECR	CpG
chr1_31344929_31345079_+	41	H9D5	chr1	31344929	31345079	+	13925	-13925	-14075	Intergenic	ENST00000431202	ENSG00000235143	antisense	RP1-65J11.5	nonCpG
chr1_31345581_31345731_-	41	H9D5	chr1	31345581	31345731	-	5856	6006	5856	UTR-3_1	ENST00000336798	ENSG00000162512	protein_coding	SDC3	nonCpG
chr1_31478805_31478955_-	31.2	H9D5	chr1	31478805	31478955	-	59568	59718	59568	Intron	ENST00000526215	ENSG00000134644	protein_coding	PUM1	nonCpG
chr1_31479876_31480026_-	31.7	H9D5	chr1	31479876	31480026	-	58497	58647	58497	UTR-3_2	ENST00000526215	ENSG00000134644	protein_coding	PUM1	nonCpG
chr1_31532349_31532499_-	131.7	H9D5	chr1	31532349	31532499	-	2264	2414	2264	UTR-5_1	ENST00000531867	ENSG00000134644	protein_coding	PUM1	nonCpG
chr1_31538467_31538617_-	915.4	H9D5	chr1	31538467	31538617	-	75	75	-75	TSS	ENST00000424085	ENSG00000134644	protein_coding	PUM1	CpG
chr1_31769560_31769710_-	392.6	H9D5	chr1	31769560	31769710	-	69	69	-81	TSS	ENST00000463988	ENSG00000060688	protein_coding	SNRNP40	CpG
chr1_31769772_31769922_+	566.7	H9D5	chr1	31769772	31769922	+	72	72	-78	TSS	ENST00000479629	ENSG00000121766	protein_coding	ZCCHC17	CpG
chr1_31782816_31782966_+	805.7	H9D5	chr1	31782816	31782966	+	12923	-12923	-13073	UTR-5_2	ENST00000490049	ENSG00000121766	protein_coding	ZCCHC17	nonCpG
chr1_31886972_31887122_-	33.2	H9D5	chr1	31886972	31887122	-	15492	15642	15492	Intergenic	ENST00000596131	ENSG00000268950	protein_coding	AC114494.1	CpG
chr1_31898181_31898331_-	152.6	H9D5	chr1	31898181	31898331	-	4283	4433	4283	Intergenic	ENST00000596131	ENSG00000268950	protein_coding	AC114494.1	nonCpG
chr1_32384870_32385020_-	33.2	H9D5	chr1	32384870	32385020	-	60	90	-60	TSS	ENST00000532001	ENSG00000184007	protein_coding	PTP4A2	nonCpG
chr1_32479792_32479942_+	81.9	H9D5	chr1	32479792	32479942	+	10	-10	-160	UTR-5_1	ENST00000484270	ENSG00000121774	protein_coding	KHDRBS1	CpG
chr1_32495821_32495971_+	94.6	H9D5	chr1	32495821	32495971	+	16039	-16039	-16189	UTR-5_2	ENST00000484270	ENSG00000121774	protein_coding	KHDRBS1	nonCpG
chr1_32508052_32508202_+	62.4	H9D5	chr1	32508052	32508202	+	28270	-28270	-28420	UTR-5_9	ENST00000484270	ENSG00000121774	protein_coding	KHDRBS1	nonCpG
chr1_32508795_32508945_+	34.6	H9D5	chr1	32508795	32508945	+	29013	-29013	-29163	Intron	ENST00000484270	ENSG00000121774	protein_coding	KHDRBS1	nonCpG
chr1_32573573_32573723_+	196.1	H9D5	chr1	32573573	32573723	+	65	65	-85	TSS	ENST00000373625	ENSG00000025800	protein_coding	KPNA6	nonCpG
chr1_32620113_32620263_+	54.6	H9D5	chr1	32620113	32620263	+	11534	-11534	-11684	CDS_2	ENST00000545542	ENSG00000025800	protein_coding	KPNA6	nonCpG
chr1_32645208_32645358_+	97.5	H9D5	chr1	32645208	32645358	+	72	78	-72	TSS	ENST00000373610	ENSG00000084652	protein_coding	TXLNA	CpG
chr1_32645838_32645988_+	326.8	H9D5	chr1	32645838	32645988	+	173	-173	-323	UTR-5_1	ENST00000373609	ENSG00000084652	protein_coding	TXLNA	nonCpG
chr1_32667437_32667587_+	146.8	H9D5	chr1	32667437	32667587	+	141	-141	-291	UTR-5_1	ENST00000483009	ENSG00000160050	protein_coding	CCDC28B	nonCpG
chr1_32671174_32671324_+	31.2	H9D5	chr1	32671174	32671324	+	63	87	-63	TSS	ENST00000291358	ENSG00000160051	protein_coding	IQCC	CpG
chr1_32671677_32671827_+	45.8	H9D5	chr1	32671677	32671827	+	416	-416	-566	CDS_2	ENST00000291358	ENSG00000160051	protein_coding	IQCC	CpG
chr1_32688063_32688213_+	547.7	H9D5	chr1	32688063	32688213	+	68	82	-68	TSS	ENST00000474371	ENSG00000084623	protein_coding	EIF3I	nonCpG
chr1_32757630_32757780_+	503.3	H9D5	chr1	32757630	32757780	+	56	56	-94	TSS	ENST00000373548	ENSG00000116478	protein_coding	HDAC1	CpG
chr1_32768146_32768296_+	40	H9D5	chr1	32768146	32768296	+	10154	-10154	-10304	UTR-5_2	ENST00000373541	ENSG00000116478	protein_coding	HDAC1	nonCpG
chr1_32799941_32800091_-	96.6	H9D5	chr1	32799941	32800091	-	1889	2039	1889	UTR-3_1	ENST00000329421	ENSG00000175130	protein_coding	MARCKSL1	nonCpG
chr1_32859667_32859817_-	74.6	H9D5	chr1	32859667	32859817	-	209	359	209	CDS_3	ENST00000527513	ENSG00000160058	protein_coding	BSDC1	CpG
chr1_32946415_32946565_+	40.5	H9D5	chr1	32946415	32946565	+	15746	-15746	-15896	CDS_2	ENST00000609129	ENSG00000273274	protein_coding	ZBTB8B	nonCpG
chr1_33116061_33116211_-	510.6	H9D5	chr1	33116061	33116211	-	75	75	-75	TSS	ENST00000473294	ENSG00000176261	protein_coding	ZBTB8OS	nonCpG
chr1_33116471_33116621_-	167.3	H9D5	chr1	33116471	33116621	-	33	33	-117	TSS	ENST00000479075	ENSG00000176261	protein_coding	ZBTB8OS	CpG
chr1_33116743_33116893_+	359.9	H9D5	chr1	33116743	33116893	+	75	75	-75	TSS	ENST00000525506	ENSG00000162521	protein_coding	RBBP4	CpG
chr1_33117438_33117588_+	94.1	H9D5	chr1	33117438	33117588	+	351	-351	-501	UTR-5_2	ENST00000445722	ENSG00000162521	protein_coding	RBBP4	nonCpG
chr1_33145165_33145315_+	62.4	H9D5	chr1	33145165	33145315	+	10309	-10309	-10459	CDS_6	ENST00000482190	ENSG00000162521	protein_coding	RBBP4	nonCpG
chr1_33282906_33283056_-	659.4	H9D5	chr1	33282906	33283056	-	12	12	-138	TSS	ENST00000481895	ENSG00000134684	protein_coding	YARS	CpG
chr1_33283141_33283291_+	121.4	H9D5	chr1	33283141	33283291	+	51	51	-99	TSS	ENST00000356689	ENSG00000116497	protein_coding	S100PBP	CpG
chr1_33290837_33290987_+	103.9	H9D5	chr1	33290837	33290987	+	340	-340	-490	UTR-5_1	ENST00000530552	ENSG00000116497	protein_coding	S100PBP	nonCpG
chr1_33502417_33502567_-	155.1	H9D5	chr1	33502417	33502567	-	70	70	-80	TSS	ENST00000467905	ENSG00000004455	protein_coding	AK2	CpG
chr1_35321514_35321664_-	39	H9D5	chr1	35321514	35321664	-	2982	3132	2982	UTR-5_1	ENST00000417239	ENSG00000163866	protein_coding	SMIM12	nonCpG
chr1_35325304_35325454_-	64.4	H9D5	chr1	35325304	35325454	-	52	52	-98	TSS	ENST00000456842	ENSG00000163866	protein_coding	SMIM12	CpG
chr1_35450851_35451001_-	95.6	H9D5	chr1	35450851	35451001	-	63	63	-87	TSS	ENST00000417456	ENSG00000241014	processed_transcript	RP11-244H3.1	CpG
chr1_35497252_35497402_-	30.7	H9D5	chr1	35497252	35497402	-	60	60	-90	TSS	ENST00000493328	ENSG00000163867	protein_coding	ZMYM6	CpG
chr1_35544876_35545026_+	36.6	H9D5	chr1	35544876	35545026	+	59	91	-59	TSS	ENST00000359858	ENSG00000197056	protein_coding	ZMYM1	CpG
chr1_35559440_35559590_+	115.1	H9D5	chr1	35559440	35559590	+	601	-601	-751	UTR-5_2	ENST00000476269	ENSG00000197056	protein_coding	ZMYM1	nonCpG
chr1_35645974_35646124_-	35.1	H9D5	chr1	35645974	35646124	-	122	272	122	UTR-3_3	ENST00000468598	ENSG00000116560	protein_coding	SFPQ	nonCpG
chr1_35654908_35655058_-	390.2	H9D5	chr1	35654908	35655058	-	1117	1267	1117	CDS_6	ENST00000470472	ENSG00000116560	protein_coding	SFPQ	nonCpG
chr1_35656426_35656576_-	253.1	H9D5	chr1	35656426	35656576	-	2173	2323	2173	CDS_8	ENST00000357214	ENSG00000116560	protein_coding	SFPQ	nonCpG
chr1_35734493_35734643_+	49.7	H9D5	chr1	35734493	35734643	+	74	74	-76	TSS	ENST00000373297	ENSG00000146463	protein_coding	ZMYM4	CpG
chr1_35816880_35817030_+	82.9	H9D5	chr1	35816880	35817030	+	558	-558	-708	Exon1	ENST00000434805	ENSG00000229994	pseudogene	RPL5P4	nonCpG
chr1_36107045_36107195_-	245.3	H9D5	chr1	36107045	36107195	-	250	400	250	UTR-5_1	ENST00000373237	ENSG00000126067	protein_coding	PSMB2	CpG
chr1_36219464_36219614_-	35.6	H9D5	chr1	36219464	36219614	-	15915	16065	15915	CDS_17	ENST00000318121	ENSG00000092853	protein_coding	CLSPN	nonCpG
chr1_36225946_36226096_-	49.3	H9D5	chr1	36225946	36226096	-	9433	9583	9433	CDS_18	ENST00000318121	ENSG00000092853	protein_coding	CLSPN	nonCpG
chr1_36230242_36230392_-	36.1	H9D5	chr1	36230242	36230392	-	5137	5287	5137	CDS_23	ENST00000318121	ENSG00000092853	protein_coding	CLSPN	nonCpG
chr1_36235520_36235670_-	1166.1	H9D5	chr1	36235520	36235670	-	48	48	-102	TSS	ENST00000251195	ENSG00000092853	protein_coding	CLSPN	CpG
chr1_36550394_36550544_+	241.4	H9D5	chr1	36550394	36550544	+	456	-456	-606	UTR-5_2	ENST00000469024	ENSG00000092850	protein_coding	TEKT2	nonCpG
chr1_36615012_36615162_-	110.7	H9D5	chr1	36615012	36615162	-	65	85	-65	TSS	ENST00000469757	ENSG00000054116	protein_coding	TRAPPC3	CpG
chr1_36689955_36690105_+	350.6	H9D5	chr1	36689955	36690105	+	73	77	-73	TSS	ENST00000469141	ENSG00000054118	protein_coding	THRAP3	CpG
chr1_36724905_36725055_+	410.6	H9D5	chr1	36724905	36725055	+	34872	-34872	-35022	UTR-5_3	ENST00000478853	ENSG00000054118	protein_coding	THRAP3	nonCpG
chr1_36752341_36752491_+	33.7	H9D5	chr1	36752341	36752491	+	62309	-62309	-62459	CDS_2	ENST00000469141	ENSG00000054118	protein_coding	THRAP3	nonCpG
chr1_36755190_36755340_+	45.8	H9D5	chr1	36755190	36755340	+	22	128	-22	TSS	ENST00000466743	ENSG00000054118	protein_coding	THRAP3	nonCpG
chr1_36756899_36757049_+	56.6	H9D5	chr1	36756899	36757049	+	1581	-1581	-1731	UTR-5_2	ENST00000466743	ENSG00000054118	protein_coding	THRAP3	nonCpG
chr1_36758144_36758294_+	35.6	H9D5	chr1	36758144	36758294	+	2826	-2826	-2976	UTR-5_3	ENST00000466743	ENSG00000054118	protein_coding	THRAP3	nonCpG
chr1_36759375_36759525_+	53.2	H9D5	chr1	36759375	36759525	+	4057	-4057	-4207	UTR-5_4	ENST00000466743	ENSG00000054118	protein_coding	THRAP3	nonCpG
chr1_36762107_36762257_+	64.9	H9D5	chr1	36762107	36762257	+	72075	-72075	-72225	CDS_7	ENST00000469141	ENSG00000054118	protein_coding	THRAP3	nonCpG
chr1_36766412_36766562_+	44.4	H9D5	chr1	36766412	36766562	+	76380	-76380	-76530	CDS_8	ENST00000469141	ENSG00000054118	protein_coding	THRAP3	nonCpG
chr1_36863414_36863564_-	77.5	H9D5	chr1	36863414	36863564	-	74	74	-76	TSS	ENST00000476041	ENSG00000181817	protein_coding	LSM10	CpG
chr1_36929891_36930041_-	393.6	H9D5	chr1	36929891	36930041	-	55	55	-95	TSS	ENST00000462067	ENSG00000116898	protein_coding	MRPS15	CpG
chr1_37791680_37791830_+	56.1	H9D5	chr1	37791680	37791830	+	4622	4772	4622	Intergenic	ENST00000438196	ENSG00000230451	pseudogene	RPS29P6	nonCpG
chr1_37980280_37980430_-	531.1	H9D5	chr1	37980280	37980430	-	73	77	-73	TSS	ENST00000475828	ENSG00000163875	protein_coding	MEAF6	CpG
chr1_37984568_37984718_+	38	H9D5	chr1	37984568	37984718	+	25645	25795	25645	Intergenic	ENST00000437933	ENSG00000232273	pseudogene	FTH1P1	nonCpG
chr1_38019830_38019980_-	131.2	H9D5	chr1	38019830	38019980	-	73	73	-77	TSS	ENST00000296215	ENSG00000163877	protein_coding	SNIP1	nonCpG
chr1_38022477_38022627_+	2001.5	H9D5	chr1	38022477	38022627	+	74	76	-74	TSS	ENST00000490312	ENSG00000163879	protein_coding	DNALI1	CpG
chr1_38034714_38034864_-	95.6	H9D5	chr1	38034714	38034864	-	1630	1780	1630	UTR-3_4	ENST00000462812	ENSG00000134697	protein_coding	GNL2	nonCpG
chr1_38061461_38061611_-	482.8	H9D5	chr1	38061461	38061611	-	75	75	-75	TSS	ENST00000488496	ENSG00000134697	protein_coding	GNL2	CpG
chr1_38156114_38156264_-	64.9	H9D5	chr1	38156114	38156264	-	72	78	-72	TSS	ENST00000358011	ENSG00000116922	protein_coding	C1orf109	CpG
chr1_38158093_38158243_+	894.9	H9D5	chr1	38158093	38158243	+	59	59	-91	TSS	ENST00000327331	ENSG00000134690	protein_coding	CDCA8	CpG
chr1_38357053_38357203_-	457.9	H9D5	chr1	38357053	38357203	-	40218	40368	40218	CDS_17	ENST00000373027	ENSG00000204084	protein_coding	INPP5B	nonCpG
chr1_38397348_38397498_-	1366.5	H9D5	chr1	38397348	38397498	-	73	73	-77	TSS	ENST00000373027	ENSG00000204084	protein_coding	INPP5B	CpG
chr1_38446323_38446473_-	35.1	H9D5	chr1	38446323	38446473	-	12	138	-12	TSS	ENST00000488934	ENSG00000183431	protein_coding	SF3A3	nonCpG
chr1_38455589_38455739_-	734	H9D5	chr1	38455589	38455739	-	72	78	-72	TSS	ENST00000470585	ENSG00000183431	protein_coding	SF3A3	CpG
chr1_38478331_38478481_+	1828.8	H9D5	chr1	38478331	38478481	+	74	74	-76	TSS	ENST00000486563	ENSG00000183520	protein_coding	UTP11L	CpG
chr1_38891017_38891167_+	46.3	H9D5	chr1	38891017	38891167	+	28687	-28687	-28837	Intergenic	ENST00000363926	ENSG00000200796	snRNA	RNU6-753P	nonCpG
chr1_39338973_39339123_-	50.2	H9D5	chr1	39338973	39339123	-	67	67	-83	TSS	ENST00000494695	ENSG00000214114	protein_coding	MYCBP	CpG
chr1_39407410_39407560_-	65.4	H9D5	chr1	39407410	39407560	-	61	61	-89	TSS	ENST00000540558	ENSG00000158315	protein_coding	RHBDL2	nonCpG
chr1_39491922_39492072_+	3537.2	H9D5	chr1	39491922	39492072	+	67	67	-83	TSS	ENST00000372967	ENSG00000168653	protein_coding	NDUFS5	nonCpG
chr1_39494319_39494469_+	5087.1	H9D5	chr1	39494319	39494469	+	2330	-2330	-2480	UTR-5_2	ENST00000372967	ENSG00000168653	protein_coding	NDUFS5	nonCpG
chr1_39624461_39624611_+	34.6	H9D5	chr1	39624461	39624611	+	53361	-53361	-53511	Intron	ENST00000467673	ENSG00000127603	protein_coding	MACF1	nonCpG
chr1_39844798_39844948_+	32.2	H9D5	chr1	39844798	39844948	+	47989	-47989	-48139	CDS_18	ENST00000289893	ENSG00000127603	protein_coding	MACF1	nonCpG
chr1_39903372_39903522_+	36.1	H9D5	chr1	39903372	39903522	+	2075	-2075	-2225	Intron	ENST00000469490	ENSG00000127603	protein_coding	MACF1	nonCpG
chr1_39904869_39905019_+	91.7	H9D5	chr1	39904869	39905019	+	3572	-3572	-3722	UTR-5_3	ENST00000469490	ENSG00000127603	protein_coding	MACF1	nonCpG
chr1_39906819_39906969_+	33.7	H9D5	chr1	39906819	39906969	+	5522	-5522	-5672	UTR-5_5	ENST00000469490	ENSG00000127603	protein_coding	MACF1	nonCpG
chr1_39924683_39924833_+	34.1	H9D5	chr1	39924683	39924833	+	39	111	-39	TSS	ENST00000446276	ENSG00000127603	protein_coding	MACF1	nonCpG
chr1_40035599_40035749_-	47.3	H9D5	chr1	40035599	40035749	-	63	63	-87	TSS	ENST00000492519	ENSG00000090621	protein_coding	PABPC4	nonCpG
chr1_40036948_40037098_-	37.1	H9D5	chr1	40036948	40037098	-	992	1142	992	CDS_4	ENST00000474378	ENSG00000090621	protein_coding	PABPC4	nonCpG
chr1_40183740_40183890_+	71.2	H9D5	chr1	40183740	40183890	+	41	-41	-191	Exon1	ENST00000536963	ENSG00000225333	pseudogene	RP1-144F13.4	nonCpG
chr1_40205761_40205911_+	820.8	H9D5	chr1	40205761	40205911	+	1100	-1100	-1250	UTR-5_2	ENST00000480169	ENSG00000084072	protein_coding	PPIE	nonCpG
chr1_40349101_40349251_-	86.3	H9D5	chr1	40349101	40349251	-	75	75	-75	TSS	ENST00000462797	ENSG00000043514	protein_coding	TRIT1	CpG
chr1_40506325_40506475_+	101	H9D5	chr1	40506325	40506475	+	72	78	-72	TSS	ENST00000414281	ENSG00000131236	protein_coding	CAP1	CpG
chr1_40524932_40525082_+	1505	H9D5	chr1	40524932	40525082	+	18379	-18379	-18529	UTR-5_2	ENST00000446031	ENSG00000131236	protein_coding	CAP1	nonCpG
chr1_40562844_40562994_-	509.1	H9D5	chr1	40562844	40562994	-	75	75	-75	TSS	ENST00000527311	ENSG00000131238	protein_coding	PPT1	CpG
chr1_40626984_40627134_+	253.1	H9D5	chr1	40626984	40627134	+	60	60	-90	TSS	ENST00000372771	ENSG00000117000	protein_coding	RLF	CpG
chr1_40703505_40703655_+	35.1	H9D5	chr1	40703505	40703655	+	76461	-76461	-76611	CDS_8	ENST00000372771	ENSG00000117000	protein_coding	RLF	nonCpG
chr1_40704307_40704457_+	30.7	H9D5	chr1	40704307	40704457	+	77263	-77263	-77413	CDS_8	ENST00000372771	ENSG00000117000	protein_coding	RLF	nonCpG
chr1_40723545_40723695_-	49.7	H9D5	chr1	40723545	40723695	-	56	94	-56	TSS	ENST00000567508	ENSG00000259943	antisense	RP1-39G22.7	CpG
chr1_40723833_40723983_+	138	H9D5	chr1	40723833	40723983	+	74	74	-76	TSS	ENST00000479131	ENSG00000084073	protein_coding	ZMPSTE24	CpG
chr1_40915677_40915827_+	68.8	H9D5	chr1	40915677	40915827	+	54	96	-54	TSS	ENST00000469416	ENSG00000187801	protein_coding	ZFP69B	CpG
chr1_40916252_40916402_+	43.9	H9D5	chr1	40916252	40916402	+	474	-474	-624	UTR-5_2	ENST00000361584	ENSG00000187801	protein_coding	ZFP69B	nonCpG
chr1_40974261_40974411_-	34.1	H9D5	chr1	40974261	40974411	-	72	72	-78	TSS	ENST00000450713	ENSG00000238287	antisense	RP11-656D10.3	CpG
chr1_40974333_40974483_+	71.7	H9D5	chr1	40974333	40974483	+	71	79	-71	TSS	ENST00000358527	ENSG00000164002	protein_coding	EXO5	CpG
chr1_40997095_40997245_-	95.1	H9D5	chr1	40997095	40997245	-	14249	-14249	-14399	Intergenic	ENST00000437060	ENSG00000238186	antisense	RP11-656D10.6	CpG
chr1_40997241_40997391_+	111.7	H9D5	chr1	40997241	40997391	+	67	83	-67	TSS	ENST00000465152	ENSG00000117010	protein_coding	ZNF684	CpG
chr1_41157214_41157364_+	36.6	H9D5	chr1	41157214	41157364	+	45	105	-45	TSS	ENST00000467203	ENSG00000066136	protein_coding	NFYC	CpG
chr1_41174966_41175116_+	53.6	H9D5	chr1	41174966	41175116	+	62	62	-88	TSS	ENST00000372652	ENSG00000066136	protein_coding	NFYC	nonCpG
chr1_41445287_41445437_+	234.1	H9D5	chr1	41445287	41445437	+	11	139	-11	TSS	ENST00000541520	ENSG00000171793	protein_coding	CTPS1	CpG
chr1_41651850_41652000_-	41	H9D5	chr1	41651850	41652000	-	55782	55932	55782	UTR-5_1	ENST00000337495	ENSG00000010803	protein_coding	SCMH1	nonCpG
chr1_42643240_42643390_-	31.2	H9D5	chr1	42643240	42643390	-	12090	12240	12090	UTR-3_1	ENST00000372571	ENSG00000198815	protein_coding	FOXJ3	nonCpG
chr1_42800779_42800929_-	79	H9D5	chr1	42800779	42800929	-	37	113	-37	TSS	ENST00000445886	ENSG00000198815	protein_coding	FOXJ3	CpG
chr1_42922155_42922305_+	375.5	H9D5	chr1	42922155	42922305	+	74	74	-76	TSS	ENST00000372561	ENSG00000127125	protein_coding	PPCS	CpG
chr1_42922841_42922991_+	195.1	H9D5	chr1	42922841	42922991	+	27	123	-27	TSS	ENST00000482168	ENSG00000127125	protein_coding	PPCS	nonCpG
chr1_43124032_43124182_+	158	H9D5	chr1	43124032	43124182	+	63	63	-87	TSS	ENST00000304979	ENSG00000171960	protein_coding	PPIH	CpG
chr1_43148023_43148173_+	58	H9D5	chr1	43148023	43148173	+	74	74	-76	TSS	ENST00000321358	ENSG00000065978	protein_coding	YBX1	CpG
chr1_43162236_43162386_+	445.7	H9D5	chr1	43162236	43162386	+	13410	-13410	-13560	UTR-5_4	ENST00000467957	ENSG00000065978	protein_coding	YBX1	nonCpG
chr1_43166397_43166547_+	44.4	H9D5	chr1	43166397	43166547	+	17740	-17740	-17890	CDS_6	ENST00000436427	ENSG00000065978	protein_coding	YBX1	nonCpG
chr1_43232874_43233024_+	71.7	H9D5	chr1	43232874	43233024	+	65	65	-85	TSS	ENST00000372525	ENSG00000164008	protein_coding	C1orf50	CpG
chr1_43282178_43282328_-	47.3	H9D5	chr1	43282178	43282328	-	147	297	147	UTR-5_1	ENST00000372522	ENSG00000177868	protein_coding	CCDC23	nonCpG
chr1_43282891_43283041_-	463.8	H9D5	chr1	43282891	43283041	-	63	63	-87	TSS	ENST00000537227	ENSG00000177868	protein_coding	CCDC23	CpG
chr1_43314885_43315035_+	39	H9D5	chr1	43314885	43315035	+	74	76	-74	TSS	ENST00000397034	ENSG00000164011	protein_coding	ZNF691	nonCpG
chr1_43316544_43316694_+	105.3	H9D5	chr1	43316544	43316694	+	187	-187	-337	CDS_2	ENST00000372502	ENSG00000164011	protein_coding	ZNF691	nonCpG
chr1_43396365_43396515_-	47.8	H9D5	chr1	43396365	43396515	-	281	431	281	CDS_4	ENST00000439722	ENSG00000117394	protein_coding	SLC2A1	nonCpG
chr1_43424464_43424614_-	180.4	H9D5	chr1	43424464	43424614	-	66	66	-84	TSS	ENST00000372500	ENSG00000117394	protein_coding	SLC2A1	CpG
chr1_43585725_43585875_+	36.1	H9D5	chr1	43585725	43585875	+	24948	25098	24948	Intergenic	ENST00000410048	ENSG00000186973	protein_coding	FAM183A	nonCpG
chr1_43637897_43638047_-	88.3	H9D5	chr1	43637897	43638047	-	56	56	-94	TSS	ENST00000483082	ENSG00000117395	protein_coding	EBNA1BP2	CpG
chr1_43824762_43824912_+	758.8	H9D5	chr1	43824762	43824912	+	79	-79	-229	UTR-5_1	ENST00000372462	ENSG00000117399	protein_coding	CDC20	CpG
chr1_43854029_43854179_-	54.1	H9D5	chr1	43854029	43854179	-	1276	1426	1276	UTR-5_2	ENST00000372455	ENSG00000159479	protein_coding	MED8	nonCpG
chr1_43855495_43855645_+	61.9	H9D5	chr1	43855495	43855645	+	70	80	-70	TSS	ENST00000357658	ENSG00000198198	protein_coding	SZT2	CpG
chr1_44115745_44115895_+	87.3	H9D5	chr1	44115745	44115895	+	67	83	-67	TSS	ENST00000372396	ENSG00000066135	protein_coding	KDM4A	CpG
chr1_44588183_44588333_-	8099.5	H9D5	chr1	44588183	44588333	-	1	1	-149	TSS	ENST00000402743	ENSG00000233514	pseudogene	RP11-570P14.1	nonCpG
chr1_44785343_44785493_-	32.2	H9D5	chr1	44785343	44785493	-	71	79	-71	TSS	ENST00000456170	ENSG00000117419	protein_coding	ERI3	nonCpG
chr1_45196767_45196917_-	80	H9D5	chr1	45196767	45196917	-	75	75	-75	TSS	ENST00000363299	ENSG00000200169	snRNA	RNU5D-1	nonCpG
chr1_45205439_45205589_+	1230.4	H9D5	chr1	45205439	45205589	+	57	57	-93	TSS	ENST00000493027	ENSG00000142945	protein_coding	KIF2C	CpG
chr1_45212979_45213129_+	42.9	H9D5	chr1	45212979	45213129	+	902	-902	-1052	UTR-5_2	ENST00000480574	ENSG00000142945	protein_coding	KIF2C	nonCpG
chr1_45216039_45216189_+	35.6	H9D5	chr1	45216039	45216189	+	3962	-3962	-4112	UTR-5_4	ENST00000480574	ENSG00000142945	protein_coding	KIF2C	nonCpG
chr1_45241061_45241211_-	65.4	H9D5	chr1	45241061	45241211	-	271	421	271	Intron	ENST00000428791	ENSG00000225721	antisense	RP11-269F19.2	CpG
chr1_45243211_45243361_+	70.2	H9D5	chr1	45243211	45243361	+	10	10	-140	TSS	ENST00000484599	ENSG00000142937	protein_coding	RPS8	nonCpG
chr1_45246373_45246523_-	52.2	H9D5	chr1	45246373	45246523	-	14	14	-136	TSS	ENST00000455333	ENSG00000234093	pseudogene	RPS15AP11	nonCpG
chr1_45285594_45285744_-	36.6	H9D5	chr1	45285594	45285744	-	75	75	-75	TSS	ENST00000365574	ENSG00000202444	snRNA	RNU5E-6P	nonCpG
chr1_45452180_45452330_-	248.2	H9D5	chr1	45452180	45452330	-	72	78	-72	TSS	ENST00000477953	ENSG00000070785	protein_coding	EIF2B3	CpG
chr1_45477798_45477948_+	60	H9D5	chr1	45477798	45477948	+	65	85	-65	TSS	ENST00000461035	ENSG00000126088	protein_coding	UROD	nonCpG
chr1_45478503_45478653_+	174.6	H9D5	chr1	45478503	45478653	+	75	75	-75	TSS	ENST00000428106	ENSG00000126088	protein_coding	UROD	nonCpG
chr1_45800110_45800260_-	111.2	H9D5	chr1	45800110	45800260	-	73	73	-77	TSS	ENST00000533178	ENSG00000132781	protein_coding	MUTYH	nonCpG
chr1_45805717_45805867_-	31.7	H9D5	chr1	45805717	45805867	-	70	70	-80	TSS	ENST00000355498	ENSG00000132781	protein_coding	MUTYH	CpG
chr1_45806035_45806185_-	48.3	H9D5	chr1	45806035	45806185	-	69	69	-81	TSS	ENST00000476789	ENSG00000132781	protein_coding	MUTYH	nonCpG
chr1_45956755_45956905_-	133.6	H9D5	chr1	45956755	45956905	-	72	78	-72	TSS	ENST00000486676	ENSG00000070759	protein_coding	TESK2	CpG
chr1_45965923_45966073_+	56.6	H9D5	chr1	45965923	45966073	+	199	-199	-349	UTR-5_1	ENST00000401061	ENSG00000132763	protein_coding	MMACHC	CpG
chr1_45984652_45984802_-	894.4	H9D5	chr1	45984652	45984802	-	2724	2874	2724	UTR-5_1	ENST00000372079	ENSG00000117450	protein_coding	PRDX1	nonCpG
chr1_45987481_45987631_-	148.7	H9D5	chr1	45987481	45987631	-	58	58	-92	TSS	ENST00000483583	ENSG00000117450	protein_coding	PRDX1	CpG
chr1_46016563_46016713_+	96.6	H9D5	chr1	46016563	46016713	+	38	-38	-188	UTR-5_1	ENST00000476957	ENSG00000117448	protein_coding	AKR1A1	CpG
chr1_46049642_46049792_+	3844	H9D5	chr1	46049642	46049792	+	74	74	-76	TSS	ENST00000530840	ENSG00000132780	protein_coding	NASP	CpG
chr1_46067850_46068000_+	452.6	H9D5	chr1	46067850	46068000	+	18114	-18114	-18264	CDS_3	ENST00000351223	ENSG00000132780	protein_coding	NASP	nonCpG
chr1_46070533_46070683_+	380.9	H9D5	chr1	46070533	46070683	+	20797	-20797	-20947	CDS_4	ENST00000351223	ENSG00000132780	protein_coding	NASP	nonCpG
chr1_46072077_46072227_+	243.4	H9D5	chr1	46072077	46072227	+	22341	-22341	-22491	CDS_5	ENST00000351223	ENSG00000132780	protein_coding	NASP	nonCpG
chr1_46072917_46073067_+	223.8	H9D5	chr1	46072917	46073067	+	23181	-23181	-23331	Intron	ENST00000351223	ENSG00000132780	protein_coding	NASP	nonCpG
chr1_46073637_46073787_+	350.2	H9D5	chr1	46073637	46073787	+	23901	-23901	-24051	Intron	ENST00000351223	ENSG00000132780	protein_coding	NASP	nonCpG
chr1_46080901_46081051_+	134.6	H9D5	chr1	46080901	46081051	+	171	-171	-321	CDS_2	ENST00000534450	ENSG00000132780	protein_coding	NASP	nonCpG
chr1_46093501_46093651_-	38	H9D5	chr1	46093501	46093651	-	1736	1886	1736	UTR-3_1	ENST00000467032	ENSG00000159592	protein_coding	GPBP1L1	nonCpG
chr1_46126824_46126974_-	58	H9D5	chr1	46126824	46126974	-	25234	25384	25234	UTR-5_2	ENST00000290795	ENSG00000159592	protein_coding	GPBP1L1	nonCpG
chr1_46152130_46152280_-	948.1	H9D5	chr1	46152130	46152280	-	72	78	-72	TSS	ENST00000290795	ENSG00000159592	protein_coding	GPBP1L1	CpG
chr1_46152671_46152821_-	162.9	H9D5	chr1	46152671	46152821	-	16	134	-16	TSS	ENST00000488278	ENSG00000159592	protein_coding	GPBP1L1	CpG
chr1_46153778_46153928_+	175.6	H9D5	chr1	46153778	46153928	+	61	89	-61	TSS	ENST00000496366	ENSG00000159596	protein_coding	TMEM69	nonCpG
chr1_46598226_46598376_-	119.5	H9D5	chr1	46598226	46598376	-	62	62	-88	TSS	ENST00000423209	ENSG00000117461	protein_coding	PIK3R3	CpG
chr1_46664031_46664181_-	35.1	H9D5	chr1	46664031	46664181	-	67	67	-83	TSS	ENST00000371986	ENSG00000085998	protein_coding	POMGNT1	nonCpG
chr1_46713314_46713464_+	34.1	H9D5	chr1	46713314	46713464	+	61	89	-61	TSS	ENST00000371975	ENSG00000085999	protein_coding	RAD54L	nonCpG
chr1_46768874_46769024_-	52.2	H9D5	chr1	46768874	46769024	-	72	72	-78	TSS	ENST00000498402	ENSG00000132128	protein_coding	LRRC41	CpG
chr1_46769263_46769413_+	1061.7	H9D5	chr1	46769263	46769413	+	44	106	-44	TSS	ENST00000489056	ENSG00000173660	protein_coding	UQCRH	nonCpG
chr1_46955433_46955583_+	35.1	H9D5	chr1	46955433	46955583	+	17084	17234	17084	Intergenic	ENST00000371956	ENSG00000197587	protein_coding	DMBX1	CpG
chr1_47059879_47060029_-	336.5	H9D5	chr1	47059879	47060029	-	73	73	-77	TSS	ENST00000465783	ENSG00000079277	protein_coding	MKNK1	nonCpG
chr1_47108901_47109051_-	41.5	H9D5	chr1	47108901	47109051	-	1877	2027	1877	CDS_3	ENST00000492233	ENSG00000123472	protein_coding	ATPAF1	nonCpG
chr1_47110853_47111003_-	71.2	H9D5	chr1	47110853	47111003	-	75	75	-75	TSS	ENST00000492233	ENSG00000123472	protein_coding	ATPAF1	nonCpG
chr1_47119468_47119618_-	43.4	H9D5	chr1	47119468	47119618	-	4781	4931	4781	Intron	ENST00000534216	ENSG00000123472	protein_coding	ATPAF1	nonCpG
chr1_47123790_47123940_-	213.6	H9D5	chr1	47123790	47123940	-	459	609	459	CDS_5	ENST00000534216	ENSG00000123472	protein_coding	ATPAF1	nonCpG
chr1_47124336_47124486_-	33.2	H9D5	chr1	47124336	47124486	-	63	63	-87	TSS	ENST00000534216	ENSG00000123472	protein_coding	ATPAF1	nonCpG
chr1_47130964_47131114_-	80	H9D5	chr1	47130964	47131114	-	70	80	-70	TSS	ENST00000526821	ENSG00000123472	protein_coding	ATPAF1	nonCpG
chr1_47779715_47779865_-	157	H9D5	chr1	47779715	47779865	-	53	97	-53	TSS	ENST00000371877	ENSG00000123473	protein_coding	STIL	CpG
chr1_47799481_47799631_+	95.1	H9D5	chr1	47799481	47799631	+	69	69	-81	TSS	ENST00000471289	ENSG00000162368	protein_coding	CMPK1	CpG
chr1_48918728_48918878_-	53.6	H9D5	chr1	48918728	48918878	-	18804	18954	18804	CDS_12	ENST00000371843	ENSG00000132122	protein_coding	SPATA6	nonCpG
chr1_51738115_51738265_+	31.2	H9D5	chr1	51738115	51738265	+	36173	-36173	-36323	UTR-3_1	ENST00000242719	ENSG00000123091	protein_coding	RNF11	nonCpG
chr1_51887746_51887896_-	55.6	H9D5	chr1	51887746	51887896	-	30	30	-120	TSS	ENST00000493793	ENSG00000085832	protein_coding	EPS15	nonCpG
chr1_52082701_52082851_+	180.4	H9D5	chr1	52082701	52082851	+	71	79	-71	TSS	ENST00000428468	ENSG00000117859	protein_coding	OSBPL9	nonCpG
chr1_52195430_52195580_+	311.6	H9D5	chr1	52195430	52195580	+	74	74	-76	TSS	ENST00000533884	ENSG00000117859	protein_coding	OSBPL9	CpG
chr1_52253311_52253461_+	34.6	H9D5	chr1	52253311	52253461	+	22100	-22100	-22250	UTR-5_8	ENST00000531819	ENSG00000117859	protein_coding	OSBPL9	nonCpG
chr1_52306112_52306262_-	44.4	H9D5	chr1	52306112	52306262	-	14	14	-136	TSS	ENST00000485608	ENSG00000078618	protein_coding	NRD1	nonCpG
chr1_52344347_52344497_-	3323.6	H9D5	chr1	52344347	52344497	-	73	73	-77	TSS	ENST00000544028	ENSG00000078618	protein_coding	NRD1	CpG
chr1_52520799_52520949_-	160	H9D5	chr1	52520799	52520949	-	64	64	-86	TSS	ENST00000610127	ENSG00000117862	protein_coding	TXNDC12	CpG
chr1_52834480_52834630_+	43.4	H9D5	chr1	52834480	52834630	+	132	-132	-282	Exon1	ENST00000497678	ENSG00000224680	pseudogene	PLA2G12AP1	CpG
chr1_52870066_52870216_-	55.6	H9D5	chr1	52870066	52870216	-	65	65	-85	TSS	ENST00000371568	ENSG00000085840	protein_coding	ORC1	CpG
chr1_52870199_52870349_+	604.2	H9D5	chr1	52870199	52870349	+	58	92	-58	TSS	ENST00000487160	ENSG00000134748	protein_coding	PRPF38A	CpG
chr1_52883137_52883287_+	36.1	H9D5	chr1	52883137	52883287	+	12902	-12902	-13052	UTR-3_1	ENST00000257181	ENSG00000134748	protein_coding	PRPF38A	nonCpG
chr1_52991972_52992122_-	30.7	H9D5	chr1	52991972	52992122	-	26532	26682	26532	UTR-5_1	ENST00000257177	ENSG00000134744	protein_coding	ZCCHC11	nonCpG
chr1_53018689_53018839_-	1283.1	H9D5	chr1	53018689	53018839	-	68	68	-82	TSS	ENST00000470626	ENSG00000134744	protein_coding	ZCCHC11	CpG
chr1_53163938_53164088_-	197	H9D5	chr1	53163938	53164088	-	50	100	-50	TSS	ENST00000371538	ENSG00000162377	protein_coding	SELRC1	CpG
chr1_53238269_53238419_-	1164.1	H9D5	chr1	53238269	53238419	-	51	51	-99	TSS	ENST00000437890	ENSG00000228929	pseudogene	RP11-159C21.4	nonCpG
chr1_53480552_53480702_+	499.9	H9D5	chr1	53480552	53480702	+	65	85	-65	TSS	ENST00000478274	ENSG00000116171	protein_coding	SCP2	nonCpG
chr1_53685942_53686092_-	107.8	H9D5	chr1	53685942	53686092	-	156	306	156	UTR-3_1	ENST00000602807	ENSG00000162384	protein_coding	C1orf123	CpG
chr1_53704093_53704243_-	1199.2	H9D5	chr1	53704093	53704243	-	72	78	-72	TSS	ENST00000371466	ENSG00000162385	protein_coding	MAGOH	CpG
chr1_54303928_54304078_-	84.9	H9D5	chr1	54303928	54304078	-	41	41	-109	TSS	ENST00000234725	ENSG00000058804	protein_coding	NDC1	CpG
chr1_54355396_54355546_-	127.8	H9D5	chr1	54355396	54355546	-	75	75	-75	TSS	ENST00000480151	ENSG00000058799	protein_coding	YIPF1	CpG
chr1_54405697_54405847_-	154.1	H9D5	chr1	54405697	54405847	-	74	76	-74	TSS	ENST00000371376	ENSG00000081870	protein_coding	HSPB11	nonCpG
chr1_54411297_54411447_-	395.5	H9D5	chr1	54411297	54411447	-	155	305	155	UTR-5_2	ENST00000194214	ENSG00000081870	protein_coding	HSPB11	CpG
chr1_54519019_54519169_-	131.7	H9D5	chr1	54519019	54519169	-	66	66	-84	TSS	ENST00000420738	ENSG00000116209	protein_coding	TMEM59	CpG
chr1_54519206_54519356_+	85.8	H9D5	chr1	54519206	54519356	+	67	67	-83	TSS	ENST00000234827	ENSG00000116205	protein_coding	TCEANC2	CpG
chr1_54662092_54662242_-	41	H9D5	chr1	54662092	54662242	-	75	75	-75	TSS	ENST00000419823	ENSG00000215883	protein_coding	CYB5RL	nonCpG
chr1_54665792_54665942_+	465.7	H9D5	chr1	54665792	54665942	+	74	76	-74	TSS	ENST00000605337	ENSG00000116221	protein_coding	MRPL37	CpG
chr1_55181483_55181633_+	521.3	H9D5	chr1	55181483	55181633	+	57	57	-93	TSS	ENST00000371284	ENSG00000243725	protein_coding	TTC4	CpG
chr1_55352793_55352943_-	229.7	H9D5	chr1	55352793	55352943	-	52	98	-52	TSS	ENST00000371269	ENSG00000116133	protein_coding	DHCR24	CpG
chr1_57110967_57111117_+	135.6	H9D5	chr1	57110967	57111117	+	27	27	-123	TSS	ENST00000371244	ENSG00000162409	protein_coding	PRKAA2	CpG
chr1_59148128_59148278_-	33.7	H9D5	chr1	59148128	59148278	-	7056	7206	7056	UTR-3_13	ENST00000493821	ENSG00000162601	protein_coding	MYSM1	nonCpG
chr1_59165669_59165819_-	480.4	H9D5	chr1	59165669	59165819	-	75	75	-75	TSS	ENST00000483003	ENSG00000162601	protein_coding	MYSM1	nonCpG
chr1_59762430_59762580_+	71.2	H9D5	chr1	59762430	59762580	+	71	79	-71	TSS	ENST00000474476	ENSG00000172456	protein_coding	FGGY	CpG
chr1_60280531_60280681_+	37.1	H9D5	chr1	60280531	60280681	+	1	1	-149	TSS	ENST00000371208	ENSG00000134709	protein_coding	HOOK1	CpG
chr1_62190738_62190888_-	787.6	H9D5	chr1	62190738	62190888	-	75	75	-75	TSS	ENST00000606498	ENSG00000162604	protein_coding	TM2D1	CpG
chr1_62208027_62208177_+	101.4	H9D5	chr1	62208027	62208177	+	29	121	-29	TSS	ENST00000316485	ENSG00000132849	protein_coding	INADL	CpG
chr1_62660441_62660591_+	116.1	H9D5	chr1	62660441	62660591	+	61	61	-89	TSS	ENST00000498273	ENSG00000240563	protein_coding	L1TD1	CpG
chr1_62662030_62662180_+	34.6	H9D5	chr1	62662030	62662180	+	1528	-1528	-1678	UTR-5_2	ENST00000498273	ENSG00000240563	protein_coding	L1TD1	nonCpG
chr1_62672827_62672977_+	30.7	H9D5	chr1	62672827	62672977	+	12325	-12325	-12475	CDS_1	ENST00000498273	ENSG00000240563	protein_coding	L1TD1	nonCpG
chr1_62901858_62902008_-	39	H9D5	chr1	62901858	62902008	-	39852	40002	39852	Intergenic	ENST00000467758	ENSG00000116641	protein_coding	DOCK7	CpG
chr1_62908753_62908903_+	41.9	H9D5	chr1	62908753	62908903	+	6428	-6428	-6578	CDS_4	ENST00000339950	ENSG00000162607	protein_coding	USP1	nonCpG
chr1_62910332_62910482_+	36.1	H9D5	chr1	62910332	62910482	+	8007	-8007	-8157	CDS_5	ENST00000339950	ENSG00000162607	protein_coding	USP1	nonCpG
chr1_62916689_62916839_+	33.7	H9D5	chr1	62916689	62916839	+	14364	-14364	-14514	UTR-3_1	ENST00000339950	ENSG00000162607	protein_coding	USP1	nonCpG
chr1_63249733_63249883_+	95.6	H9D5	chr1	63249733	63249883	+	72	72	-78	TSS	ENST00000443289	ENSG00000125703	protein_coding	ATG4C	nonCpG
chr1_63836366_63836516_+	62.4	H9D5	chr1	63836366	63836516	+	74	74	-76	TSS	ENST00000603108	ENSG00000088035	protein_coding	ALG6	nonCpG
chr1_63988814_63988964_-	507.2	H9D5	chr1	63988814	63988964	-	72	72	-78	TSS	ENST00000271002	ENSG00000142856	protein_coding	ITGB3BP	nonCpG
chr1_63989137_63989287_+	66.3	H9D5	chr1	63989137	63989287	+	77	-77	-227	UTR-5_1	ENST00000371088	ENSG00000203965	protein_coding	EFCAB7	nonCpG
chr1_64059007_64059157_+	55.1	H9D5	chr1	64059007	64059157	+	61	-61	-211	UTR-5_1	ENST00000371084	ENSG00000079739	protein_coding	PGM1	CpG
chr1_64239618_64239768_+	35.1	H9D5	chr1	64239618	64239768	+	74	74	-76	TSS	ENST00000371080	ENSG00000185483	protein_coding	ROR1	CpG
chr1_64609132_64609282_+	80.5	H9D5	chr1	64609132	64609282	+	18916	-18916	-19066	Intron	ENST00000545203	ENSG00000185483	protein_coding	ROR1	nonCpG
chr1_65524047_65524197_-	41	H9D5	chr1	65524047	65524197	-	6	144	-6	Promoter-oTSS	ENST00000362265	ENSG00000199135	miRNA	MIR101-1	nonCpG
chr1_65890909_65891059_+	94.6	H9D5	chr1	65890909	65891059	+	4507	-4507	-4657	UTR-5_2	ENST00000406510	ENSG00000116678	protein_coding	LEPR	nonCpG
chr1_67390598_67390748_+	362.8	H9D5	chr1	67390598	67390748	+	51	51	-99	TSS	ENST00000371012	ENSG00000198160	protein_coding	MIER1	CpG
chr1_67390949_67391099_+	122.4	H9D5	chr1	67390949	67391099	+	300	-300	-450	Intron	ENST00000371012	ENSG00000198160	protein_coding	MIER1	CpG
chr1_67391749_67391899_+	259	H9D5	chr1	67391749	67391899	+	1100	-1100	-1250	UTR-5_2	ENST00000371012	ENSG00000198160	protein_coding	MIER1	nonCpG
chr1_67395878_67396028_+	1139.2	H9D5	chr1	67395878	67396028	+	47	47	-103	TSS	ENST00000401042	ENSG00000198160	protein_coding	MIER1	CpG
chr1_67411754_67411904_+	235.6	H9D5	chr1	67411754	67411904	+	13420	-13420	-13570	UTR-5_4	ENST00000479067	ENSG00000198160	protein_coding	MIER1	nonCpG
chr1_67424459_67424609_+	40.5	H9D5	chr1	67424459	67424609	+	16	134	-16	TSS	ENST00000493357	ENSG00000198160	protein_coding	MIER1	nonCpG
chr1_67877498_67877648_-	142.9	H9D5	chr1	67877498	67877648	-	18421	18571	18421	UTR-3_1	ENST00000370995	ENSG00000142864	protein_coding	SERBP1	nonCpG
chr1_67895995_67896145_-	3653.3	H9D5	chr1	67895995	67896145	-	74	74	-76	TSS	ENST00000370995	ENSG00000142864	protein_coding	SERBP1	CpG
chr1_68151958_68152108_+	31.7	H9D5	chr1	68151958	68152108	+	600	-600	-750	UTR-5_2	ENST00000484245	ENSG00000116717	protein_coding	GADD45A	CpG
chr1_68299061_68299211_-	159.5	H9D5	chr1	68299061	68299211	-	61	89	-61	TSS	ENST00000370982	ENSG00000172380	protein_coding	GNG12	CpG
chr1_68591336_68591486_-	41	H9D5	chr1	68591336	68591486	-	106741	106891	106741	UTR-3_1	ENST00000370976	ENSG00000116729	protein_coding	WLS	nonCpG
chr1_68698129_68698279_-	1313.3	H9D5	chr1	68698129	68698279	-	75	75	-75	TSS	ENST00000491076	ENSG00000116729	protein_coding	WLS	nonCpG
chr1_68962690_68962840_-	867.6	H9D5	chr1	68962690	68962840	-	75	75	-75	TSS	ENST00000525124	ENSG00000024526	protein_coding	DEPDC1	CpG
chr1_70384955_70385105_+	634.5	H9D5	chr1	70384955	70385105	+	66	84	-66	TSS	ENST00000439639	ENSG00000229359	pseudogene	PIN1P1	CpG
chr1_70671187_70671337_-	429.7	H9D5	chr1	70671187	70671337	-	34	116	-34	TSS	ENST00000370952	ENSG00000066557	protein_coding	LRRC40	CpG
chr1_70671297_70671447_+	42.4	H9D5	chr1	70671297	70671447	+	67	67	-83	TSS	ENST00000370951	ENSG00000116754	protein_coding	SRSF11	CpG
chr1_70687223_70687373_+	309.7	H9D5	chr1	70687223	70687373	+	61	-61	-211	UTR-5_1	ENST00000469170	ENSG00000116754	protein_coding	SRSF11	CpG
chr1_70697873_70698023_+	30.2	H9D5	chr1	70697873	70698023	+	643	-643	-793	CDS_1	ENST00000370949	ENSG00000116754	protein_coding	SRSF11	nonCpG
chr1_70703033_70703183_+	148.3	H9D5	chr1	70703033	70703183	+	20	130	-20	TSS	ENST00000463859	ENSG00000116754	protein_coding	SRSF11	nonCpG
chr1_70705045_70705195_+	113.1	H9D5	chr1	70705045	70705195	+	1882	-1882	-2032	UTR-5_2	ENST00000463859	ENSG00000116754	protein_coding	SRSF11	nonCpG
chr1_70710290_70710440_+	168.7	H9D5	chr1	70710290	70710440	+	7127	-7127	-7277	UTR-5_3	ENST00000463859	ENSG00000116754	protein_coding	SRSF11	nonCpG
chr1_70712424_70712574_+	96.1	H9D5	chr1	70712424	70712574	+	12	-12	-162	UTR-5_1	ENST00000460795	ENSG00000116754	protein_coding	SRSF11	nonCpG
chr1_70715558_70715708_+	47.3	H9D5	chr1	70715558	70715708	+	134	-134	-284	UTR-5_1	ENST00000489188	ENSG00000116754	protein_coding	SRSF11	nonCpG
chr1_70820330_70820480_-	119.5	H9D5	chr1	70820330	70820480	-	75	75	-75	TSS	ENST00000370944	ENSG00000118454	protein_coding	ANKRD13C	CpG
chr1_70820444_70820594_+	247.3	H9D5	chr1	70820444	70820594	+	74	74	-76	TSS	ENST00000370940	ENSG00000197568	protein_coding	HHLA3	CpG
chr1_70876876_70877026_+	118.5	H9D5	chr1	70876876	70877026	+	72	78	-72	TSS	ENST00000464926	ENSG00000116761	protein_coding	CTH	CpG
chr1_71536556_71536706_-	33.7	H9D5	chr1	71536556	71536706	-	9988	10138	9988	CDS_4	ENST00000254821	ENSG00000132485	protein_coding	ZRANB2	nonCpG
chr1_71537865_71538015_-	38.5	H9D5	chr1	71537865	71538015	-	8679	8829	8679	CDS_5	ENST00000254821	ENSG00000132485	protein_coding	ZRANB2	nonCpG
chr1_71546643_71546793_-	8921.8	H9D5	chr1	71546643	71546793	-	51	51	-99	TSS	ENST00000254821	ENSG00000132485	protein_coding	ZRANB2	CpG
chr1_72740616_72740766_+	114.1	H9D5	chr1	72740616	72740766	+	382	-382	-532	Exon1	ENST00000445131	ENSG00000233994	pseudogene	GDI2P2	nonCpG
chr1_74663873_74664023_+	200.9	H9D5	chr1	74663873	74664023	+	74	74	-76	TSS	ENST00000370893	ENSG00000259030	protein_coding	FPGT-TNNI3K	CpG
chr1_76190313_76190463_+	665.2	H9D5	chr1	76190313	76190463	+	73	77	-73	TSS	ENST00000526129	ENSG00000117054	protein_coding	ACADM	CpG
chr1_76210392_76210542_-	146.3	H9D5	chr1	76210392	76210542	-	69	69	-81	TSS	ENST00000444241	ENSG00000181227	pseudogene	RP4-682C21.2	nonCpG
chr1_76251866_76252016_+	87.3	H9D5	chr1	76251866	76252016	+	61	61	-89	TSS	ENST00000497648	ENSG00000137955	protein_coding	RABGGTB	nonCpG
chr1_76252682_76252832_+	32.7	H9D5	chr1	76252682	76252832	+	74	74	-76	TSS	ENST00000383893	ENSG00000206620	snoRNA	SNORD45C	nonCpG
chr1_76253106_76253256_+	38.5	H9D5	chr1	76253106	76253256	+	74	74	-76	TSS	ENST00000461653	ENSG00000137955	protein_coding	RABGGTB	nonCpG
chr1_76540356_76540506_+	51.7	H9D5	chr1	76540356	76540506	+	47	47	-103	TSS	ENST00000328299	ENSG00000184005	protein_coding	ST6GALNAC3	CpG
chr1_77165846_77165996_+	82.4	H9D5	chr1	77165846	77165996	+	373	-373	-523	Exon1	ENST00000420977	ENSG00000226415	pseudogene	TPI1P1	nonCpG
chr1_77594689_77594839_+	6790.6	H9D5	chr1	77594689	77594839	+	72	78	-72	TSS	ENST00000535687	ENSG00000226084	pseudogene	RP4-706A16.3	nonCpG
chr1_77685040_77685190_-	268.2	H9D5	chr1	77685040	77685190	-	75	75	-75	TSS	ENST00000445065	ENSG00000142892	protein_coding	PIGK	CpG
chr1_77685130_77685280_+	37.1	H9D5	chr1	77685130	77685280	+	24621	-24621	-24771	Intergenic	ENST00000458048	ENSG00000228187	pseudogene	RP11-363H12.1	CpG
chr1_78107267_78107417_-	39	H9D5	chr1	78107267	78107417	-	40911	41061	40911	UTR-3_2	ENST00000469944	ENSG00000036549	protein_coding	ZZZ3	nonCpG
chr1_78148268_78148418_-	136.6	H9D5	chr1	78148268	78148418	-	75	75	-75	TSS	ENST00000370801	ENSG00000036549	protein_coding	ZZZ3	CpG
chr1_78149028_78149178_-	90.2	H9D5	chr1	78149028	78149178	-	74	76	-74	TSS	ENST00000370798	ENSG00000036549	protein_coding	ZZZ3	CpG
chr1_78225462_78225612_-	386.7	H9D5	chr1	78225462	78225612	-	75	75	-75	TSS	ENST00000370794	ENSG00000077254	protein_coding	USP33	CpG
chr1_78245249_78245399_+	34.6	H9D5	chr1	78245249	78245399	+	66	84	-66	TSS	ENST00000443751	ENSG00000180488	protein_coding	FAM73A	nonCpG
chr1_78277402_78277552_-	34.1	H9D5	chr1	78277402	78277552	-	64	64	-86	TSS	ENST00000427577	ENSG00000219201	pseudogene	RP11-181C21.4	CpG
chr1_78312839_78312989_+	870.5	H9D5	chr1	78312839	78312989	+	45	-45	-195	Exon1	ENST00000444067	ENSG00000235613	pseudogene	NSRP1P1	nonCpG
chr1_78354123_78354273_+	136.1	H9D5	chr1	78354123	78354273	+	74	74	-76	TSS	ENST00000401035	ENSG00000162614	protein_coding	NEXN	nonCpG
chr1_78422312_78422462_-	30.7	H9D5	chr1	78422312	78422462	-	4008	4158	4008	UTR-3_2	ENST00000470287	ENSG00000162613	protein_coding	FUBP1	nonCpG
chr1_78430573_78430723_-	33.2	H9D5	chr1	78430573	78430723	-	14022	14172	14022	CDS_12	ENST00000436586	ENSG00000162613	protein_coding	FUBP1	nonCpG
chr1_78432564_78432714_-	32.2	H9D5	chr1	78432564	78432714	-	12031	12181	12031	CDS_15	ENST00000436586	ENSG00000162613	protein_coding	FUBP1	nonCpG
chr1_78444719_78444869_-	268.2	H9D5	chr1	78444719	78444869	-	75	75	-75	TSS	ENST00000421641	ENSG00000162613	protein_coding	FUBP1	CpG
chr1_78444900_78445050_+	138.5	H9D5	chr1	78444900	78445050	+	64	64	-86	TSS	ENST00000484662	ENSG00000162616	protein_coding	DNAJB4	CpG
chr1_78470163_78470313_-	30.2	H9D5	chr1	78470163	78470313	-	75	75	-75	TSS	ENST00000608684	ENSG00000273338	antisense	RP11-386I14.4	nonCpG
chr1_78470471_78470621_+	493.1	H9D5	chr1	78470471	78470621	+	66	66	-84	TSS	ENST00000370763	ENSG00000162616	protein_coding	DNAJB4	nonCpG
chr1_78478658_78478808_+	34.6	H9D5	chr1	78478658	78478808	+	8040	-8040	-8190	Intron	ENST00000476396	ENSG00000162616	protein_coding	DNAJB4	nonCpG
chr1_79215640_79215790_+	33.7	H9D5	chr1	79215640	79215790	+	883	-883	-1033	Exon1	ENST00000444644	ENSG00000235400	pseudogene	RP4-641G12.4	nonCpG
chr1_81967213_81967363_+	143.4	H9D5	chr1	81967213	81967363	+	195330	-195330	-195480	Intron	ENST00000469377	ENSG00000117114	protein_coding	LPHN2	nonCpG
chr1_82266187_82266337_+	196.1	H9D5	chr1	82266187	82266337	+	106	-106	-256	UTR-5_1	ENST00000319517	ENSG00000117114	protein_coding	LPHN2	CpG
chr1_82267071_82267221_+	472.6	H9D5	chr1	82267071	82267221	+	990	-990	-1140	Intron	ENST00000319517	ENSG00000117114	protein_coding	LPHN2	CpG
chr1_82302493_82302643_+	51.7	H9D5	chr1	82302493	82302643	+	36412	-36412	-36562	UTR-5_2	ENST00000319517	ENSG00000117114	protein_coding	LPHN2	nonCpG
chr1_82372654_82372804_+	38.5	H9D5	chr1	82372654	82372804	+	106573	-106573	-106723	CDS_2	ENST00000319517	ENSG00000117114	protein_coding	LPHN2	nonCpG
chr1_82408812_82408962_+	90.7	H9D5	chr1	82408812	82408962	+	160	-160	-310	CDS_1	ENST00000449420	ENSG00000117114	protein_coding	LPHN2	nonCpG
chr1_82420551_82420701_+	35.1	H9D5	chr1	82420551	82420701	+	11899	-11899	-12049	Intron	ENST00000449420	ENSG00000117114	protein_coding	LPHN2	nonCpG
chr1_82455998_82456148_+	81	H9D5	chr1	82455998	82456148	+	1923	-1923	-2073	UTR-5_2	ENST00000464551	ENSG00000117114	protein_coding	LPHN2	nonCpG
chr1_82456715_82456865_+	70.2	H9D5	chr1	82456715	82456865	+	11143	-11143	-11293	UTR-3_1	ENST00000402328	ENSG00000117114	protein_coding	LPHN2	nonCpG
chr1_83299668_83299818_-	193.1	H9D5	chr1	83299668	83299818	-	150787	150937	150787	Intergenic	ENST00000452834	ENSG00000236268	lincRNA	RP11-170N11.1	nonCpG
chr1_83313842_83313992_-	129.2	H9D5	chr1	83313842	83313992	-	136613	136763	136613	Intergenic	ENST00000452834	ENSG00000236268	lincRNA	RP11-170N11.1	nonCpG
chr1_84543511_84543661_-	152.2	H9D5	chr1	84543511	84543661	-	47	103	-47	TSS	ENST00000605506	ENSG00000271576	lincRNA	RP11-486G15.2	CpG
chr1_84543720_84543870_+	44.9	H9D5	chr1	84543720	84543870	+	44	106	-44	TSS	ENST00000370688	ENSG00000142875	protein_coding	PRKACB	CpG
chr1_84709883_84710033_+	126.3	H9D5	chr1	84709883	84710033	+	17	133	-17	TSS	ENST00000441775	ENSG00000226970	pseudogene	RP11-82H13.2	nonCpG
chr1_84944880_84945030_+	1167.5	H9D5	chr1	84944880	84945030	+	69	69	-81	TSS	ENST00000370654	ENSG00000117133	protein_coding	RPF1	CpG
chr1_84971778_84971928_-	1428.4	H9D5	chr1	84971778	84971928	-	320	470	320	UTR-5_1	ENST00000370645	ENSG00000174021	protein_coding	GNG5	CpG
chr1_85136917_85137067_-	58	H9D5	chr1	85136917	85137067	-	69	81	-69	TSS	ENST00000460500	ENSG00000117155	protein_coding	SSX2IP	nonCpG
chr1_85156078_85156228_-	81.4	H9D5	chr1	85156078	85156228	-	73	73	-77	TSS	ENST00000437941	ENSG00000117155	protein_coding	SSX2IP	CpG
chr1_85725250_85725400_-	148.7	H9D5	chr1	85725250	85725400	-	75	75	-75	TSS	ENST00000471115	ENSG00000162642	protein_coding	C1orf52	CpG
chr1_85742153_85742303_-	139	H9D5	chr1	85742153	85742303	-	470	620	470	UTR-5_1	ENST00000370580	ENSG00000142867	protein_coding	BCL10	CpG
chr1_86174041_86174191_-	1076.3	H9D5	chr1	86174041	86174191	-	75	75	-75	TSS	ENST00000431532	ENSG00000117174	protein_coding	ZNHIT6	CpG
chr1_86852694_86852844_-	34.6	H9D5	chr1	86852694	86852844	-	8816	8966	8816	UTR-5_1	ENST00000486215	ENSG00000122417	protein_coding	ODF2L	nonCpG
chr1_86861931_86862081_-	44.9	H9D5	chr1	86861931	86862081	-	75	75	-75	TSS	ENST00000478286	ENSG00000122417	protein_coding	ODF2L	CpG
chr1_87369058_87369208_-	66.3	H9D5	chr1	87369058	87369208	-	10540	10690	10540	UTR-3_3	ENST00000467557	ENSG00000183291	protein_coding	2020-09-15	nonCpG
chr1_87379724_87379874_-	271.2	H9D5	chr1	87379724	87379874	-	65	85	-65	TSS	ENST00000401030	ENSG00000183291	protein_coding	2020-09-15	nonCpG
chr1_87511006_87511156_-	385.3	H9D5	chr1	87511006	87511156	-	398	548	398	Exon1	ENST00000420734	ENSG00000235251	pseudogene	RP11-384B12.2	nonCpG
chr1_87512053_87512203_+	33.7	H9D5	chr1	87512053	87512203	+	496	-496	-646	Exon1	ENST00000440164	ENSG00000225568	pseudogene	RP11-384B12.3	nonCpG
chr1_87794755_87794905_+	71.2	H9D5	chr1	87794755	87794905	+	26	26	-124	TSS	ENST00000495705	ENSG00000143013	protein_coding	LMO4	CpG
chr1_87797617_87797767_+	35.1	H9D5	chr1	87797617	87797767	+	154	-154	-304	UTR-5_1	ENST00000489303	ENSG00000143013	protein_coding	LMO4	CpG
chr1_89149881_89150031_+	183.4	H9D5	chr1	89149881	89150031	+	39	111	-39	TSS	ENST00000370505	ENSG00000065243	protein_coding	PKN2	CpG
chr1_89206790_89206940_+	40	H9D5	chr1	89206790	89206940	+	56535	-56535	-56685	CDS_2	ENST00000370513	ENSG00000065243	protein_coding	PKN2	nonCpG
chr1_89352976_89353126_-	118.5	H9D5	chr1	89352976	89353126	-	605	755	605	UTR-3_2	ENST00000471296	ENSG00000137947	protein_coding	GTF2B	nonCpG
chr1_89357175_89357325_-	366.7	H9D5	chr1	89357175	89357325	-	53	97	-53	TSS	ENST00000418217	ENSG00000137947	protein_coding	GTF2B	CpG
chr1_89434423_89434573_-	92.7	H9D5	chr1	89434423	89434573	-	19465	19615	19465	UTR-3_12	ENST00000446900	ENSG00000137944	protein_coding	CCBL2	nonCpG
chr1_89435077_89435227_-	711.5	H9D5	chr1	89435077	89435227	-	18811	18961	18811	UTR-3_13	ENST00000446900	ENSG00000137944	protein_coding	CCBL2	nonCpG
chr1_89448681_89448831_-	79	H9D5	chr1	89448681	89448831	-	5207	5357	5207	Intron	ENST00000446900	ENSG00000137944	protein_coding	CCBL2	nonCpG
chr1_89449394_89449544_-	67.8	H9D5	chr1	89449394	89449544	-	4494	4644	4494	Intron	ENST00000446900	ENSG00000137944	protein_coding	CCBL2	nonCpG
chr1_89453963_89454113_-	687.6	H9D5	chr1	89453963	89454113	-	75	75	-75	TSS	ENST00000446900	ENSG00000137944	protein_coding	CCBL2	nonCpG
chr1_89458368_89458518_-	591.6	H9D5	chr1	89458368	89458518	-	74	74	-76	TSS	ENST00000413769	ENSG00000213516	protein_coding	RBMXL1	CpG
chr1_89458717_89458867_+	56.6	H9D5	chr1	89458717	89458867	+	69665	-69665	-69815	Intergenic	ENST00000450381	ENSG00000235308	pseudogene	RP11-82K18.2	nonCpG
chr1_89570303_89570453_-	50.7	H9D5	chr1	89570303	89570453	-	3	147	-3	TSS	ENST00000439531	ENSG00000234518	pseudogene	PTGES3P1	nonCpG
chr1_89755906_89756056_-	60	H9D5	chr1	89755906	89756056	-	36	114	-36	TSS	ENST00000446360	ENSG00000238081	pseudogene	RP4-620F22.3	nonCpG
chr1_90287488_90287638_+	78.5	H9D5	chr1	90287488	90287638	+	9	-9	-159	UTR-5_1	ENST00000394593	ENSG00000171492	protein_coding	LRRC8D	nonCpG
chr1_90460594_90460744_+	358.5	H9D5	chr1	90460594	90460744	+	74	76	-74	TSS	ENST00000394583	ENSG00000162664	protein_coding	ZNF326	CpG
chr1_90475499_90475649_+	31.2	H9D5	chr1	90475499	90475649	+	14773	-14773	-14923	UTR-5_4	ENST00000455342	ENSG00000162664	protein_coding	ZNF326	nonCpG
chr1_90482796_90482946_+	95.1	H9D5	chr1	90482796	90482946	+	22070	-22070	-22220	CDS_3	ENST00000455342	ENSG00000162664	protein_coding	ZNF326	nonCpG
chr1_90484169_90484319_+	62.9	H9D5	chr1	90484169	90484319	+	23443	-23443	-23593	CDS_4	ENST00000455342	ENSG00000162664	protein_coding	ZNF326	nonCpG
chr1_90486274_90486424_+	58.5	H9D5	chr1	90486274	90486424	+	25548	-25548	-25698	CDS_5	ENST00000455342	ENSG00000162664	protein_coding	ZNF326	nonCpG
chr1_90487732_90487882_+	38.5	H9D5	chr1	90487732	90487882	+	27006	-27006	-27156	CDS_6	ENST00000455342	ENSG00000162664	protein_coding	ZNF326	nonCpG
chr1_90492836_90492986_+	41	H9D5	chr1	90492836	90492986	+	32110	-32110	-32260	CDS_7	ENST00000455342	ENSG00000162664	protein_coding	ZNF326	nonCpG
chr1_91317128_91317278_-	30.2	H9D5	chr1	91317128	91317278	-	71	79	-71	TSS	ENST00000443802	ENSG00000233593	lincRNA	RP4-665J23.1	CpG
chr1_91405422_91405572_-	41	H9D5	chr1	91405422	91405572	-	81442	81592	81442	Intron	ENST00000347275	ENSG00000122482	protein_coding	ZNF644	nonCpG
chr1_91447852_91448002_-	71.2	H9D5	chr1	91447852	91448002	-	75	75	-75	TSS	ENST00000474405	ENSG00000122482	protein_coding	ZNF644	nonCpG
chr1_91486953_91487103_-	176.1	H9D5	chr1	91486953	91487103	-	73	77	-73	TSS	ENST00000370440	ENSG00000122482	protein_coding	ZNF644	nonCpG
chr1_91487560_91487710_-	128.3	H9D5	chr1	91487560	91487710	-	72	78	-72	TSS	ENST00000498303	ENSG00000122482	protein_coding	ZNF644	CpG
chr1_91866593_91866743_-	86.8	H9D5	chr1	91866593	91866743	-	3549	3699	3549	UTR-5_1	ENST00000455133	ENSG00000162669	protein_coding	HFM1	nonCpG
chr1_91966350_91966500_+	339.9	H9D5	chr1	91966350	91966500	+	57	57	-93	TSS	ENST00000430031	ENSG00000097046	protein_coding	CDC7	CpG
chr1_91967136_91967286_+	114.6	H9D5	chr1	91967136	91967286	+	420	-420	-570	UTR-5_2	ENST00000497611	ENSG00000097046	protein_coding	CDC7	nonCpG
chr1_91989522_91989672_+	66.8	H9D5	chr1	91989522	91989672	+	22858	-22858	-23008	CDS_11	ENST00000428239	ENSG00000097046	protein_coding	CDC7	nonCpG
chr1_92108962_92109112_+	82.9	H9D5	chr1	92108962	92109112	+	890	-890	-1040	Exon1	ENST00000415545	ENSG00000203914	pseudogene	HSP90B3P	nonCpG
chr1_92545818_92545968_+	32.7	H9D5	chr1	92545818	92545968	+	74	74	-76	TSS	ENST00000342818	ENSG00000189195	protein_coding	BTBD8	CpG
chr1_92763512_92763662_-	72.2	H9D5	chr1	92763512	92763662	-	871	1021	871	UTR-5_1	ENST00000370360	ENSG00000174842	protein_coding	GLMN	nonCpG
chr1_92764511_92764661_+	112.2	H9D5	chr1	92764511	92764661	+	20	130	-20	TSS	ENST00000484158	ENSG00000122484	protein_coding	RPAP2	CpG
chr1_93160937_93161087_-	30.2	H9D5	chr1	93160937	93161087	-	96864	97014	96864	CDS_13	ENST00000543509	ENSG00000067208	protein_coding	EVI5	nonCpG
chr1_93250590_93250740_-	159	H9D5	chr1	93250590	93250740	-	73	73	-77	TSS	ENST00000474806	ENSG00000067208	protein_coding	EVI5	CpG
chr1_93297521_93297671_+	967.6	H9D5	chr1	93297521	93297671	+	60	60	-90	TSS	ENST00000370321	ENSG00000122406	protein_coding	RPL5	CpG
chr1_93299025_93299175_+	357	H9D5	chr1	93299025	93299175	+	707	-707	-857	UTR-5_1	ENST00000461952	ENSG00000122406	protein_coding	RPL5	nonCpG
chr1_93300259_93300409_+	273.6	H9D5	chr1	93300259	93300409	+	1941	-1941	-2091	UTR-5_2	ENST00000461952	ENSG00000122406	protein_coding	RPL5	nonCpG
chr1_93301671_93301821_+	674	H9D5	chr1	93301671	93301821	+	3353	-3353	-3503	UTR-5_3	ENST00000461952	ENSG00000122406	protein_coding	RPL5	nonCpG
chr1_93302936_93303086_+	372.6	H9D5	chr1	93302936	93303086	+	91	-91	-241	Exon1	ENST00000383953	ENSG00000206680	snoRNA	SNORD21	nonCpG
chr1_93396830_93396980_+	30.2	H9D5	chr1	93396830	93396980	+	71	71	-79	TSS	ENST00000418249	ENSG00000229052	pseudogene	RP11-386I23.1	nonCpG
chr1_93544765_93544915_+	470.1	H9D5	chr1	93544765	93544915	+	74	74	-76	TSS	ENST00000473430	ENSG00000143033	protein_coding	MTF2	CpG
chr1_93589688_93589838_+	61	H9D5	chr1	93589688	93589838	+	3333	-3333	-3483	Intron	ENST00000487263	ENSG00000143033	protein_coding	MTF2	nonCpG
chr1_93645895_93646045_-	405.8	H9D5	chr1	93645895	93646045	-	23	23	-127	TSS	ENST00000479918	ENSG00000117500	protein_coding	TMED5	CpG
chr1_93646180_93646330_+	114.1	H9D5	chr1	93646180	93646330	+	58	92	-58	TSS	ENST00000448243	ENSG00000122483	protein_coding	CCDC18	CpG
chr1_93811310_93811460_-	66.3	H9D5	chr1	93811310	93811460	-	74	74	-76	TSS	ENST00000445076	ENSG00000223745	processed_transcript	RP4-717I23.3	CpG
chr1_93913574_93913724_+	2204.8	H9D5	chr1	93913574	93913724	+	37	113	-37	TSS	ENST00000260506	ENSG00000137942	protein_coding	FNBP1L	CpG
chr1_93998402_93998552_+	36.1	H9D5	chr1	93998402	93998552	+	3136	-3136	-3286	CDS_3	ENST00000424449	ENSG00000137942	protein_coding	FNBP1L	nonCpG
chr1_94000187_94000337_+	58	H9D5	chr1	94000187	94000337	+	4921	-4921	-5071	CDS_4	ENST00000424449	ENSG00000137942	protein_coding	FNBP1L	nonCpG
chr1_94009587_94009737_+	40.5	H9D5	chr1	94009587	94009737	+	205	-205	-355	UTR-5_1	ENST00000603526	ENSG00000137942	protein_coding	FNBP1L	nonCpG
chr1_94012324_94012474_+	87.3	H9D5	chr1	94012324	94012474	+	2942	-2942	-3092	UTR-5_2	ENST00000603526	ENSG00000137942	protein_coding	FNBP1L	nonCpG
chr1_94014758_94014908_+	51.7	H9D5	chr1	94014758	94014908	+	5376	-5376	-5526	UTR-5_4	ENST00000603526	ENSG00000137942	protein_coding	FNBP1L	nonCpG
chr1_94344655_94344805_-	783.2	H9D5	chr1	94344655	94344805	-	65	65	-85	TSS	ENST00000528680	ENSG00000067334	protein_coding	DNTTIP2	CpG
chr1_94344755_94344905_+	197	H9D5	chr1	94344755	94344905	+	32026	-32026	-32176	Intergenic	ENST00000565336	ENSG00000260464	lincRNA	RP4-561L24.3	CpG
chr1_95363568_95363718_-	166.8	H9D5	chr1	95363568	95363718	-	3711	3861	3711	UTR-3_1	ENST00000461018	ENSG00000117519	protein_coding	CNN3	nonCpG
chr1_95365000_95365150_-	113.1	H9D5	chr1	95365000	95365150	-	2279	2429	2279	UTR-3_2	ENST00000461018	ENSG00000117519	protein_coding	CNN3	nonCpG
chr1_95367267_95367417_-	121.4	H9D5	chr1	95367267	95367417	-	12	162	12	UTR-3_3	ENST00000461018	ENSG00000117519	protein_coding	CNN3	nonCpG
chr1_95367741_95367891_-	66.8	H9D5	chr1	95367741	95367891	-	986	1136	986	UTR-3_4	ENST00000487539	ENSG00000117519	protein_coding	CNN3	nonCpG
chr1_95369007_95369157_-	56.1	H9D5	chr1	95369007	95369157	-	20846	20996	20846	UTR-3_3	ENST00000474409	ENSG00000117519	protein_coding	CNN3	nonCpG
chr1_95392614_95392764_-	2293.6	H9D5	chr1	95392614	95392764	-	65	85	-65	TSS	ENST00000394202	ENSG00000117519	protein_coding	CNN3	CpG
chr1_95699691_95699841_+	302.9	H9D5	chr1	95699691	95699841	+	75	75	-75	TSS	ENST00000263893	ENSG00000122481	protein_coding	RWDD3	CpG
chr1_97145122_97145272_-	211.7	H9D5	chr1	97145122	97145272	-	54	54	-96	TSS	ENST00000468715	ENSG00000137970	pseudogene	RP11-122C9.1	nonCpG
chr1_97187269_97187419_+	140.5	H9D5	chr1	97187269	97187419	+	72	78	-72	TSS	ENST00000460706	ENSG00000117569	protein_coding	PTBP2	CpG
chr1_97278192_97278342_+	33.7	H9D5	chr1	97278192	97278342	+	5826	-5826	-5976	UTR-5_2	ENST00000462433	ENSG00000117569	protein_coding	PTBP2	nonCpG
chr1_97279705_97279855_+	46.8	H9D5	chr1	97279705	97279855	+	92328	-92328	-92478	UTR-3_1	ENST00000426398	ENSG00000117569	protein_coding	PTBP2	nonCpG
chr1_98011944_98012094_+	85.8	H9D5	chr1	98011944	98012094	+	688	-688	-838	Exon1	ENST00000425785	ENSG00000228057	pseudogene	SEC63P1	nonCpG
chr1_99127300_99127450_+	52.2	H9D5	chr1	99127300	99127450	+	65	65	-85	TSS	ENST00000473868	ENSG00000162627	protein_coding	SNX7	CpG
chr1_100503576_100503726_+	371.6	H9D5	chr1	100503576	100503726	+	74	76	-74	TSS	ENST00000370152	ENSG00000156875	protein_coding	HIAT1	CpG
chr1_100598407_100598557_-	109.2	H9D5	chr1	100598407	100598557	-	46	104	-46	TSS	ENST00000287482	ENSG00000156876	protein_coding	SASS6	CpG
chr1_100598628_100598778_+	83.9	H9D5	chr1	100598628	100598778	+	73	77	-73	TSS	ENST00000370143	ENSG00000122435	protein_coding	TRMT13	CpG
chr1_100706366_100706516_-	60.5	H9D5	chr1	100706366	100706516	-	8860	9010	8860	CDS_7	ENST00000370131	ENSG00000137992	protein_coding	DBT	nonCpG
chr1_100731601_100731751_-	92.7	H9D5	chr1	100731601	100731751	-	75	75	-75	TSS	ENST00000421185	ENSG00000224616	antisense	RP11-305E17.6	CpG
chr1_100731697_100731847_+	119.5	H9D5	chr1	100731697	100731847	+	74	74	-76	TSS	ENST00000498617	ENSG00000137996	protein_coding	RTCA	CpG
chr1_101360327_101360477_-	362.4	H9D5	chr1	101360327	101360477	-	60	60	-90	TSS	ENST00000535414	ENSG00000162694	protein_coding	EXTL2	nonCpG
chr1_101361566_101361716_+	41.9	H9D5	chr1	101361566	101361716	+	65	65	-85	TSS	ENST00000370112	ENSG00000162695	protein_coding	SLC30A7	CpG
chr1_101491274_101491424_-	263.8	H9D5	chr1	101491274	101491424	-	69	69	-81	TSS	ENST00000481982	ENSG00000117543	protein_coding	DPH5	CpG
chr1_101491338_101491488_+	41.5	H9D5	chr1	101491338	101491488	+	55	95	-55	TSS	ENST00000453011	ENSG00000233184	antisense	RP11-421L21.3	CpG
chr1_102312459_102312609_-	36.6	H9D5	chr1	102312459	102312609	-	70	70	-80	TSS	ENST00000338858	ENSG00000118733	protein_coding	OLFM3	nonCpG
chr1_103574003_103574153_-	83.9	H9D5	chr1	103574003	103574153	-	49	49	-101	TSS	ENST00000353414	ENSG00000060718	protein_coding	COL11A1	nonCpG
chr1_104068246_104068396_+	156.5	H9D5	chr1	104068246	104068396	+	74	74	-76	TSS	ENST00000533099	ENSG00000185946	protein_coding	RNPC3	nonCpG
chr1_106435204_106435354_+	203.4	H9D5	chr1	106435204	106435354	+	844	-844	-994	Exon1	ENST00000415279	ENSG00000232952	pseudogene	RP11-90H3.1	nonCpG
chr1_106435618_106435768_+	96.6	H9D5	chr1	106435618	106435768	+	1258	-1258	-1408	Exon1	ENST00000415279	ENSG00000232952	pseudogene	RP11-90H3.1	nonCpG
chr1_106435856_106436006_+	109.7	H9D5	chr1	106435856	106436006	+	1496	-1496	-1646	Exon1	ENST00000415279	ENSG00000232952	pseudogene	RP11-90H3.1	nonCpG
chr1_107599251_107599401_+	41.5	H9D5	chr1	107599251	107599401	+	49	49	-101	TSS	ENST00000370078	ENSG00000198890	protein_coding	PRMT6	CpG
chr1_109234738_109234888_-	66.3	H9D5	chr1	109234738	109234888	-	30590	-30590	-30740	Intergenic	ENST00000370032	ENSG00000162639	protein_coding	HENMT1	CpG
chr1_109234868_109235018_+	93.1	H9D5	chr1	109234868	109235018	+	74	76	-74	TSS	ENST00000370025	ENSG00000134186	protein_coding	PRPF38B	CpG
chr1_109241149_109241299_+	94.6	H9D5	chr1	109241149	109241299	+	828	-828	-978	UTR-5_1	ENST00000485810	ENSG00000134186	protein_coding	PRPF38B	nonCpG
chr1_109241707_109241857_+	164.8	H9D5	chr1	109241707	109241857	+	1386	-1386	-1536	UTR-5_2	ENST00000485810	ENSG00000134186	protein_coding	PRPF38B	nonCpG
chr1_109289227_109289377_+	294.6	H9D5	chr1	109289227	109289377	+	74	76	-74	TSS	ENST00000469338	ENSG00000116266	protein_coding	STXBP3	CpG
chr1_109506031_109506181_-	157	H9D5	chr1	109506031	109506181	-	75	75	-75	TSS	ENST00000357393	ENSG00000162641	protein_coding	AKNAD1	CpG
chr1_109534884_109535034_+	851	H9D5	chr1	109534884	109535034	+	19	19	-131	TSS	ENST00000414070	ENSG00000244716	pseudogene	RP11-20O24.4	nonCpG
chr1_109617613_109617763_-	50.2	H9D5	chr1	109617613	109617763	-	830	980	830	CDS_3	ENST00000461096	ENSG00000197780	protein_coding	TAF13	nonCpG
chr1_109618550_109618700_-	96.1	H9D5	chr1	109618550	109618700	-	74	74	-76	TSS	ENST00000338366	ENSG00000197780	protein_coding	TAF13	CpG
chr1_109633320_109633470_+	116.1	H9D5	chr1	109633320	109633470	+	69	81	-69	TSS	ENST00000479160	ENSG00000215717	protein_coding	TMEM167B	CpG
chr1_109756465_109756615_+	1373.3	H9D5	chr1	109756465	109756615	+	74	74	-76	TSS	ENST00000234677	ENSG00000031698	protein_coding	SARS	CpG
chr1_109825280_109825430_-	51.2	H9D5	chr1	109825280	109825430	-	307	457	307	UTR-5_1	ENST00000369904	ENSG00000134222	protein_coding	PSRC1	nonCpG
chr1_109825692_109825842_-	215.6	H9D5	chr1	109825692	109825842	-	75	75	-75	TSS	ENST00000459765	ENSG00000134222	protein_coding	PSRC1	CpG
chr1_109853157_109853307_-	32.2	H9D5	chr1	109853157	109853307	-	87266	87416	87266	UTR-3_1	ENST00000256637	ENSG00000134243	protein_coding	SORT1	nonCpG
chr1_109968981_109969131_-	64.4	H9D5	chr1	109968981	109969131	-	69	81	-69	TSS	ENST00000538610	ENSG00000143106	protein_coding	PSMA5	CpG
chr1_110091162_110091312_+	1051	H9D5	chr1	110091162	110091312	+	70	70	-80	TSS	ENST00000369851	ENSG00000065135	protein_coding	GNAI3	CpG
chr1_110116443_110116593_+	44.9	H9D5	chr1	110116443	110116593	+	25211	-25211	-25361	CDS_3	ENST00000369851	ENSG00000065135	protein_coding	GNAI3	nonCpG
chr1_110134890_110135040_+	38	H9D5	chr1	110134890	110135040	+	43658	-43658	-43808	UTR-3_2	ENST00000369851	ENSG00000065135	protein_coding	GNAI3	nonCpG
chr1_110210620_110210770_+	50.2	H9D5	chr1	110210620	110210770	+	67	67	-83	TSS	ENST00000241337	ENSG00000213366	protein_coding	GSTM2	CpG
chr1_110881987_110882137_+	542.8	H9D5	chr1	110881987	110882137	+	43	-43	-193	UTR-5_1	ENST00000602849	ENSG00000162775	protein_coding	RBM15	CpG
chr1_110950226_110950376_-	132.7	H9D5	chr1	110950226	110950376	-	67	67	-83	TSS	ENST00000474861	ENSG00000134248	protein_coding	LAMTOR5	CpG
chr1_110950367_110950517_+	32.2	H9D5	chr1	110950367	110950517	+	74	74	-76	TSS	ENST00000608486	ENSG00000224699	antisense	LAMTOR5-AS1	CpG
chr1_111506469_111506619_-	143.9	H9D5	chr1	111506469	111506619	-	32	118	-32	TSS	ENST00000485275	ENSG00000121931	protein_coding	LRIF1	CpG
chr1_111680135_111680285_-	39.5	H9D5	chr1	111680135	111680285	-	1857	2007	1857	UTR-3_4	ENST00000480600	ENSG00000156171	protein_coding	DRAM2	nonCpG
chr1_111682260_111682410_-	155.6	H9D5	chr1	111682260	111682410	-	252	402	252	UTR-5_3	ENST00000286692	ENSG00000156171	protein_coding	DRAM2	CpG
chr1_111682706_111682856_-	45.8	H9D5	chr1	111682706	111682856	-	31	119	-31	TSS	ENST00000484310	ENSG00000156171	protein_coding	DRAM2	CpG
chr1_111682758_111682908_+	112.7	H9D5	chr1	111682758	111682908	+	61	89	-61	TSS	ENST00000357172	ENSG00000134255	protein_coding	CEPT1	CpG
chr1_111690188_111690338_+	138.5	H9D5	chr1	111690188	111690338	+	4085	-4085	-4235	UTR-5_2	ENST00000478042	ENSG00000134255	protein_coding	CEPT1	nonCpG
chr1_111992023_111992173_+	781.3	H9D5	chr1	111992023	111992173	+	68	82	-68	TSS	ENST00000483994	ENSG00000116459	protein_coding	ATP5F1	CpG
chr1_112162339_112162489_+	30.2	H9D5	chr1	112162339	112162489	+	65	65	-85	TSS	ENST00000436150	ENSG00000116473	protein_coding	RAP1A	CpG
chr1_112281950_112282100_-	40.5	H9D5	chr1	112281950	112282100	-	75	75	-75	TSS	ENST00000527570	ENSG00000197852	protein_coding	FAM212B	CpG
chr1_112298450_112298600_+	239.9	H9D5	chr1	112298450	112298600	+	70	70	-80	TSS	ENST00000536167	ENSG00000064703	protein_coding	DDX20	CpG
chr1_112938761_112938911_+	39.5	H9D5	chr1	112938761	112938911	+	41	41	-109	TSS	ENST00000271277	ENSG00000143079	protein_coding	CTTNBP2NL	CpG
chr1_112954739_112954889_+	152.2	H9D5	chr1	112954739	112954889	+	15599	-15599	-15749	UTR-5_2	ENST00000441739	ENSG00000143079	protein_coding	CTTNBP2NL	nonCpG
chr1_113161678_113161828_-	168.3	H9D5	chr1	113161678	113161828	-	71	71	-79	TSS	ENST00000543570	ENSG00000007341	protein_coding	ST7L	CpG
chr1_113162379_113162529_+	78.5	H9D5	chr1	113162379	113162529	+	74	74	-76	TSS	ENST00000498626	ENSG00000116489	protein_coding	CAPZA1	CpG
chr1_113189755_113189905_+	41	H9D5	chr1	113189755	113189905	+	27302	-27302	-27452	UTR-5_3	ENST00000498626	ENSG00000116489	protein_coding	CAPZA1	nonCpG
chr1_113217392_113217542_+	228.2	H9D5	chr1	113217392	113217542	+	26	-26	-176	UTR-5_1	ENST00000357443	ENSG00000155363	protein_coding	MOV10	CpG
chr1_113455303_113455453_-	46.3	H9D5	chr1	113455303	113455453	-	43232	43382	43232	UTR-3_1	ENST00000538576	ENSG00000155380	protein_coding	SLC16A1	nonCpG
chr1_113498785_113498935_-	147.8	H9D5	chr1	113498785	113498935	-	18	18	-132	TSS	ENST00000478835	ENSG00000155380	protein_coding	SLC16A1	CpG
chr1_113498980_113499130_+	44.4	H9D5	chr1	113498980	113499130	+	70	70	-80	TSS	ENST00000435800	ENSG00000226419	antisense	RP11-31F15.1	CpG
chr1_113615735_113615885_+	368.7	H9D5	chr1	113615735	113615885	+	55	95	-55	TSS	ENST00000361127	ENSG00000198799	protein_coding	LRIG2	CpG
chr1_113992207_113992357_+	3267.5	H9D5	chr1	113992207	113992357	+	36	114	-36	TSS	ENST00000424736	ENSG00000232499	pseudogene	RP11-512F24.1	nonCpG
chr1_114354822_114354972_-	309.7	H9D5	chr1	114354822	114354972	-	57	93	-57	TSS	ENST00000476412	ENSG00000081019	protein_coding	RSBN1	CpG
chr1_114447871_114448021_+	54.1	H9D5	chr1	114447871	114448021	+	109	-109	-259	UTR-5_1	ENST00000369563	ENSG00000118655	protein_coding	DCLRE1B	CpG
chr1_114522016_114522166_+	32.2	H9D5	chr1	114522016	114522166	+	54	96	-54	TSS	ENST00000491700	ENSG00000116774	protein_coding	OLFML3	nonCpG
chr1_114695469_114695619_-	43.4	H9D5	chr1	114695469	114695619	-	75	75	-75	TSS	ENST00000608879	ENSG00000134207	protein_coding	SYT6	CpG
chr1_115053838_115053988_+	68.3	H9D5	chr1	115053838	115053988	+	20493	-20493	-20643	Intergenic	ENST00000364244	ENSG00000201114	misc_RNA	Y_RNA	CpG
chr1_115079042_115079192_+	30.2	H9D5	chr1	115079042	115079192	+	427	-427	-577	Exon1	ENST00000455804	ENSG00000236480	pseudogene	PKMP1	nonCpG
chr1_115124161_115124311_-	1442.1	H9D5	chr1	115124161	115124311	-	61	89	-61	TSS	ENST00000485021	ENSG00000116752	protein_coding	BCAS2	nonCpG
chr1_115259291_115259441_-	687.2	H9D5	chr1	115259291	115259441	-	74	224	74	UTR-5_2	ENST00000369535	ENSG00000213281	protein_coding	NRAS	nonCpG
chr1_115260502_115260652_-	77.5	H9D5	chr1	115260502	115260652	-	907	1057	907	UTR-3_1	ENST00000483407	ENSG00000009307	protein_coding	CSDE1	nonCpG
chr1_115266550_115266700_-	68.8	H9D5	chr1	115266550	115266700	-	208	358	208	UTR-3_2	ENST00000530784	ENSG00000009307	protein_coding	CSDE1	nonCpG
chr1_115267881_115268031_-	121.4	H9D5	chr1	115267881	115268031	-	938	1088	938	UTR-3_3	ENST00000483030	ENSG00000009307	protein_coding	CSDE1	nonCpG
chr1_115268934_115269084_-	114.6	H9D5	chr1	115268934	115269084	-	35	35	-115	TSS	ENST00000483030	ENSG00000009307	protein_coding	CSDE1	nonCpG
chr1_115269638_115269788_-	112.7	H9D5	chr1	115269638	115269788	-	23023	23173	23023	CDS_8	ENST00000438362	ENSG00000009307	protein_coding	CSDE1	nonCpG
chr1_115272968_115273118_-	98.5	H9D5	chr1	115272968	115273118	-	19693	19843	19693	CDS_9	ENST00000438362	ENSG00000009307	protein_coding	CSDE1	nonCpG
chr1_115275365_115275515_-	101	H9D5	chr1	115275365	115275515	-	17296	17446	17296	CDS_11	ENST00000438362	ENSG00000009307	protein_coding	CSDE1	nonCpG
chr1_115276665_115276815_-	93.6	H9D5	chr1	115276665	115276815	-	15996	16146	15996	CDS_13	ENST00000438362	ENSG00000009307	protein_coding	CSDE1	nonCpG
chr1_115277069_115277219_-	40.5	H9D5	chr1	115277069	115277219	-	15592	15742	15592	CDS_14	ENST00000438362	ENSG00000009307	protein_coding	CSDE1	nonCpG
chr1_115282437_115282587_-	101	H9D5	chr1	115282437	115282587	-	6893	7043	6893	UTR-5_1	ENST00000534389	ENSG00000009307	protein_coding	CSDE1	nonCpG
chr1_115292754_115292904_-	1521.1	H9D5	chr1	115292754	115292904	-	57	57	-93	TSS	ENST00000438362	ENSG00000009307	protein_coding	CSDE1	nonCpG
chr1_115300529_115300679_-	365.3	H9D5	chr1	115300529	115300679	-	75	75	-75	TSS	ENST00000339438	ENSG00000009307	protein_coding	CSDE1	nonCpG
chr1_115323192_115323342_-	656.9	H9D5	chr1	115323192	115323342	-	63	63	-87	TSS	ENST00000475335	ENSG00000052723	protein_coding	SIKE1	CpG
chr1_117076658_117076808_-	3679.1	H9D5	chr1	117076658	117076808	-	56	56	-94	TSS	ENST00000319092	ENSG00000177173	pseudogene	NAP1L4P1	nonCpG
chr1_117113573_117113723_-	61.9	H9D5	chr1	117113573	117113723	-	75	75	-75	TSS	ENST00000457047	ENSG00000116815	protein_coding	CD58	CpG
chr1_117210255_117210405_-	59	H9D5	chr1	117210255	117210405	-	59	59	-91	TSS	ENST00000369483	ENSG00000143061	protein_coding	IGSF3	CpG
chr1_117452495_117452645_+	46.3	H9D5	chr1	117452495	117452645	+	33	183	33	Promoter-oTSS	ENST00000393203	ENSG00000134247	protein_coding	PTGFRN	CpG
chr1_117603001_117603151_+	119	H9D5	chr1	117603001	117603151	+	18	-18	-168	UTR-5_2	ENST00000470935	ENSG00000116830	protein_coding	TTF2	CpG
chr1_117910009_117910159_+	395.5	H9D5	chr1	117910009	117910159	+	61	61	-89	TSS	ENST00000356554	ENSG00000198162	protein_coding	MAN1A2	CpG
chr1_117944731_117944881_+	156.1	H9D5	chr1	117944731	117944881	+	34167	-34167	-34317	Intron	ENST00000482811	ENSG00000198162	protein_coding	MAN1A2	nonCpG
chr1_117948094_117948244_+	94.1	H9D5	chr1	117948094	117948244	+	37530	-37530	-37680	Intron	ENST00000482811	ENSG00000198162	protein_coding	MAN1A2	nonCpG
chr1_117957259_117957409_+	53.6	H9D5	chr1	117957259	117957409	+	46695	-46695	-46845	UTR-5_2	ENST00000482811	ENSG00000198162	protein_coding	MAN1A2	nonCpG
chr1_118472150_118472300_-	101	H9D5	chr1	118472150	118472300	-	56	56	-94	TSS	ENST00000369442	ENSG00000196505	protein_coding	GDAP2	CpG
chr1_118472312_118472462_+	127.8	H9D5	chr1	118472312	118472462	+	72	78	-72	TSS	ENST00000349139	ENSG00000065183	protein_coding	WDR3	CpG
chr1_118475834_118475984_+	80	H9D5	chr1	118475834	118475984	+	3437	-3437	-3587	UTR-5_2	ENST00000471680	ENSG00000065183	protein_coding	WDR3	nonCpG
chr1_118727744_118727894_-	33.7	H9D5	chr1	118727744	118727894	-	48	102	-48	TSS	ENST00000336338	ENSG00000155761	protein_coding	SPAG17	CpG
chr1_119530872_119531022_-	41.9	H9D5	chr1	119530872	119531022	-	1157	1307	1157	Intron	ENST00000207157	ENSG00000092607	protein_coding	TBX15	nonCpG
chr1_119682965_119683115_+	962.7	H9D5	chr1	119682965	119683115	+	68	82	-68	TSS	ENST00000440150	ENSG00000231365	antisense	RP11-418J17.1	CpG
chr1_119683201_119683351_-	34.6	H9D5	chr1	119683201	119683351	-	74	76	-74	TSS	ENST00000495746	ENSG00000116874	protein_coding	WARS2	CpG
chr1_120254432_120254582_+	1714.7	H9D5	chr1	120254432	120254582	+	74	74	-76	TSS	ENST00000496756	ENSG00000092621	protein_coding	PHGDH	nonCpG
chr1_120263715_120263865_+	32.7	H9D5	chr1	120263715	120263865	+	1466	-1466	-1616	UTR-5_1	ENST00000369407	ENSG00000092621	protein_coding	PHGDH	nonCpG
chr1_120285355_120285505_+	60.5	H9D5	chr1	120285355	120285505	+	3271	-3271	-3421	UTR-5_3	ENST00000482968	ENSG00000092621	protein_coding	PHGDH	nonCpG
chr1_120612186_120612336_-	76.1	H9D5	chr1	120612186	120612336	-	54	54	-96	TSS	ENST00000256646	ENSG00000134250	protein_coding	NOTCH2	CpG
chr1_120838276_120838426_-	70.7	H9D5	chr1	120838276	120838426	-	67	67	-83	TSS	ENST00000412759	ENSG00000236933	antisense	RP11-439A17.7	CpG
chr1_143743481_143743631_+	52.7	H9D5	chr1	143743481	143743631	+	23778	-23778	-23928	Intergenic	ENST00000423202	ENSG00000240007	pseudogene	RP6-206I17.4	CpG
chr1_143913743_143913893_+	69.7	H9D5	chr1	143913743	143913893	+	127	-127	-277	Exon1	ENST00000463366	ENSG00000196369	pseudogene	SRGAP2B	CpG
chr1_145096333_145096483_+	157.5	H9D5	chr1	145096333	145096483	+	114	-114	-264	Exon1	ENST00000453618	ENSG00000223380	processed_transcript	SEC22B	CpG
chr1_145438415_145438565_+	206.3	H9D5	chr1	145438415	145438565	+	55	95	-55	TSS	ENST00000475171	ENSG00000117289	protein_coding	TXNIP	nonCpG
chr1_145440192_145440342_+	103.4	H9D5	chr1	145440192	145440342	+	378	-378	-528	UTR-5_2	ENST00000488537	ENSG00000117289	protein_coding	TXNIP	nonCpG
chr1_145441615_145441765_+	158.5	H9D5	chr1	145441615	145441765	+	3105	-3105	-3255	UTR-5_2	ENST00000475171	ENSG00000117289	protein_coding	TXNIP	nonCpG
chr1_145460190_145460340_-	376	H9D5	chr1	145460190	145460340	-	10034	10184	10034	UTR-3_4	ENST00000471706	ENSG00000121851	protein_coding	POLR3GL	nonCpG
chr1_145470325_145470475_-	341.4	H9D5	chr1	145470325	145470475	-	63	63	-87	TSS	ENST00000446572	ENSG00000121851	protein_coding	POLR3GL	CpG
chr1_145507565_145507715_+	85.8	H9D5	chr1	145507565	145507715	+	67	67	-83	TSS	ENST00000369307	ENSG00000131795	protein_coding	RBM8A	CpG
chr1_145562189_145562339_+	95.6	H9D5	chr1	145562189	145562339	+	12960	-12960	-13110	CDS_10	ENST00000355594	ENSG00000198483	protein_coding	ANKRD35	nonCpG
chr1_145575187_145575337_+	225.3	H9D5	chr1	145575187	145575337	+	48	102	-48	TSS	ENST00000369299	ENSG00000131788	protein_coding	PIAS3	CpG
chr1_145577985_145578135_+	95.1	H9D5	chr1	145577985	145578135	+	1952	-1952	-2102	UTR-5_2	ENST00000484423	ENSG00000131788	protein_coding	PIAS3	nonCpG
chr1_145826940_145827090_-	64.4	H9D5	chr1	145826940	145827090	-	75	75	-75	TSS	ENST00000534502	ENSG00000117262	protein_coding	GPR89A	CpG
chr1_146523499_146523649_+	127.8	H9D5	chr1	146523499	146523649	+	1121	-1121	-1271	Exon1	ENST00000435000	ENSG00000225603	pseudogene	RP11-325P15.1	nonCpG
chr1_146554413_146554563_-	35.6	H9D5	chr1	146554413	146554563	-	564	714	564	Exon1	ENST00000438469	ENSG00000230832	pseudogene	RP11-325P15.2	nonCpG
chr1_146555124_146555274_-	70.2	H9D5	chr1	146555124	146555274	-	3	3	-147	TSS	ENST00000438469	ENSG00000230832	pseudogene	RP11-325P15.2	nonCpG
chr1_146629716_146629866_-	30.2	H9D5	chr1	146629716	146629866	-	14257	14407	14257	UTR-3_1	ENST00000254101	ENSG00000131791	protein_coding	PRKAB2	nonCpG
chr1_146643673_146643823_-	97	H9D5	chr1	146643673	146643823	-	223	373	223	UTR-5_1	ENST00000425272	ENSG00000131791	protein_coding	PRKAB2	CpG
chr1_146644065_146644215_-	41	H9D5	chr1	146644065	146644215	-	64	64	-86	TSS	ENST00000474939	ENSG00000131791	protein_coding	PRKAB2	CpG
chr1_146649930_146650080_+	37.6	H9D5	chr1	146649930	146650080	+	239	-239	-389	Exon1	ENST00000471856	ENSG00000180867	pseudogene	PDIA3P	nonCpG
chr1_146650539_146650689_+	86.3	H9D5	chr1	146650539	146650689	+	169	-169	-319	Exon1	ENST00000544222	ENSG00000180867	pseudogene	PDIA3P	nonCpG
chr1_146675513_146675663_-	42.9	H9D5	chr1	146675513	146675663	-	850	1000	850	Exon1	ENST00000413611	ENSG00000226015	pseudogene	CCT8P1	nonCpG
chr1_146676473_146676623_-	263.8	H9D5	chr1	146676473	146676623	-	40	40	-110	TSS	ENST00000413611	ENSG00000226015	pseudogene	CCT8P1	nonCpG
chr1_146714252_146714402_+	140.5	H9D5	chr1	146714252	146714402	+	69	81	-69	TSS	ENST00000488864	ENSG00000131778	protein_coding	CHD1L	CpG
chr1_146751622_146751772_+	33.2	H9D5	chr1	146751622	146751772	+	37267	-37267	-37417	CDS_8	ENST00000361293	ENSG00000131778	protein_coding	CHD1L	nonCpG
chr1_147013196_147013346_+	389.2	H9D5	chr1	147013196	147013346	+	15	-15	-165	UTR-5_1	ENST00000234739	ENSG00000116128	protein_coding	BCL9	nonCpG
chr1_147071971_147072121_+	31.2	H9D5	chr1	147071971	147072121	+	16	16	-134	TSS	ENST00000497938	ENSG00000116128	protein_coding	BCL9	nonCpG
chr1_147400489_147400639_+	51.2	H9D5	chr1	147400489	147400639	+	59	59	-91	TSS	ENST00000468618	ENSG00000188092	protein_coding	GPR89B	CpG
chr1_147735676_147735826_+	50.2	H9D5	chr1	147735676	147735826	+	74	74	-76	TSS	ENST00000363009	ENSG00000199879	snRNA	RNU1-120P	CpG
chr1_148241390_148241540_+	118	H9D5	chr1	148241390	148241540	+	74	74	-76	TSS	ENST00000384770	ENSG00000207501	snRNA	RNVU1-14	CpG
chr1_149783850_149784000_-	2258.5	H9D5	chr1	149783850	149784000	-	75	75	-75	TSS	ENST00000427880	ENSG00000203814	protein_coding	HIST2H2BF	CpG
chr1_149858157_149858307_-	4413.6	H9D5	chr1	149858157	149858307	-	75	75	-75	TSS	ENST00000369155	ENSG00000184678	protein_coding	HIST2H2BE	CpG
chr1_149858393_149858543_+	1123.1	H9D5	chr1	149858393	149858543	+	19	131	-19	TSS	ENST00000331380	ENSG00000184260	protein_coding	HIST2H2AC	CpG
chr1_149859440_149859590_-	4819.8	H9D5	chr1	149859440	149859590	-	26	26	-124	TSS	ENST00000331128	ENSG00000184270	protein_coding	HIST2H2AB	CpG
chr1_149914108_149914258_-	50.2	H9D5	chr1	149914108	149914258	-	68367	68517	68367	UTR-3_1	ENST00000369135	ENSG00000163113	protein_coding	OTUD7B	nonCpG
chr1_149982579_149982729_-	35.1	H9D5	chr1	149982579	149982729	-	46	46	-104	TSS	ENST00000369135	ENSG00000163113	protein_coding	OTUD7B	CpG
chr1_150039683_150039833_-	32.2	H9D5	chr1	150039683	150039833	-	57058	-57058	-57208	Intergenic	ENST00000369135	ENSG00000163113	protein_coding	OTUD7B	CpG
chr1_150039772_150039922_+	41.9	H9D5	chr1	150039772	150039922	+	59	91	-59	TSS	ENST00000535106	ENSG00000136631	protein_coding	VPS45	CpG
chr1_150191465_150191615_-	42.4	H9D5	chr1	150191465	150191615	-	15411	15561	15411	UTR-3_1	ENST00000369119	ENSG00000143401	protein_coding	ANP32E	nonCpG
chr1_150199053_150199203_-	161.9	H9D5	chr1	150199053	150199203	-	9	9	-141	TSS	ENST00000534437	ENSG00000143401	protein_coding	ANP32E	nonCpG
chr1_150201496_150201646_-	200	H9D5	chr1	150201496	150201646	-	5380	5530	5380	CDS_4	ENST00000369119	ENSG00000143401	protein_coding	ANP32E	nonCpG
chr1_150202953_150203103_-	201.9	H9D5	chr1	150202953	150203103	-	3923	4073	3923	CDS_5	ENST00000369119	ENSG00000143401	protein_coding	ANP32E	nonCpG
chr1_150204191_150204341_-	434	H9D5	chr1	150204191	150204341	-	2685	2835	2685	UTR-5_1	ENST00000369119	ENSG00000143401	protein_coding	ANP32E	nonCpG
chr1_150208278_150208428_-	2950.5	H9D5	chr1	150208278	150208428	-	58	92	-58	TSS	ENST00000436748	ENSG00000143401	protein_coding	ANP32E	nonCpG
chr1_150230187_150230337_+	243.4	H9D5	chr1	150230187	150230337	+	68	82	-68	TSS	ENST00000607652	ENSG00000118298	protein_coding	CA14	nonCpG
chr1_150230876_150231026_-	98	H9D5	chr1	150230876	150231026	-	1195	-1195	-1345	Intergenic	ENST00000607002	ENSG00000271845	antisense	RP4-790G17.7	nonCpG
chr1_150245056_150245206_+	622.8	H9D5	chr1	150245056	150245206	+	45	45	-105	TSS	ENST00000369099	ENSG00000118292	protein_coding	C1orf54	nonCpG
chr1_150246414_150246564_+	68.8	H9D5	chr1	150246414	150246564	+	1232	-1232	-1382	CDS_2	ENST00000369098	ENSG00000118292	protein_coding	C1orf54	nonCpG
chr1_150254518_150254668_-	87.3	H9D5	chr1	150254518	150254668	-	12538	-12538	-12688	Intergenic	ENST00000493092	ENSG00000117362	protein_coding	APH1A	CpG
chr1_150254868_150255018_+	41	H9D5	chr1	150254868	150255018	+	66	84	-66	TSS	ENST00000447007	ENSG00000159208	protein_coding	C1orf51	nonCpG
chr1_150255794_150255944_+	64.4	H9D5	chr1	150255794	150255944	+	1	149	-1	TSS	ENST00000497211	ENSG00000159208	protein_coding	C1orf51	nonCpG
chr1_150266221_150266371_+	135.6	H9D5	chr1	150266221	150266371	+	67	67	-83	TSS	ENST00000309092	ENSG00000187145	protein_coding	MRPS21	nonCpG
chr1_150266678_150266828_+	479.4	H9D5	chr1	150266678	150266828	+	339	-339	-489	UTR-5_1	ENST00000369084	ENSG00000187145	protein_coding	MRPS21	CpG
chr1_150293948_150294098_+	100	H9D5	chr1	150293948	150294098	+	53	53	-97	TSS	ENST00000543398	ENSG00000117360	protein_coding	PRPF3	CpG
chr1_150297276_150297426_+	395	H9D5	chr1	150297276	150297426	+	3275	-3275	-3425	UTR-5_2	ENST00000543398	ENSG00000117360	protein_coding	PRPF3	nonCpG
chr1_150336576_150336726_+	88.8	H9D5	chr1	150336576	150336726	+	1010	-1010	-1160	Intron	ENST00000492220	ENSG00000163125	protein_coding	RPRD2	nonCpG
chr1_150337110_150337260_+	142.4	H9D5	chr1	150337110	150337260	+	74	76	-74	TSS	ENST00000369068	ENSG00000163125	protein_coding	RPRD2	CpG
chr1_150459824_150459974_+	384.3	H9D5	chr1	150459824	150459974	+	71	71	-79	TSS	ENST00000606933	ENSG00000143374	protein_coding	TARS2	nonCpG
chr1_150549112_150549262_-	35.6	H9D5	chr1	150549112	150549262	-	2804	2954	2804	UTR-3_1	ENST00000369026	ENSG00000143384	protein_coding	MCL1	nonCpG
chr1_150551614_150551764_-	264.3	H9D5	chr1	150551614	150551764	-	242	392	242	CDS_2	ENST00000307940	ENSG00000143384	protein_coding	MCL1	CpG
chr1_150594938_150595088_-	45.4	H9D5	chr1	150594938	150595088	-	6516	6666	6516	UTR-3_1	ENST00000361631	ENSG00000143420	protein_coding	ENSA	nonCpG
chr1_150599995_150600145_-	83.4	H9D5	chr1	150599995	150600145	-	1447	1597	1447	CDS_2	ENST00000513281	ENSG00000143420	protein_coding	ENSA	nonCpG
chr1_150601534_150601684_-	85.3	H9D5	chr1	150601534	150601684	-	70	70	-80	TSS	ENST00000361631	ENSG00000143420	protein_coding	ENSA	nonCpG
chr1_150601978_150602128_-	1038.3	H9D5	chr1	150601978	150602128	-	75	75	-75	TSS	ENST00000271690	ENSG00000143420	protein_coding	ENSA	CpG
chr1_150669555_150669705_-	116.6	H9D5	chr1	150669555	150669705	-	75	75	-75	TSS	ENST00000540514	ENSG00000143457	protein_coding	GOLPH3L	nonCpG
chr1_150830862_150831012_-	526.2	H9D5	chr1	150830862	150831012	-	18032	18182	18032	UTR-3_5	ENST00000497108	ENSG00000143437	protein_coding	ARNT	nonCpG
chr1_150849106_150849256_-	112.7	H9D5	chr1	150849106	150849256	-	75	75	-75	TSS	ENST00000471844	ENSG00000143437	protein_coding	ARNT	CpG
chr1_150979275_150979425_-	36.1	H9D5	chr1	150979275	150979425	-	72	72	-78	TSS	ENST00000470877	ENSG00000143409	protein_coding	FAM63A	nonCpG
chr1_150980872_150981022_+	45.4	H9D5	chr1	150980872	150981022	+	70	70	-80	TSS	ENST00000475722	ENSG00000143363	protein_coding	PRUNE	CpG
chr1_151031984_151032134_-	96.1	H9D5	chr1	151031984	151032134	-	66	66	-84	TSS	ENST00000483763	ENSG00000197622	protein_coding	CDC42SE1	CpG
chr1_151032104_151032254_+	35.6	H9D5	chr1	151032104	151032254	+	1871	-1871	-2021	UTR-5_1	ENST00000368921	ENSG00000213190	protein_coding	MLLT11	CpG
chr1_151032812_151032962_+	562.3	H9D5	chr1	151032812	151032962	+	2579	-2579	-2729	UTR-5_1	ENST00000368921	ENSG00000213190	protein_coding	MLLT11	nonCpG
chr1_151039618_151039768_+	35.1	H9D5	chr1	151039618	151039768	+	9385	-9385	-9535	UTR-5_2	ENST00000368921	ENSG00000213190	protein_coding	MLLT11	nonCpG
chr1_151138261_151138411_-	53.2	H9D5	chr1	151138261	151138411	-	16	134	-16	TSS	ENST00000368908	ENSG00000163155	protein_coding	LYSMD1	nonCpG
chr1_151138545_151138695_+	222.4	H9D5	chr1	151138545	151138695	+	9	9	-141	TSS	ENST00000368902	ENSG00000163156	protein_coding	SCNM1	nonCpG
chr1_151138872_151139022_+	59.5	H9D5	chr1	151138872	151139022	+	318	-318	-468	UTR-5_2	ENST00000368902	ENSG00000163156	protein_coding	SCNM1	nonCpG
chr1_151162568_151162718_-	642.3	H9D5	chr1	151162568	151162718	-	66	66	-84	TSS	ENST00000354473	ENSG00000163159	protein_coding	VPS72	nonCpG
chr1_151170978_151171128_+	932.5	H9D5	chr1	151170978	151171128	+	72	72	-78	TSS	ENST00000368888	ENSG00000143398	protein_coding	PIP5K1A	CpG
chr1_151227157_151227307_+	151.7	H9D5	chr1	151227157	151227307	+	74	76	-74	TSS	ENST00000461434	ENSG00000159352	protein_coding	PSMD4	nonCpG
chr1_151234561_151234711_+	1970.3	H9D5	chr1	151234561	151234711	+	3023	-3023	-3173	UTR-5_2	ENST00000437736	ENSG00000159352	protein_coding	PSMD4	nonCpG
chr1_151254691_151254841_+	32.7	H9D5	chr1	151254691	151254841	+	72	72	-78	TSS	ENST00000449313	ENSG00000143373	protein_coding	ZNF687	CpG
chr1_151299803_151299953_-	42.9	H9D5	chr1	151299803	151299953	-	73	73	-77	TSS	ENST00000489223	ENSG00000143393	protein_coding	PI4KB	nonCpG
chr1_151319009_151319159_-	146.3	H9D5	chr1	151319009	151319159	-	73	73	-77	TSS	ENST00000458484	ENSG00000143390	protein_coding	RFX5	nonCpG
chr1_151319441_151319591_+	71.2	H9D5	chr1	151319441	151319591	+	1	1	-149	TSS	ENST00000455503	ENSG00000237976	antisense	RP11-126K1.6	CpG
chr1_151319694_151319844_-	105.3	H9D5	chr1	151319694	151319844	-	75	75	-75	TSS	ENST00000452513	ENSG00000143390	protein_coding	RFX5	nonCpG
chr1_151371982_151372132_+	69.7	H9D5	chr1	151371982	151372132	+	72	72	-78	TSS	ENST00000495805	ENSG00000159377	protein_coding	PSMB4	CpG
chr1_151414608_151414758_-	310.7	H9D5	chr1	151414608	151414758	-	72	72	-78	TSS	ENST00000392723	ENSG00000143442	protein_coding	POGZ	nonCpG
chr1_151497181_151497331_+	94.1	H9D5	chr1	151497181	151497331	+	13309	-13309	-13459	CDS_7	ENST00000271636	ENSG00000143375	protein_coding	CGN	nonCpG
chr1_151512709_151512859_+	73.2	H9D5	chr1	151512709	151512859	+	75	75	-75	TSS	ENST00000538902	ENSG00000143367	protein_coding	TUFT1	CpG
chr1_151666724_151666874_+	44.9	H9D5	chr1	151666724	151666874	+	82167	-82167	-82317	CDS_12	ENST00000458013	ENSG00000143376	protein_coding	SNX27	nonCpG
chr1_151735892_151736042_-	233.6	H9D5	chr1	151735892	151736042	-	73	73	-77	TSS	ENST00000462783	ENSG00000143436	protein_coding	MRPL9	CpG
chr1_151746297_151746447_-	69.3	H9D5	chr1	151746297	151746447	-	16508	16658	16508	UTR-3_1	ENST00000368825	ENSG00000182134	protein_coding	TDRKH	nonCpG
chr1_151750918_151751068_-	37.6	H9D5	chr1	151750918	151751068	-	11838	11988	11838	Intron	ENST00000440583	ENSG00000182134	protein_coding	TDRKH	nonCpG
chr1_151762889_151763039_-	805.2	H9D5	chr1	151762889	151763039	-	75	75	-75	TSS	ENST00000525790	ENSG00000182134	protein_coding	TDRKH	CpG
chr1_151881862_151882012_-	45.4	H9D5	chr1	151881862	151882012	-	34	116	-34	TSS	ENST00000471464	ENSG00000159445	protein_coding	THEM4	CpG
chr1_151958654_151958804_-	45.8	H9D5	chr1	151958654	151958804	-	6250	6400	6250	UTR-5_1	ENST00000368809	ENSG00000197747	protein_coding	S100A10	nonCpG
chr1_151966260_151966410_-	313.6	H9D5	chr1	151966260	151966410	-	45	45	-105	TSS	ENST00000478348	ENSG00000197747	protein_coding	S100A10	CpG
chr1_152009426_152009576_-	212.1	H9D5	chr1	152009426	152009576	-	65	85	-65	TSS	ENST00000271638	ENSG00000163191	protein_coding	S100A11	nonCpG
chr1_152371897_152372047_+	516	H9D5	chr1	152371897	152372047	+	25468	-25468	-25618	Intron	ENST00000411804	ENSG00000227415	antisense	RP1-91G5.3	nonCpG
chr1_153598935_153599085_-	147.3	H9D5	chr1	153598935	153599085	-	439	589	439	UTR-5_1	ENST00000392622	ENSG00000189171	protein_coding	S100A13	nonCpG
chr1_153599978_153600128_-	67.3	H9D5	chr1	153599978	153600128	-	528	678	528	Intron	ENST00000339556	ENSG00000189171	protein_coding	S100A13	nonCpG
chr1_153606467_153606617_+	237.5	H9D5	chr1	153606467	153606617	+	67	83	-67	TSS	ENST00000495554	ENSG00000160679	protein_coding	CHTOP	CpG
chr1_153614757_153614907_+	30.2	H9D5	chr1	153614757	153614907	+	3940	-3940	-4090	CDS_2	ENST00000368686	ENSG00000160679	protein_coding	CHTOP	nonCpG
chr1_153631106_153631256_+	178	H9D5	chr1	153631106	153631256	+	69	81	-69	TSS	ENST00000474959	ENSG00000143553	protein_coding	SNAPIN	CpG
chr1_153642633_153642783_-	870.5	H9D5	chr1	153642633	153642783	-	75	75	-75	TSS	ENST00000368684	ENSG00000143621	protein_coding	ILF2	nonCpG
[truncated: 11,664 more rows]

## Sheet: D15
Peak Id	Peak Expression	Sample	Chromosome	Start Position	End Position	Strand	Peak Nearest Distance from Annotated TSS	Peak Distance from Annotated TSS	Peak Distance from Annotated TSS	Annotation category	Nearest Transcript ID	Nearest Gene ID	Gene type	Gene symbol	CpG category
[truncated: 11,268 more rows]

[truncated: 1 more sheets: D23]
