# Supplementary material for: ZBTB12 is a molecular barrier to dedifferentiation in human pluripotent stem cells
Source: Nat Commun. 2023 Feb 9;14:632. doi: 10.1038/s41467-023-36178-9 (PMC9911396; doi:10.1038/s41467-023-36178-9)
Supplement: Supplementary file 5 — Supplementary Data 2 [file 41467_2023_36178_MOESM5_ESM.xlsx]

## Sheet: DEGs  Day0 shZBTB12 vs Day0 shC
Day0 shZBTB12 DEG analysis (vs Day0 shCtrl)
	p_val	avg_log2FC	pct.1	pct.2	p_val_adj
DUSP6	1.19e-109	0.714441	0.588	0.262	3.19e-105
SOX4	1.89e-122	0.65399	0.975	0.975	5.04e-118
MT-RNR1	3.53e-129	0.533819	1	0.998	9.41e-125
AK4	1.29e-90	0.500646	0.779	0.742	3.45e-86
KRT18	1.85e-75	0.480777	0.985	0.987	4.92e-71
RPL22L1	4.34e-70	0.466187	0.904	0.958	1.16e-65
POLR3G	5.41e-66	0.414357	0.923	0.942	1.44e-61
ERV1252	3.73e-76	0.41149	0.455	0.35	9.94e-72
MDN1	2.5e-79	0.403723	0.822	0.849	6.68e-75
DHCR24	6.26e-74	0.396908	0.828	0.855	1.67e-69
HMGCS1	1.36e-42	0.391836	0.654	0.588	3.64e-38
DANCR	2.82e-50	0.387393	0.994	0.987	7.53e-46
SQLE	3.57e-49	0.384569	0.865	0.879	9.51e-45
ATP5MC1	1.63e-59	0.37895	0.957	0.974	4.36e-55
AP000459.3	1.78e-60	0.378276	0.541	0.45	4.74e-56
OCIAD2	1.49e-87	0.374416	0.86	0.923	3.98e-83
IQGAP2	1.12e-99	0.370813	0.693	0.74	3e-95
FABP5	2.04e-45	0.356759	0.96	0.986	5.45e-41
SKIL	1.02e-66	0.351866	0.758	0.813	2.72e-62
H2AZ1	1.36e-109	0.351602	0.999	0.996	3.64e-105
SYT1	9.08e-75	0.351583	0.466	0.439	2.42e-70
MT-RNR2	7.84e-102	0.350678	1	0.999	2.09e-97
NFE2L3	1.83e-72	0.350578	0.626	0.628	4.88e-68
SNHG25	2.32e-97	0.347417	0.634	0.678	6.19e-93
NTS	1.46e-42	0.347204	0.37	0.346	3.89e-38
VSNL1	2.83e-79	0.346938	0.527	0.479	7.54e-75
FDPS	3.93e-58	0.343892	0.919	0.956	1.05e-53
THY1	2.43e-40	0.340303	0.948	0.943	6.49e-36
CALR	2.94e-41	0.333417	0.988	0.991	7.85e-37
CHGA	1.91e-69	0.329717	0.323	0.244	5.09e-65
MT-ND1	6.77e-59	0.322962	0.999	0.992	1.8e-54
PGM2L1	2.11e-87	0.321642	0.423	0.392	5.62e-83
ETV4	5.49e-75	0.315757	0.64	0.653	1.46e-70
IDH1	6.89e-75	0.311017	0.824	0.894	1.84e-70
GLTP	1.1e-72	0.310636	0.465	0.442	2.93e-68
HNRNPA2B1	1.9e-45	0.307658	0.999	0.996	5.07e-41
LINC00678	3.82e-47	0.302461	0.825	0.849	1.02e-42
ODC1	2.19e-76	0.302191	0.594	0.667	5.85e-72
MACROH2A1	3.52e-87	0.298201	0.772	0.883	9.39e-83
BEX1	1.31e-82	0.295765	0.698	0.785	3.49e-78
SLTM	2.18e-48	0.295488	0.905	0.941	5.8e-44
ACSL3	5.5e-82	0.291447	0.693	0.759	1.47e-77
IDI1	8.08e-46	0.284219	0.601	0.624	2.15e-41
MT-TC	1.73e-71	0.281156	0.305	0.265	4.61e-67
FADS1	1.98e-59	0.279442	0.837	0.907	5.28e-55
RPS27AP16	2.36e-80	0.279259	0.802	0.893	6.29e-76
MSH2	3.43e-48	0.27341	0.863	0.923	9.16e-44
IER3	4.55e-46	0.270595	0.379	0.356	1.21e-41
MRPS15	3.79e-57	0.270225	0.88	0.942	1.01e-52
BUB3	4.55e-47	0.268088	0.862	0.924	1.21e-42
SSBP1	2.48e-29	0.266622	0.986	0.995	6.61e-25
ITGB5	1.31e-81	0.266035	0.364	0.342	3.48e-77
CLIC1	6.97e-35	0.265859	0.945	0.977	1.86e-30
RPS5	1.83e-70	0.265082	0.999	0.996	4.88e-66
PPP3CA	2.48e-74	0.263327	0.516	0.541	6.62e-70
CMAS	1.57e-98	0.263217	0.665	0.784	4.18e-94
KAT7	9.35e-97	0.262221	0.632	0.753	2.49e-92
PARK7	7.08e-30	0.257901	0.995	0.992	1.89e-25
HNRNPD	3.81e-27	0.257898	0.989	0.991	1.02e-22
NME1	1.27e-29	0.257247	0.967	0.985	3.38e-25
MSMO1	4.73e-41	0.253839	0.637	0.679	1.26e-36
H2AJ	7.82e-77	0.253532	0.7	0.802	2.09e-72
TUFM	1.73e-45	0.251254	0.893	0.955	4.62e-41
TUBA4A	8.88e-86	0.251242	0.467	0.514	2.37e-81
NDUFS6	5.1e-24	0.244994	0.99	0.993	1.36e-19
PTN	6.36e-81	0.243136	0.549	0.614	1.7e-76
MGST1	6.01e-23	0.243051	0.986	0.992	1.6e-18
CENPF	1.01e-24	0.241699	0.904	0.946	2.7e-20
SLC25A3	7.63e-25	0.241531	0.99	0.989	2.04e-20
IMP3	4.08e-56	0.241153	0.837	0.919	1.09e-51
DBI	1.31e-21	0.240917	0.984	0.986	3.5e-17
TOMM7	3.06e-22	0.240859	0.989	0.992	8.15e-18
EEF1D	9.44e-25	0.240369	0.993	0.993	2.52e-20
C1QBP	4.77e-23	0.23967	0.99	0.993	1.27e-18
ENSA	4.68e-55	0.23942	0.851	0.929	1.25e-50
EIF3K	1.14e-20	0.239219	0.993	0.991	3.04e-16
PFN1	2.51e-38	0.237502	0.999	0.994	6.7e-34
SCD	9.85e-41	0.236365	0.846	0.906	2.63e-36
DUSP23	1.31e-107	0.236066	0.579	0.685	3.5e-103
MDFI	2.19e-61	0.235038	0.356	0.326	5.84e-57
SEMA3A	7.33e-63	0.234304	0.318	0.291	1.96e-58
IGDCC3	8.27e-83	0.232467	0.519	0.594	2.21e-78
JAK1	3.52e-69	0.231208	0.355	0.339	9.38e-65
SELENOW	5.22e-18	0.230689	0.988	0.989	1.39e-13
UBA52	4.06e-38	0.228772	0.996	0.996	1.08e-33
PEG10	2.38e-76	0.22811	0.517	0.618	6.35e-72
FDFT1	1.82e-33	0.2269	0.861	0.904	4.87e-29
TCEAL8	6.34e-60	0.226189	0.807	0.896	1.69e-55
SLIRP	4.23e-22	0.225415	0.974	0.988	1.13e-17
POLR2L	1.06e-36	0.225144	0.932	0.978	2.82e-32
SNRPD1	1.11e-19	0.224188	0.992	0.992	2.97e-15
RAB17	2.06e-54	0.223973	0.3	0.284	5.49e-50
ACAT2	3.42e-43	0.221758	0.857	0.935	9.12e-39
RPS6	5.3e-73	0.221739	1	0.997	1.41e-68
CCDC85B	2.49e-72	0.221387	0.748	0.864	6.64e-68
L1TD1	2.54e-27	0.221183	0.999	0.995	6.78e-23
MICOS10	3.46e-44	0.221029	0.887	0.955	9.24e-40
MT-CO3	7.78e-46	0.220412	1	0.999	2.08e-41
DNMT1	3.99e-63	0.220245	0.813	0.917	1.06e-58
MID1	2.32e-63	0.219579	0.301	0.275	6.2e-59
RPL10	4.99e-57	0.21946	1	0.996	1.33e-52
RPL7	2.14e-30	0.218106	0.997	0.996	5.71e-26
TAGLN2	6.8e-80	0.217893	0.541	0.635	1.81e-75
PLA2G4C	4.74e-62	0.216089	0.307	0.309	1.26e-57
KRT8	2.39e-34	0.215973	0.898	0.953	6.38e-30
RASGRP2	2.55e-90	0.214225	0.524	0.621	6.81e-86
MRPL11	3.56e-39	0.212915	0.916	0.975	9.48e-35
EMG1	2.84e-99	0.211536	0.601	0.735	7.57e-95
CYB5A	1e-35	0.211015	0.876	0.929	2.67e-31
MPP2	4.15e-79	0.209273	0.294	0.281	1.11e-74
TRAF4	4.57e-81	0.209043	0.599	0.708	1.22e-76
RPS12	2.43e-77	0.208668	0.999	0.996	6.48e-73
TOP2A	1.11e-19	0.208451	0.774	0.804	2.95e-15
PPM1G	2.24e-19	0.206337	0.961	0.983	5.96e-15
SNRPA1	2.8e-47	0.206164	0.849	0.933	7.47e-43
ATP5PB	2.61e-64	0.204949	0.819	0.936	6.95e-60
RANBP1	4.12e-18	0.204449	0.994	0.992	1.1e-13
RPS26	2.6e-17	0.20419	0.992	0.993	6.92e-13
CCNB1	7.01e-37	0.203507	0.797	0.881	1.87e-32
RPS27A	6.53e-70	0.203274	0.999	0.997	1.74e-65
CYCS	2.74e-17	0.203172	0.993	0.993	7.3e-13
PIP4P2	8.34e-75	0.203	0.51	0.596	2.23e-70
TBCA	6.24e-17	0.202678	0.966	0.983	1.66e-12
CALM1	6.39e-18	0.201946	0.997	0.993	1.7e-13
PRDX4	1.8e-19	0.201625	0.938	0.973	4.79e-15
HMGCR	7.95e-51	0.201188	0.624	0.714	2.12e-46
VSIG10	3.79e-86	0.201033	0.534	0.664	1.01e-81
ITGB1	3.23e-41	0.200925	0.844	0.922	8.61e-37
TRAPPC2L	1.68e-54	0.200402	0.834	0.925	4.48e-50
AP2S1	4.03e-20	0.199599	0.959	0.982	1.07e-15
RUNX1T1	1.02e-65	0.1994	0.297	0.292	2.72e-61
IER2	1.02e-41	0.199125	0.774	0.859	2.72e-37
SIVA1	1.8e-25	0.199019	0.941	0.981	4.81e-21
FKBP4	4.54e-35	0.198434	0.869	0.935	1.21e-30
ERH	2.39e-15	0.197867	0.976	0.988	6.38e-11
CDKN3	3.14e-56	0.197747	0.66	0.738	8.39e-52
HSP90B1	6.88e-15	0.196853	0.982	0.99	1.83e-10
AC016044.1	2.44e-75	0.196723	0.261	0.246	6.51e-71
SCG3	1.41e-86	0.196335	0.588	0.718	3.77e-82
AL117378.1	1.03e-42	0.19605	0.395	0.386	2.75e-38
AL591742.2	1.35e-37	0.195278	0.276	0.296	3.6e-33
ATP5ME	1.12e-26	0.194537	0.938	0.976	2.98e-22
ERV8189	2.16e-59	0.193575	0.565	0.648	5.76e-55
MTHFD1	1.37e-84	0.193332	0.662	0.799	3.65e-80
TLCD1	8.42e-90	0.192947	0.461	0.542	2.25e-85
ECHDC1	1.85e-82	0.191014	0.556	0.675	4.93e-78
GGCT	3.52e-50	0.189457	0.822	0.916	9.4e-46
DUT	2.04e-24	0.189117	0.917	0.96	5.45e-20
HNRNPA3	1.1e-11	0.189091	0.993	0.988	2.93e-07
BZW1	2.88e-29	0.188971	0.925	0.974	7.68e-25
ADD2	1.28e-93	0.188827	0.563	0.701	3.4e-89
SAFB2	1.55e-91	0.188737	0.51	0.624	4.13e-87
OLMALINC	3.25e-83	0.187929	0.318	0.35	8.68e-79
RDH11	2.53e-63	0.187913	0.727	0.845	6.76e-59
HNRNPR	4.68e-18	0.187159	0.957	0.982	1.25e-13
MRPL21	5.74e-68	0.186367	0.785	0.912	1.53e-63
DMAC1	1.44e-73	0.185086	0.739	0.886	3.85e-69
SEPHS1	1.41e-18	0.184566	0.974	0.991	3.77e-14
MT-CO2	2.27e-29	0.184445	0.999	0.999	6.05e-25
RBMX	4.03e-29	0.183092	0.923	0.972	1.07e-24
RRM2	5.28e-44	0.182901	0.636	0.717	1.41e-39
PCNA	4.11e-38	0.182532	0.807	0.887	1.1e-33
SNHG5	1.82e-10	0.182292	0.983	0.988	4.86e-06
CXXC5	4.42e-44	0.18178	0.769	0.857	1.18e-39
REXO2	3.81e-54	0.181766	0.792	0.903	1.02e-49
INSIG1	1.19e-36	0.181761	0.321	0.311	3.17e-32
TNIK	2.32e-69	0.180865	0.44	0.51	6.19e-65
ARHGEF35-AS1	2.58e-70	0.180209	0.281	0.283	6.89e-66
LRPAP1	8.53e-84	0.177343	0.592	0.73	2.27e-79
ETV1	2.63e-76	0.176113	0.461	0.558	7.02e-72
CHORDC1	1.32e-71	0.175258	0.64	0.762	3.53e-67
ITPR2	2.34e-49	0.174938	0.418	0.469	6.23e-45
CISD2	2.74e-83	0.172909	0.622	0.773	7.31e-79
TCF4	5.02e-62	0.172389	0.711	0.85	1.34e-57
SMC1A	3.01e-54	0.172173	0.737	0.856	8.03e-50
POLR2G	3.58e-74	0.172086	0.701	0.84	9.55e-70
LSM6	2.2e-54	0.170941	0.817	0.927	5.88e-50
IL17RD	6.86e-56	0.170546	0.234	0.212	1.83e-51
TMEM147	4.38e-37	0.170242	0.889	0.964	1.17e-32
CYBA	1.47e-18	0.170162	0.954	0.983	3.92e-14
GAL	7.45e-46	0.170135	0.483	0.577	1.99e-41
COX4I1	1.88e-08	0.169964	0.992	0.991	0.000501282
NDUFB10	2.62e-11	0.169563	0.976	0.989	6.98e-07
TOMM40	4.23e-40	0.169311	0.868	0.952	1.13e-35
RPL19	5.3e-46	0.169092	0.999	0.998	1.41e-41
LAMTOR4	4.86e-21	0.168725	0.943	0.982	1.3e-16
ERV9214	6.08e-38	0.168684	0.183	0.158	1.62e-33
HSPA4	4.33e-15	0.168152	0.957	0.986	1.16e-10
STOML2	1.42e-46	0.167739	0.885	0.973	3.78e-42
CCT2	4.81e-11	0.167458	0.979	0.989	1.28e-06
CENPE	2.42e-33	0.1665	0.499	0.583	6.45e-29
ZFP36L1	1.15e-41	0.166191	0.736	0.835	3.08e-37
TUBA1B	1.15e-11	0.165529	0.999	0.995	3.08e-07
RPL14	5.92e-32	0.165304	0.999	0.996	1.58e-27
DDX46	1.36e-31	0.165211	0.913	0.973	3.63e-27
HNRNPM	6.35e-10	0.164485	0.975	0.987	1.69e-05
GCSH	3.4e-35	0.164016	0.897	0.97	9.07e-31
TRMT10C	1.07e-63	0.163317	0.811	0.942	2.85e-59
TIMM13	1.74e-10	0.162823	0.978	0.989	4.63e-06
YWHAB	6.42e-10	0.162744	0.991	0.99	1.71e-05
PSMA7	3.86e-08	0.162665	0.994	0.992	0.00103079
LDHB	1.57e-14	0.162562	0.998	0.994	4.19e-10
CTDSPL	1.36e-85	0.161885	0.34	0.416	3.62e-81
ENY2	6.87e-13	0.161623	0.967	0.986	1.83e-08
HSPA5	1.1e-32	0.161122	0.876	0.964	2.92e-28
GOT2	3.24e-84	0.161065	0.647	0.809	8.64e-80
RBM47	2.83e-73	0.160493	0.56	0.68	7.56e-69
SNU13	3.23e-23	0.160442	0.943	0.988	8.61e-19
FOXD3	9.22e-47	0.160332	0.263	0.276	2.46e-42
SNRPE	9.33e-08	0.159842	0.989	0.992	0.00248877
MACF1	5.53e-46	0.159466	0.772	0.884	1.48e-41
CRIP3	1.09e-77	0.159258	0.306	0.345	2.9e-73
SF3B5	3.7e-41	0.158405	0.864	0.957	9.86e-37
PCLAF	1.5e-30	0.158329	0.816	0.896	4e-26
PEBP1	4.87e-14	0.15791	0.996	0.992	1.3e-09
MTND1P23	2.84e-82	0.15787	0.549	0.698	7.58e-78
KDR	7.8e-51	0.157765	0.411	0.485	2.08e-46
PPP1CA	4.27e-43	0.157714	0.858	0.95	1.14e-38
NCAPG	6.5e-60	0.157186	0.507	0.598	1.73e-55
SLC25A5	5.15e-11	0.157112	0.974	0.988	1.37e-06
RPS20	3.93e-11	0.157087	0.999	0.993	1.05e-06
CDS1	1.84e-78	0.157031	0.276	0.335	4.92e-74
ZC3H15	4.77e-31	0.157003	0.904	0.966	1.27e-26
HMGN5	5.7e-91	0.156755	0.505	0.654	1.52e-86
ACSL4	7.49e-78	0.156109	0.258	0.3	2e-73
LAGE3	2.12e-54	0.155703	0.759	0.879	5.66e-50
ASPM	8.3e-36	0.155306	0.713	0.792	2.21e-31
ATP5MC3	1.12e-06	0.155195	0.991	0.994	0.0298711
EZH2	3.58e-87	0.155035	0.461	0.595	9.56e-83
RUVBL1	8.17e-50	0.154701	0.823	0.931	2.18e-45
SRD5A3	6.27e-96	0.154697	0.478	0.633	1.67e-91
MYC	2.41e-53	0.154646	0.304	0.343	6.44e-49
PHLDB2	2.07e-41	0.153917	0.18	0.119	5.53e-37
MT-CYB	7.29e-22	0.153589	0.999	0.996	1.94e-17
SKA3	1.48e-76	0.153386	0.442	0.548	3.95e-72
EFR3A	1.15e-98	0.153203	0.36	0.478	3.08e-94
TGIF1	6.56e-44	0.153034	0.74	0.84	1.75e-39
ISOC2	9.78e-73	0.15288	0.693	0.85	2.61e-68
PRDX3	5.06e-43	0.152344	0.847	0.941	1.35e-38
SLC2A3	1.7e-37	0.152299	0.793	0.896	4.53e-33
LSM3	4.67e-16	0.152221	0.949	0.982	1.25e-11
ERV8764	7.3e-51	0.152068	0.666	0.788	1.95e-46
HSPE1	2.72e-10	0.151826	0.998	0.993	7.25e-06
TSN	4.95e-77	0.150415	0.698	0.85	1.32e-72
AURKAIP1	1.07e-11	0.150273	0.973	0.99	2.86e-07
DSEL	2.21e-56	0.149671	0.293	0.342	5.88e-52
HAT1	1.27e-83	0.149316	0.586	0.736	3.4e-79
CUTA	3.17e-18	0.149144	0.946	0.985	8.46e-14
RAB13	1.01e-37	0.148952	0.781	0.877	2.69e-33
CDCA7L	3.59e-84	0.148849	0.667	0.832	9.57e-80
BLCAP	1.11e-86	0.148768	0.363	0.447	2.97e-82
NDUFB7	8.72e-16	0.148763	0.951	0.985	2.32e-11
ZDHHC22	4.43e-55	0.148741	0.193	0.172	1.18e-50
TCEAL2	2.15e-101	0.148423	0.507	0.67	5.75e-97
HEY2	1.19e-48	0.148237	0.199	0.174	3.18e-44
MRPL20	1.01e-17	0.147151	0.937	0.977	2.7e-13
DEPDC1	9.39e-36	0.146998	0.318	0.342	2.5e-31
AMD1	1.39e-37	0.146989	0.842	0.934	3.71e-33
MLEC	1.02e-21	0.146922	0.938	0.984	2.73e-17
MMAB	8.7e-83	0.146151	0.334	0.408	2.32e-78
PPIB	7.76e-17	0.145979	0.949	0.984	2.07e-12
ERV10812	7.86e-44	0.145971	0.666	0.77	2.1e-39
MCM5	1.9e-48	0.144932	0.663	0.785	5.07e-44
COMMD4	5.44e-68	0.14408	0.719	0.862	1.45e-63
PTGES2	9.19e-90	0.143976	0.539	0.705	2.45e-85
PTBP1	1.22e-50	0.143971	0.769	0.887	3.24e-46
RPL11	1.47e-32	0.143733	0.999	0.996	3.92e-28
NDUFAF8	1.09e-56	0.143103	0.786	0.917	2.9e-52
GPM6B	3.47e-58	0.143033	0.711	0.849	9.27e-54
RPL6	1.52e-13	0.142949	0.997	0.996	4.05e-09
NPM3	4.35e-85	0.142774	0.677	0.852	1.16e-80
HMGB1	3.82e-10	0.14251	0.997	0.994	1.02e-05
RNASEH2B	7.93e-102	0.142188	0.526	0.711	2.12e-97
CDK1	3.73e-42	0.142171	0.504	0.587	9.94e-38
COMMD10	1.08e-92	0.141992	0.412	0.537	2.87e-88
UROD	1.6e-96	0.141813	0.46	0.617	4.27e-92
PIPOX	1.86e-79	0.141617	0.283	0.344	4.95e-75
SYNCRIP	1.84e-18	0.141571	0.94	0.981	4.9e-14
EIF4G1	2.16e-42	0.141548	0.842	0.946	5.75e-38
BEX2	6.1e-74	0.141378	0.601	0.75	1.63e-69
HSPD1	1.97e-14	0.141364	0.999	0.996	5.26e-10
ATIC	3.13e-60	0.1411	0.744	0.887	8.34e-56
SDF2L1	1.28e-82	0.140865	0.509	0.67	3.42e-78
TOMM22	4.66e-38	0.140833	0.873	0.957	1.24e-33
RAB5IF	2.03e-66	0.140793	0.706	0.86	5.41e-62
TMEM223	1.08e-85	0.140588	0.588	0.757	2.89e-81
MPP6	1.37e-87	0.140126	0.52	0.673	3.65e-83
MDH2	6.56e-28	0.13904	0.919	0.98	1.75e-23
TRIML2	5.38e-64	0.138377	0.372	0.485	1.43e-59
GTF3C6	8.17e-48	0.138285	0.836	0.949	2.18e-43
ADI1	4.81e-76	0.138273	0.543	0.69	1.28e-71
SNRPB2	2.82e-45	0.138266	0.849	0.956	7.53e-41
RPLP0P2	7.45e-69	0.138247	0.706	0.85	1.99e-64
NCBP3	3.26e-86	0.138203	0.486	0.642	8.7e-82
SRM	1.42e-20	0.138074	0.931	0.98	3.78e-16
PDIA4	1.87e-67	0.137855	0.715	0.868	4.98e-63
ELAVL2	3.04e-44	0.137465	0.19	0.188	8.11e-40
GMNN	1.93e-39	0.137439	0.79	0.897	5.15e-35
NASP	2.77e-07	0.137096	0.996	0.994	0.00739022
HNRNPDL	1.42e-11	0.136506	0.963	0.988	3.79e-07
SFRP2	4.86e-08	0.135944	0.971	0.981	0.00129667
ZSCAN10	3.68e-59	0.135838	0.73	0.868	9.81e-55
METTL7A	8.67e-42	0.135728	0.148	0.099	2.31e-37
EMC6	2.55e-42	0.1354	0.87	0.966	6.81e-38
DHCR7	5.99e-72	0.135241	0.43	0.548	1.6e-67
HMGN2	4.97e-07	0.135035	0.981	0.988	0.013259
PMEPA1	2.73e-58	0.134973	0.323	0.378	7.27e-54
RAN	8.2e-12	0.134959	0.997	0.994	2.19e-07
PFAS	2.39e-88	0.134792	0.335	0.442	6.36e-84
MYBL2	1.02e-70	0.134656	0.629	0.781	2.71e-66
SURF6	3.54e-95	0.134429	0.493	0.661	9.45e-91
FBXO5	1.1e-48	0.134317	0.501	0.617	2.93e-44
RPA3	8.04e-27	0.13387	0.892	0.961	2.14e-22
MRPL27	4.67e-75	0.133817	0.76	0.92	1.25e-70
RPL29	4.76e-29	0.133612	0.999	0.998	1.27e-24
PPP1R14B	6.61e-07	0.133539	0.984	0.993	0.0176245
RIDA	3.59e-89	0.133266	0.514	0.676	9.57e-85
LMNB1	1.58e-58	0.133229	0.693	0.835	4.22e-54
MRPL50	1.97e-82	0.132876	0.607	0.786	5.26e-78
TXNDC17	7.07e-08	0.132773	0.974	0.988	0.00188466
HTATSF1	4.41e-61	0.132582	0.705	0.853	1.17e-56
SC5D	1.58e-58	0.132574	0.577	0.704	4.2e-54
RPS16	1.6e-27	0.132418	0.999	0.996	4.26e-23
S100A11	2.23e-34	0.13238	0.798	0.896	5.95e-30
PSMB3	5.29e-16	0.132263	0.938	0.98	1.41e-11
RARRES2	8.19e-21	0.132142	0.912	0.972	2.18e-16
PIEZO2	9.29e-47	0.131614	0.214	0.212	2.48e-42
SLC38A2	1.62e-39	0.131528	0.796	0.902	4.33e-35
UCHL3	1.5e-106	0.130924	0.517	0.705	4.01e-102
TMX2	2.7e-93	0.130703	0.574	0.758	7.2e-89
GRM4	4.89e-48	0.130569	0.219	0.23	1.3e-43
CNDP2	1.4e-76	0.129208	0.622	0.783	3.73e-72
FSCN1	3.59e-54	0.128682	0.778	0.913	9.58e-50
SCAND1	3.01e-51	0.128423	0.812	0.937	8.04e-47
RAB21	3.31e-74	0.128328	0.359	0.444	8.83e-70
PCYT1B	4.45e-84	0.12817	0.308	0.398	1.19e-79
S100A13	5.45e-73	0.128082	0.681	0.852	1.45e-68
H2AW	7.92e-51	0.127999	0.196	0.206	2.11e-46
AIF1L	1.21e-78	0.127895	0.626	0.79	3.22e-74
CDK14	1.05e-52	0.127856	0.168	0.158	2.8e-48
GRN	1.56e-95	0.126091	0.501	0.679	4.17e-91
RPL5	2.23e-21	0.125993	0.999	0.997	5.96e-17
RPLP2	3.16e-17	0.125949	1	0.996	8.42e-13
CPVL	2.16e-73	0.12592	0.384	0.474	5.76e-69
PHF6	2.1e-88	0.12572	0.539	0.708	5.59e-84
PSMC5	3.37e-22	0.1257	0.901	0.965	8.99e-18
AKAP8	3.76e-88	0.125624	0.345	0.465	1e-83
CTXN1	3.57e-80	0.125565	0.356	0.453	9.53e-76
ZWINT	3.34e-69	0.125553	0.638	0.794	8.9e-65
RAC3	6.76e-61	0.125394	0.707	0.86	1.8e-56
RPS14	5.71e-30	0.125279	1	0.996	1.52e-25
ITM2A	1.2e-68	0.125056	0.351	0.45	3.19e-64
EPB41L2	1.95e-59	0.124984	0.59	0.72	5.2e-55
MAGEF1	1.82e-86	0.124779	0.481	0.625	4.86e-82
CTTNBP2	2.53e-78	0.1246	0.364	0.481	6.75e-74
RPS23	5.37e-22	0.12454	0.999	0.995	1.43e-17
UTP20	1.62e-81	0.124511	0.481	0.631	4.33e-77
PSME3	2.32e-91	0.124274	0.495	0.662	6.19e-87
PREX2	6.29e-78	0.12425	0.344	0.443	1.68e-73
EIF5A	2.38e-07	0.124076	0.995	0.992	0.00633758
SPRY4	3.85e-45	0.12394	0.311	0.356	1.03e-40
MRPL55	1.05e-79	0.123926	0.622	0.788	2.79e-75
UBE2C	1.22e-18	0.123738	0.686	0.751	3.26e-14
SSB	1.61e-05	0.123464	0.987	0.993	0.429433
SF3B1	1.17e-20	0.123365	0.911	0.971	3.13e-16
CSNK2B	7.74e-99	0.123028	0.503	0.674	2.06e-94
CD81	1.76e-09	0.123011	0.948	0.976	4.69e-05
PSMC3	9.2e-57	0.122899	0.797	0.939	2.45e-52
FHDC1	1.57e-57	0.12269	0.206	0.23	4.18e-53
FKBP11	1.71e-80	0.122462	0.299	0.38	4.55e-76
H2AX	6.85e-63	0.122183	0.652	0.803	1.83e-58
AGTRAP	1.46e-81	0.122032	0.65	0.827	3.9e-77
RPS3	3.47e-22	0.121597	1	0.997	9.25e-18
NUCKS1	8.05e-08	0.121541	0.999	0.992	0.00214696
CENPX	6.24e-45	0.121366	0.811	0.931	1.66e-40
MGME1	3.78e-73	0.121361	0.529	0.676	1.01e-68
IFT57	3.48e-87	0.121187	0.363	0.484	9.27e-83
MT-ND6	3.18e-61	0.120672	0.599	0.766	8.49e-57
NOLC1	3.56e-45	0.120616	0.791	0.917	9.48e-41
LARP7	2.59e-53	0.120502	0.658	0.794	6.92e-49
CYB5B	7.95e-89	0.120158	0.518	0.694	2.12e-84
CD2AP	1.85e-72	0.120007	0.57	0.741	4.93e-68
SNHG9	1.98e-52	0.119976	0.18	0.204	5.29e-48
TMED10	8.49e-71	0.119628	0.691	0.856	2.26e-66
ARL6IP1	2.03e-35	0.119615	0.769	0.872	5.42e-31
SNX9	2.92e-74	0.119464	0.29	0.38	7.79e-70
PRPF38B	1.06e-53	0.119436	0.777	0.916	2.82e-49
CACYBP	4.13e-25	0.119349	0.897	0.967	1.1e-20
RBPJ	1.07e-41	0.119245	0.804	0.92	2.84e-37
HEATR1	1.63e-100	0.119206	0.491	0.672	4.35e-96
RPSA	5.7e-19	0.11918	0.999	0.996	1.52e-14
BUB1B	3.19e-49	0.119104	0.537	0.643	8.5e-45
GALE	4.85e-50	0.119018	0.266	0.316	1.29e-45
SEC61B	5.45e-10	0.118899	0.968	0.989	1.45e-05
ZNF483	3.21e-55	0.118764	0.557	0.688	8.56e-51
BUD23	3.73e-79	0.118619	0.676	0.852	9.94e-75
CYSTM1	7.54e-87	0.118527	0.416	0.568	2.01e-82
PAK1	2.44e-73	0.118458	0.613	0.778	6.51e-69
TMA7	0.000125732	0.118189	0.991	0.992	1
SEC24D	4.78e-69	0.118189	0.286	0.361	1.28e-64
TMEM126A	2.98e-85	0.118068	0.516	0.676	7.95e-81
EBP	5.59e-69	0.117745	0.662	0.828	1.49e-64
LMO3	2.82e-22	0.117603	0.101	0.036	7.53e-18
CBR1	1.28e-60	0.117545	0.665	0.821	3.4e-56
MRPL12	1.96e-59	0.1175	0.8	0.939	5.22e-55
PSMD2	1.25e-33	0.117494	0.874	0.962	3.33e-29
SNRPD2	1.72e-06	0.117025	0.977	0.991	0.0458324
TRIM28	9.34e-13	0.116912	0.942	0.977	2.49e-08
CDC123	3.67e-53	0.116831	0.818	0.949	9.78e-49
SF3B3	1.41e-100	0.11677	0.529	0.723	3.76e-96
TRMT112	7.41e-07	0.11612	0.98	0.992	0.0197521
RAC1	9.96e-06	0.116053	0.976	0.989	0.265521
DENND2B	8.8e-74	0.115949	0.251	0.314	2.35e-69
SLC39A14	5.32e-72	0.11592	0.53	0.683	1.42e-67
BAZ1A	1.2e-68	0.115567	0.332	0.433	3.21e-64
ACOT7	1.57e-100	0.115416	0.537	0.713	4.18e-96
GADD45GIP1	1.77e-06	0.115249	0.978	0.991	0.0471967
FOXM1	1.8e-79	0.115027	0.401	0.515	4.81e-75
MRPL13	9.02e-58	0.11497	0.785	0.925	2.4e-53
FADS2	9.8e-84	0.114663	0.472	0.646	2.61e-79
XRN2	7.5e-25	0.114569	0.908	0.976	2e-20
SMC2	2.13e-55	0.114479	0.751	0.888	5.68e-51
GGH	5.82e-90	0.114436	0.387	0.519	1.55e-85
NCL	0.000605221	0.11397	0.998	0.995	1
SF3A1	6.67e-90	0.113834	0.542	0.721	1.78e-85
LMO4	6.47e-53	0.113802	0.723	0.858	1.73e-48
NAA10	3.3e-76	0.113516	0.652	0.828	8.8e-72
ILF2	9.15e-13	0.113381	0.948	0.985	2.44e-08
RPL18	1.48e-17	0.113371	0.999	0.996	3.95e-13
MSN	1.13e-66	0.11314	0.632	0.786	3.01e-62
SUPT16H	6.27e-13	0.11308	0.942	0.982	1.67e-08
H2BC11	1.57e-28	0.113007	0.113	0.093	4.18e-24
UBE2E3	1.2e-71	0.112903	0.697	0.869	3.19e-67
PSMD8	1.25e-18	0.112736	0.932	0.981	3.34e-14
FUBP1	3.8e-44	0.11272	0.812	0.928	1.01e-39
GPR143	5.83e-40	0.112607	0.266	0.296	1.56e-35
SRSF3	3.95e-05	0.112584	0.995	0.991	1
CHAF1A	1.05e-37	0.112529	0.744	0.853	2.79e-33
PSMB7	2.57e-34	0.112512	0.873	0.965	6.86e-30
SREBF1	1.15e-77	0.112476	0.257	0.327	3.08e-73
SAFB	1.67e-64	0.112402	0.626	0.783	4.47e-60
FIS1	3.48e-35	0.112384	0.858	0.955	9.29e-31
EIF6	1.24e-42	0.112277	0.812	0.927	3.3e-38
RPS13	2.41e-16	0.112198	0.999	0.997	6.44e-12
NUDT15	1.43e-88	0.112086	0.514	0.693	3.82e-84
UBB	3.84e-05	0.112078	0.997	0.992	1
PRIM1	1.67e-87	0.112047	0.469	0.635	4.44e-83
LINC00665	3.09e-58	0.111937	0.81	0.947	8.25e-54
STOX2	1.22e-38	0.11182	0.146	0.128	3.26e-34
CD46	8.01e-87	0.111578	0.531	0.726	2.14e-82
RSRC2	2.54e-58	0.111462	0.735	0.887	6.77e-54
CORO2A	4.18e-66	0.111442	0.217	0.253	1.11e-61
PSMB1	4.34e-05	0.111184	0.982	0.991	1
ECT2	8.2e-68	0.110998	0.517	0.669	2.19e-63
TMEM208	7.18e-64	0.11099	0.751	0.9	1.92e-59
PANK3	1.58e-100	0.110943	0.459	0.642	4.21e-96
PARP1	1.09e-05	0.110608	0.98	0.99	0.289735
MYSM1	1.26e-77	0.110555	0.427	0.565	3.37e-73
RPL5P4	6.19e-97	0.110204	0.274	0.373	1.65e-92
ELOC	4.88e-32	0.110073	0.865	0.957	1.3e-27
RPL10A	9.71e-14	0.109921	0.999	0.997	2.59e-09
PPIA	2.05e-06	0.109881	0.997	0.996	0.0547303
HSD17B10	1.05e-87	0.10984	0.609	0.795	2.81e-83
MESD	1.41e-61	0.109777	0.753	0.911	3.75e-57
EIF5AL1	2.13e-101	0.109743	0.496	0.681	5.67e-97
PDAP1	2.5e-20	0.109683	0.918	0.977	6.68e-16
ATP2B1	1.27e-90	0.10961	0.535	0.726	3.4e-86
SOCS1	3.7e-32	0.109556	0.281	0.319	9.86e-28
NDUFB9	4.56e-33	0.10939	0.857	0.954	1.22e-28
RPS4X	2.17e-14	0.109386	0.999	0.996	5.78e-10
DDX39A	4.27e-69	0.109	0.654	0.822	1.14e-64
MRM3	2.97e-89	0.108877	0.291	0.384	7.92e-85
SNRNP70	6.77e-42	0.108864	0.826	0.939	1.81e-37
RASGRF2	2.62e-35	0.10874	0.127	0.121	6.99e-31
TIMMDC1	9.92e-96	0.108723	0.632	0.833	2.65e-91
MRPS35	1.39e-88	0.108614	0.567	0.749	3.71e-84
SSRP1	2.21e-21	0.108574	0.893	0.961	5.91e-17
BEX3	0.000955494	0.108352	0.992	0.992	1
RPLP0	6.93e-10	0.108282	0.998	0.996	1.85e-05
PDZD4	4.51e-78	0.108124	0.342	0.46	1.2e-73
PGP	1.7e-31	0.108108	0.872	0.958	4.54e-27
COX5A	0.00484155	0.107983	0.987	0.991	1
ANAPC15	2.06e-83	0.107956	0.567	0.742	5.48e-79
RAB5A	1.27e-81	0.10783	0.488	0.665	3.39e-77
AKIRIN2	4.63e-96	0.107698	0.448	0.613	1.23e-91
PHLPP1	1.28e-77	0.107361	0.353	0.491	3.41e-73
GABRB3	1.34e-59	0.107151	0.685	0.84	3.59e-55
PRDX5	0.00567029	0.107082	0.987	0.989	1
PHB2	6.55e-16	0.106805	0.938	0.982	1.75e-11
FAU	2.92e-08	0.106454	0.998	0.995	0.000779769
DNMT3A	2.68e-57	0.106156	0.688	0.835	7.16e-53
USP33	2.97e-76	0.106077	0.487	0.646	7.91e-72
SMC4	1.9e-23	0.105926	0.815	0.889	5.08e-19
RPL8	3.54e-16	0.10586	0.999	0.996	9.44e-12
RMI2	4.31e-85	0.105843	0.467	0.625	1.15e-80
AKR1B1	4.32e-86	0.105835	0.619	0.815	1.15e-81
HPRT1	1.48e-102	0.105761	0.41	0.584	3.95e-98
PRKDC	0.000184577	0.105646	0.976	0.985	1
COQ2	8.86e-89	0.105605	0.273	0.378	2.36e-84
MRPL3	2.04e-29	0.105522	0.896	0.975	5.45e-25
ITM2C	1.46e-42	0.105482	0.81	0.931	3.89e-38
PWP1	1.2e-86	0.105116	0.608	0.8	3.21e-82
IFRD2	2.34e-98	0.105039	0.468	0.652	6.24e-94
MRPS6	9.73e-69	0.104521	0.747	0.915	2.6e-64
RPL35A	3.52e-11	0.104389	0.999	0.997	9.39e-07
ATP5PO	6.45e-13	0.104388	0.936	0.977	1.72e-08
FASN	2.51e-58	0.104242	0.642	0.801	6.7e-54
GLRX5	5.23e-23	0.104094	0.903	0.973	1.4e-18
PA2G4	1.01e-08	0.104087	0.952	0.981	0.0002701
C12orf57	1e-44	0.104087	0.831	0.951	2.68e-40
HDAC7	5.68e-79	0.104031	0.283	0.367	1.52e-74
NAP1L1	0.000335197	0.103932	0.997	0.992	1
PRPS1	9.2e-68	0.103633	0.631	0.794	2.45e-63
SEC63	1.01e-75	0.103531	0.639	0.823	2.7e-71
BCLAF1	4.85e-15	0.10343	0.925	0.976	1.29e-10
PSMB6	9.8e-11	0.103244	0.96	0.989	2.61e-06
DSG2	2.14e-72	0.103158	0.645	0.826	5.72e-68
COMTD1	1.18e-66	0.102901	0.417	0.528	3.14e-62
KRR1	8.41e-71	0.102898	0.657	0.822	2.24e-66
POLD2	8.38e-66	0.102841	0.651	0.805	2.23e-61
AIMP1	1e-81	0.102688	0.604	0.787	2.68e-77
CHPF	2.01e-94	0.102336	0.327	0.459	5.37e-90
MDK	0.000677799	0.101918	0.982	0.991	1
MVD	4.68e-60	0.101837	0.251	0.332	1.25e-55
ATXN7L1	1.59e-60	0.101787	0.264	0.338	4.24e-56
CD200	3.83e-74	0.101783	0.268	0.358	1.02e-69
PEA15	1.87e-66	0.101767	0.223	0.277	4.99e-62
ATP1B1	6.81e-73	0.10174	0.531	0.686	1.82e-68
AURKA	7.23e-25	0.101736	0.515	0.585	1.93e-20
TMEM97	9.92e-47	0.101655	0.764	0.9	2.65e-42
HSP90AB1	1.05e-09	0.101644	0.999	0.997	2.81e-05
RPL27	6.81e-09	0.101577	0.999	0.993	0.000181657
KHDRBS3	1.18e-88	0.101557	0.346	0.501	3.14e-84
ICAM3	1.24e-53	0.101441	0.164	0.167	3.32e-49
TRBC2	3.24e-48	0.101366	0.198	0.239	8.65e-44
HNRNPC	0.000606769	0.101098	0.996	0.989	1
XRCC6	6.08e-10	0.100974	0.958	0.988	1.62e-05
WDR4	7.69e-91	0.10093	0.328	0.46	2.05e-86
LAS1L	3.43e-81	0.100848	0.478	0.649	9.14e-77
GMPR2	6.92e-92	0.100584	0.52	0.714	1.85e-87
SLC50A1	7.08e-82	0.100458	0.359	0.504	1.89e-77
ZNF24	2.13e-93	0.100254	0.49	0.685	5.67e-89
LDLR	5.12e-32	0.0998991	0.317	0.36	1.36e-27
FAM169A	7.62e-66	0.0997951	0.401	0.522	2.03e-61
RAB12	7.64e-91	0.0994318	0.359	0.506	2.04e-86
PRTFDC1	4.55e-66	0.0993173	0.207	0.253	1.21e-61
ZFAND6	6.23e-66	0.0991632	0.658	0.834	1.66e-61
NDUFC2	2.74e-08	0.0990192	0.958	0.985	0.000731138
SMAD7	3.33e-28	0.0989219	0.156	0.183	8.88e-24
DNAJA1	3.32e-16	0.0988934	0.927	0.979	8.85e-12
PMVK	6.47e-97	0.0988558	0.4	0.576	1.73e-92
EIF3M	1.34e-24	0.0986569	0.918	0.982	3.57e-20
REEP3	2.01e-99	0.0985095	0.386	0.544	5.35e-95
COMMD1	5.01e-105	0.0984509	0.457	0.656	1.34e-100
ELOVL6	1.58e-79	0.0983138	0.479	0.65	4.21e-75
ARF3	5.07e-58	0.0982834	0.683	0.832	1.35e-53
NPM1	2.7e-12	0.0982438	0.999	0.996	7.2e-08
PSMD14	5.75e-53	0.0982371	0.732	0.887	1.53e-48
FAM83D	8.2e-59	0.0982252	0.291	0.376	2.19e-54
ERV9646	8.43e-60	0.098169	0.205	0.252	2.25e-55
POU5F1B	4.82e-83	0.0981563	0.581	0.759	1.29e-78
SNHG4	2.09e-58	0.0980552	0.507	0.662	5.58e-54
FKBP3	3.1e-09	0.0979467	0.952	0.984	8.26e-05
GYPC	1.56e-74	0.0974634	0.52	0.681	4.16e-70
OXA1L	5.14e-79	0.0973658	0.567	0.747	1.37e-74
MAD2L1	8.27e-50	0.0973323	0.753	0.891	2.21e-45
PTP4A3	1.86e-59	0.0972685	0.165	0.188	4.96e-55
IMP4	2.7e-92	0.0970594	0.525	0.723	7.21e-88
WDR18	1.75e-69	0.0970409	0.654	0.819	4.67e-65
PRPF31	1.77e-92	0.0969217	0.591	0.795	4.72e-88
MYO1B	1.61e-70	0.0967528	0.452	0.591	4.3e-66
TESMIN	2.46e-83	0.0965421	0.269	0.372	6.56e-79
ETV5	1.73e-58	0.0965368	0.235	0.288	4.6e-54
TMEM60	5.22e-89	0.0964879	0.316	0.45	1.39e-84
SFPQ	0.000319733	0.0963112	0.982	0.993	1
AURKB	5.26e-46	0.0962109	0.469	0.597	1.4e-41
SRRT	1.27e-49	0.0961948	0.73	0.873	3.38e-45
APOE	0.00192903	0.0961046	0.998	0.996	1
CYC1	4.42e-37	0.0959461	0.847	0.954	1.18e-32
SF3A3	9.12e-48	0.0959358	0.774	0.912	2.43e-43
C9orf40	9.67e-70	0.0959274	0.221	0.285	2.58e-65
SHISAL2B	4.98e-31	0.0959218	0.15	0.132	1.33e-26
EXOSC10	9.39e-101	0.0958851	0.364	0.538	2.51e-96
FGFBP3	1.52e-52	0.0956864	0.476	0.614	4.05e-48
MT-ND4	6.27e-10	0.0956015	0.999	0.996	1.67e-05
GMDS	7e-71	0.095509	0.264	0.35	1.87e-66
SLF1	2.11e-79	0.0954656	0.261	0.353	5.62e-75
CTCF	2.88e-44	0.0953431	0.778	0.907	7.68e-40
RPL30	4.88e-12	0.0953094	0.999	0.997	1.3e-07
HMOX1	6.45e-34	0.0952753	0.336	0.423	1.72e-29
TMEM167A	1.31e-33	0.0952616	0.866	0.965	3.49e-29
SLC39A1	4.17e-96	0.0947896	0.37	0.527	1.11e-91
SUMO3	5.1e-73	0.0946714	0.679	0.858	1.36e-68
CHRNA5	1.98e-55	0.0943905	0.187	0.241	5.29e-51
NOP10	8.46e-10	0.0938954	0.961	0.989	2.26e-05
UBE2Z	7.4e-90	0.093863	0.434	0.604	1.97e-85
NCBP2AS2	6.69e-73	0.0934592	0.584	0.766	1.79e-68
EBNA1BP2	6.16e-72	0.0934204	0.647	0.833	1.64e-67
SALL2	9.71e-75	0.0933934	0.594	0.778	2.59e-70
APP	2.8e-37	0.0933885	0.802	0.922	7.46e-33
PSMB2	8.97e-13	0.0933804	0.931	0.976	2.39e-08
BCAP31	4.57e-57	0.093346	0.754	0.912	1.22e-52
RPIA	5.08e-92	0.0932513	0.225	0.297	1.36e-87
GOSR1	1e-97	0.093153	0.546	0.744	2.68e-93
GSTP1	0.000403303	0.0930902	0.999	0.994	1
SFSWAP	9.47e-103	0.0930891	0.467	0.664	2.52e-98
FEN1	5.41e-66	0.0930557	0.626	0.799	1.44e-61
PKIB	1.73e-82	0.0930503	0.439	0.602	4.62e-78
FBL	2.94e-16	0.0930051	0.923	0.976	7.85e-12
STARD4	5.96e-56	0.0929506	0.175	0.216	1.59e-51
RACK1	1.59e-08	0.0928738	0.999	0.997	0.000424742
CCT6A	0.0337294	0.0926422	0.99	0.988	1
TOM1L1	2.72e-76	0.0923005	0.311	0.431	7.27e-72
NUDC	9.41e-09	0.0922264	0.957	0.985	0.000250929
RRS1	3.6e-68	0.0921133	0.62	0.797	9.61e-64
PMEL	3.26e-61	0.0919963	0.443	0.589	8.68e-57
GINS2	5.43e-63	0.0919451	0.608	0.772	1.45e-58
ZSCAN2	4.63e-75	0.0915786	0.258	0.347	1.24e-70
CADM2	1.47e-66	0.0915507	0.284	0.379	3.91e-62
CKS2	7e-16	0.0915397	0.912	0.96	1.87e-11
RPP25	2.34e-75	0.091501	0.364	0.492	6.25e-71
HNRNPK	0.0146026	0.0912202	0.986	0.988	1
ASRGL1	1.13e-82	0.0911105	0.364	0.52	3.01e-78
TMED9	2.18e-56	0.0908903	0.776	0.924	5.82e-52
CYYR1	3.5e-59	0.0901844	0.203	0.262	9.34e-55
LRR1	3.75e-71	0.0900886	0.43	0.566	9.99e-67
TEAD4	3.43e-82	0.0899943	0.344	0.473	9.16e-78
GTSE1	1.4e-55	0.0895887	0.457	0.596	3.75e-51
SNHG3	5.66e-69	0.0895312	0.63	0.822	1.51e-64
NTHL1	1.65e-73	0.0895132	0.613	0.794	4.41e-69
AC012146.1	1.22e-73	0.0894267	0.279	0.389	3.26e-69
NDUFS7	1.65e-55	0.0889785	0.746	0.896	4.4e-51
HNRNPLL	6.86e-73	0.0887942	0.234	0.326	1.83e-68
SNRPG	0.00073637	0.0884332	0.982	0.99	1
ERV5037	2.93e-22	0.0882153	0.694	0.78	7.82e-18
PHB	2.55e-11	0.0882141	0.953	0.988	6.81e-07
SSR3	1.54e-13	0.0881891	0.923	0.971	4.11e-09
CCT8	4.43e-06	0.0881732	0.97	0.989	0.118225
THEM4	5.56e-55	0.0881693	0.206	0.256	1.48e-50
MPDU1	6.48e-85	0.0881409	0.411	0.571	1.73e-80
CLEC11A	3.15e-84	0.0881228	0.284	0.408	8.4e-80
FMR1	2.55e-105	0.0879554	0.393	0.59	6.81e-101
C12orf75	6.49e-88	0.0877588	0.384	0.535	1.73e-83
H2AZ2	8.43e-17	0.087386	0.922	0.977	2.25e-12
POLR2C	6.52e-77	0.087277	0.586	0.765	1.74e-72
PSMD7	2.13e-09	0.0872069	0.956	0.987	5.69e-05
CHEK1	2.05e-68	0.0870673	0.678	0.858	5.46e-64
SDHC	1.12e-71	0.0870382	0.663	0.841	2.98e-67
OXCT1	9.16e-89	0.0866743	0.282	0.402	2.44e-84
BRI3BP	3.83e-76	0.0864958	0.354	0.48	1.02e-71
APC	1.16e-94	0.0864873	0.378	0.55	3.11e-90
ZNF22	6.42e-52	0.0863928	0.766	0.915	1.71e-47
GMPS	3.04e-57	0.0863737	0.711	0.87	8.1e-53
SNRPC	1.14e-30	0.0860257	0.894	0.98	3.04e-26
LIPA	4.35e-46	0.0858847	0.219	0.271	1.16e-41
ATP5F1D	6.15e-06	0.0858058	0.97	0.988	0.163901
BLM	1.61e-68	0.0856183	0.393	0.537	4.31e-64
TBRG4	1.24e-90	0.0855549	0.463	0.656	3.31e-86
GALNT7	1.93e-54	0.085532	0.718	0.878	5.16e-50
VRTN	1.57e-52	0.0855082	0.705	0.858	4.2e-48
DPEP3	8.43e-45	0.0853899	0.126	0.138	2.25e-40
SUB1	0.0354736	0.0852869	0.988	0.992	1
PSMD11	4.52e-37	0.0849019	0.82	0.935	1.21e-32
BEX5	2.98e-77	0.0848845	0.209	0.283	7.94e-73
PSMC4	3.27e-78	0.0848122	0.662	0.863	8.71e-74
CALB1	8.48e-45	0.0848011	0.147	0.17	2.26e-40
GRIA4	9.96e-47	0.0846662	0.154	0.184	2.66e-42
REX1BD	1.86e-42	0.0845877	0.768	0.895	4.97e-38
MDFIC	4.75e-35	0.0845446	0.101	0.084	1.27e-30
FIBP	1.28e-74	0.0845333	0.657	0.837	3.43e-70
ERV822	1.22e-29	0.0843303	0.378	0.45	3.26e-25
ERV778	2.04e-82	0.0841739	0.239	0.342	5.44e-78
GINS1	1.81e-99	0.0841077	0.408	0.593	4.84e-95
POU5F1	0.00630597	0.0839751	0.997	0.994	1
TIMM10	1.64e-39	0.0839619	0.829	0.949	4.38e-35
DMKN	5.31e-21	0.0839562	0.912	0.979	1.42e-16
TMEM205	1.65e-81	0.0839415	0.506	0.704	4.4e-77
SPRY2	3.27e-48	0.0839016	0.308	0.402	8.71e-44
DAD1	6.73e-28	0.0838658	0.874	0.963	1.8e-23
H3C8	5.86e-49	0.0838115	0.209	0.273	1.56e-44
GLS	2.15e-79	0.0837322	0.332	0.473	5.73e-75
COPS9	3.55e-26	0.0836996	0.895	0.977	9.46e-22
PIF1	4.87e-24	0.083657	0.439	0.493	1.3e-19
TRMU	3.03e-88	0.0835443	0.325	0.457	8.09e-84
E2F5	2.64e-82	0.0835393	0.405	0.557	7.04e-78
LRRFIP1	4.86e-70	0.08348	0.548	0.719	1.3e-65
NSDHL	7.78e-72	0.083444	0.257	0.348	2.07e-67
CLUH	3.69e-67	0.0832467	0.172	0.227	9.84e-63
GABBR1	1.33e-87	0.0831149	0.319	0.459	3.55e-83
ARFGEF1	1.35e-88	0.0827599	0.51	0.711	3.61e-84
TEX10	2.12e-92	0.0827308	0.431	0.602	5.67e-88
KIF20B	1.32e-39	0.0827297	0.695	0.822	3.53e-35
GRAMD1A	4.3e-84	0.0827219	0.359	0.522	1.15e-79
ADRM1	2.51e-38	0.0824519	0.809	0.933	6.69e-34
SPCS2	2.68e-56	0.0824191	0.785	0.94	7.16e-52
UBE2F	3e-102	0.0823688	0.478	0.683	8.01e-98
TRAP1	1.37e-75	0.0822441	0.612	0.802	3.67e-71
URM1	7.9e-101	0.0818882	0.357	0.523	2.11e-96
XRCC5	0.0611777	0.0817932	0.997	0.992	1
PES1	4.92e-89	0.0817196	0.457	0.634	1.31e-84
PRKCQ-AS1	1.05e-83	0.081712	0.294	0.428	2.8e-79
SCLY	6.83e-63	0.0815107	0.229	0.299	1.82e-58
GSPT1	3.28e-20	0.0814783	0.893	0.965	8.76e-16
TYMS	7.27e-74	0.0813668	0.537	0.717	1.94e-69
SEC11C	8.31e-70	0.0812532	0.694	0.872	2.22e-65
CIP2A	2.57e-81	0.0809921	0.306	0.444	6.86e-77
DDX54	6.93e-101	0.080973	0.437	0.627	1.85e-96
EXT1	5.24e-59	0.080887	0.185	0.254	1.4e-54
CENPW	2.53e-52	0.0807943	0.755	0.902	6.76e-48
ATP6V0B	1.01e-19	0.0806611	0.894	0.965	2.68e-15
PNRC2	1.01e-67	0.0806215	0.617	0.798	2.7e-63
PSMB4	7.67e-35	0.0805544	0.844	0.951	2.04e-30
MEPCE	1.54e-96	0.0805107	0.384	0.562	4.1e-92
TMEM98	1.89e-85	0.0802365	0.421	0.596	5.03e-81
FTSJ3	4.94e-66	0.079873	0.468	0.612	1.32e-61
MIS18A	8.2e-70	0.0797486	0.69	0.876	2.19e-65
UTP3	4.33e-85	0.0796499	0.425	0.596	1.16e-80
RPS10	0.000257874	0.0794621	0.998	0.996	1
P2RY1	5.05e-25	0.0794588	0.112	0.1	1.35e-20
HCFC1	1.25e-91	0.079311	0.53	0.728	3.32e-87
LBR	2.38e-65	0.0792573	0.548	0.716	6.36e-61
NDUFS3	3.94e-74	0.0791804	0.7	0.889	1.05e-69
TIMP4	1.51e-32	0.0790847	0.107	0.101	4.02e-28
PTPRG	3.39e-60	0.0790701	0.5	0.656	9.03e-56
POLR2J	8.31e-50	0.0790538	0.793	0.935	2.22e-45
MCM4	1.09e-26	0.079021	0.795	0.904	2.91e-22
MPV17	2.84e-94	0.0789264	0.428	0.615	7.58e-90
GART	1.9e-78	0.0789212	0.641	0.84	5.07e-74
FAM126A	1.44e-86	0.0788253	0.374	0.543	3.85e-82
PPP2R2B	8.54e-55	0.0785996	0.431	0.553	2.28e-50
RPS9	2.22e-08	0.0785266	0.999	0.996	0.000591939
RBM14	6.41e-92	0.0784017	0.404	0.574	1.71e-87
LUC7L2	8.18e-91	0.0782556	0.37	0.524	2.18e-86
RPL18A	6.99e-11	0.0781625	1	0.997	1.86e-06
ETFB	2.01e-84	0.0780856	0.601	0.813	5.35e-80
OSGEP	7.89e-102	0.0780565	0.359	0.525	2.1e-97
NPTN	1.66e-93	0.0780266	0.367	0.531	4.42e-89
TFPI2	1.37e-39	0.0779833	0.132	0.142	3.65e-35
PSMA2	1.01e-09	0.0778504	0.93	0.971	2.68e-05
POLE4	5.63e-90	0.0777299	0.497	0.696	1.5e-85
NUAK1	1.26e-56	0.0777261	0.158	0.208	3.36e-52
RTRAF	0.0115674	0.0775147	0.978	0.989	1
RGS5	9.13e-58	0.0774988	0.178	0.249	2.44e-53
GANAB	2.99e-83	0.0773377	0.649	0.858	7.98e-79
TIMM8B	3.41e-20	0.0772773	0.899	0.971	9.09e-16
PSMB5	2.31e-07	0.077268	0.961	0.989	0.00615488
TPBG	3.6e-67	0.0772427	0.221	0.303	9.59e-63
NSG1	7.1e-74	0.0772118	0.317	0.458	1.89e-69
TRAPPC4	7.5e-90	0.0771403	0.551	0.755	2e-85
RPL13	3.35e-10	0.0771	1	0.998	8.95e-06
PRMT5	2.19e-94	0.0767188	0.457	0.644	5.85e-90
TTC21B	1.85e-75	0.0766374	0.187	0.279	4.94e-71
NANOG	2.19e-75	0.0765593	0.329	0.46	5.85e-71
RABGGTB	3.47e-84	0.0764308	0.403	0.581	9.25e-80
CSNK1G2	3.64e-77	0.0763776	0.55	0.733	9.71e-73
TIMELESS	6.65e-88	0.0763433	0.385	0.557	1.77e-83
LAMTOR1	2.72e-28	0.076341	0.868	0.961	7.26e-24
SORL1	2.62e-86	0.076195	0.361	0.512	6.98e-82
WDFY3	2.26e-65	0.076089	0.206	0.285	6.02e-61
ZNF101	3.51e-70	0.0760745	0.196	0.281	9.35e-66
UQCR10	0.000755155	0.076035	0.973	0.988	1
ACLY	1.34e-77	0.0758746	0.646	0.848	3.57e-73
ZCCHC3	2.22e-76	0.0758572	0.402	0.561	5.91e-72
WFDC2	3.97e-66	0.0758391	0.547	0.75	1.06e-61
MRPL51	4.61e-05	0.0757887	0.965	0.987	1
PHIP	2.91e-51	0.075787	0.711	0.865	7.77e-47
EEF1E1	8.56e-35	0.0757582	0.848	0.955	2.28e-30
DDX6	5.97e-56	0.0757518	0.728	0.884	1.59e-51
INCENP	3.09e-51	0.0756558	0.23	0.319	8.24e-47
MRPS21	2.09e-07	0.075619	0.959	0.988	0.00557203
RPL12	6.11e-08	0.0754994	0.999	0.997	0.00163086
RPS7	1.62e-07	0.0754093	0.997	0.996	0.00430835
NDUFAF2	1.04e-85	0.0753933	0.433	0.617	2.78e-81
PDIA3	4.91e-13	0.0753632	0.921	0.971	1.31e-08
TARDBP	2.29e-87	0.0753027	0.526	0.731	6.11e-83
PUF60	1.71e-65	0.0751962	0.726	0.904	4.56e-61
TCOF1	1.33e-56	0.0751782	0.704	0.873	3.56e-52
PRMT3	2.53e-70	0.075138	0.196	0.272	6.75e-66
RBM25	5.1e-14	0.0751253	0.927	0.979	1.36e-09
HMMR	5.21e-18	0.0750008	0.565	0.627	1.39e-13
AP002856.2	4.15e-57	0.0749042	0.136	0.168	1.11e-52
TXNL4A	9.15e-35	0.0747517	0.852	0.958	2.44e-30
YIF1A	2.27e-77	0.0745829	0.633	0.83	6.04e-73
CHST9	1.27e-40	0.0745221	0.121	0.135	3.39e-36
AP001324.1	3.31e-87	0.0744139	0.287	0.404	8.82e-83
JMJD1C	6.37e-41	0.0744134	0.782	0.912	1.7e-36
NOC4L	8.52e-89	0.0744042	0.288	0.419	2.27e-84
ZSWIM7	1.65e-89	0.0742005	0.497	0.699	4.4e-85
MRPS16	1.39e-49	0.0740805	0.794	0.937	3.69e-45
NT5C3A	1.48e-82	0.0740391	0.3	0.43	3.95e-78
MLLT11	9.54e-71	0.0740377	0.351	0.479	2.54e-66
TMEM238	8.22e-45	0.0739759	0.151	0.181	2.19e-40
SIGMAR1	3.84e-102	0.0737792	0.423	0.63	1.02e-97
CHCHD4	1.5e-66	0.0736812	0.198	0.273	4.01e-62
BLOC1S4	1.65e-94	0.073643	0.391	0.576	4.41e-90
SLC39A10	5.89e-54	0.0735095	0.739	0.9	1.57e-49
LIMD2	8.2e-79	0.0731922	0.484	0.665	2.19e-74
CHM	7.71e-67	0.0731649	0.194	0.26	2.06e-62
SERPINH1	4.71e-40	0.0731415	0.813	0.937	1.26e-35
WDR34	2.89e-91	0.0731188	0.344	0.508	7.72e-87
HES6	1.09e-79	0.073114	0.389	0.579	2.92e-75
SPIB	3.44e-34	0.0730227	0.17	0.203	9.16e-30
C17orf58	2.62e-85	0.0729633	0.264	0.395	6.98e-81
SYNGR1	1.76e-73	0.0727473	0.324	0.449	4.69e-69
CEP63	7.39e-81	0.07269	0.296	0.425	1.97e-76
LMAN1	1.24e-47	0.0726622	0.741	0.888	3.3e-43
CRELD2	1.57e-89	0.0725981	0.357	0.536	4.2e-85
EIF2S3	0.00216477	0.0724925	0.979	0.991	1
HIF1A	6.12e-65	0.0724484	0.638	0.82	1.63e-60
CHCHD2	8.83e-32	0.0724312	0.839	0.948	2.36e-27
THOC7	1e-65	0.0724154	0.694	0.879	2.67e-61
YBEY	6.58e-85	0.0723141	0.311	0.438	1.76e-80
LSS	2.73e-62	0.0722131	0.231	0.321	7.28e-58
SDHAF2	3.54e-95	0.0720451	0.375	0.566	9.43e-91
BZW2	5.71e-55	0.0719051	0.647	0.808	1.52e-50
APOC1	1.75e-94	0.0718773	0.573	0.794	4.68e-90
PIGT	7.13e-93	0.0718316	0.374	0.542	1.9e-88
LAMTOR2	2.43e-79	0.0717715	0.649	0.858	6.49e-75
ANP32B	3.27e-22	0.0716578	0.853	0.941	8.72e-18
WASF2	5.15e-57	0.0716236	0.645	0.809	1.37e-52
PMPCA	1.42e-87	0.0716089	0.514	0.718	3.79e-83
UQCRB	0.0213451	0.071567	0.984	0.991	1
TSNAX	2.39e-91	0.0714932	0.388	0.56	6.38e-87
TWISTNB	2.14e-78	0.0714565	0.52	0.706	5.7e-74
TMEM251	1.56e-89	0.0714248	0.346	0.512	4.15e-85
CSKMT	1.21e-58	0.0714089	0.348	0.468	3.23e-54
ERV3777	1.33e-15	0.0714061	0.797	0.865	3.55e-11
CKAP2	9.26e-70	0.0713514	0.489	0.673	2.47e-65
ST6GAL2	3.87e-37	0.0713356	0.12	0.133	1.03e-32
ZNF672	1.68e-50	0.0711308	0.142	0.175	4.49e-46
CAMK2N1	1.73e-53	0.0710805	0.198	0.27	4.62e-49
MARCKSL1	0.17262	0.0710654	0.994	0.995	1
C7orf50	2.13e-90	0.0710092	0.545	0.753	5.69e-86
SGO2	2.09e-52	0.0709575	0.399	0.534	5.58e-48
NDUFB2	3.89e-09	0.070796	0.941	0.98	0.000103859
NDUFB11	5.38e-17	0.0706112	0.924	0.982	1.43e-12
RNASEH2C	4.28e-66	0.0705521	0.663	0.848	1.14e-61
UCK2	5.2e-91	0.0704312	0.361	0.517	1.39e-86
PSMC2	6.12e-74	0.0704285	0.566	0.757	1.63e-69
NR3C1	4.9e-31	0.0704177	0.121	0.124	1.31e-26
NHLRC2	2.5e-76	0.070354	0.243	0.351	6.66e-72
RPS3A	6.69e-07	0.0703124	1	0.994	0.0178301
ECSIT	7.02e-79	0.0702014	0.321	0.451	1.87e-74
CMTM6	1.19e-76	0.0701703	0.582	0.786	3.17e-72
ILF3-DT	6.56e-63	0.070097	0.431	0.587	1.75e-58
STAT3	7.22e-103	0.0700742	0.494	0.72	1.93e-98
SUCLA2	2.02e-82	0.0700359	0.475	0.661	5.38e-78
TSPO	1.25e-81	0.0699159	0.389	0.565	3.34e-77
IMPA2	6.17e-82	0.0697634	0.577	0.779	1.65e-77
SHCBP1	1.56e-62	0.0697565	0.185	0.275	4.17e-58
ENPP1	1.67e-80	0.0696352	0.324	0.472	4.46e-76
MTG1	3.25e-89	0.0696174	0.447	0.636	8.68e-85
MRPL44	1.67e-92	0.0695954	0.484	0.682	4.44e-88
TMEM245	3.7e-85	0.0695237	0.376	0.545	9.86e-81
CRISPLD1	1.07e-53	0.0695191	0.173	0.262	2.85e-49
BANF1	2.82e-08	0.069453	0.957	0.988	0.000752921
COX7B	1.08e-06	0.0693226	0.963	0.988	0.0287284
SPC25	2.76e-76	0.0693062	0.319	0.45	7.37e-72
RASAL2	6.85e-91	0.0690711	0.332	0.501	1.83e-86
ATP6V1D	8.76e-41	0.0690618	0.692	0.829	2.34e-36
TSR1	4.01e-39	0.0690296	0.774	0.908	1.07e-34
VCP	1.01e-24	0.0689076	0.88	0.965	2.69e-20
SSR4	8.95e-13	0.068881	0.936	0.985	2.39e-08
SH3GL1	5.54e-85	0.0688232	0.31	0.464	1.48e-80
CDCA7	7.88e-70	0.0688191	0.447	0.622	2.1e-65
BLOC1S1	2.12e-53	0.0687456	0.751	0.906	5.65e-49
EPHA1	3.61e-88	0.0684622	0.465	0.658	9.64e-84
VCAN	4.2e-17	0.0683758	0.889	0.958	1.12e-12
FERMT1	3.15e-53	0.0682895	0.199	0.274	8.41e-49
COX8A	0.000333871	0.0682814	0.967	0.988	1
SNHG30	2.23e-66	0.0682625	0.293	0.416	5.95e-62
NDUFB1	2.85e-75	0.068227	0.689	0.887	7.6e-71
RPL27A	0.000281494	0.0682068	1	0.996	1
LCK	1.66e-65	0.0680723	0.274	0.376	4.43e-61
OSTC	2.11e-28	0.068047	0.903	0.985	5.63e-24
OXLD1	1.12e-93	0.0680267	0.399	0.577	2.98e-89
DPH6	2.52e-72	0.067825	0.307	0.43	6.72e-68
SIX4	4.74e-59	0.0677804	0.151	0.201	1.27e-54
GALNT3	1.23e-69	0.0675502	0.227	0.319	3.28e-65
HMGN3	1.04e-05	0.0674065	0.959	0.984	0.277831
MORN2	1.37e-81	0.0672404	0.219	0.317	3.66e-77
HSD17B7	1.62e-37	0.0672102	0.192	0.236	4.33e-33
INTS3	1.69e-84	0.067179	0.304	0.443	4.52e-80
MMP2	2.1e-61	0.0671325	0.133	0.173	5.6e-57
TTLL12	1.43e-89	0.0670614	0.307	0.456	3.81e-85
CCNA2	1.76e-65	0.0669626	0.554	0.726	4.7e-61
DAZAP1	9.72e-60	0.0669052	0.74	0.908	2.59e-55
EWSR1	1.03e-46	0.0668731	0.766	0.908	2.76e-42
PDS5B	4.88e-91	0.0668068	0.436	0.637	1.3e-86
MAGOHB	2.56e-77	0.066799	0.609	0.804	6.84e-73
ARMC6	1.11e-96	0.0667957	0.338	0.502	2.97e-92
S100A6	5.6e-86	0.0667376	0.251	0.376	1.49e-81
MDM4	2.59e-79	0.0666964	0.414	0.582	6.9e-75
TMEM132B	1.98e-59	0.0665753	0.38	0.521	5.29e-55
BRIX1	4.96e-47	0.066545	0.697	0.844	1.32e-42
CLN8	6.01e-76	0.0664825	0.258	0.383	1.6e-71
ATP5MG	0.191481	0.0664603	0.982	0.988	1
ERV1318	9.82e-64	0.0664525	0.255	0.355	2.62e-59
ALDH16A1	1.27e-59	0.0664239	0.226	0.329	3.39e-55
SART3	5.3e-89	0.0663697	0.453	0.662	1.41e-84
RABAC1	4.86e-29	0.0662815	0.866	0.961	1.3e-24
MCRIP1	1.39e-73	0.0661805	0.59	0.792	3.71e-69
SS18L2	3.62e-52	0.0661507	0.765	0.922	9.66e-48
SUDS3	9.1e-61	0.0660739	0.656	0.831	2.43e-56
AP000688.2	3.69e-35	0.066007	0.108	0.113	9.83e-31
MFSD10	1.27e-67	0.0659576	0.649	0.834	3.38e-63
ERI3	1.57e-85	0.0658997	0.522	0.729	4.18e-81
MRPL23	3.18e-43	0.0658202	0.795	0.929	8.49e-39
RND3	7.15e-38	0.0657756	0.361	0.47	1.91e-33
CDCA3	4.09e-53	0.0657548	0.26	0.351	1.09e-48
VIRMA	1.87e-83	0.0656513	0.33	0.476	4.98e-79
BOLA3	3.17e-51	0.0655898	0.707	0.865	8.46e-47
HAS3	9.9e-49	0.0655711	0.164	0.221	2.64e-44
TMEM11	5.4e-112	0.0655555	0.433	0.661	1.44e-107
SSNA1	1.71e-53	0.0654814	0.73	0.892	4.55e-49
COA3	3.74e-76	0.0653873	0.662	0.862	9.99e-72
MTHFD2L	2.61e-64	0.0653592	0.245	0.359	6.97e-60
AL157778.1	2.42e-36	0.0652676	0.125	0.169	6.46e-32
MT-ATP6	0.000106882	0.0652263	0.999	0.998	1
TMTC3	2.33e-92	0.0651418	0.303	0.449	6.22e-88
ZIC5	5.68e-68	0.0651396	0.333	0.474	1.51e-63
RSRP1	3.08e-74	0.0651251	0.305	0.442	8.22e-70
ATP5F1A	5.07e-06	0.0650644	0.969	0.992	0.135324
ARHGAP18	3.98e-43	0.0649617	0.132	0.162	1.06e-38
MKI67	5.54e-13	0.0648699	0.645	0.716	1.48e-08
ANP32E	4.02e-16	0.0648489	0.905	0.971	1.07e-11
PEX2	8.23e-114	0.0647789	0.275	0.435	2.2e-109
RNF13	1.94e-98	0.0647254	0.327	0.504	5.16e-94
FAM171B	8.39e-56	0.0647014	0.168	0.226	2.24e-51
TCEAL3	9.58e-86	0.064638	0.315	0.474	2.56e-81
CALD1	7.17e-18	0.0645689	0.902	0.965	1.91e-13
ADAMTS8	1.88e-36	0.06446	0.102	0.12	5.02e-32
APEH	5.2e-84	0.0643728	0.464	0.651	1.39e-79
SETD4	3.8e-68	0.0643171	0.231	0.319	1.01e-63
CDKN2B-AS1	4.9e-47	0.0643096	0.137	0.175	1.31e-42
LRIG1	6.24e-74	0.06424	0.364	0.516	1.67e-69
ADSL	4.6e-87	0.0641884	0.541	0.742	1.23e-82
ACTR3B	5.8e-62	0.0641065	0.167	0.236	1.55e-57
MRPL45	1.4e-104	0.0640894	0.461	0.678	3.74e-100
RRAGD	6.5e-76	0.0640144	0.253	0.367	1.73e-71
VPS29	5.31e-64	0.0639529	0.698	0.877	1.42e-59
WDR35	4.15e-51	0.0638871	0.159	0.221	1.11e-46
CENPK	2.01e-72	0.0638054	0.51	0.692	5.36e-68
TMEM199	2.04e-94	0.0637337	0.236	0.369	5.45e-90
N4BP3	1.8e-81	0.0637119	0.321	0.471	4.81e-77
UBE2N	2.73e-55	0.0636706	0.763	0.922	7.28e-51
ZNHIT1	6.79e-86	0.0636057	0.649	0.864	1.81e-81
FGFR4	3.39e-63	0.063592	0.194	0.265	9.04e-59
TUSC2	2.13e-94	0.0634279	0.476	0.684	5.68e-90
NRDC	6.99e-43	0.0633661	0.727	0.873	1.86e-38
METTL8	3.8e-74	0.0633414	0.37	0.549	1.01e-69
ERV5118	1.21e-38	0.0633248	0.117	0.141	3.24e-34
EIF3G	1.45e-19	0.0631693	0.917	0.984	3.87e-15
HSPA8	0.727656	0.063164	0.995	0.992	1
LEPROTL1	3.05e-76	0.0629051	0.541	0.746	8.14e-72
AHSP	1.54e-43	0.0628932	0.111	0.135	4.1e-39
NDFIP1	7.02e-96	0.0628305	0.498	0.715	1.87e-91
FEZ2	1.72e-76	0.0627569	0.345	0.491	4.59e-72
PKP4	3.22e-92	0.0627111	0.306	0.458	8.59e-88
OLA1	4.38e-42	0.0625847	0.802	0.935	1.17e-37
RBM8A	1.06e-08	0.0625352	0.947	0.984	0.000282507
RBM10	1.74e-95	0.0625119	0.327	0.501	4.64e-91
LDB2	2.36e-71	0.0624781	0.224	0.33	6.3e-67
LYPLA2	5.88e-88	0.0624615	0.454	0.646	1.57e-83
CAD	4.95e-101	0.0624288	0.406	0.61	1.32e-96
HLTF	4.34e-66	0.0624105	0.584	0.773	1.16e-61
GSDMD	1.09e-55	0.0624004	0.168	0.229	2.89e-51
RCC1	1.49e-83	0.0623882	0.352	0.508	3.99e-79
NOL12	5.57e-63	0.0623036	0.196	0.285	1.48e-58
SESTD1	7.47e-75	0.0623017	0.218	0.327	1.99e-70
SEH1L	1.19e-81	0.0622426	0.346	0.519	3.17e-77
RNF4	1.36e-96	0.0622196	0.356	0.544	3.64e-92
BCL2L12	4.86e-68	0.062205	0.683	0.867	1.29e-63
NME4	1.47e-06	0.0621629	0.965	0.99	0.0391937
TAF15	3.48e-34	0.0620978	0.773	0.903	9.28e-30
ARHGAP12	6.46e-90	0.0619337	0.314	0.469	1.72e-85
DUSP5	3.17e-33	0.061856	0.154	0.188	8.46e-29
NACC1	2.27e-93	0.0617363	0.411	0.611	6.05e-89
GPX3	1.19e-52	0.061648	0.145	0.189	3.17e-48
AC012360.3	8.29e-45	0.0615638	0.172	0.242	2.21e-40
KIF23	8.81e-45	0.0615311	0.401	0.527	2.35e-40
DDX23	3.76e-95	0.0614585	0.426	0.627	1e-90
LIG1	3.58e-86	0.0614151	0.365	0.549	9.53e-82
PDE5A	4.13e-39	0.0613538	0.118	0.142	1.1e-34
PCBP1	5.48e-08	0.0613506	0.957	0.988	0.00146162
HMGXB4	2.49e-81	0.0613305	0.525	0.725	6.65e-77
ZBTB3	3.63e-65	0.0612634	0.154	0.219	9.67e-61
KIF1C	2.15e-76	0.0612244	0.293	0.422	5.74e-72
SEC61A1	9.57e-85	0.0611503	0.392	0.594	2.55e-80
CCT5	0.0119385	0.0611447	0.982	0.993	1
RANBP2	1.11e-53	0.0611341	0.666	0.838	2.96e-49
CCDC25	7.82e-65	0.0610481	0.625	0.805	2.09e-60
MRPS9	2.49e-75	0.0609868	0.674	0.872	6.64e-71
CENPV	1.01e-30	0.0609676	0.816	0.927	2.69e-26
NAE1	3.33e-28	0.0609518	0.855	0.952	8.88e-24
NDUFA5	3.09e-64	0.0609399	0.699	0.88	8.24e-60
SOX12	4.42e-99	0.0609107	0.354	0.549	1.18e-94
RPL35	0.00321365	0.0608253	1	0.996	1
PEF1	2.37e-86	0.0608246	0.322	0.488	6.32e-82
SLC39A8	8.64e-34	0.0608212	0.118	0.133	2.3e-29
ALDH9A1	2.18e-94	0.0607158	0.497	0.709	5.81e-90
VPS51	3.66e-104	0.0606065	0.374	0.566	9.75e-100
NANS	1.63e-88	0.0605217	0.52	0.727	4.35e-84
PGRMC1	2.78e-15	0.0604462	0.912	0.973	7.42e-11
AL591030.1	1.12e-30	0.0603974	0.122	0.15	2.99e-26
C16orf89	2.34e-26	0.0603221	0.113	0.121	6.25e-22
RPS24	0.000139299	0.0603016	0.999	0.995	1
GHITM	1.07e-61	0.0602681	0.702	0.882	2.85e-57
DLGAP1-AS2	1.69e-61	0.0602601	0.194	0.275	4.51e-57
HMGA2	1.79e-99	0.0601311	0.34	0.533	4.77e-95
CYB561A3	6.64e-65	0.0600938	0.158	0.222	1.77e-60
DNAJB11	2.32e-85	0.0600769	0.44	0.646	6.2e-81
SRP14	0.506496	0.0600038	0.993	0.991	1
CNOT7	4.88e-61	0.0598212	0.717	0.892	1.3e-56
RAB11A	3.39e-66	0.0596768	0.69	0.872	9.03e-62
FABP7	5.71e-48	0.0596186	0.127	0.166	1.52e-43
GPC6	1.23e-38	0.0595387	0.115	0.135	3.29e-34
C20orf27	1.38e-78	0.059353	0.654	0.857	3.69e-74
PRR7	3.54e-47	0.0592252	0.133	0.186	9.44e-43
ZNRD2	3.48e-87	0.0591946	0.457	0.651	9.28e-83
DGCR6L	5.73e-88	0.0591822	0.433	0.612	1.53e-83
SRGAP1	9.84e-48	0.0591667	0.13	0.173	2.62e-43
ANLN	8.03e-61	0.059134	0.351	0.486	2.14e-56
GTPBP3	1.43e-83	0.0591132	0.283	0.428	3.81e-79
ALDH1B1	3.38e-86	0.0590454	0.262	0.414	9.02e-82
IWS1	9.57e-70	0.0590279	0.659	0.85	2.55e-65
FOXD3-AS1	4.87e-20	0.0589791	0.879	0.956	1.3e-15
CDC42EP3	1.92e-57	0.0588979	0.2	0.286	5.13e-53
PNPLA3	4.56e-38	0.0588813	0.132	0.159	1.22e-33
COQ3	1.67e-80	0.0587121	0.259	0.39	4.45e-76
VDAC1	4.75e-12	0.0586189	0.926	0.978	1.27e-07
CLK1	1.05e-41	0.0584412	0.119	0.158	2.8e-37
GTF3C2	6.45e-97	0.0584363	0.39	0.579	1.72e-92
ETS1	1.63e-40	0.0584248	0.129	0.166	4.36e-36
COQ9	4.66e-82	0.0583712	0.26	0.387	1.24e-77
TAC3	8.41e-72	0.0583347	0.27	0.417	2.24e-67
TMEM203	4.93e-98	0.0583305	0.443	0.648	1.32e-93
MRPS18B	7.07e-71	0.0583299	0.624	0.821	1.89e-66
LAMP1	2.17e-74	0.0582361	0.618	0.815	5.79e-70
BAZ2A	1.29e-81	0.0580515	0.486	0.676	3.44e-77
PHPT1	1.22e-20	0.0580472	0.904	0.978	3.26e-16
FARS2	3.4e-40	0.0580281	0.115	0.158	9.07e-36
AKAP1	1.89e-86	0.0580261	0.456	0.666	5.05e-82
MND1	1.14e-91	0.0579921	0.339	0.509	3.03e-87
PALD1	3.24e-49	0.0579692	0.123	0.16	8.64e-45
PSMA5	1.52e-31	0.0579269	0.857	0.962	4.05e-27
MORC2	2.38e-80	0.0579226	0.327	0.505	6.34e-76
MTMR9	1.34e-95	0.0578644	0.376	0.565	3.58e-91
MRPL24	8.67e-62	0.0577029	0.194	0.273	2.31e-57
CDK5RAP2	3.2e-102	0.0576928	0.349	0.543	8.53e-98
RPS19BP1	9.55e-38	0.0576165	0.82	0.946	2.55e-33
RPS11	0.00145561	0.0576085	0.999	0.993	1
ATP6V1A	3.86e-90	0.0575801	0.43	0.626	1.03e-85
LUC7L	5.88e-57	0.0575625	0.699	0.865	1.57e-52
SPRED1	3.32e-87	0.0574521	0.302	0.452	8.87e-83
SDCCAG8	2.91e-37	0.0574165	0.218	0.303	7.77e-33
KIAA2013	3.63e-81	0.0573075	0.32	0.479	9.68e-77
PAIP2B	1.08e-73	0.0573	0.276	0.415	2.89e-69
YIF1B	5.07e-82	0.0572863	0.303	0.481	1.35e-77
LHFPL2	2.32e-76	0.0572586	0.169	0.256	6.18e-72
PARPBP	7.73e-74	0.0572048	0.324	0.476	2.06e-69
NQO1	3.96e-96	0.0571545	0.316	0.489	1.06e-91
HMGN1	0.428256	0.0571443	0.993	0.993	1
EIF3A	0.334035	0.056989	0.993	0.988	1
SLC25A13	4.68e-87	0.0569345	0.538	0.758	1.25e-82
TMEM214	2.18e-64	0.0569075	0.15	0.214	5.8e-60
FANCF	5.09e-82	0.0568874	0.282	0.445	1.36e-77
DNAJC9	1.08e-74	0.0566879	0.519	0.711	2.88e-70
GPANK1	2.54e-69	0.056622	0.499	0.676	6.77e-65
NET1	6.47e-91	0.0565835	0.364	0.548	1.73e-86
RASA1	7.34e-79	0.0565805	0.202	0.305	1.96e-74
RPL23	0.00118965	0.0565776	0.999	0.996	1
PARP2	2.01e-79	0.0565483	0.225	0.34	5.35e-75
ZNF143	6.27e-70	0.0564957	0.192	0.288	1.67e-65
GPATCH4	4.62e-35	0.0564799	0.818	0.941	1.23e-30
CCNC	2.25e-57	0.0564187	0.732	0.904	6.01e-53
CD164	1.61e-84	0.0563756	0.594	0.817	4.28e-80
CDC26	1.58e-103	0.0563386	0.532	0.767	4.22e-99
MIR302CHG	0.197665	0.0563172	0.996	0.996	1
JAZF1	1.37e-40	0.0562608	0.105	0.126	3.64e-36
TFAM	7.84e-24	0.0562557	0.875	0.964	2.09e-19
SLC35B1	1.6e-106	0.056252	0.44	0.662	4.26e-102
UGT3A2	2.02e-70	0.0562477	0.179	0.267	5.38e-66
MED22	4.87e-80	0.0562145	0.266	0.413	1.3e-75
TECR	5.93e-66	0.0561977	0.658	0.85	1.58e-61
FAM120A	8.99e-71	0.0561752	0.366	0.514	2.4e-66
SNRNP200	8.41e-47	0.0561752	0.73	0.886	2.24e-42
AC064802.1	2.25e-23	0.0560559	0.108	0.118	6.01e-19
WDR5	1e-80	0.0560119	0.339	0.49	2.67e-76
CSTF3	1.05e-90	0.055894	0.345	0.552	2.81e-86
FAM241B	3.75e-62	0.0558637	0.192	0.273	1e-57
ZC3H7A	3.11e-94	0.0558431	0.301	0.462	8.28e-90
PCYT2	4.71e-68	0.0557887	0.191	0.282	1.26e-63
EIF3I	6.55e-21	0.0557718	0.903	0.977	1.75e-16
EIF3B	7.19e-30	0.0557686	0.853	0.957	1.92e-25
CLK4	2.06e-33	0.0557463	0.101	0.12	5.51e-29
TIMM8A	3.68e-90	0.0557109	0.467	0.675	9.81e-86
NXT1	5.54e-75	0.0556328	0.276	0.431	1.48e-70
CD47	1.49e-75	0.0555843	0.177	0.275	3.99e-71
SNHG19	1.78e-61	0.0555781	0.226	0.33	4.76e-57
KLHL4	1.18e-72	0.05554	0.353	0.532	3.15e-68
TMA16	5.63e-72	0.0554824	0.6	0.804	1.5e-67
SNTB2	4.58e-69	0.0554411	0.206	0.306	1.22e-64
SMCO4	1.55e-76	0.0554173	0.435	0.604	4.12e-72
LIG3	1.76e-97	0.0554136	0.37	0.565	4.7e-93
FAH	4.57e-49	0.0554127	0.12	0.164	1.22e-44
MCM3	4.3e-19	0.0553977	0.89	0.967	1.15e-14
NR2F6	1.19e-41	0.0553977	0.821	0.954	3.18e-37
IGFBP4	1.13e-75	0.0553489	0.323	0.472	3.01e-71
HSPBP1	1.88e-85	0.0553432	0.295	0.435	5.03e-81
SPEN	1.75e-71	0.0552822	0.524	0.73	4.68e-67
REEP5	1.29e-74	0.0552378	0.603	0.812	3.44e-70
SLC4A7	1.44e-57	0.0552225	0.359	0.496	3.84e-53
CDC45	2.53e-69	0.0552155	0.165	0.25	6.74e-65
HLA-DPB2	1.55e-76	0.0551989	0.261	0.381	4.13e-72
GALNT2	5.11e-90	0.0551233	0.257	0.417	1.36e-85
SPARC	5.09e-96	0.0550939	0.449	0.664	1.36e-91
MTND4P12	2.62e-82	0.0550576	0.276	0.419	7e-78
SMARCA1	8.42e-79	0.054994	0.588	0.815	2.25e-74
TES	4.85e-73	0.0549583	0.206	0.317	1.29e-68
NAA50	3.95e-62	0.0549574	0.687	0.874	1.05e-57
FANCI	1.96e-92	0.0548867	0.359	0.558	5.22e-88
MRPS7	1.23e-53	0.0548849	0.784	0.939	3.29e-49
HCCS	7.42e-79	0.0548821	0.314	0.465	1.98e-74
CDK2AP2	3.21e-91	0.0548767	0.372	0.551	8.56e-87
NEDD1	1.95e-61	0.0548358	0.177	0.265	5.2e-57
PITPNA	8.58e-103	0.0548199	0.376	0.577	2.29e-98
TWF1	1.83e-75	0.0547745	0.177	0.27	4.88e-71
RALGAPA2	1.84e-67	0.0547548	0.141	0.205	4.9e-63
ZNF581	3.72e-72	0.0546954	0.432	0.601	9.93e-68
TTC9	1.79e-61	0.0546848	0.232	0.357	4.78e-57
E2F3	1.78e-78	0.054679	0.483	0.671	4.75e-74
PGAP6	3.32e-88	0.0546735	0.334	0.496	8.85e-84
HAUS7	1.89e-48	0.0546034	0.142	0.214	5.05e-44
STON2	1.18e-62	0.0544595	0.181	0.26	3.14e-58
PTRHD1	7.77e-76	0.0544178	0.665	0.869	2.07e-71
UBN2	5.61e-99	0.0543787	0.305	0.488	1.5e-94
TSR2	9.52e-77	0.0543602	0.556	0.751	2.54e-72
LRRC47	3.73e-102	0.0543122	0.454	0.671	9.95e-98
MRPL2	1.59e-94	0.0542712	0.392	0.589	4.25e-90
DAXX	1.41e-82	0.0542216	0.524	0.736	3.75e-78
AC090740.1	2.14e-41	0.0541481	0.159	0.217	5.71e-37
ERAL1	1.06e-91	0.054147	0.368	0.548	2.84e-87
AC002407.2	9.08e-36	0.0541442	0.109	0.174	2.42e-31
TMBIM4	9.78e-71	0.0541435	0.461	0.638	2.61e-66
DEPDC1B	7.44e-44	0.0540533	0.301	0.388	1.98e-39
UQCRH	0.0422578	0.0539534	0.999	0.993	1
CHCHD1	5.66e-45	0.0539402	0.825	0.959	1.51e-40
PPIF	2.89e-80	0.0539398	0.453	0.649	7.69e-76
KIF21A	3.93e-71	0.0538574	0.404	0.574	1.05e-66
SLC6A15	1.43e-36	0.0537965	0.093	0.111	3.81e-32
LRRC8A	9.49e-82	0.0537516	0.471	0.67	2.53e-77
CCT7	3.07e-11	0.0537118	0.929	0.977	8.19e-07
METTL3	2.37e-87	0.0536872	0.274	0.419	6.31e-83
PSMA4	6.18e-20	0.0535534	0.915	0.983	1.65e-15
GLB1L3	3.46e-45	0.0535384	0.115	0.154	9.22e-41
STK38L	3.11e-76	0.0535303	0.238	0.36	8.29e-72
CNOT2	6.49e-91	0.0535118	0.568	0.796	1.73e-86
RAB4A	1.74e-90	0.0534989	0.497	0.711	4.65e-86
UQCRHL	6.78e-90	0.0534128	0.34	0.509	1.81e-85
EID2	1.71e-81	0.0533341	0.318	0.489	4.55e-77
ORAI1	8.39e-88	0.0532594	0.297	0.448	2.24e-83
CDT1	2.31e-82	0.0532482	0.454	0.653	6.16e-78
COPZ1	3.58e-75	0.0531072	0.612	0.809	9.54e-71
TMED2	1.37e-58	0.0530837	0.764	0.936	3.66e-54
TMEM237	6.85e-92	0.053022	0.262	0.418	1.83e-87
LMNB2	5.21e-79	0.0530019	0.527	0.735	1.39e-74
MAP9	6.37e-73	0.0529553	0.266	0.397	1.7e-68
DNAJB12	7.98e-80	0.0529331	0.243	0.369	2.13e-75
PUM2	8e-79	0.052866	0.31	0.472	2.13e-74
NOVA1	2.72e-71	0.0528649	0.388	0.543	7.24e-67
FAM3C	1.06e-79	0.0528346	0.423	0.616	2.83e-75
RFC1	9.94e-48	0.0527973	0.724	0.88	2.65e-43
GCNT2	1.43e-59	0.0527617	0.185	0.274	3.81e-55
PTPN11	9.78e-72	0.0527454	0.573	0.777	2.61e-67
CHST7	2.67e-50	0.0527231	0.148	0.204	7.11e-46
DNAJC7	6.72e-27	0.0526811	0.87	0.966	1.79e-22
GET3	1.37e-91	0.0526798	0.573	0.802	3.65e-87
CISD3	3.62e-72	0.0526491	0.201	0.294	9.67e-68
FAM111A	3.16e-53	0.0526224	0.242	0.337	8.42e-49
LSM5	2.86e-19	0.0526009	0.908	0.979	7.62e-15
ATAD3B	7.79e-93	0.0525896	0.434	0.643	2.08e-88
SOX13	1.04e-72	0.05254	0.22	0.324	2.77e-68
SUCLG1	1.89e-95	0.0525073	0.478	0.696	5.03e-91
ZC3H13	2.51e-41	0.0525066	0.823	0.956	6.69e-37
TPD52L2	7.15e-93	0.0524654	0.416	0.612	1.91e-88
SLC29A2	5.43e-54	0.0524021	0.134	0.196	1.45e-49
FUOM	8.96e-93	0.0523718	0.389	0.589	2.39e-88
ADK	2.55e-91	0.0523143	0.283	0.452	6.8e-87
DSE	1.69e-64	0.052288	0.278	0.399	4.51e-60
DCUN1D5	2.5e-24	0.0522596	0.88	0.97	6.67e-20
FLNB	1.66e-93	0.0522206	0.37	0.559	4.43e-89
TUSC3	3.1e-68	0.0522117	0.506	0.688	8.28e-64
RPS23P8	1.29e-69	0.0521324	0.122	0.184	3.43e-65
SPRY1	1.49e-65	0.0521043	0.209	0.308	3.98e-61
TP53	4.41e-92	0.0520543	0.425	0.617	1.18e-87
STX18	2.61e-84	0.0519172	0.27	0.412	6.97e-80
BTF3	0.559004	0.0519135	0.995	0.992	1
FAT3	3.86e-57	0.0518859	0.218	0.325	1.03e-52
TAF7	2.8e-56	0.0518758	0.682	0.861	7.47e-52
FANCL	1.51e-81	0.0518705	0.269	0.414	4.02e-77
CYTOR	2.04e-19	0.0518498	0.096	0.101	5.43e-15
MYL6	0.188226	0.0518262	0.999	0.996	1
AC022140.1	8.23e-43	0.0517445	0.128	0.168	2.19e-38
ATP5PF	0.0123812	0.0517236	0.976	0.989	1
POLR2H	2.44e-56	0.0516642	0.723	0.896	6.52e-52
FGF13	2.31e-40	0.0516164	0.121	0.154	6.16e-36
AACS	9.51e-78	0.051616	0.276	0.418	2.54e-73
ITFG2	1.64e-74	0.0515974	0.243	0.373	4.38e-70
CIRBP	5.3e-34	0.0515939	0.84	0.956	1.41e-29
SNCA	4.87e-51	0.0515037	0.136	0.189	1.3e-46
FAF2	4.28e-88	0.051476	0.513	0.729	1.14e-83
AHCY	4.08e-28	0.0514743	0.855	0.956	1.09e-23
SNHG12	1e-67	0.0513308	0.211	0.338	2.67e-63
HNRNPF	0.000270128	0.051318	0.962	0.985	1
CNOT6	8.62e-75	0.0512037	0.264	0.4	2.3e-70
RPTOR	1.49e-27	0.0511502	0.086	0.121	3.97e-23
SLC20A2	3.74e-56	0.0511428	0.154	0.243	9.97e-52
WDR77	4.23e-98	0.0511242	0.363	0.553	1.13e-93
CNIH1	4.92e-78	0.0509498	0.599	0.804	1.31e-73
PANK1	1.52e-74	0.0509468	0.198	0.304	4.06e-70
SATB1	1.47e-68	0.0509225	0.201	0.311	3.92e-64
TPGS1	3.23e-83	0.0508683	0.211	0.335	8.61e-79
CLSPN	1.54e-42	0.0508386	0.668	0.826	4.11e-38
AL353747.4	3.58e-42	0.050794	0.661	0.81	9.56e-38
ARMCX1	2.1e-67	0.0507775	0.221	0.332	5.59e-63
DLEU1	6.84e-79	0.0507581	0.206	0.323	1.82e-74
MDC1	3.66e-73	0.0506756	0.267	0.402	9.76e-69
SHC1	3.17e-93	0.0506095	0.514	0.737	8.45e-89
UCP2	4.78e-83	0.0505428	0.275	0.419	1.28e-78
PDE4B	3.52e-31	0.0505291	0.09	0.108	9.38e-27
ENO3	1.22e-46	0.0505117	0.114	0.16	3.25e-42
QTRT1	4.78e-82	0.0504695	0.27	0.408	1.27e-77
EMC8	8.7e-83	0.0503545	0.554	0.775	2.32e-78
FAM104B	4.09e-91	0.0503383	0.26	0.415	1.09e-86
RRM2B	2.93e-67	0.0503227	0.281	0.419	7.82e-63
PNKD	8e-81	0.050301	0.533	0.734	2.13e-76
CCAR1	6.18e-34	0.0502847	0.829	0.949	1.65e-29
SRFBP1	1.88e-77	0.0502434	0.489	0.682	5.01e-73
PRKCI	2.48e-76	0.0502323	0.501	0.7	6.61e-72
ABT1	7.06e-119	0.0502005	0.373	0.599	1.88e-114
NOM1	7.77e-98	0.0501652	0.395	0.602	2.07e-93
C15orf39	1.15e-51	0.0500755	0.144	0.197	3.06e-47
TRIB1	9.23e-72	0.0500643	0.209	0.327	2.46e-67
GLA	1e-75	0.0500304	0.293	0.454	2.67e-71
CALM3	2.44e-38	0.0499792	0.834	0.956	6.5e-34
IDH3B	7.43e-99	0.049932	0.479	0.703	1.98e-94
ARHGAP28	2.72e-43	0.0498584	0.096	0.122	7.25e-39
PLTP	5.55e-73	0.0498399	0.462	0.643	1.48e-68
KIF5B	4.72e-26	0.0497984	0.834	0.939	1.26e-21
PPP5C	1.32e-100	0.0497798	0.406	0.619	3.51e-96
ARPC2	0.0058646	0.0497761	0.973	0.989	1
SLC29A1	2.06e-86	0.0497305	0.457	0.658	5.49e-82
FANCD2	1.32e-91	0.0496717	0.395	0.587	3.53e-87
PKIG	3.4e-85	0.0496306	0.221	0.352	9.08e-81
TNPO1	1.72e-48	0.0495573	0.753	0.909	4.58e-44
ZNF775	1.63e-69	0.0495352	0.179	0.28	4.36e-65
GEMIN5	4.71e-88	0.0495175	0.321	0.488	1.26e-83
WDR46	3.52e-83	0.0495113	0.432	0.621	9.4e-79
SYNE4	3.12e-60	0.049479	0.199	0.291	8.33e-56
ERV878	9.04e-59	0.0494666	0.134	0.199	2.41e-54
PSMC1	1.63e-75	0.0494474	0.653	0.861	4.34e-71
MED31	4.25e-48	0.0494473	0.146	0.202	1.13e-43
SAR1B	1.77e-91	0.0494292	0.315	0.487	4.71e-87
DAG1	2.35e-81	0.0494185	0.455	0.643	6.28e-77
LINC02570	4e-57	0.0492856	0.134	0.203	1.07e-52
NRAS	1.68e-97	0.0492717	0.444	0.658	4.48e-93
EPHX3	3.7e-60	0.0492571	0.182	0.261	9.88e-56
ADAM9	1.84e-52	0.0492495	0.125	0.183	4.92e-48
CDC7	5.22e-68	0.0492033	0.209	0.312	1.39e-63
DIAPH3	1.92e-79	0.0491471	0.352	0.522	5.12e-75
STT3B	5.23e-80	0.0490921	0.476	0.677	1.4e-75
JPT1	9.78e-09	0.0490908	0.948	0.986	0.000260701
KIF11	3.97e-49	0.0490723	0.505	0.667	1.06e-44
IARS1	2.64e-34	0.048995	0.797	0.921	7.03e-30
KAT8	1.5e-99	0.0489897	0.264	0.422	4.01e-95
HNRNPH2	2.66e-87	0.0488451	0.515	0.725	7.1e-83
FXN	1.04e-98	0.0488052	0.325	0.503	2.77e-94
MLH1	1.05e-89	0.0487954	0.292	0.443	2.81e-85
DOCK4	4.2e-18	0.0487919	0.109	0.112	1.12e-13
SH3D19	1.87e-81	0.0487482	0.212	0.337	4.98e-77
RNPS1	1.73e-26	0.0486923	0.877	0.97	4.61e-22
MAEA	2.65e-94	0.0486589	0.445	0.658	7.07e-90
CCDC186	7.46e-63	0.0486114	0.283	0.409	1.99e-58
ZNF827	1.02e-64	0.0486009	0.359	0.5	2.73e-60
HTRA1	1.38e-49	0.0485524	0.119	0.168	3.69e-45
SSR1	2.43e-99	0.0485264	0.481	0.71	6.49e-95
MT-ND4L	1.97e-55	0.0485249	0.575	0.766	5.25e-51
SCOC	2.89e-83	0.04846	0.341	0.534	7.71e-79
TAF9	1.39e-69	0.0484524	0.696	0.888	3.7e-65
LIMS1	2.35e-92	0.0484105	0.469	0.681	6.28e-88
AGPS	8.96e-93	0.0483094	0.343	0.532	2.39e-88
TPP2	1.04e-73	0.0482187	0.475	0.66	2.77e-69
SUZ12	7.45e-63	0.0481861	0.643	0.835	1.99e-58
PCDH18	5.13e-29	0.0480938	0.119	0.15	1.37e-24
COL5A2	7.7e-44	0.0480757	0.124	0.176	2.05e-39
ATP5MC2	0.99935	0.0480694	0.991	0.991	1
PPP2R3C	5.58e-89	0.0480042	0.395	0.608	1.49e-84
RPS2	8.06e-05	0.0479727	1	0.998	1
RPP30	6.54e-85	0.047947	0.554	0.776	1.74e-80
PGPEP1	3.74e-62	0.047887	0.179	0.259	9.97e-58
TUBB2A	9.36e-16	0.0478769	0.906	0.968	2.5e-11
JPH1	4.05e-60	0.0478604	0.17	0.25	1.08e-55
TADA2A	3.18e-65	0.0478454	0.184	0.282	8.48e-61
HIRIP3	1.36e-80	0.0478193	0.243	0.383	3.62e-76
AL450998.2	9.55e-26	0.0477911	0.094	0.148	2.55e-21
ABHD2	1.35e-55	0.0477376	0.109	0.165	3.61e-51
CLPTM1	7.66e-108	0.0477164	0.297	0.481	2.04e-103
MAPKAP1	2.49e-77	0.0477156	0.536	0.737	6.64e-73
CDS2	5.43e-95	0.0477127	0.251	0.401	1.45e-90
CCDC34	7.96e-98	0.0476629	0.436	0.661	2.12e-93
RNASEH1-AS1	1.55e-87	0.0476596	0.376	0.565	4.12e-83
SDCBP	2.79e-85	0.0476483	0.506	0.729	7.44e-81
NDUFA9	4.86e-99	0.0475898	0.453	0.676	1.3e-94
G6PC3	7.19e-78	0.047571	0.611	0.823	1.92e-73
MRPL54	7.24e-49	0.0475657	0.736	0.894	1.93e-44
MALSU1	2.7e-75	0.0475372	0.613	0.819	7.2e-71
LSM2	2.64e-47	0.0474932	0.81	0.957	7.04e-43
RAD51AP1	1.34e-77	0.0474817	0.461	0.655	3.58e-73
RUVBL2	3.04e-95	0.0474538	0.492	0.724	8.12e-91
MSANTD2	1.65e-63	0.0474405	0.133	0.21	4.39e-59
GALNS	8.98e-60	0.0474096	0.128	0.199	2.39e-55
MAPRE2	4.76e-98	0.0473781	0.291	0.461	1.27e-93
PIGW	4.62e-58	0.0470782	0.19	0.279	1.23e-53
ERV6836	8.34e-76	0.0470379	0.196	0.324	2.23e-71
QARS1	2.3e-92	0.0469909	0.45	0.675	6.14e-88
TSEN15	2.71e-89	0.0468869	0.346	0.523	7.24e-85
SLC15A4	1.43e-64	0.0467328	0.166	0.248	3.82e-60
ABHD12	1.65e-104	0.0467271	0.276	0.457	4.4e-100
AAGAB	2.02e-89	0.046692	0.207	0.342	5.38e-85
RPARP-AS1	9.9e-63	0.0466561	0.158	0.234	2.64e-58
TEAD1	1.75e-72	0.04664	0.387	0.554	4.67e-68
PDE4DIP	2.3e-46	0.0465849	0.092	0.13	6.14e-42
SOD1	3.86e-07	0.0465557	0.959	0.989	0.0102914
ERG28	3.43e-63	0.0465335	0.662	0.848	9.16e-59
MT-ND3	0.0710106	0.0464319	0.996	0.994	1
TMC6	8.78e-71	0.0463674	0.196	0.299	2.34e-66
NELFCD	3.19e-94	0.0463454	0.318	0.48	8.5e-90
SUMF1	3.81e-37	0.0463315	0.15	0.198	1.02e-32
SNHG8	6.4e-35	0.0462735	0.804	0.93	1.71e-30
MACIR	2.45e-62	0.0462634	0.123	0.186	6.55e-58
B3GALT6	4.59e-80	0.0462527	0.228	0.356	1.22e-75
C1orf43	1.57e-69	0.0462507	0.668	0.864	4.2e-65
TPM3	0.117779	0.046243	0.983	0.992	1
EHMT2	1.49e-70	0.0462387	0.626	0.828	3.97e-66
CDC37	9.19e-57	0.0462327	0.734	0.906	2.45e-52
DIPK2A	8.06e-64	0.046207	0.149	0.236	2.15e-59
UBE2V2	5.44e-48	0.046198	0.792	0.941	1.45e-43
ALPK3	2.68e-47	0.0461846	0.126	0.175	7.15e-43
PSMG1	9.94e-76	0.046178	0.587	0.802	2.65e-71
CNKSR2	6.03e-44	0.0461362	0.16	0.219	1.61e-39
SLC49A4	2.79e-61	0.0460226	0.147	0.214	7.43e-57
STK33	2.64e-77	0.0459942	0.207	0.323	7.05e-73
IDH2	3.6e-89	0.0459529	0.327	0.508	9.6e-85
CCDC82	2e-65	0.0459059	0.27	0.419	5.35e-61
SPATS2	3.2e-89	0.0458993	0.293	0.46	8.53e-85
HSPA14.1	4.58e-89	0.0458716	0.45	0.661	1.22e-84
VMA21	5.43e-71	0.0458043	0.556	0.758	1.45e-66
GEMIN7	3.36e-104	0.0457216	0.355	0.55	8.97e-100
UBFD1	8.56e-94	0.0456798	0.416	0.632	2.28e-89
NLN	1.19e-59	0.0456739	0.662	0.844	3.16e-55
B4GALT5	3.59e-63	0.0456692	0.535	0.726	9.56e-59
SSU72	6.27e-24	0.0456667	0.88	0.969	1.67e-19
AUP1	1.06e-70	0.0456635	0.547	0.735	2.83e-66
KPNA2	6.19e-18	0.0456535	0.888	0.963	1.65e-13
ERVMER34-1	1e-27	0.0456098	0.104	0.135	2.67e-23
GPAM	1.61e-67	0.0456087	0.223	0.343	4.28e-63
RPL5P9	7.39e-31	0.0455837	0.084	0.1	1.97e-26
NME7	5.38e-71	0.0455623	0.188	0.302	1.43e-66
ITGAV	2.55e-71	0.0455215	0.208	0.311	6.81e-67
LPCAT3	5.28e-80	0.0455193	0.236	0.365	1.41e-75
CRIP2	4.64e-46	0.045505	0.099	0.134	1.24e-41
APOBEC3C	1.27e-73	0.0454958	0.284	0.442	3.38e-69
JMJD8	1.35e-93	0.0454403	0.289	0.455	3.59e-89
AL591846.2	1.37e-69	0.0453696	0.197	0.302	3.65e-65
PAICS	5.65e-11	0.0453037	0.936	0.983	1.51e-06
ALPL	3.32e-91	0.0452576	0.42	0.62	8.86e-87
NOP9	8.83e-57	0.0452107	0.128	0.179	2.36e-52
EI24	2.53e-27	0.0451899	0.838	0.943	6.75e-23
PLOD3	2.79e-62	0.044986	0.17	0.275	7.43e-58
ACO2	1.08e-103	0.0449431	0.386	0.599	2.87e-99
SPRYD4	9.77e-80	0.0449291	0.279	0.434	2.6e-75
USP15	1.03e-90	0.0449004	0.286	0.458	2.76e-86
PAPSS2	4.49e-69	0.044896	0.164	0.26	1.2e-64
LRP10	7.41e-61	0.0448698	0.126	0.191	1.98e-56
DDX1	7.9e-65	0.044864	0.656	0.847	2.11e-60
AARS1	6.36e-58	0.0448274	0.545	0.71	1.7e-53
BBS4	1.38e-84	0.0447963	0.283	0.432	3.69e-80
IGSF21	1.35e-35	0.0447627	0.097	0.126	3.61e-31
GATB	3.64e-71	0.044692	0.145	0.224	9.71e-67
ACACA	1.51e-77	0.0446771	0.398	0.584	4.04e-73
CTNNBIP1	5.22e-91	0.0446475	0.446	0.658	1.39e-86
DCPS	1.86e-90	0.0445502	0.314	0.489	4.97e-86
DEF8	2.53e-92	0.0445478	0.341	0.53	6.75e-88
LRRC37A11P	7.65e-60	0.0445382	0.26	0.406	2.04e-55
AIG1	6.56e-72	0.0445207	0.532	0.724	1.75e-67
HM13	5.48e-70	0.0445185	0.556	0.747	1.46e-65
PDSS2	3.27e-48	0.0445074	0.135	0.197	8.73e-44
NUDT16	4.47e-91	0.0444298	0.253	0.44	1.19e-86
MYO5C	1.57e-50	0.044423	0.158	0.219	4.18e-46
PLPP2	1.11e-55	0.0443835	0.592	0.777	2.96e-51
ATL2	5.53e-77	0.044323	0.219	0.35	1.47e-72
SOWAHC	6.04e-56	0.0441715	0.151	0.216	1.61e-51
POLR3B	2.15e-65	0.0441688	0.157	0.242	5.72e-61
RHOT2	1.46e-84	0.0440826	0.39	0.592	3.88e-80
NAV2	4.74e-80	0.0440196	0.356	0.531	1.26e-75
AC011447.7	1.19e-52	0.0439826	0.122	0.188	3.17e-48
RPL15	0.00919552	0.0439594	0.999	0.996	1
GMEB1	7.54e-83	0.0439091	0.225	0.365	2.01e-78
KIF14	1.25e-46	0.0439081	0.275	0.383	3.32e-42
MCM6	1.31e-64	0.0438893	0.521	0.722	3.5e-60
ARSK	9.06e-62	0.0438893	0.13	0.204	2.42e-57
EDRF1	8e-93	0.0438531	0.283	0.461	2.13e-88
PRPF8	1.15e-80	0.0438213	0.609	0.832	3.06e-76
EIF4B	0.000305538	0.0437947	0.957	0.981	1
NUP133	5.6e-92	0.0437874	0.274	0.447	1.49e-87
FIRRE	1.8e-70	0.0437806	0.397	0.566	4.79e-66
NUP107	5.86e-99	0.0437745	0.478	0.712	1.56e-94
OSBPL10	2.47e-84	0.0437502	0.276	0.433	6.59e-80
TMEM209	2.25e-69	0.0437137	0.196	0.323	6.01e-65
LYRM4	6.65e-77	0.0437002	0.588	0.798	1.77e-72
ELAC2	4.57e-91	0.0436308	0.406	0.608	1.22e-86
ZFP62	3.89e-58	0.0436302	0.148	0.226	1.04e-53
DCXR	6.39e-87	0.0436189	0.585	0.817	1.7e-82
AGO1	3.53e-86	0.0436134	0.351	0.547	9.42e-82
PXN-AS1	7.26e-72	0.0435874	0.236	0.351	1.94e-67
MTDH	5.59e-40	0.0435631	0.798	0.936	1.49e-35
CNPY2	4.81e-17	0.0435347	0.891	0.964	1.28e-12
RYK	3.99e-93	0.0434787	0.435	0.665	1.06e-88
ANO6	6.41e-79	0.0434202	0.162	0.258	1.71e-74
PRKCQ	7.99e-47	0.0434018	0.104	0.14	2.13e-42
VEPH1	2.84e-47	0.043397	0.116	0.162	7.58e-43
MRPS27	5.84e-99	0.0433768	0.433	0.65	1.56e-94
GON7	7.97e-68	0.0432674	0.169	0.264	2.13e-63
SRPRB	1.9e-108	0.0432667	0.374	0.6	5.08e-104
MELK	2.03e-73	0.0432595	0.239	0.363	5.41e-69
ING1	1.4e-52	0.0432397	0.22	0.31	3.72e-48
HBS1L	9.7e-82	0.0432213	0.454	0.664	2.59e-77
ZDHHC20	5.83e-89	0.0431641	0.248	0.397	1.55e-84
CCDC43	3.05e-91	0.0430977	0.451	0.665	8.12e-87
PFDN6	1.57e-76	0.0429777	0.605	0.815	4.18e-72
NTMT1	6.16e-79	0.0429559	0.582	0.794	1.64e-74
JKAMP	4.3e-85	0.0429324	0.251	0.397	1.15e-80
CTPS1	9.82e-85	0.0428938	0.522	0.737	2.62e-80
FNDC3B	7.48e-79	0.0428295	0.211	0.332	2e-74
MRPL19	7.63e-81	0.0428134	0.609	0.823	2.04e-76
IPO7	9.63e-37	0.0428036	0.805	0.937	2.57e-32
EMB	1.44e-97	0.0427026	0.272	0.452	3.84e-93
ERV8816	6.57e-61	0.0426872	0.65	0.84	1.75e-56
CCT3	0.937206	0.0426608	0.99	0.988	1
STX10	3.99e-71	0.0426589	0.243	0.366	1.06e-66
PSMA3	7.5e-11	0.0426371	0.935	0.982	2e-06
PHF20L1	4.65e-87	0.0426163	0.429	0.63	1.24e-82
CTDNEP1	1.77e-84	0.0426059	0.575	0.791	4.73e-80
FAR2	1.39e-55	0.0425721	0.145	0.211	3.69e-51
LRP8	4.82e-48	0.042555	0.219	0.308	1.29e-43
ABCC5	5.13e-69	0.0425243	0.175	0.289	1.37e-64
AL118516.1	3.29e-40	0.0425226	0.148	0.219	8.77e-36
PLBD1	2.62e-41	0.0424924	0.107	0.151	6.99e-37
FAAP20	6.42e-49	0.0424735	0.733	0.891	1.71e-44
MZT2A	4.98e-31	0.042459	0.841	0.954	1.33e-26
FAM229B	1.35e-65	0.0424228	0.204	0.314	3.6e-61
SLC22A23	9.01e-51	0.0424158	0.198	0.275	2.4e-46
GDF3	9.5e-32	0.0424104	0.098	0.125	2.53e-27
SNRPA	1.25e-56	0.0424045	0.751	0.923	3.35e-52
HOMER1	1.2e-92	0.0423951	0.398	0.612	3.21e-88
ARAP3	3.51e-51	0.0423617	0.131	0.195	9.36e-47
RELCH	1.25e-69	0.0423549	0.181	0.283	3.35e-65
SRP9	5.08e-05	0.0423393	0.964	0.988	1
RSPRY1	6.32e-92	0.0422785	0.306	0.473	1.68e-87
MOAP1	2.92e-57	0.0422233	0.126	0.189	7.8e-53
RAPGEF2	2.74e-70	0.042057	0.242	0.382	7.31e-66
FKBP1A	7.12e-28	0.0419823	0.875	0.973	1.9e-23
TACC3	4.45e-42	0.0419429	0.502	0.635	1.19e-37
SLC38A5	4.77e-57	0.0418984	0.156	0.222	1.27e-52
MKNK1	1.33e-47	0.0418847	0.13	0.187	3.56e-43
GMPPB	6.51e-59	0.0418746	0.177	0.266	1.74e-54
SLC1A3	6.12e-22	0.0418348	0.113	0.137	1.63e-17
BCL11A	2.55e-65	0.0417737	0.427	0.605	6.81e-61
BICDL1	1.69e-37	0.0417216	0.083	0.108	4.5e-33
PODXL2	1.08e-62	0.0417186	0.207	0.322	2.87e-58
WASHC4	7e-87	0.0417124	0.332	0.518	1.87e-82
PLEKHG3	5.04e-51	0.0416675	0.128	0.185	1.34e-46
AVL9	8.71e-70	0.0416617	0.249	0.379	2.32e-65
NCAPD3	8.11e-92	0.0416296	0.442	0.662	2.16e-87
PCMT1	3.66e-66	0.0415091	0.707	0.904	9.77e-62
FANCB	3.44e-69	0.0414978	0.179	0.274	9.18e-65
GNPAT	3.88e-80	0.0413825	0.272	0.411	1.03e-75
TSPAN13	1.28e-84	0.0413515	0.284	0.452	3.41e-80
NCAPH	1.9e-74	0.0413019	0.321	0.475	5.08e-70
DKC1	9.19e-23	0.0411776	0.889	0.975	2.45e-18
HTT	7.75e-96	0.0411747	0.294	0.482	2.07e-91
SH2D3A	6.66e-35	0.0411709	0.115	0.152	1.78e-30
AFP	2.38e-41	0.0409824	0.132	0.186	6.36e-37
MTOR	8.45e-86	0.0408791	0.393	0.591	2.25e-81
TAFA5	9.74e-70	0.0408647	0.224	0.337	2.6e-65
MFN2	2.4e-78	0.0408582	0.169	0.269	6.4e-74
UFD1	7.58e-80	0.0408325	0.592	0.816	2.02e-75
NCAPH2	1.97e-84	0.040817	0.218	0.351	5.25e-80
APRT	0.706273	0.0407854	0.989	0.992	1
N4BP2	1.08e-57	0.0407839	0.527	0.707	2.89e-53
CASC15	4.27e-81	0.0407405	0.28	0.437	1.14e-76
ATP6V1B2	1.13e-101	0.0407231	0.277	0.453	3e-97
RAB6A	9.6e-92	0.0406869	0.327	0.519	2.56e-87
DHX33	2.08e-70	0.0406436	0.584	0.782	5.55e-66
NUP188	4.12e-93	0.0405811	0.28	0.458	1.1e-88
NUF2	1.09e-55	0.0405325	0.3	0.43	2.91e-51
TEX30	8.72e-55	0.0404953	0.139	0.216	2.33e-50
STIP1	1.01e-36	0.0404669	0.844	0.965	2.7e-32
BABAM1	5.9e-89	0.0404315	0.507	0.731	1.57e-84
TACO1	2.05e-86	0.0403925	0.349	0.533	5.46e-82
SMARCAD1	4.1e-75	0.0403527	0.529	0.738	1.09e-70
TAF9B	1.31e-54	0.0402685	0.151	0.229	3.5e-50
RICTOR	1.34e-55	0.0402667	0.141	0.212	3.56e-51
LEMD3	3.48e-62	0.0402423	0.25	0.378	9.29e-58
TUBA1C	2e-13	0.0401928	0.921	0.977	5.34e-09
RPL3	0.043252	0.0401798	0.999	0.998	1
C8orf33	1.32e-98	0.0401714	0.382	0.59	3.53e-94
KRTCAP3	1.72e-91	0.0400299	0.431	0.639	4.58e-87
GATAD1	5.4e-65	0.0399887	0.588	0.788	1.44e-60
ERV3339	1.58e-79	0.0399704	0.192	0.31	4.21e-75
RNF44	6.53e-83	0.039851	0.266	0.413	1.74e-78
SLC2A1	3.48e-63	0.0398274	0.565	0.761	9.29e-59
SLC7A6OS	1.2e-87	0.0398014	0.312	0.512	3.21e-83
GAL3ST1	4.23e-35	0.039761	0.09	0.118	1.13e-30
COPS7A	1.41e-78	0.0397546	0.226	0.357	3.76e-74
NUP210	1.74e-60	0.0396798	0.19	0.286	4.65e-56
TRIM5	1.05e-58	0.0396554	0.13	0.202	2.8e-54
DERL1	3.25e-101	0.0396369	0.423	0.64	8.68e-97
NAT14	3.36e-85	0.0396039	0.332	0.51	8.95e-81
CCN2	2.03e-25	0.0395288	0.262	0.344	5.42e-21
DNAJC19	1.86e-55	0.0395016	0.772	0.937	4.95e-51
SFXN4	1.49e-84	0.0394832	0.253	0.404	3.97e-80
CLK3	1.28e-43	0.039453	0.113	0.159	3.4e-39
NORAD	1.3e-76	0.0394382	0.435	0.64	3.47e-72
RPLP1	9.93e-05	0.0393382	1	0.998	1
ETNK1	2.16e-79	0.0393297	0.347	0.527	5.75e-75
RTCA	1.97e-104	0.0393167	0.376	0.591	5.24e-100
OPN3	1.14e-35	0.039272	0.09	0.119	3.04e-31
AC012645.1	7.7e-74	0.0392217	0.334	0.503	2.05e-69
CHTOP	1.83e-78	0.039188	0.607	0.823	4.87e-74
MPP5	3.14e-60	0.0391282	0.179	0.273	8.38e-56
RNF7	9.94e-14	0.0391046	0.916	0.975	2.65e-09
RIC3	9.69e-75	0.0388485	0.24	0.381	2.59e-70
YARS2	1.61e-107	0.0388462	0.402	0.629	4.29e-103
TRMT1	2.36e-95	0.0388135	0.281	0.456	6.31e-91
ZC3H18	1.29e-75	0.0387469	0.569	0.79	3.45e-71
NOSIP	1.59e-75	0.0386547	0.606	0.825	4.25e-71
MAP4K3-DT	1.85e-53	0.0386311	0.163	0.246	4.92e-49
TBPL1	2.77e-89	0.0386079	0.397	0.587	7.4e-85
PSME2	1.04e-78	0.0384051	0.613	0.827	2.77e-74
SGO1	7.96e-89	0.0383285	0.361	0.55	2.12e-84
NUP160	1.26e-83	0.0382482	0.379	0.57	3.37e-79
LSM4	0.000127425	0.0382215	0.968	0.99	1
GPR160	4.51e-82	0.0380941	0.305	0.477	1.2e-77
PATZ1	1.16e-90	0.0380849	0.437	0.66	3.09e-86
DNPH1	8.07e-74	0.0379848	0.665	0.878	2.15e-69
DIAPH1	4.39e-70	0.0379615	0.531	0.72	1.17e-65
PAQR3	9.44e-64	0.0379578	0.147	0.254	2.52e-59
C6orf120	1.04e-77	0.0379261	0.257	0.422	2.77e-73
PPP6R3	3.56e-95	0.0379203	0.397	0.599	9.49e-91
MYOZ3	1.24e-59	0.03787	0.136	0.235	3.31e-55
ITSN1	9.65e-81	0.0378373	0.512	0.721	2.57e-76
KIF18B	1.62e-34	0.0378252	0.115	0.173	4.32e-30
ASF1B	3.89e-73	0.0378125	0.231	0.366	1.04e-68
BRINP1	5.97e-55	0.0377834	0.133	0.204	1.59e-50
MAP3K21	3.43e-51	0.0377091	0.117	0.176	9.14e-47
PLSCR1	1.4e-62	0.037675	0.283	0.418	3.74e-58
ZCCHC10	6.79e-95	0.03766	0.289	0.464	1.81e-90
DNAJC2	2.07e-50	0.0376337	0.733	0.902	5.52e-46
TMEM135	1.94e-56	0.0376246	0.13	0.199	5.18e-52
CHIC2	1.43e-58	0.0376156	0.153	0.232	3.8e-54
SNHG10	1.15e-50	0.037569	0.115	0.175	3.05e-46
ZNF608	1.64e-59	0.0375591	0.251	0.385	4.37e-55
EMSY	1.98e-68	0.0375412	0.175	0.274	5.28e-64
RP11-640M9.1	2.48e-75	0.0375359	0.338	0.488	6.6e-71
MRPL47	1.01e-50	0.0375234	0.77	0.928	2.69e-46
CENPS	5.72e-72	0.0374487	0.222	0.34	1.53e-67
MNAT1	1.06e-86	0.0373377	0.467	0.679	2.84e-82
AP002387.2	7.12e-88	0.037285	0.253	0.413	1.9e-83
ZNF576	1.47e-88	0.0372665	0.253	0.406	3.91e-84
SKP2	9.21e-86	0.0372421	0.371	0.563	2.46e-81
RPL7AP66	1.63e-56	0.0372276	0.13	0.204	4.35e-52
CPNE2	1.02e-47	0.0371522	0.109	0.159	2.72e-43
HAUS3	1.54e-69	0.0371493	0.178	0.281	4.12e-65
MTCH2	2.32e-62	0.037115	0.713	0.898	6.19e-58
RAP1A	3.28e-101	0.0371119	0.313	0.511	8.75e-97
ALG5	3.68e-82	0.0371005	0.406	0.603	9.83e-78
TMEM222	7.21e-75	0.0370862	0.181	0.3	1.92e-70
PMAIP1	5.29e-32	0.0370468	0.804	0.933	1.41e-27
KCTD3	4.31e-83	0.0369915	0.266	0.426	1.15e-78
RPS6KB2	1.5e-85	0.0369764	0.31	0.488	4.01e-81
SEC22C	8.9e-90	0.0369729	0.283	0.445	2.37e-85
GLRX3	4.35e-47	0.0369254	0.767	0.921	1.16e-42
COL14A1	6.47e-45	0.0369241	0.089	0.135	1.73e-40
NHP2	5.18e-22	0.0369171	0.904	0.981	1.38e-17
CHD1	6.44e-61	0.0368975	0.698	0.888	1.72e-56
RBCK1	2.2e-67	0.0368784	0.311	0.47	5.87e-63
CASP6	1.06e-105	0.036878	0.338	0.556	2.82e-101
PRKAG1	3.74e-84	0.0367528	0.226	0.37	9.98e-80
CFL2	2.38e-74	0.0367332	0.187	0.301	6.34e-70
CCSAP	6.85e-38	0.0367086	0.106	0.181	1.83e-33
MRPL16	1.66e-78	0.0366441	0.569	0.791	4.43e-74
ATP5PD	5.21e-18	0.03653	0.925	0.988	1.39e-13
JHY	5.14e-33	0.0364841	0.094	0.132	1.37e-28
NUP88	1.43e-88	0.0364347	0.349	0.534	3.81e-84
DOT1L	6.98e-59	0.0364304	0.195	0.299	1.86e-54
MAP2K7	1.72e-76	0.0363069	0.232	0.377	4.58e-72
EIF2S1	2.41e-57	0.0362635	0.727	0.905	6.43e-53
PPM1A	5.36e-81	0.036263	0.24	0.383	1.43e-76
COPS5	1.32e-71	0.0362544	0.594	0.8	3.51e-67
ARMC8	6.77e-97	0.0362378	0.26	0.428	1.81e-92
ZNF281	4.87e-52	0.0362338	0.727	0.899	1.3e-47
RAB3GAP2	6.51e-77	0.0362091	0.436	0.639	1.74e-72
PTPN12	2.78e-69	0.0361702	0.647	0.856	7.4e-65
CTSA	7.35e-93	0.0361626	0.323	0.506	1.96e-88
SPP1	1.24e-51	0.0361513	0.2	0.309	3.3e-47
CMPK1	4.64e-74	0.0361311	0.232	0.371	1.24e-69
MCTS1	8.1e-79	0.0361159	0.492	0.702	2.16e-74
BTD	1.74e-61	0.0360917	0.175	0.275	4.63e-57
SLC12A2	1.95e-78	0.0360895	0.181	0.3	5.21e-74
NCBP1	1.41e-100	0.0360775	0.308	0.501	3.76e-96
FH	2.43e-101	0.0360721	0.462	0.704	6.48e-97
NAB1	2.55e-61	0.0360432	0.137	0.216	6.81e-57
MME	3.93e-24	0.0359645	0.089	0.115	1.05e-19
CNTRL	1.28e-66	0.0358212	0.167	0.266	3.42e-62
PPIH	1.49e-95	0.0358066	0.504	0.739	3.97e-91
SEC13	4.98e-88	0.0358019	0.478	0.699	1.33e-83
AAMP	1.32e-77	0.0357898	0.471	0.676	3.53e-73
INTS1	4.64e-82	0.0357852	0.331	0.526	1.24e-77
MED4	4.2e-99	0.0356747	0.463	0.697	1.12e-94
NUDT14	7.24e-61	0.0356731	0.232	0.344	1.93e-56
KIFC1	3.18e-56	0.0355756	0.274	0.411	8.49e-52
RNF157	3.18e-51	0.035573	0.115	0.173	8.48e-47
RABEPK	4.55e-66	0.0355706	0.195	0.305	1.21e-61
APIP	4.11e-98	0.0354853	0.3	0.496	1.1e-93
AL360181.3	6.77e-79	0.0354829	0.217	0.343	1.8e-74
RHNO1	2.9e-81	0.0354456	0.265	0.413	7.73e-77
SIT1	1.17e-36	0.0354422	0.084	0.12	3.11e-32
PLEKHO2	1.33e-49	0.0353766	0.09	0.132	3.55e-45
RILP	1.18e-43	0.0353351	0.102	0.143	3.15e-39
NAPG	5.91e-102	0.0353302	0.336	0.545	1.58e-97
DCTN3	1.04e-77	0.0353261	0.306	0.459	2.77e-73
FIGN	1.85e-57	0.0353246	0.151	0.236	4.92e-53
ANAPC7	6.7e-97	0.0353239	0.368	0.596	1.79e-92
PKNOX1	2.76e-74	0.0353073	0.272	0.432	7.36e-70
UBTD1	4.36e-54	0.035299	0.128	0.196	1.16e-49
ZNF830	6.8e-66	0.0352864	0.282	0.434	1.81e-61
GMFB	4.38e-89	0.0352781	0.452	0.676	1.17e-84
SNRNP48	1.86e-80	0.035205	0.298	0.471	4.97e-76
GLRX2	4.55e-72	0.0351773	0.223	0.353	1.21e-67
DDX19B	8.97e-78	0.0351677	0.202	0.329	2.39e-73
TXNDC9	2.24e-77	0.0351644	0.51	0.721	5.98e-73
WWC3	3.31e-63	0.0351445	0.161	0.25	8.84e-59
ARL6IP6	6.08e-88	0.0351159	0.285	0.461	1.62e-83
GPR27	1.02e-40	0.0350431	0.107	0.161	2.71e-36
GOLPH3L	1.01e-54	0.035018	0.179	0.272	2.7e-50
HJURP	3.09e-40	0.0350034	0.279	0.373	8.24e-36
METTL21A	4.6e-82	0.0349505	0.489	0.698	1.23e-77
ARL4A	1.22e-72	0.0349486	0.358	0.527	3.25e-68
YY1	1.32e-25	0.0349046	0.876	0.969	3.52e-21
BLMH	3.36e-73	0.0348507	0.336	0.496	8.95e-69
MRPS25	9.71e-85	0.0347956	0.539	0.761	2.59e-80
RIPOR2	1.2e-49	0.0347688	0.273	0.399	3.2e-45
HEXA	2.63e-89	0.0347341	0.257	0.427	7.03e-85
CISD1	6.61e-82	0.0347243	0.582	0.804	1.76e-77
ATAD3A	1.5e-87	0.0347151	0.265	0.42	4e-83
UTP15	4.95e-77	0.0346992	0.236	0.391	1.32e-72
MAP2K3	4.2e-66	0.0346724	0.168	0.273	1.12e-61
MID1IP1	1.35e-71	0.0346276	0.573	0.786	3.6e-67
PRKACB	2.94e-73	0.0346173	0.169	0.277	7.83e-69
NDUFA11	8.71e-38	0.0345974	0.844	0.968	2.32e-33
BUB1	8.77e-42	0.0345934	0.503	0.644	2.34e-37
TXN	0.934843	0.0345877	0.994	0.994	1
SHF	1.2e-61	0.0345391	0.119	0.194	3.19e-57
INSIG2	2.81e-56	0.0344928	0.123	0.188	7.49e-52
IP6K1	2.39e-60	0.0344885	0.16	0.25	6.37e-56
RHOC	2.11e-92	0.0344442	0.396	0.608	5.63e-88
AL139095.2	1.72e-54	0.0344221	0.115	0.175	4.58e-50
SORD	4.24e-61	0.0344162	0.165	0.276	1.13e-56
KNL1	1.25e-68	0.0343867	0.27	0.412	3.33e-64
ADGRL1	4.28e-83	0.0343832	0.321	0.512	1.14e-78
CWC22	6.85e-72	0.0343766	0.439	0.621	1.83e-67
RAD51C	2.08e-79	0.0343524	0.227	0.363	5.54e-75
ATP5MF	0.00670553	0.0343333	0.974	0.99	1
KATNB1	4.65e-58	0.0342991	0.136	0.214	1.24e-53
LRAT	6.17e-47	0.0342796	0.166	0.251	1.65e-42
TMEM132D	5.01e-41	0.0342223	0.077	0.119	1.34e-36
SPINT1-AS1	3.08e-73	0.0342113	0.151	0.251	8.2e-69
PLXNB1	7.08e-73	0.034116	0.173	0.308	1.89e-68
SLC7A6	6.68e-40	0.0340928	0.095	0.135	1.78e-35
RPS15P4	1.34e-42	0.0340214	0.082	0.118	3.56e-38
ANKRD35	1.8e-68	0.0339931	0.141	0.231	4.8e-64
TPR	1.95e-20	0.0339884	0.906	0.981	5.2e-16
NOP14	8.96e-64	0.0339746	0.52	0.711	2.39e-59
ATP23	2.43e-45	0.0339726	0.083	0.123	6.48e-41
CASC9	2.28e-51	0.0339246	0.108	0.169	6.08e-47
AMOTL1	2.08e-48	0.0338818	0.141	0.21	5.55e-44
NKTR	7.33e-46	0.0338575	0.681	0.85	1.95e-41
ARMT1	3.1e-80	0.0338194	0.462	0.685	8.26e-76
TBC1D16	1.79e-77	0.0338107	0.245	0.4	4.77e-73
ZW10	1.56e-69	0.0338023	0.201	0.314	4.15e-65
CAMK2N2	6.09e-56	0.0337817	0.134	0.213	1.62e-51
TMEM177	3.85e-93	0.0337611	0.347	0.547	1.03e-88
RPS15	0.138919	0.0337235	0.999	0.998	1
DCBLD2	2.8e-84	0.0337109	0.41	0.62	7.46e-80
EIF2B5	1.12e-74	0.0336035	0.229	0.367	2.98e-70
RPL41P2	1.5e-86	0.0335972	0.324	0.502	4e-82
MAML2	5.51e-42	0.0335806	0.099	0.151	1.47e-37
NAP1L2	1.83e-37	0.0335734	0.115	0.164	4.89e-33
B4GALT3	1.8e-66	0.0335512	0.156	0.245	4.8e-62
DNAJB2	5.65e-58	0.0335156	0.125	0.193	1.51e-53
AL391069.2	4.1e-55	0.0335088	0.135	0.208	1.09e-50
PRMT1	0.260943	0.0334679	0.982	0.989	1
ZC3HC1	8.38e-81	0.033429	0.209	0.336	2.23e-76
THOP1	4.46e-82	0.0334229	0.365	0.55	1.19e-77
PRICKLE1	1.62e-51	0.0334135	0.351	0.504	4.31e-47
NUP35	9.27e-88	0.0334054	0.344	0.532	2.47e-83
SLC25A1	9.02e-56	0.0334009	0.709	0.888	2.41e-51
RBP1	8.95e-92	0.0333979	0.413	0.642	2.39e-87
NAGA	1.06e-39	0.0333876	0.09	0.134	2.82e-35
YRDC	2.56e-99	0.0333661	0.313	0.514	6.82e-95
WDR36	7.31e-96	0.0333387	0.368	0.577	1.95e-91
MPV17L2	2.43e-79	0.03327	0.234	0.372	6.48e-75
OSTF1	1.86e-55	0.033255	0.135	0.205	4.95e-51
ODF2L	2.12e-91	0.0332455	0.238	0.397	5.66e-87
CSE1L	9.8e-45	0.0332447	0.728	0.884	2.61e-40
PSD3	7.97e-63	0.0332397	0.154	0.243	2.13e-58
CAMKV	1.79e-73	0.0331987	0.156	0.258	4.76e-69
ZMIZ2	1.52e-63	0.0331725	0.134	0.219	4.05e-59
RBBP5	2.63e-83	0.0329977	0.209	0.343	7.01e-79
IPO8	5.27e-86	0.0329857	0.234	0.375	1.4e-81
KIF22	3.55e-75	0.0329571	0.48	0.689	9.46e-71
TTYH3	2.77e-58	0.0329451	0.257	0.372	7.38e-54
SMC6	2.12e-75	0.0328978	0.601	0.819	5.64e-71
NDUFA4	0.569804	0.0328863	0.997	0.994	1
SP8	7.55e-37	0.0328742	0.077	0.115	2.01e-32
NDUFAF4	4.61e-93	0.0328348	0.548	0.782	1.23e-88
TAF5	1.06e-52	0.0328322	0.101	0.16	2.81e-48
PKIA	2.56e-70	0.0328288	0.145	0.236	6.83e-66
E2F8	9.09e-41	0.0328029	0.133	0.194	2.43e-36
NDUFS8	7.16e-27	0.0327517	0.887	0.981	1.91e-22
DYRK1B	2.04e-34	0.032749	0.078	0.104	5.45e-30
NLE1	1.18e-72	0.0325987	0.209	0.339	3.15e-68
RAB7A	9.07e-68	0.0325542	0.647	0.848	2.42e-63
GULP1	4.64e-44	0.0325047	0.704	0.865	1.24e-39
KATNAL1	4.01e-40	0.0324895	0.079	0.142	1.07e-35
DCTPP1	3.65e-57	0.032474	0.62	0.812	9.74e-53
TNRC6A	3.4e-56	0.0324234	0.668	0.85	9.08e-52
HRAS	3.79e-81	0.032357	0.488	0.704	1.01e-76
KIAA1217	9.76e-49	0.0323477	0.1	0.157	2.6e-44
PLS1	1.49e-49	0.0323425	0.151	0.246	3.98e-45
PPAN	8.33e-90	0.0323305	0.398	0.604	2.22e-85
POLA1	2.21e-82	0.0322633	0.373	0.565	5.89e-78
NUMA1	5.45e-92	0.0322537	0.341	0.552	1.45e-87
NFIA	8.2e-20	0.0322227	0.08	0.103	2.19e-15
MAPKAPK5-AS1	1.33e-84	0.032149	0.377	0.581	3.56e-80
C1orf112	8.18e-58	0.0321462	0.124	0.196	2.18e-53
SDC4	2.53e-70	0.0320939	0.204	0.325	6.76e-66
FKBP10	1.41e-98	0.032089	0.404	0.636	3.77e-94
HSPG2	7.28e-69	0.0320771	0.134	0.219	1.94e-64
PEMT	7.74e-98	0.0320723	0.296	0.485	2.06e-93
DNAAF2	1.88e-75	0.0320664	0.511	0.709	5.01e-71
MGST2	1.05e-60	0.0320662	0.121	0.2	2.79e-56
HIGD2A	1.11e-49	0.0320403	0.735	0.903	2.97e-45
BIN1	2.55e-75	0.0319875	0.154	0.256	6.8e-71
PIN4	3.04e-57	0.031987	0.722	0.902	8.1e-53
CCDC172	1.33e-29	0.0319685	0.074	0.1	3.54e-25
LPAR3	1.18e-34	0.0319569	0.095	0.132	3.14e-30
KMT2D	3.4e-69	0.0319243	0.186	0.324	9.06e-65
PCGF5	4.05e-55	0.0319	0.111	0.18	1.08e-50
ANKS6	1.65e-87	0.0318805	0.279	0.45	4.4e-83
TOMM5	2.92e-83	0.0318704	0.306	0.481	7.79e-79
USP32	9.47e-89	0.0318343	0.245	0.403	2.52e-84
CDCA5	5.96e-63	0.0318208	0.426	0.603	1.59e-58
STOM	3.32e-66	0.0318075	0.133	0.213	8.87e-62
SEPTIN11	7.34e-58	0.0317665	0.675	0.866	1.96e-53
AP1B1	2.78e-87	0.0317302	0.2	0.346	7.42e-83
LINC01503	1.33e-43	0.0317285	0.077	0.108	3.56e-39
MRPL37	9.08e-80	0.0317173	0.615	0.835	2.42e-75
TMEM37	2.3e-38	0.0316951	0.102	0.15	6.15e-34
CAP1	2.36e-20	0.0316847	0.867	0.959	6.29e-16
HBP1	7.69e-54	0.0316707	0.18	0.287	2.05e-49
FBXO33	4.3e-66	0.031667	0.16	0.26	1.15e-61
MRPL22	6.8e-68	0.0316133	0.696	0.897	1.81e-63
MBD4	5.95e-92	0.0316061	0.469	0.692	1.59e-87
C6orf136	5.43e-57	0.0315491	0.129	0.209	1.45e-52
BIRC6	4.85e-86	0.0315059	0.472	0.695	1.29e-81
DNAJC15	4.01e-89	0.0314447	0.463	0.69	1.07e-84
FAM117A	3.51e-60	0.0314364	0.166	0.26	9.36e-56
GBF1	2.11e-65	0.0314295	0.143	0.234	5.62e-61
COL26A1	7.83e-50	0.0314274	0.117	0.174	2.09e-45
TNNC1	6.69e-39	0.0314134	0.077	0.11	1.79e-34
LMO7	1.02e-52	0.031396	0.12	0.193	2.71e-48
RGL3	1.8e-64	0.0313594	0.108	0.176	4.8e-60
TRAK2	1.47e-36	0.0313506	0.111	0.157	3.93e-32
PLAC9	7.16e-54	0.0313495	0.131	0.208	1.91e-49
ATPAF2	2.19e-76	0.0313129	0.145	0.25	5.85e-72
ESCO2	4.24e-81	0.0313004	0.255	0.41	1.13e-76
XXYLT1	1.85e-71	0.0312936	0.186	0.304	4.95e-67
ZBTB6	4.56e-42	0.0312582	0.092	0.14	1.22e-37
CCDC77	1.6e-71	0.031255	0.177	0.289	4.26e-67
PRPF19	1.45e-82	0.0312455	0.37	0.552	3.88e-78
ERV7303	1.24e-58	0.0312351	0.279	0.419	3.3e-54
UBL7	1.28e-88	0.0311636	0.249	0.417	3.43e-84
TJAP1	3.28e-67	0.0311556	0.142	0.24	8.75e-63
SLC30A7	7.28e-63	0.0311272	0.183	0.307	1.94e-58
COPS3	1.9e-78	0.0309825	0.617	0.832	5.06e-74
EPHB2	4.95e-27	0.0309636	0.088	0.119	1.32e-22
ENHO	1.18e-84	0.0309592	0.341	0.537	3.16e-80
DDT	7.46e-83	0.0309415	0.484	0.702	1.99e-78
NDC80	1.86e-46	0.0309263	0.411	0.565	4.96e-42
WBP4	2.74e-65	0.0309138	0.24	0.375	7.31e-61
KCTD14	5.8e-50	0.0308625	0.111	0.172	1.55e-45
HAGHL	3.24e-87	0.0308511	0.256	0.417	8.64e-83
ERV8831	5.44e-37	0.0308447	0.086	0.13	1.45e-32
SLC39A7	1e-96	0.0308029	0.46	0.689	2.68e-92
CHRAC1	1.19e-86	0.0308013	0.383	0.59	3.17e-82
SPCS3	1.56e-70	0.0307915	0.593	0.801	4.15e-66
TRAF2	1.18e-62	0.0307853	0.135	0.233	3.15e-58
SET	0.35078	0.0307608	0.998	0.996	1
FAM222B	3.12e-101	0.0307344	0.451	0.69	8.31e-97
AC093673.1	6.83e-70	0.0307251	0.168	0.276	1.82e-65
ZNF670	9.25e-60	0.0307143	0.135	0.217	2.47e-55
KBTBD8	7.35e-42	0.0307022	0.075	0.112	1.96e-37
EMP2	1.11e-72	0.0306906	0.273	0.427	2.95e-68
EML4	3.25e-86	0.0306332	0.474	0.704	8.67e-82
MRPL43	1.28e-84	0.0306232	0.57	0.797	3.43e-80
TCERG1	1.71e-42	0.0306139	0.728	0.883	4.57e-38
LPCAT4	3.39e-42	0.0306063	0.109	0.16	9.03e-38
SSBP4	7.43e-80	0.0305529	0.399	0.592	1.98e-75
TRNAU1AP	1.72e-77	0.0305399	0.374	0.556	4.58e-73
TSPAN33	4.54e-83	0.0305279	0.191	0.338	1.21e-78
PPP4R3B	3.68e-91	0.0305051	0.321	0.505	9.82e-87
TRIM13	3.75e-79	0.0304662	0.251	0.404	1e-74
H2AC16	5.21e-38	0.0303946	0.093	0.155	1.39e-33
ARFIP1	6.32e-87	0.0303848	0.306	0.489	1.69e-82
RAB11FIP2	3.95e-69	0.0303561	0.198	0.337	1.05e-64
GREB1	7.47e-48	0.0303223	0.098	0.151	1.99e-43
MCM9	3.96e-35	0.0302926	0.071	0.112	1.06e-30
SCN8A	1.2e-33	0.0302763	0.092	0.129	3.2e-29
METTL16	2.42e-80	0.0302495	0.362	0.544	6.45e-76
TMPO-AS1	7.26e-59	0.0302329	0.124	0.211	1.94e-54
MAGOH	1.85e-64	0.0302304	0.718	0.909	4.94e-60
ZNF720	1.07e-95	0.0302135	0.325	0.51	2.85e-91
TATDN2	7.11e-47	0.0302012	0.091	0.135	1.9e-42
DDX39B	5.99e-75	0.0300915	0.211	0.335	1.6e-70
SVIL	5.14e-58	0.0300842	0.164	0.26	1.37e-53
ANKRD33B	2.3e-64	0.0300712	0.138	0.233	6.14e-60
GOLM1	1.13e-64	0.0300497	0.546	0.754	3.01e-60
APOO	1.66e-97	0.0300451	0.45	0.686	4.43e-93
CAPG	6.3e-96	0.0300194	0.291	0.485	1.68e-91
ELOA	1.93e-89	0.0300011	0.455	0.678	5.15e-85
TMBIM6	1.14e-07	0.029985	0.946	0.985	0.00303572
EID1	3.28e-08	0.0299422	0.948	0.986	0.000873591
ATP6AP2	7.44e-83	0.0299001	0.571	0.8	1.98e-78
EEF1AKMT1	3.77e-35	0.0298685	0.126	0.176	1e-30
C19orf53	3.92e-05	0.0298576	0.961	0.988	1
SNRNP25	1.87e-65	0.0298404	0.685	0.882	4.99e-61
FAM199X	4.73e-70	0.0298199	0.207	0.329	1.26e-65
LOXL2	3.92e-81	0.0297942	0.166	0.29	1.04e-76
DDX31	2.73e-49	0.0297695	0.129	0.204	7.28e-45
C20orf96	1.63e-88	0.0297497	0.204	0.36	4.35e-84
METAP1	4.23e-83	0.0297375	0.361	0.547	1.13e-78
TMEM63A	6.82e-34	0.0297163	0.08	0.12	1.82e-29
EAF1	1.05e-55	0.0297147	0.143	0.222	2.79e-51
BIRC5	1.35e-28	0.0297057	0.758	0.88	3.6e-24
ATF7IP2	4.38e-55	0.0296797	0.164	0.274	1.17e-50
IMPACT	1.1e-96	0.0296174	0.387	0.608	2.92e-92
CTSD	3.65e-80	0.0296023	0.583	0.814	9.73e-76
AC024293.1	5.44e-104	0.0295694	0.329	0.537	1.45e-99
STYXL1	7.91e-72	0.029558	0.224	0.351	2.11e-67
ASAP3	7.69e-43	0.0295231	0.085	0.134	2.05e-38
EMC1	1.24e-73	0.029519	0.206	0.332	3.31e-69
H4-16	1.5e-36	0.0295114	0.073	0.112	3.99e-32
SLC43A3	3.28e-42	0.0294961	0.132	0.191	8.75e-38
RPL39L	7.29e-55	0.0294465	0.707	0.888	1.95e-50
PPM1H	3.76e-54	0.0293822	0.111	0.176	1e-49
BBX	6.51e-61	0.029373	0.448	0.626	1.73e-56
TRIR	3.11e-25	0.0293638	0.855	0.957	8.28e-21
DDX55	2.16e-85	0.0293623	0.297	0.479	5.77e-81
MAPK9	2.6e-85	0.0293463	0.23	0.376	6.93e-81
ZDHHC6	1.38e-76	0.0293405	0.214	0.35	3.67e-72
EIF3D	2.19e-42	0.0292813	0.805	0.951	5.84e-38
ARHGAP5	1.72e-78	0.0292809	0.364	0.558	4.58e-74
PDIA6	0.133176	0.0292332	0.98	0.989	1
RAD23A	2.15e-54	0.0292261	0.688	0.87	5.73e-50
SLC9A7	3.86e-33	0.0292029	0.087	0.121	1.03e-28
SPOCK1	1.29e-43	0.0291964	0.105	0.16	3.44e-39
SLC39A3	2.27e-92	0.0291642	0.272	0.442	6.06e-88
HEBP2	2.17e-76	0.0291459	0.613	0.833	5.79e-72
IGF1R	2.74e-84	0.0291289	0.377	0.58	7.3e-80
COL9A1	4.53e-41	0.029124	0.118	0.198	1.21e-36
ANKRD50	2.16e-71	0.0291224	0.173	0.304	5.76e-67
PLP2	1.26e-55	0.0290985	0.092	0.15	3.36e-51
LSM10	3.71e-83	0.0290931	0.588	0.81	9.88e-79
CREBZF	1.54e-84	0.0290806	0.323	0.528	4.1e-80
SYS1	2.07e-84	0.0290727	0.2	0.363	5.53e-80
YTHDC2	5.08e-67	0.0290684	0.249	0.382	1.35e-62
ST7	9.6e-42	0.0290173	0.099	0.155	2.56e-37
MRPL52	1.91e-29	0.0290143	0.865	0.969	5.1e-25
CANX	7.03e-13	0.0290094	0.927	0.982	1.87e-08
TWNK	2.23e-60	0.0289245	0.175	0.278	5.95e-56
MRPS14	2.96e-89	0.0288383	0.446	0.663	7.89e-85
COPS8	1.74e-80	0.0288139	0.505	0.719	4.63e-76
MAP3K7	3.03e-70	0.0287852	0.266	0.407	8.08e-66
KCTD17	2.93e-54	0.0287679	0.111	0.177	7.82e-50
FBXL15	1.82e-79	0.0287573	0.193	0.329	4.86e-75
ZPR1	1.89e-101	0.0287544	0.416	0.647	5.04e-97
PHTF2	1.24e-60	0.0287231	0.179	0.283	3.31e-56
AC025181.2	3.04e-59	0.028722	0.135	0.229	8.11e-55
EEF2	0.235136	0.028703	0.998	0.994	1
SPATA6	3.75e-41	0.0286908	0.133	0.197	9.99e-37
SPA17	1.39e-42	0.028682	0.148	0.219	3.72e-38
SPOPL	1.15e-34	0.0286418	0.085	0.129	3.08e-30
KIF15	2.92e-87	0.028621	0.285	0.461	7.78e-83
TMEM220	4.76e-64	0.028583	0.162	0.266	1.27e-59
CHCHD3	5.47e-54	0.0285631	0.755	0.927	1.46e-49
CNIH2	3.95e-51	0.0285385	0.114	0.179	1.05e-46
GNAI1	4.55e-81	0.0284646	0.147	0.257	1.21e-76
ASF1A	5.06e-104	0.0284414	0.431	0.679	1.35e-99
TRIM23	9.37e-74	0.0284383	0.164	0.283	2.5e-69
LMBRD1	1.08e-55	0.0284286	0.12	0.191	2.89e-51
NEK7	1.54e-28	0.0284256	0.08	0.11	4.12e-24
VAMP2	7.55e-82	0.0284249	0.213	0.36	2.01e-77
POC1A	4.31e-94	0.0283715	0.254	0.427	1.15e-89
COL11A1	3.15e-41	0.0283344	0.091	0.146	8.41e-37
PSMD1	4.6e-19	0.0282885	0.893	0.973	1.23e-14
SLC9A3R2	3.09e-40	0.0282743	0.096	0.147	8.25e-36
AC118549.1	3.47e-85	0.0282676	0.316	0.494	9.25e-81
KLHDC7A	2.24e-12	0.0282539	0.092	0.1	5.97e-08
HEATR5A	2.99e-36	0.028247	0.094	0.142	7.99e-32
LHFPL6	9.16e-26	0.0281993	0.09	0.123	2.44e-21
NDN	1.34e-79	0.0281861	0.293	0.47	3.56e-75
HACD2	1.46e-89	0.0281796	0.231	0.396	3.89e-85
BCAR1	9.36e-72	0.0281711	0.343	0.512	2.5e-67
ERV9213	8.46e-58	0.0281663	0.124	0.199	2.26e-53
RACGAP1	2e-59	0.0281358	0.17	0.271	5.33e-55
HNRNPUL2	9.91e-84	0.0281237	0.28	0.463	2.64e-79
MAPRE1	2.07e-74	0.0280996	0.623	0.841	5.51e-70
VPS52	1.27e-66	0.0280825	0.157	0.257	3.4e-62
NIFK	8.32e-24	0.0280813	0.884	0.974	2.22e-19
GTF3A	6.17e-70	0.0280671	0.611	0.82	1.65e-65
HPDL	3.98e-50	0.0280659	0.09	0.142	1.06e-45
MGST3	2.47e-15	0.0280565	0.916	0.981	6.6e-11
MRPL35	1.03e-100	0.028028	0.379	0.612	2.74e-96
PTPRD	1.28e-63	0.0280023	0.135	0.235	3.41e-59
CYTH2	3.77e-80	0.0279947	0.23	0.373	1.01e-75
TIMM22	1.93e-91	0.0279764	0.424	0.635	5.15e-87
RAB39A	2.79e-49	0.02797	0.093	0.152	7.45e-45
SREBF2	1.72e-80	0.027922	0.37	0.566	4.57e-76
RNF113A	3.36e-51	0.0279145	0.13	0.201	8.97e-47
KRTCAP2	4.69e-92	0.0279	0.416	0.644	1.25e-87
TIA1	4.64e-85	0.0278437	0.439	0.661	1.24e-80
ACBD3	6.48e-81	0.0278399	0.469	0.682	1.73e-76
ESRRA	2.24e-59	0.027815	0.213	0.326	5.98e-55
METTL15	2.39e-37	0.0277962	0.103	0.165	6.37e-33
DNAAF5	5.32e-96	0.0277865	0.304	0.49	1.42e-91
SLC5A6	2.39e-84	0.0277647	0.302	0.465	6.37e-80
EIF4E3	1.13e-50	0.0277392	0.1	0.161	3.02e-46
WDR12	3.11e-91	0.0277357	0.487	0.718	8.29e-87
CHAF1B	1.08e-67	0.0277193	0.143	0.235	2.87e-63
C11orf24	2.57e-92	0.0277136	0.274	0.449	6.86e-88
TMEM87A	1.14e-104	0.0277029	0.475	0.732	3.04e-100
ZBTB40	6.08e-48	0.0277028	0.106	0.164	1.62e-43
USP48	7.43e-78	0.0276862	0.569	0.789	1.98e-73
FAM136A	7.44e-24	0.0276462	0.87	0.965	1.98e-19
CD74	8.34e-72	0.0276372	0.196	0.329	2.22e-67
STAT6	9.29e-57	0.0275829	0.122	0.201	2.48e-52
TNFSF11	7.68e-41	0.0275704	0.087	0.135	2.05e-36
ROGDI	5.13e-64	0.0275619	0.174	0.285	1.37e-59
AC005062.1	2.33e-14	0.0274412	0.092	0.119	6.2e-10
SPATC1L	1.29e-97	0.0274337	0.461	0.703	3.44e-93
MCM7	2.3e-29	0.0274135	0.827	0.943	6.13e-25
LINC00672	7.59e-45	0.0274077	0.143	0.213	2.02e-40
NT5DC2	4.14e-43	0.0274041	0.789	0.936	1.1e-38
HERC5	7.25e-65	0.0274034	0.235	0.381	1.93e-60
USP24	2.25e-75	0.0273833	0.194	0.322	5.99e-71
HSD11B2	2.08e-61	0.027379	0.154	0.251	5.55e-57
ATP6V1C1	5.96e-86	0.0273786	0.365	0.563	1.59e-81
LAPTM4B	2.44e-08	0.0273302	0.944	0.985	0.00065032
CARMIL1	8.22e-64	0.0273245	0.244	0.401	2.19e-59
AC093627.5	7.52e-31	0.0273236	0.108	0.153	2.01e-26
NT5C2	3.74e-66	0.027307	0.149	0.243	9.97e-62
LGALS3BP	3.11e-55	0.0272946	0.192	0.304	8.29e-51
CCDC50	2.85e-79	0.0272629	0.281	0.455	7.59e-75
NKX1-2	1.75e-66	0.0272259	0.18	0.297	4.67e-62
UBALD2	1.15e-48	0.0272257	0.175	0.265	3.07e-44
AKAP7	4.09e-61	0.0272211	0.152	0.256	1.09e-56
TRIB2	2.88e-84	0.0271834	0.224	0.388	7.69e-80
LAPTM4A	1.2e-18	0.0271401	0.88	0.962	3.2e-14
FKBP14	2.14e-52	0.027123	0.124	0.205	5.7e-48
ETS2	1.74e-62	0.027109	0.167	0.269	4.63e-58
LRRC75A	4.32e-62	0.0270793	0.243	0.396	1.15e-57
JTB	2.41e-56	0.0270771	0.731	0.913	6.42e-52
VPS26C	1.96e-94	0.0270208	0.264	0.452	5.24e-90
ARTN	2.29e-22	0.02698	0.06	0.103	6.1e-18
ZNF277	2.62e-62	0.0269108	0.161	0.263	7e-58
[truncated: 8,511 more rows]
