# Supplementary material for: ZBTB12 is a molecular barrier to dedifferentiation in human pluripotent stem cells
Source: Nat Commun. 2023 Feb 9;14:632. doi: 10.1038/s41467-023-36178-9 (PMC9911396; doi:10.1038/s41467-023-36178-9)
Supplement: Supplementary file 6 — Supplementary Data 3 [file 41467_2023_36178_MOESM6_ESM.xlsx]

## Sheet: Table S4
DEGs (cluster 1 versus clusters 0 and 2 in Figure 3A)
	p_val	avg_logFC	pct.1	pct.2	p_val_adj
SFRP1	4.5e-307	-1.21726	0.276	0.747	1.2e-302
MFGE8	1.66e-180	-0.636681	0.551	0.806	4.44e-176
MACROH2A1	1.01e-194	-0.522715	0.396	0.786	2.7e-190
PCLAF	1.11e-191	-0.522158	0.417	0.791	2.97e-187
ID3	1.85e-106	-0.516592	0.836	0.942	4.95e-102
NLGN4X	8.47e-127	-0.486209	0.524	0.737	2.26e-122
IGFBP2	4.02e-93	-0.463613	0.974	0.99	1.07e-88
MALAT1	1.26e-55	-0.463122	0.996	1	3.35e-51
MARCKS	1.37e-129	-0.449594	0.703	0.873	3.65e-125
NR2F2	1.24e-30	-0.439831	0.057	0.166	3.31e-26
NR6A1	2.15e-123	-0.432629	0.516	0.766	5.73e-119
PRTG	9.72e-44	-0.429644	0.083	0.234	2.59e-39
PKDCC	3.43e-54	-0.428872	0.215	0.435	9.15e-50
SFRP2	2.53e-108	-0.407821	0.853	0.834	6.76e-104
ZIC2	1.48e-95	-0.404934	0.443	0.661	3.95e-91
RPL17	2.82e-82	-0.40147	0.621	0.754	7.52e-78
RPS17	2.25e-76	-0.394871	0.843	0.887	6e-72
PTMS	1.38e-90	-0.374791	0.924	0.972	3.69e-86
HAPLN1	1.84e-27	-0.372856	0.175	0.207	4.9e-23
COL2A1	2.32e-33	-0.367779	0.055	0.174	6.19e-29
HDGF	8.59e-119	-0.364901	0.745	0.908	2.29e-114
SRRM2	4.11e-129	-0.362493	0.933	0.983	1.1e-124
GPC3	1.9e-61	-0.361092	0.258	0.477	5.08e-57
MT-RNR1	5.31e-56	-0.36075	0.999	1	1.42e-51
CBX5	1.83e-110	-0.355271	0.8	0.912	4.88e-106
FGFR1	1.43e-84	-0.349876	0.757	0.879	3.82e-80
TUBA1A	4.24e-53	-0.348013	0.794	0.892	1.13e-48
RPL27A	6.95e-66	-0.347918	0.999	0.998	1.85e-61
IGF2BP3	8.82e-105	-0.346549	0.745	0.897	2.35e-100
CHD7	6.35e-95	-0.339028	0.452	0.701	1.69e-90
IGF2BP1	3.52e-99	-0.335167	0.777	0.909	9.4e-95
ID2	7.78e-57	-0.324383	0.408	0.603	2.08e-52
TCF7L1	1.37e-85	-0.323925	0.56	0.77	3.66e-81
EID1	1.13e-105	-0.323862	0.876	0.953	3.01e-101
SLC2A3	1.29e-18	-0.322176	0.859	0.857	3.43e-14
DUSP6	2.08e-79	-0.315086	0.116	0.351	5.56e-75
RPL13A	1.41e-72	-0.311521	0.999	1	3.77e-68
TMSB15A	1.17e-92	-0.31086	0.292	0.588	3.11e-88
ANKRD11	3.19e-82	-0.30805	0.91	0.959	8.5e-78
SQLE	2.46e-41	-0.304711	0.617	0.729	6.57e-37
NUCKS1	2.44e-112	-0.300995	0.988	0.997	6.51e-108
ARL4C	1.17e-47	-0.299186	0.231	0.435	3.13e-43
VCL	3.63e-54	-0.29707	0.7	0.809	9.69e-50
SELENOH	2.08e-64	-0.295952	0.576	0.755	5.55e-60
PSIP1	5.67e-62	-0.294376	0.98	0.988	1.51e-57
NDUFB4	9.35e-75	-0.292746	0.878	0.927	2.49e-70
S100A16	1.82e-54	-0.288916	0.141	0.353	4.86e-50
ATP2B1	1.05e-21	-0.288252	0.609	0.693	2.8e-17
FADS1	8.82e-68	-0.287496	0.595	0.784	2.35e-63
ATRX	2.95e-71	-0.285977	0.711	0.853	7.86e-67
GAS5	1.56e-60	-0.285359	0.911	0.961	4.16e-56
SLC38A1	5.08e-73	-0.282987	0.84	0.926	1.35e-68
MEX3A	1.02e-68	-0.282339	0.375	0.598	2.72e-64
ARGLU1	1.52e-69	-0.281425	0.833	0.918	4.06e-65
MAP1B	7.4e-45	-0.280863	0.727	0.825	1.97e-40
ARID1A	2.31e-71	-0.279686	0.611	0.783	6.17e-67
NRP2	2.81e-49	-0.278374	0.158	0.351	7.49e-45
DHCR24	1.8e-47	-0.278194	0.454	0.628	4.79e-43
QSER1	4.32e-60	-0.277786	0.614	0.758	1.15e-55
RPS10	1.9e-59	-0.276418	0.996	0.999	5.08e-55
TRIM44	3.79e-69	-0.276237	0.446	0.655	1.01e-64
IGFBP5	3.86e-22	-0.275859	0.051	0.14	1.03e-17
DDX17	1.23e-76	-0.275477	0.888	0.949	3.29e-72
ZFP36L1	8.8e-37	-0.267603	0.699	0.81	2.35e-32
UBTF	8.4e-59	-0.266623	0.644	0.786	2.24e-54
CTSV	2.95e-12	-0.266575	0.796	0.766	7.86e-08
PBX1	9.37e-65	-0.263534	0.753	0.872	2.5e-60
HNRNPU	1.16e-83	-0.26249	0.982	0.997	3.09e-79
TRIM71	1.63e-49	-0.262327	0.785	0.863	4.34e-45
RPL36A	9.69e-57	-0.259188	0.94	0.959	2.58e-52
H1-5	1.22e-28	-0.256159	0.324	0.469	3.25e-24
SCD	5.85e-42	-0.255435	0.524	0.676	1.56e-37
ID4	1.85e-33	-0.25493	0.39	0.522	4.94e-29
CCNI	6.17e-76	-0.253608	0.969	0.993	1.65e-71
THY1	1.36e-49	-0.253316	0.822	0.81	3.63e-45
SLC38A2	2.97e-53	-0.25328	0.641	0.785	7.91e-49
MYH10	1.43e-58	-0.251473	0.778	0.88	3.81e-54
SLC7A11	2.67e-47	-0.251405	0.321	0.51	7.12e-43
KIF5B	9e-61	-0.251169	0.768	0.877	2.4e-56
TOP2A	7.34e-17	-0.250029	0.706	0.755	1.96e-12
SUCLA2	3.01e-65	0.250739	0.721	0.581	8.04e-61
ERV9680	6.56e-106	0.253715	0.231	0.03	1.75e-101
PCAT14	1.23e-92	0.254847	0.465	0.178	3.27e-88
RPS27A	9.25e-242	0.255953	1	1	2.47e-237
ATG3	6.89e-68	0.257881	0.788	0.628	1.84e-63
NANOG	3.45e-78	0.257893	0.604	0.348	9.21e-74
USP28	3.43e-66	0.258194	0.768	0.617	9.15e-62
DMD	8.1e-99	0.258398	0.377	0.117	2.16e-94
ERV9204	4.16e-145	0.258614	0.361	0.067	1.11e-140
MT-CO1	3.21e-106	0.261725	0.998	1	8.55e-102
ARRB1	4.04e-148	0.262202	0.414	0.092	1.08e-143
LINC00458	7.04e-45	0.262515	0.193	0.076	1.88e-40
DNAJB6	3.17e-77	0.263012	0.957	0.908	8.45e-73
TRIML2	2.63e-71	0.263049	0.648	0.41	7.02e-67
BBS9	2.39e-84	0.263536	0.512	0.234	6.38e-80
PHLDA2	9.89e-100	0.264833	0.476	0.191	2.64e-95
SKIL	6.02e-57	0.266339	0.86	0.729	1.6e-52
RPS29	1.39e-121	0.266809	0.997	1	3.7e-117
APOE	3.1e-83	0.268144	0.996	0.998	8.27e-79
ERV4963	6.09e-117	0.268259	0.264	0.039	1.62e-112
TBC1D23	6.65e-98	0.270061	0.527	0.26	1.77e-93
ERVH48-1	3.1e-120	0.274686	0.328	0.071	8.28e-116
FKBP4	1.31e-79	0.282677	0.954	0.901	3.5e-75
NPW	2.79e-87	0.287527	0.561	0.307	7.45e-83
AC234782.4	1.4e-104	0.288695	0.461	0.184	3.75e-100
BAX	4.46e-87	0.290057	0.95	0.889	1.19e-82
TCEA1	1.51e-89	0.294073	0.945	0.901	4.02e-85
AC064802.1	4.58e-171	0.296041	0.441	0.095	1.22e-166
COX7B	2.55e-108	0.29745	0.985	0.967	6.79e-104
DPPA5	2.48e-151	0.298293	0.337	0.05	6.62e-147
DIAPH2	5.12e-77	0.299936	0.918	0.818	1.37e-72
ESRG	2.25e-71	0.305911	0.932	0.818	6e-67
CHCHD10	9.9e-91	0.306448	0.905	0.791	2.64e-86
PRDX1	4.36e-149	0.311821	0.999	1	1.16e-144
UPP1	5.1e-88	0.312973	0.732	0.486	1.36e-83
DCXR	4.84e-100	0.315039	0.849	0.686	1.29e-95
MIR205HG	3.86e-58	0.315215	0.593	0.355	1.03e-53
WFDC2	1.06e-80	0.318571	0.868	0.69	2.82e-76
PRODH	1.68e-101	0.319682	0.679	0.404	4.47e-97
ERV5659	1.31e-74	0.319998	0.828	0.638	3.5e-70
ERV10660	1.62e-173	0.330676	0.509	0.131	4.33e-169
ACTA1	6.24e-103	0.332418	0.458	0.164	1.66e-98
SOCS1	3.87e-93	0.335359	0.604	0.324	1.03e-88
ERV10744	1.52e-203	0.338239	0.435	0.069	4.06e-199
ATP5ME	8.98e-118	0.340139	0.98	0.955	2.39e-113
ATP5MC1	2.47e-117	0.343764	0.961	0.91	6.58e-113
ERV8143	1.84e-199	0.348101	0.388	0.048	4.92e-195
FTL	1.28e-157	0.353115	1	1	3.4e-153
NEAT1	4.22e-40	0.357908	0.591	0.447	1.13e-35
ARMT1	1.38e-106	0.358951	0.809	0.614	3.68e-102
C9orf135	9.91e-87	0.362915	0.778	0.568	2.64e-82
PDLIM1	1.08e-125	0.365521	0.912	0.795	2.88e-121
ERV1914	8.81e-229	0.365747	0.515	0.094	2.35e-224
ERV315	5.69e-97	0.376146	0.748	0.456	1.52e-92
CR1L	5.52e-186	0.384091	0.401	0.059	1.47e-181
ERV3317	3.8e-83	0.389658	0.82	0.618	1.01e-78
NDUFAB1	6.05e-184	0.396448	0.991	0.972	1.61e-179
SEC61G	6.56e-174	0.403506	0.987	0.97	1.75e-169
NMRK2	4.89e-118	0.404383	0.742	0.467	1.3e-113
ERV822	6.02e-172	0.420055	0.725	0.353	1.61e-167
TOMM7	4.09e-169	0.421111	0.988	0.983	1.09e-164
MRS2	2.29e-154	0.423392	0.867	0.645	6.1e-150
CD9	6.55e-151	0.436937	0.92	0.761	1.75e-146
ERV5037	1.85e-149	0.45071	0.868	0.619	4.95e-145
AL353807.5	6.51e-192	0.453122	0.486	0.106	1.74e-187
ERV10812	1.31e-149	0.456362	0.852	0.608	3.5e-145
LITAF	3.75e-169	0.458236	0.872	0.632	1e-164
SPART	5.71e-187	0.459215	0.779	0.451	1.52e-182
ERV4414	2.44e-267	0.463271	0.579	0.114	6.51e-263
ERV9862	5.75e-183	0.463911	0.702	0.371	1.53e-178
UQCRH	5.73e-283	0.464462	0.999	0.999	1.53e-278
NODAL	1e-211	0.467712	0.487	0.092	2.68e-207
MT1M	9.01e-236	0.469765	0.521	0.101	2.4e-231
HPGD	4.99e-153	0.469873	0.576	0.195	1.33e-148
LNCPRESS1	2.41e-162	0.471855	0.807	0.503	6.42e-158
SDCCAG8	1.65e-178	0.474587	0.708	0.349	4.41e-174
GAL	4.99e-157	0.479187	0.762	0.47	1.33e-152
PRDX4	2.25e-170	0.480755	0.981	0.968	6.01e-166
RPS27L	2.88e-169	0.483962	0.978	0.919	7.68e-165
AC005062.1	3.7e-247	0.486722	0.64	0.169	9.86e-243
GSTP1	7.31e-270	0.491682	0.999	1	1.95e-265
AL591742.2	3.76e-155	0.493605	0.708	0.34	1e-150
LDHA	2.51e-142	0.513216	0.967	0.908	6.69e-138
MT-ND2	2.9e-298	0.522804	0.993	1	7.75e-294
S100A10	7.29e-202	0.525585	0.94	0.757	1.94e-197
MT1F	5.36e-256	0.540246	0.757	0.279	1.43e-251
SCGB3A2	1.1e-259	0.570384	0.753	0.261	2.93e-255
PLAAT3	4.47e-211	0.579846	0.945	0.763	1.19e-206
IFITM3	1.18e-283	0.582981	0.982	0.927	3.14e-279
ERV6956	0	0.595542	0.724	0.176	0
FABP5	6.33e-251	0.646671	0.977	0.94	1.69e-246
SPP1	1.43e-176	0.664533	0.704	0.318	3.82e-172
ERV9214	2.89e-238	0.671194	0.667	0.227	7.71e-234
MT1X	8.11e-241	0.763231	0.92	0.651	2.16e-236
MT1E	1.15e-307	0.873289	0.875	0.436	3.07e-303
MT2A	6.85e-297	0.895305	0.941	0.573	1.83e-292
UTF1	0	1.00846	0.883	0.391	0
MT1H	0	1.09036	0.892	0.437	0
MT1G	0	1.13016	0.925	0.491	0
ERV2535	0	1.20091	0.764	0.192	0
