# Supplementary material for: ZBTB12 is a molecular barrier to dedifferentiation in human pluripotent stem cells
Source: Nat Commun. 2023 Feb 9;14:632. doi: 10.1038/s41467-023-36178-9 (PMC9911396; doi:10.1038/s41467-023-36178-9)
Supplement: Supplementary file 7 — Supplementary Data 4 [file 41467_2023_36178_MOESM7_ESM.xlsx]

## Sheet: blue.list
Module genes (WGCNA)
	Blue	Brown	Turq
1	PCAT14	TOP2A	SFRP1
2	MT1H	UBE2C	H1-5
3	MT1G	CENPF	IGFBP2
4	ERV2535	MKI67	HMGCS1
5	SPP1	CENPE	RPS17
6	HPGD	KPNA2	CXCL5
7	MT2A	TPX2	MFGE8
8	MT1X	UBE2S	SQLE
9	MT1E	PLK1	VCL
10	ACTA1	AURKA	H1-4
11	UTF1	DLGAP5	RPL17
12	ERV3802	HMMR	SFRP2
13	ERV9214	CDK1	TMSB4X
14	ERV9680	CKS2	RPL27A
15	NODAL	CDC20	RPL13A
16	CR1L	CCNB1	DUSP6
17	ERV4963	PIF1	NLGN4X
18	AL353807.5	ARL6IP1	MIAT
19	DPPA5	ASPM	TRIM24
20	FABP5	DEPDC1	SNHG14
21	PLAAT3	PTTG1	L1TD1
22	SCGB3A2	KIF23	ZIC2
23	MT1M	CENPA	THY1
24	AL591742.2	NDC80	FGFR1
25	LDHA	CDCA2	NECTIN3-AS1
26	ERV8143	JPT1	SCD
27	S100A10	FAM83D	MSMO1
28	ERV6956	GTSE1	RPS10
29	GAL	G2E3	NR6A1
30	CAV1	SGO2	NEFM
31	ERVH48-1	CDCA3	MT-RNR1
32	RPS27L	TUBA1C	FDFT1
33	ERV315	PSRC1	PSIP1
34	ERV9227	AURKB	HMGCR
35	MT1F	BIRC5	SAP18
36	ERV4414	TUBB4B	AP000459.3
37	PHLDA1		FEZ1
38	AC005062.1		TRIM71
39	ERV3317		DHCR24
40	SDCCAG8		PLP1
41	C9orf135		RPS20
42	DMD		GPR176
43	PRDX4		PHC1
44	GSTP1		AC068587.4
45	NMRK2		NQO2
46	BBS9		VCAN
47	LNCPRESS1		FGFBP3
48	FTL		H2AC14
49	ERV8162		SELENOH
50	SOCS1		QSER1
51	ERV10744		RPLP0P2
52	LINC01405		NDUFA13
53	MT-ND2		KLHL4
54	ERV5037		INSIG1
55	UPP1		CA11
56	LINC01108		ANKRD18CP
57	LITAF		POLR3G
58	PHLDA2		IDI1
59	ERV1914		NME2
60	ERV9862		TMEM132B
61	ABHD12B		MIF
62	ERV9204		ERV8764
63	AC234782.4		UBTF
64	IFITM3		ACAT2
65	ERV10660		TNIK
66	PHLDA3		GRID2
67	CBR3		RPL36A
68	ERV10812		IFITM1
69	SPART		PTPRZ1
70	ERV822		SLC16A1
71	ARRB1		CTSC
72	FGF4		GNG5
73	ERV3615		PLA2G4C
74	DIAPH2		ZMYND8
75	CKB		CHGA
76	PRODH		PCLAF
77	POU5F1		AK4
78	MRS2		ANOS1
79	AC064802.1		MTND1P23
80	UQCRH		RPS27AP16
81	CCDC169		NDUFB4
82	TIMP4		PLPP2
83	CD9		FTH1P10
84	ERV5659		NCL
85	TOMM7		ACIN1
86	ERV1818		SRRM2
87	NPW		HAPLN3
88	ERV11473		RPL7
89	PDLIM1		TAF15
90	LINC-ROR		IGF2BP3
91	AC087354.1		IGF2BP1
92	APOE		CBX5
93	FRAT2		SNHG32
94	ARMT1		SPTBN1
95	BAX		PSPC1
96	AC084375.1		NDUFV2
97	CRLF1		POU5F1B
98	ZNF578		CD24P4
99	TRIML2		DDX42
100	SKIL		RBM39
101	PRKAR2B		MCM4
102	CEBPZOS		DDT
103	AL353747.4		RCC2
104	ERV7712		FASN
105	TPI1		NPM1P39
106	ATP5MC1		RIF1
107	PRDX1		MYH10
108	ERV9876		HNRNPU
109	ERV10742		SALL4
110	DPPA2		NUCKS1
111	NANOG		MT-ATP8
112	ERV1483		ATRX
113	HPDL		GALNT7
114	DPEP3		LIN28A
115	ERV7087		TXLNG
116	TBC1D23		MSH6
117	FOXH1		TMPO
118	FKBP4		SRSF5
119	SEC61G		B4GALT5
120	ERV4494		NFE2L3
121	FBXO2		NACA4P
122	PKM		ATF4
123	VENTX		MSH2
124	USP28		ZSCAN10
125	CHCHD10		BPTF
126	AL138720.1		SLC7A8
127	DCXR		EIF5AL1
128	TPST2		NASP
129	NDUFAB1		UBR5
130	PACSIN3		FLT1
131	ERV6422		SLC39A1
132	PFN1		NBEAL1
133			NUFIP2
134			FADS1
135			MAT2A
136			H3-3A
137			DBI
138			NME4
139			ENAH
140			MTFP1
141			LIN28B
142			PCDH1
143			ACLY
144			RPL23
145			SREBF2
146			ACO1
147			MT-ATP6
