# Supplementary material for: ZBTB12 is a molecular barrier to dedifferentiation in human pluripotent stem cells
Source: Nat Commun. 2023 Feb 9;14:632. doi: 10.1038/s41467-023-36178-9 (PMC9911396; doi:10.1038/s41467-023-36178-9)
Supplement: Supplementary file 8 — Supplementary Data 5 [file 41467_2023_36178_MOESM8_ESM.xlsx]

## Sheet: ChIP-seq binding peaks
ZBTB12 ChIP-seq peaks
	Chr	Start	End	Strand	Peak Score	Focus Ratio/Region Size	Annotation	Detailed Annotation	Distance to TSS	Nearest PromoterID	Entrez ID	Nearest Unigene	Nearest Refseq	Nearest Ensembl	Gene Name	Gene Alias	Gene Description	Gene Type
chr9_7967875_7968073	chr9	7967875	7968073	+	0	NA	Intergenic	MER74A|LTR|ERVL	-6894	ENST00000435444.1
chr17_70089867_70090046	chr17	70089867	70090046	+	0	NA	TTS (ENST00000419257.1)	TTS (NR_110827)	-4695	ENST00000533039.2
chr18_906222_906781	chr18	906222	906781	+	0	NA	promoter-TSS (ENST00000577358.1)	CpG	167	ENST00000581719.2
chr9_71705174_71705581	chr9	71705174	71705581	+	0	NA	intron (ENST00000396364.3, intron 4 of 4)	intron (NM_001161706, intron 4 of 4)	17756	ENST00000605734.1
chr8_88025287_88025738	chr8	88025287	88025738	+	0	NA	intron (ENST00000518476.1, intron 4 of 10)	MER4B-int|LTR|ERV1	-31208	ENST00000522427.1
chr3_128417208_128417415	chr3	128417208	128417415	+	0	NA	Intergenic	Intergenic	16237	ENST00000384401.1
chr2_149431806_149432059	chr2	149431806	149432059	+	0	NA	intron (ENST00000397424.2, intron 1 of 4)	intron (NM_015630, intron 1 of 13)	-15851	ENST00000449013.1
chr4_87370090_87370311	chr4	87370090	87370311	+	0	NA	intron (ENST00000503911.1, intron 1 of 5)	MER1A|DNA|hAT-Charlie	4083	ENST00000361569.2
chr2_98365022_98365237	chr2	98365022	98365237	+	0	NA	Intergenic	Intergenic	10844	ENST00000489250.1
chr16_17851645_17851979	chr16	17851645	17851979	+	0	NA	Intergenic	Intergenic	-67297	ENST00000564852.1
chr10_99393819_99393998	chr10	99393819	99393998	+	0	NA	promoter-TSS (ENST00000478953.1)	promoter-TSS (NM_001098831)	-564	ENST00000335628.3
chr15_66993097_66993276	chr15	66993097	66993276	+	0	NA	Intergenic	Intergenic	-1380	ENST00000288840.5
chr18_56559828_56560149	chr18	56559828	56560149	+	0	NA	intron (ENST00000589481.1, intron 3 of 3)	intron (NM_018181, intron 3 of 10)	27202	ENST00000587755.1
chr4_3271242_3271492	chr4	3271242	3271492	+	0	NA	intron (ENST00000505599.1, intron 5 of 5)	Intergenic	20481	ENST00000510580.1
chr3_61857854_61858122	chr3	61857854	61858122	+	0	NA	intron (ENST00000474889.1, intron 2 of 29)	FAM|SINE|Alu	-129208	ENST00000472730.1
chr5_139127722_139127910	chr5	139127722	139127910	+	0	NA	Intergenic	Intergenic	-2008	ENST00000515306.1	101929696	Hs.147408	NR_105052	ENSG00000249131	LOC101929696	-	uncharacterized LOC101929696	ncRNA
chr18_41520352_41520639	chr18	41520352	41520639	+	0	NA	Intergenic	Intergenic	-98941	ENST00000589621.1
chr2_220736358_220736540	chr2	220736358	220736540	+	0	NA	Intergenic	Intergenic	33161	ENST00000438659.1
chr3_119812777_119813200	chr3	119812777	119813200	+	0	NA	promoter-TSS (ENST00000484076.1)	5' UTR (NM_001146156, exon 1 of 11)	276	ENST00000264235.8	2932	Hs.445733	NM_002093	ENSG00000082701	GSK3B	-	glycogen synthase kinase 3 beta	protein-coding
chr2_63281212_63281545	chr2	63281212	63281545	+	0	NA	TTS (ENST00000484066.2)	intron (NR_130153, intron 4 of 4)	3392	ENST00000476383.1
chr9_90641073_90641346	chr9	90641073	90641346	+	0	NA	Intergenic	MLT1B|LTR|ERVL-MaLR	9994	ENST00000439253.1
chr1_204048597_204049009	chr1	204048597	204049009	+	0	NA	intron (ENST00000528591.1, intron 1 of 4)	intron (NM_005686, intron 1 of 13)	1546	ENST00000528591.1
chr7_1279856_1280082	chr7	1279856	1280082	+	0	NA	Intergenic	CpG-23802	7426	ENST00000316333.8
chr6_41933230_41933599	chr6	41933230	41933599	+	0	NA	intron (ENST00000514588.1, intron 1 of 2)	intron (NM_001136017, intron 1 of 4)	-23828	ENST00000372991.4	896	Hs.534307	NM_001760	ENSG00000112576	CCND3	-	cyclin D3	protein-coding
chr13_75332400_75332760	chr13	75332400	75332760	+	0	NA	Intergenic	L1MCc|LINE|L1	-70110	ENST00000418778.1
chr7_76235316_76235538	chr7	76235316	76235538	+	0	NA	intron (ENST00000450661.1, intron 2 of 2)	intron (NR_029411, intron 2 of 2)	12190	ENST00000441393.1
chr19_53449594_53449934	chr19	53449594	53449934	+	0	NA	intron (ENST00000434371.2, intron 4 of 4)	intron (NM_001202473, intron 3 of 3)	-3910	ENST00000313956.4	399669	Hs.745445	NM_203307	ENSG00000213801	ZNF321P	ZNF321	zinc finger protein 321, pseudogene	pseudo
chr3_65935854_65936172	chr3	65935854	65936172	+	0	NA	intron (ENST00000460754.1, intron 1 of 2)	intron (NM_015520, intron 1 of 24)	4220	ENST00000460754.1
chr2_232241513_232241845	chr2	232241513	232241845	+	0	NA	Intergenic	Intergenic	6394	ENST00000488821.1
chr7_100608939_100609904	chr7	100608939	100609904	+	0	NA	promoter-TSS (ENST00000438198.1)	CpG	81	ENST00000480291.1
chr19_47367190_47367371	chr19	47367190	47367371	+	0	NA	Intergenic	Intergenic	-13031	ENST00000263270.6	1175	Hs.119591	NM_004069	ENSG00000042753	AP2S1	AP17|CLAPS2|FBH3|FBHOk|HHC3	adaptor-related protein complex 2 sigma 1 subunit	protein-coding
chr4_171022745_171022966	chr4	171022745	171022966	+	0	NA	Intergenic	L1M1|LINE|L1	1886	ENST00000511396.1
chr7_555335_555947	chr7	555335	555947	+	0	NA	intron (ENST00000405692.2, intron 3 of 3)	intron (NM_033023, intron 2 of 5)	2504	ENST00000400761.3
chr15_101557709_101557888	chr15	101557709	101557888	+	0	NA	intron (ENST00000525284.1, intron 11 of 32)	MER1B|DNA|hAT-Charlie	-4116	ENST00000525617.2
chr1_235520756_235521028	chr1	235520756	235521028	+	0	NA	Intergenic	MLT1F2|LTR|ERVL-MaLR	-3576	ENST00000421884.2
chr7_21754736_21755090	chr7	21754736	21755090	+	0	NA	intron (ENST00000328843.6, intron 43 of 82)	intron (NM_001277115, intron 42 of 81)	12585	ENST00000465129.1
chr1_61471313_61471684	chr1	61471313	61471684	+	0	NA	intron (ENST00000371191.1, intron 1 of 10)	MIR3|SINE|MIR	-35050	ENST00000438559.1	100996570	Hs.46616	NR_110617	ENSG00000237928	NFIA-AS2	-	NFIA antisense RNA 2	ncRNA
chr1_43474188_43474689	chr1	43474188	43474689	+	0	NA	Intergenic	Intergenic	14870	ENST00000516994.1
chr19_12444211_12444659	chr19	12444211	12444659	+	0	NA	promoter-TSS (ENST00000594577.1)	promoter-TSS (NM_145276)	67	ENST00000293725.5	147837	Hs.663510	NM_145276	ENSG00000188868	ZNF563	-	zinc finger protein 563	protein-coding
chr15_78968780_78969030	chr15	78968780	78969030	+	0	NA	intron (ENST00000569846.1, intron 2 of 3)	Intergenic	-14987	ENST00000494933.1
chr10_98479533_98479797	chr10	98479533	98479797	+	0	NA	intron (ENST00000339364.5, intron 1 of 16)	intron (NM_152309, intron 1 of 16)	606	ENST00000339364.5	118788	Hs.310456	NM_152309	ENSG00000155629	PIK3AP1	BCAP	phosphoinositide-3-kinase adaptor protein 1	protein-coding
chr17_60730082_60730436	chr17	60730082	60730436	+	0	NA	intron (ENST00000303375.5, intron 1 of 29)	CpG	8827	ENST00000384652.1
chr19_53239180_53239418	chr19	53239180	53239418	+	0	NA	promoter-TSS (ENST00000540744.1)	promoter-TSS (NM_001161499)	-973	ENST00000597566.1
chr7_83906974_83907186	chr7	83906974	83907186	+	0	NA	intron (ENST00000448879.1, intron 4 of 4)	MSTA-int|LTR|ERVL-MaLR	-82319	ENST00000436949.1
chr3_155811766_155812108	chr3	155811766	155812108	+	0	NA	intron (ENST00000478609.1, intron 1 of 3)	MER1A|DNA|hAT-Charlie	20050	ENST00000464884.1
chr8_39805895_39806252	chr8	39805895	39806252	+	0	NA	promoter-TSS (ENST00000389060.4)	intron (NM_194294, intron 1 of 10)	-612	ENST00000389060.4
chr21_34443412_34443911	chr21	34443412	34443911	+	0	NA	promoter-TSS (ENST00000420356.1)	3' UTR (NM_138983, exon 1 of 1)	-251	ENST00000420356.1
chr16_2815256_2815611	chr16	2815256	2815611	+	0	NA	TTS (ENST00000576674.1)	exon (NM_016333, exon 11 of 15)	1565	ENST00000576674.1
chr16_90163527_90163726	chr16	90163527	90163726	+	0	NA	TTS (ENST00000564451.1)	Intergenic	3195	ENST00000567207.1
chr14_38671859_38672103	chr14	38671859	38672103	+	0	NA	intron (ENST00000555655.1, intron 2 of 2)	Intergenic	-5223	ENST00000267377.2	6751	Hs.248160	NM_001049	ENSG00000139874	SSTR1	SRIF-2|SS-1-R|SS1-R|SS1R	somatostatin receptor 1	protein-coding
chr7_5596184_5596669	chr7	5596184	5596669	+	0	NA	promoter-TSS (ENST00000609813.1)	CpG	64	ENST00000609813.1
chr14_66824822_66825221	chr14	66824822	66825221	+	0	NA	intron (ENST00000556361.1, intron 1 of 3)	AluY|SINE|Alu	-128051	ENST00000389594.3
chr3_46649290_46649491	chr3	46649290	46649491	+	0	NA	intron (ENST00000505797.1, intron 3 of 3)	Intergenic	-4535	ENST00000444264.1
chr6_52860555_52860800	chr6	52860555	52860800	+	0	NA	promoter-TSS (ENST00000477599.1)	promoter-TSS (NM_001512)	259	ENST00000365328.1	125050		NR_001445	ENSG00000202198	RN7SK	7SK	RNA, 7SK small nuclear	snRNA
chr19_17814715_17814929	chr19	17814715	17814929	+	0	NA	Intergenic	Intergenic	-15229	ENST00000594625.1
chr11_119597414_119597654	chr11	119597414	119597654	+	0	NA	intron (ENST00000341398.2, intron 1 of 7)	intron (NM_203285, intron 1 of 7)	1729	ENST00000341398.2	5818	Hs.334846	NM_002855	ENSG00000110400	PVRL1	CD111|CLPED1|ED4|HIgR|HV1S|HVEC|OFC7|PRR|PRR1|PVRR|PVRR1|SK-12|nectin-1	poliovirus receptor-related 1 (herpesvirus entry mediator C)	protein-coding
chr22_24293647_24293957	chr22	24293647	24293957	+	0	NA	intron (ENST00000440099.1, intron 1 of 2)	Intergenic	1697	ENST00000440099.1
chr13_40845977_40846211	chr13	40845977	40846211	+	0	NA	Intergenic	Intergenic	45130	ENST00000384727.1
chr1_225706851_225707207	chr1	225706851	225707207	+	0	NA	exon (ENST00000391874.2, exon 5 of 5)	exon (NM_001008493, exon 5 of 15)	-3930	ENST00000358675.2
chr11_110044778_110045019	chr11	110044778	110045019	+	0	NA	TTS (ENST00000530749.1)	TTS (NM_001260493)	38319	ENST00000453089.2	85463	Hs.376289	NM_033390	ENSG00000149289	ZC3H12C	MCPIP3	zinc finger CCCH-type containing 12C	protein-coding
chr16_2814813_2815127	chr16	2814813	2815127	+	0	NA	exon (ENST00000576674.1, exon 2 of 2)	exon (NM_016333, exon 11 of 15)	1102	ENST00000576674.1
chr18_37227873_37228138	chr18	37227873	37228138	+	0	NA	intron (ENST00000591629.1, intron 2 of 3)	MSTB1|LTR|ERVL-MaLR	-28680	ENST00000580941.1	100847025		NR_049847	ENSG00000266148	MIR5583-1	-	microRNA 5583-1	ncRNA
chr11_8692876_8693085	chr11	8692876	8693085	+	0	NA	intron (ENST00000402157.2, intron 1 of 21)	Intergenic	433	ENST00000402157.2	9866	Hs.130836	NM_014818	ENSG00000166436	TRIM66	C11orf29|TIF1D|TIF1DELTA	tripartite motif containing 66	protein-coding
chr3_52749028_52749310	chr3	52749028	52749310	+	0	NA	intron (ENST00000233027.5, intron 15 of 15)	MER52D|LTR|ERV1	9010	ENST00000474945.1
chr3_177239150_177239423	chr3	177239150	177239423	+	0	NA	intron (ENST00000439009.1, intron 1 of 1)	intron (NR_047568, intron 1 of 3)	-17946	ENST00000516219.1
chr12_51663285_51663593	chr12	51663285	51663593	+	0	NA	promoter-TSS (ENST00000380103.4)	CpG	257	ENST00000603838.1
chr2_234118245_234118535	chr2	234118245	234118535	+	0	NA	promoter-TSS (ENST00000431917.1)	Intergenic	-307	ENST00000431917.1
chr10_13924410_13924599	chr10	13924410	13924599	+	0	NA	intron (ENST00000357447.2, intron 2 of 24)	intron (NM_018027, intron 2 of 24)	11707	ENST00000475013.1
chr5_126432384_126432574	chr5	126432384	126432574	+	0	NA	Intergenic	Intergenic	-23295	ENST00000509733.3
chr14_73263591_73264127	chr14	73263591	73264127	+	0	NA	intron (ENST00000381216.4, intron 1 of 9)	MLT1H|LTR|ERVL-MaLR	39332	ENST00000556902.1
chr5_42992090_42992323	chr5	42992090	42992323	+	0	NA	Intergenic	non-coding (NR_104643, exon 1 of 2)	15439	ENST00000607715.1
chr11_71791844_71792285	chr11	71791844	71792285	+	0	NA	promoter-TSS (ENST00000393695.3)	promoter-TSS (NM_006185)	159	ENST00000439209.1
chr1_154973928_154974699	chr1	154973928	154974699	+	0	NA	promoter-TSS (ENST00000487542.1)	promoter-TSS (NR_046206)	-814	ENST00000535420.1	51043	Hs.729279	NM_001252406	ENSG00000160685	ZBTB7B	CKROX|THPOK|ZBTB15|ZFP-67|ZFP67|ZNF857B|c-KROX|hcKROX	zinc finger and BTB domain containing 7B	protein-coding
chr19_14248128_14248392	chr19	14248128	14248392	+	0	NA	promoter-TSS (ENST00000474890.1)	promoter-TSS (NM_018154)	260	ENST00000588658.1
chr6_101909216_101909395	chr6	101909216	101909395	+	0	NA	intron (ENST00000318991.6, intron 1 of 15)	MLT1E2|LTR|ERVL-MaLR	-29876	ENST00000401561.2
chr1_28919481_28919702	chr1	28919481	28919702	+	0	NA	intron (ENST00000465518.1, intron 1 of 1)	intron (NM_001193532, intron 1 of 1)	564	ENST00000465518.1
chrX_133047115_133047324	chrX	133047115	133047324	+	0	NA	intron (ENST00000543339.1, intron 1 of 6)	L2|LINE|L2	72257	ENST00000543339.1
chr3_191781547_191781733	chr3	191781547	191781733	+	0	NA	Intergenic	MER61A|LTR|ERV1	-29271	ENST00000410651.1
chr5_34187995_34188199	chr5	34187995	34188199	+	0	NA	intron (ENST00000507274.1, intron 1 of 3)	THE1B-int|LTR|ERVL-MaLR	1522	ENST00000514048.1
chr22_47498586_47498924	chr22	47498586	47498924	+	0	NA	intron (ENST00000406733.1, intron 11 of 12)	MamRep434|DNA|TcMar-Tigger	-242564	ENST00000434707.1
chr7_69302286_69302581	chr7	69302286	69302581	+	0	NA	intron (ENST00000476695.1, intron 2 of 4)	MIRb|SINE|MIR	12821	ENST00000476695.1
chr2_168572571_168572755	chr2	168572571	168572755	+	0	NA	promoter-TSS (ENST00000397819.2)	CpG	-88	ENST00000397819.2
chr22_49178701_49178922	chr22	49178701	49178922	+	0	NA	intron (ENST00000336769.5, intron 3 of 3)	Intergenic	2704	ENST00000580946.1	100616415		NR_039761	ENSG00000266887	MIR4535	-	microRNA 4535	ncRNA
chr10_87167058_87167292	chr10	87167058	87167292	+	0	NA	Intergenic	Intergenic	25096	ENST00000444137.1
chr3_137480947_137481227	chr3	137480947	137481227	+	0	NA	Intergenic	Intergenic	-2492	ENST00000306087.1	8403	Hs.248184	NM_004189	ENSG00000168875	SOX14	SOX28	SRY box 14	protein-coding
chr6_159214461_159214819	chr6	159214461	159214819	+	0	NA	intron (ENST00000392177.4, intron 1 of 11)	MER20B|DNA|hAT-Charlie	-24403	ENST00000451712.1
chr16_67312629_67312835	chr16	67312629	67312835	+	0	NA	promoter-TSS (ENST00000565773.1)	promoter-TSS (NM_001129731)	-5	ENST00000565773.1
chr11_120738383_120738585	chr11	120738383	120738585	+	0	NA	TTS (ENST00000505153.2)	TTS (NR_132790)	8727	ENST00000530172.1
chr5_131833179_131833504	chr5	131833179	131833504	+	0	NA	Intergenic	Intergenic	-6851	ENST00000245414.4	3659	Hs.436061	NM_002198	ENSG00000125347	IRF1	IRF-1|MAR	interferon regulatory factor 1	protein-coding
chr15_38350849_38351088	chr15	38350849	38351088	+	0	NA	intron (ENST00000558897.1, intron 2 of 3)	intron (NR_120330, intron 2 of 3)	13135	ENST00000559232.1
chr13_95284756_95285061	chr13	95284756	95285061	+	0	NA	exon (ENST00000376958.4, exon 9 of 9)	3' UTR (NM_180989, exon 9 of 9)	18875	ENST00000410197.1
chr19_20213933_20214207	chr19	20213933	20214207	+	0	NA	intron (ENST00000474284.1, intron 1 of 3)	LTR14B|LTR|ERVK	-17563	ENST00000484032.1
chr16_21532125_21532345	chr16	21532125	21532345	+	0	NA	promoter-TSS (ENST00000522841.2)	promoter-TSS (NR_002594)	-470	ENST00000522841.2
chr14_29226105_29226679	chr14	29226105	29226679	+	0	NA	intron (ENST00000549487.1, intron 2 of 4)	intron (NR_125758, intron 2 of 6)	8077	ENST00000546560.1
chr1_27906410_27906661	chr1	27906410	27906661	+	0	NA	intron (ENST00000480033.2, intron 2 of 2)	intron (NM_001029882, intron 1 of 6)	23390	ENST00000490295.1
chr1_156561339_156561600	chr1	156561339	156561600	+	0	NA	promoter-TSS (ENST00000368235.3)	promoter-TSS (NM_144772)	-85	ENST00000368234.3
chr5_61910162_61910341	chr5	61910162	61910341	+	0	NA	intron (ENST00000409296.3, intron 29 of 29)	MER20|DNA|hAT-Charlie	13195	ENST00000512177.1
chr6_3424008_3424240	chr6	3424008	3424240	+	0	NA	intron (ENST00000485307.1, intron 1 of 8)	intron (NM_015482, intron 1 of 9)	15528	ENST00000467177.1
chr16_2301072_2301318	chr16	2301072	2301318	+	0	NA	intron (ENST00000570258.1, intron 2 of 6)	CpG	351	ENST00000563029.1
chr4_179838944_179839198	chr4	179838944	179839198	+	0	NA	Intergenic	MSTB1|LTR|ERVL-MaLR	-151520	ENST00000506509.1
chr15_93870584_93870990	chr15	93870584	93870990	+	0	NA	intron (ENST00000553478.1, intron 2 of 3)	MER5A1|DNA|hAT-Charlie	14352	ENST00000553478.1
chr1_33207036_33207345	chr1	33207036	33207345	+	0	NA	promoter-TSS (ENST00000401073.2)	promoter-TSS (NM_020888)	-296	ENST00000401073.2	57648	Hs.591502	NM_020888	ENSG00000162522	KIAA1522	-	KIAA1522	protein-coding
chr15_29967087_29967391	chr15	29967087	29967391	+	0	NA	promoter-TSS (ENST00000536835.2)	CpG	45	ENST00000536835.2	100130111	Hs.525720	XR_916130	ENSG00000256802	LOC100130111	-	uncharacterized LOC100130111	unknown
chr14_36738724_36738904	chr14	36738724	36738904	+	0	NA	Intergenic	L3|LINE|CR1	31412	ENST00000604154.1
chr11_105932229_105932453	chr11	105932229	105932453	+	0	NA	intron (ENST00000526793.1, intron 1 of 2)	MLT2B4|LTR|ERVL	-2503	ENST00000531482.2
chr1_114522016_114522270	chr1	114522016	114522270	+	0	NA	promoter-TSS (ENST00000491700.1)	exon (NM_020190, exon 1 of 3)	30	ENST00000491700.1
chr14_56219337_56219609	chr14	56219337	56219609	+	0	NA	intron (ENST00000554458.1, intron 1 of 3)	Intergenic	4547	ENST00000554458.1
chr10_70319841_70320140	chr10	70319841	70320140	+	0	NA	promoter-TSS (ENST00000373644.4)	promoter-TSS (NM_030625)	-423	ENST00000373644.4	80312	Hs.258855	NM_030625	ENSG00000138336	TET1	CXXC6|LCX|MLL-TET1|TET1-MLL|bA119F7.1	tet methylcytosine dioxygenase 1	protein-coding
chr6_163681590_163681883	chr6	163681590	163681883	+	0	NA	intron (ENST00000541974.1, intron 4 of 4)	intron (NM_001080378, intron 5 of 5)	33794	ENST00000459251.1
chr3_49459925_49460192	chr3	49459925	49460192	+	0	NA	promoter-TSS (ENST00000480957.1)	promoter-TSS (NM_000481)	53	ENST00000538581.1	275	Hs.102	NM_000481	ENSG00000145020	AMT	GCE|GCST|GCVT|NKH	aminomethyltransferase	protein-coding
chr19_53103874_53104060	chr19	53103874	53104060	+	0	NA	intron (ENST00000601257.1, intron 6 of 6)	TTS (NR_023311)	-1827	ENST00000596451.1
chr3_15149709_15149992	chr3	15149709	15149992	+	0	NA	Intergenic	Intergenic	-9180	ENST00000476527.2
chr16_90172759_90172970	chr16	90172759	90172970	+	0	NA	promoter-TSS (ENST00000562203.1)	non-coding (NR_126161, exon 2 of 4)	-5	ENST00000568070.1
chr2_223335908_223336139	chr2	223335908	223336139	+	0	NA	intron (ENST00000321276.7, intron 1 of 4)	intron (NM_152386, intron 1 of 4)	-18178	ENST00000435391.4
chr1_161509672_161510001	chr1	161509672	161510001	+	0	NA	intron (ENST00000537821.2, intron 3 of 4)	Intergenic	-1888	ENST00000416185.2
chr14_51027169_51027496	chr14	51027169	51027496	+	0	NA	intron (ENST00000557735.1, intron 1 of 2)	CpG	327	ENST00000557735.1
chr2_119076824_119077224	chr2	119076824	119077224	+	0	NA	Intergenic	Intergenic	-133062	ENST00000449819.1
chr17_2659236_2659933	chr17	2659236	2659933	+	0	NA	Intergenic	Intergenic	2458	ENST00000577229.1
chr2_119247712_119247891	chr2	119247712	119247891	+	0	NA	Intergenic	Intergenic	-303839	ENST00000449819.1
chr15_68870238_68870513	chr15	68870238	68870513	+	0	NA	promoter-TSS (ENST00000261861.5)	promoter-TSS (NM_006091)	-933	ENST00000261861.5	10391	Hs.551213	NM_006091	ENSG00000103647	CORO2B	CLIPINC	coronin, actin binding protein, 2B	protein-coding
chr2_85843038_85843310	chr2	85843038	85843310	+	0	NA	promoter-TSS (ENST00000458268.1)	promoter-TSS (NM_001256726)	-92	ENST00000409025.1
chr10_72199916_72200095	chr10	72199916	72200095	+	0	NA	intron (ENST00000414871.1, intron 1 of 2)	intron (NM_018055, intron 1 of 2)	1418	ENST00000287139.3
chr5_149682902_149683185	chr5	149682902	149683185	+	0	NA	promoter-TSS (ENST00000328668.7)	promoter-TSS (NM_001012301)	-527	ENST00000328668.7	340075	Hs.591252	NM_001012301	ENSG00000183876	ARSI	SPG66	arylsulfatase family, member I	protein-coding
chr1_179485558_179485830	chr1	179485558	179485830	+	0	NA	intron (ENST00000367618.3, intron 21 of 25)	L1PBa1|LINE|L1	-17934	ENST00000484455.1
chr12_8185890_8186438	chr12	8185890	8186438	+	0	NA	exon (ENST00000428177.2, exon 1 of 9)	5' UTR (NM_018416, exon 1 of 11)	208	ENST00000428177.2
chr4_53617622_53617813	chr4	53617622	53617813	+	0	NA	promoter-TSS (ENST00000440542.1)	promoter-TSS (NM_001242690)	36	ENST00000454756.2
chr19_34711411_34711601	chr19	34711411	34711601	+	0	NA	promoter-TSS (ENST00000590416.1)	intron (NM_015578, intron 8 of 9)	-749	ENST00000590416.1
chr10_60390049_60390350	chr10	60390049	60390350	+	0	NA	intron (ENST00000373886.3, intron 2 of 20)	AluJr|SINE|Alu	9590	ENST00000476684.1
chr5_11904699_11904937	chr5	11904699	11904937	+	0	NA	promoter-TSS (ENST00000509868.1)	promoter-TSS (NM_001332)	-663	ENST00000304623.8	1501	Hs.314543	NM_001332	ENSG00000169862	CTNND2	GT24|NPRAP	catenin (cadherin-associated protein), delta 2	protein-coding
chr1_40974599_40974793	chr1	40974599	40974793	+	0	NA	promoter-TSS (ENST00000450713.1)	CpG	-61	ENST00000471429.1
chr11_57341585_57341786	chr11	57341585	57341786	+	0	NA	Intergenic	Intergenic	2868	ENST00000483219.1
chr17_46691520_46691955	chr17	46691520	46691955	+	0	NA	promoter-TSS (ENST00000498634.2)	exon (NM_024016, exon 1 of 2)	329	ENST00000576562.1
chr6_99968791_99968980	chr6	99968791	99968980	+	0	NA	exon (ENST00000452647.2, exon 1 of 4)	promoter-TSS (NM_001195131)	316	ENST00000452647.2
chr13_114884815_114885045	chr13	114884815	114885045	+	0	NA	intron (ENST00000542651.1, intron 1 of 10)	intron (NM_007368, intron 1 of 23)	-10635	ENST00000454005.1
chr9_126781216_126781476	chr9	126781216	126781476	+	0	NA	intron (ENST00000488674.2, intron 1 of 3)	intron (NM_004789, intron 3 of 4)	3670	ENST00000488674.2
chr2_75937486_75938072	chr2	75937486	75938072	+	0	NA	promoter-TSS (ENST00000472230.1)	promoter-TSS (NM_001201334)	-47	ENST00000472230.1
chr3_152327712_152328006	chr3	152327712	152328006	+	0	NA	Intergenic	Intergenic	-38076	ENST00000496084.1
chr3_56149729_56150124	chr3	56149729	56150124	+	0	NA	intron (ENST00000492584.2, intron 3 of 11)	MER74A|LTR|ERVL	43794	ENST00000363509.1
chr15_92937699_92938068	chr15	92937699	92938068	+	0	NA	intron (ENST00000539113.1, intron 1 of 4)	CpG	588	ENST00000555434.1
chr15_65706033_65706308	chr15	65706033	65706308	+	0	NA	intron (ENST00000352385.2, intron 1 of 19)	MIR3|SINE|MIR	-2747	ENST00000558819.1
chr11_98365403_98365745	chr11	98365403	98365745	+	0	NA	Intergenic	MER51-int|LTR|ERV1	71983	ENST00000527289.1
chr2_235919280_235919975	chr2	235919280	235919975	+	0	NA	intron (ENST00000344528.4, intron 2 of 5)	intron (NM_014521, intron 2 of 5)	16143	ENST00000454947.1
chr5_133702748_133702960	chr5	133702748	133702960	+	0	NA	promoter-TSS (ENST00000435211.1)	promoter-TSS (NM_016508)	-89	ENST00000435211.1
chrX_86934870_86935242	chrX	86934870	86935242	+	0	NA	Intergenic	MSTD-int|LTR|ERVL-MaLR	24147	ENST00000448168.1
chr5_11065960_11066139	chr5	11065960	11066139	+	0	NA	intron (ENST00000511377.1, intron 15 of 20)	MER4E1|LTR|ERV1	38737	ENST00000384582.1
chr9_6869141_6869422	chr9	6869141	6869422	+	0	NA	intron (ENST00000536108.1, intron 4 of 17)	intron (NR_130707, intron 5 of 14)	-23842	ENST00000496464.1
chr1_59528842_59529295	chr1	59528842	59529295	+	0	NA	intron (ENST00000451090.1, intron 1 of 2)	LTR50|LTR|ERVL	6753	ENST00000449812.2
chr18_33431359_33431568	chr18	33431359	33431568	+	0	NA	Intergenic	Intergenic	9740	ENST00000587407.1
chr7_73256083_73256303	chr7	73256083	73256303	+	0	NA	intron (ENST00000297873.4, intron 2 of 5)	intron (NM_152559, intron 2 of 5)	653	ENST00000458679.1
chr9_764178_764510	chr9	764178	764510	+	0	NA	Intergenic	MIRb|SINE|MIR	31728	ENST00000382286.1
chr6_66160450_66160629	chr6	66160450	66160629	+	0	NA	intron (ENST00000370618.3, intron 5 of 10)	LTR16A|LTR|ERVL	16443	ENST00000582775.1
chr2_119870504_119870958	chr2	119870504	119870958	+	0	NA	Intergenic	Intergenic	45734	ENST00000272520.3	165257	Hs.433493	NM_182528	ENSG00000144119	C1QL2	C1QTNF10|CTRP10	complement component 1, q subcomponent-like 2	protein-coding
chr6_39231517_39231763	chr6	39231517	39231763	+	0	NA	Intergenic	L1MC4|LINE|L1	-34414	ENST00000359534.3	8645	Hs.444448	NM_003740	ENSG00000164626	KCNK5	K2p5.1|KCNK5b|TASK-2|TASK2	potassium channel, two pore domain subfamily K, member 5	protein-coding
chr19_36499771_36500007	chr19	36499771	36500007	+	0	NA	promoter-TSS (ENST00000465425.1)	promoter-TSS (NM_001039876)	-194	ENST00000490730.1
chr17_50461009_50461325	chr17	50461009	50461325	+	0	NA	Intergenic	Intergenic	-6708	ENST00000572848.1
chr16_24454070_24454278	chr16	24454070	24454278	+	0	NA	Intergenic	MER1A|DNA|hAT-Charlie	3865	ENST00000579240.1
chr16_19865655_19865943	chr16	19865655	19865943	+	0	NA	intron (ENST00000564955.1, intron 7 of 7)	MER5A|DNA|hAT-Charlie	3569	ENST00000569102.1
chr1_27070597_27070971	chr1	27070597	27070971	+	0	NA	intron (ENST00000324856.7, intron 4 of 19)	intron (NM_139135, intron 4 of 19)	14913	ENST00000374152.2
chr6_35265277_35265627	chr6	35265277	35265627	+	0	NA	promoter-TSS (ENST00000316637.5)	promoter-TSS (NM_022047)	-143	ENST00000542066.1
chr12_8606455_8606763	chr12	8606455	8606763	+	0	NA	Intergenic	MER34B|LTR|ERV1	-1913	ENST00000382073.3	93978	Hs.591147	NM_001007033	ENSG00000205846	CLEC6A	CLEC4N|CLECSF10	C-type lectin domain family 6, member A	protein-coding
chr4_87927803_87927984	chr4	87927803	87927984	+	0	NA	promoter-TSS (ENST00000511722.1)	promoter-TSS (NM_005935)	-247	ENST00000307808.6	4299	Hs.480190	NM_005935	ENSG00000172493	AFF1	AF4|MLLT2|PBM1	AF4/FMR2 family, member 1	protein-coding
chr1_118727630_118727832	chr1	118727630	118727832	+	0	NA	exon (ENST00000465053.1, exon 1 of 3)	exon (NM_206996, exon 1 of 49)	115	ENST00000465053.1
chr10_106400304_106400568	chr10	106400304	106400568	+	0	NA	promoter-TSS (ENST00000369701.3)	promoter-TSS (NM_014978)	-423	ENST00000369701.3	22986	Hs.671950	NM_014978	ENSG00000156395	SORCS3	SORCS	sortilin-related VPS10 domain containing receptor 3	protein-coding
chrX_25038333_25038706	chrX	25038333	25038706	+	0	NA	Intergenic	Intergenic	-4454	ENST00000379044.4	170302	Hs.300304	NM_139058	ENSG00000004848	ARX	CT121|EIEE1|ISSX|MRX29|MRX32|MRX33|MRX36|MRX38|MRX43|MRX54|MRX76|MRX87|MRXS1|PRTS	aristaless related homeobox	protein-coding
chrX_9220339_9220713	chrX	9220339	9220713	+	0	NA	intron (ENST00000432442.1, intron 1 of 1)	Intergenic	2566	ENST00000432442.1
chr1_61542534_61542821	chr1	61542534	61542821	+	0	NA	promoter-TSS (ENST00000407417.3)	promoter-TSS (NM_001145511)	-269	ENST00000407417.3
chr11_75945713_75945993	chr11	75945713	75945993	+	0	NA	Intergenic	Intergenic	-18784	ENST00000531538.1
chr19_48567909_48568095	chr19	48567909	48568095	+	0	NA	intron (ENST00000596552.1, intron 4 of 4)	MLT1B|LTR|ERVL-MaLR	3186	ENST00000596353.1
chr9_88478822_88479007	chr9	88478822	88479007	+	0	NA	Intergenic	LTR33|LTR|ERVL	-34904	ENST00000415677.1
chr3_27722473_27722677	chr3	27722473	27722677	+	0	NA	Intergenic	Intergenic	22484	ENST00000438957.1
chr1_33606370_33606602	chr1	33606370	33606602	+	0	NA	Intergenic	Intergenic	35665	ENST00000543586.1
chr1_9828174_9828418	chr1	9828174	9828418	+	0	NA	intron (ENST00000377298.4, intron 2 of 18)	intron (NM_001302883, intron 2 of 17)	-12584	ENST00000603781.1
chr6_157263531_157263780	chr6	157263531	157263780	+	0	NA	intron (ENST00000319584.6, intron 2 of 11)	intron (NM_020732, intron 5 of 19)	7050	ENST00000452544.1
chr5_166938271_166938552	chr5	166938271	166938552	+	0	NA	intron (ENST00000518659.1, intron 2 of 28)	intron (NM_001122679, intron 2 of 28)	-62568	ENST00000520393.1
chr12_54351534_54351754	chr12	54351534	54351754	+	0	NA	exon (ENST00000603432.1, exon 1 of 1)	Intergenic	1326	ENST00000603432.1
chr3_40889031_40889519	chr3	40889031	40889519	+	0	NA	intron (ENST00000412811.1, intron 2 of 2)	Intergenic	81577	ENST00000412811.1
chr12_51610963_51611307	chr12	51610963	51611307	+	0	NA	intron (ENST00000546685.1, intron 1 of 3)	CpG	316	ENST00000546685.1
chr18_41339950_41340236	chr18	41339950	41340236	+	0	NA	Intergenic	Intergenic	72137	ENST00000365380.1
chr15_100466361_100466746	chr15	100466361	100466746	+	0	NA	Intergenic	CpG	-43867	ENST00000528696.3
chr3_130613078_130613351	chr3	130613078	130613351	+	0	NA	promoter-TSS (ENST00000509662.1)	promoter-TSS (NM_014382)	-12	ENST00000509662.1
chr1_26735155_26735418	chr1	26735155	26735418	+	0	NA	Intergenic	Intergenic	-1983	ENST00000326279.6	79727	Hs.86154	NM_024674	ENSG00000131914	LIN28A	CSDD1|LIN-28|LIN28|ZCCHC1|lin-28A	lin-28 homolog A (C. elegans)	protein-coding
chr3_30124290_30124519	chr3	30124290	30124519	+	0	NA	Intergenic	Intergenic	-55335	ENST00000582632.1
chr11_91537172_91537439	chr11	91537172	91537439	+	0	NA	TTS (ENST00000581290.1)	Intergenic	784	ENST00000525832.2
chr9_66455388_66455652	chr9	66455388	66455652	+	0	NA	Intergenic	Intergenic	-1765	ENST00000427509.1
chr16_72127610_72127851	chr16	72127610	72127851	+	0	NA	promoter-TSS (ENST00000566489.1)	promoter-TSS (NM_001142317)	-16	ENST00000579387.1
chr14_75746758_75747315	chr14	75746758	75747315	+	0	NA	TTS (ENST00000556324.2)	intron (NM_005252, intron 2 of 3)	140	ENST00000555347.1
chr9_85426330_85426518	chr9	85426330	85426518	+	0	NA	Intergenic	MER41A|LTR|ERV1	-66717	ENST00000432491.1
chr12_106291453_106291710	chr12	106291453	106291710	+	0	NA	Intergenic	Intergenic	-118094	ENST00000546640.1
chr13_28624328_28624510	chr13	28624328	28624510	+	0	NA	intron (ENST00000380987.2, intron 5 of 24)	intron (NR_130706, intron 5 of 24)	-17305	ENST00000605192.1
chr9_84215730_84215925	chr9	84215730	84215925	+	0	NA	intron (ENST00000376484.1, intron 3 of 3)	MLT2B1|LTR|ERVL	12610	ENST00000376484.1
chr6_42411151_42411574	chr6	42411151	42411574	+	0	NA	intron (ENST00000372917.4, intron 2 of 16)	intron (NM_001297573, intron 2 of 17)	7637	ENST00000354325.2
chr10_35519129_35519414	chr10	35519129	35519414	+	0	NA	TTS (ENST00000517261.1)	Intergenic	255	ENST00000439198.1
chr8_82808153_82808449	chr8	82808153	82808449	+	0	NA	intron (ENST00000534675.1, intron 1 of 1)	MER4E1|LTR|ERV1	10689	ENST00000534675.1
chr19_19643070_19643261	chr19	19643070	19643261	+	0	NA	intron (ENST00000586674.1, intron 6 of 7)	CpG	3461	ENST00000514277.4	374887	Hs.729508	NM_198537	ENSG00000250067	YJEFN3	-	YjeF N-terminal domain containing 3	protein-coding
chr15_78687602_78687781	chr15	78687602	78687781	+	0	NA	Intergenic	Intergenic	12776	ENST00000558606.2
chr2_97534919_97535149	chr2	97534919	97535149	+	0	NA	promoter-TSS (ENST00000442264.1)	CpG	674	ENST00000305476.5	54910	Hs.516220	NM_017789	ENSG00000168758	SEMA4C	M-SEMA-F|SEMACL1|SEMAF|SEMAI	sema domain, immunoglobulin domain (Ig), transmembrane domain (TM) and short cytoplasmic domain, (semaphorin) 4C	protein-coding
chr1_184020388_184020918	chr1	184020388	184020918	+	0	NA	promoter-TSS (ENST00000485209.1)	promoter-TSS (NM_052965)	-158	ENST00000361641.1	116461	Hs.548197	NM_052965	ENSG00000198860	TSEN15	C1orf19|sen15	TSEN15 tRNA splicing endonuclease subunit	protein-coding
chr6_10523173_10523359	chr6	10523173	10523359	+	0	NA	intron (ENST00000489819.1, intron 1 of 2)	intron (NM_145649, intron 1 of 4)	1548	ENST00000474518.1
chr16_11891398_11891671	chr16	11891398	11891671	+	0	NA	promoter-TSS (ENST00000575170.1)	promoter-TSS (NM_014153)	-411	ENST00000355758.4	29066	Hs.371856	NM_014153	ENSG00000122299	ZC3H7A	HSPC055|ZC3H7|ZC3HDC7	zinc finger CCCH-type containing 7A	protein-coding
chr14_68938143_68938674	chr14	68938143	68938674	+	0	NA	promoter-TSS (ENST00000555782.1)	intron (NM_133509, intron 10 of 10)	-342	ENST00000555782.1
chr16_67203105_67203284	chr16	67203105	67203284	+	0	NA	promoter-TSS (ENST00000565560.1)	exon (NM_001040667, exon 14 of 15)	217	ENST00000521916.1
chr8_57205677_57205857	chr8	57205677	57205857	+	0	NA	Intergenic	L1MCb|LINE|L1	26967	ENST00000396721.2
chr9_139035176_139035395	chr9	139035176	139035395	+	0	NA	Intergenic	MIRc|SINE|MIR	-24554	ENST00000561457.1	90120	Hs.287411	NM_152833	ENSG00000238227	C9orf69	bA83N9.1	chromosome 9 open reading frame 69	protein-coding
chr1_154192448_154193154	chr1	154192448	154193154	+	0	NA	promoter-TSS (ENST00000437652.1)	promoter-TSS (NM_014847)	146	ENST00000343815.6	9898	Hs.490551	NM_014847	ENSG00000143569	UBAP2L	NICE-4	ubiquitin associated protein 2 like	protein-coding
chr10_122264664_122264894	chr10	122264664	122264894	+	0	NA	intron (ENST00000398248.1, intron 2 of 2)	intron (NM_001030059, intron 2 of 6)	1688	ENST00000369073.3	196051	Hs.40479	NM_001030059	ENSG00000203805	PLPP4	DPPL2|PPAPDC1|PPAPDC1A	phospholipid phosphatase 4	protein-coding
chr20_48816344_48816675	chr20	48816344	48816675	+	0	NA	Intergenic	MLT1J|LTR|ERVL-MaLR	9133	ENST00000303004.3	1051	Hs.517106	NM_005194	ENSG00000172216	CEBPB	C/EBP-beta|IL6DBP|NF-IL6|TCF5	CCAAT/enhancer binding protein (C/EBP), beta	protein-coding
chr5_123599561_123599743	chr5	123599561	123599743	+	0	NA	Intergenic	intron (NR_125774, intron 4 of 5)	-42882	ENST00000505659.1
chr19_14358364_14358543	chr19	14358364	14358543	+	0	NA	Intergenic	Intergenic	21736	ENST00000589512.1
chr1_74987908_74988103	chr1	74987908	74988103	+	0	NA	intron (ENST00000557284.2, intron 25 of 26)	intron (NM_015978, intron 23 of 24)	-9707	ENST00000294635.4
chr17_42907945_42908281	chr17	42907945	42908281	+	0	NA	promoter-TSS (ENST00000590758.1)	promoter-TSS (NM_005497)	66	ENST00000426548.1	10052	Hs.712052	NM_005497	ENSG00000182963	GJC1	CX45|GJA7	gap junction protein gamma 1	protein-coding
chr7_45194371_45194603	chr7	45194371	45194603	+	0	NA	Intergenic	Intergenic	-2903	ENST00000242249.4	10268	Hs.25691	NM_005856	ENSG00000122679	RAMP3	-	receptor (G protein-coupled) activity modifying protein 3	protein-coding
chrX_76643325_76643633	chrX	76643325	76643633	+	0	NA	Intergenic	Intergenic	48804	ENST00000443861.2
chr13_26706923_26707164	chr13	26706923	26707164	+	0	NA	intron (ENST00000468480.1, intron 5 of 5)	MER5A|DNA|hAT-Charlie	-13941	ENST00000425846.1
chr16_67949284_67949497	chr16	67949284	67949497	+	0	NA	intron (ENST00000291041.5, intron 2 of 2)	intron (NM_006742, intron 2 of 2)	14187	ENST00000573845.1
chr11_111847176_111847464	chr11	111847176	111847464	+	0	NA	promoter-TSS (ENST00000530411.1)	promoter-TSS (NM_033425)	-310	ENST00000524385.1
chr12_8012939_8013194	chr12	8012939	8013194	+	0	NA	promoter-TSS (ENST00000480485.2)	intron (NM_001286237, intron 1 of 9)	33	ENST00000480485.2
chr6_74072391_74072682	chr6	74072391	74072682	+	0	NA	exon (ENST00000370367.3, exon 1 of 3)	exon (NM_001017361, exon 1 of 3)	136	ENST00000370367.3	154288	Hs.128326	NM_001017361	ENSG00000203908	KHDC3L	C6orf221|ECAT1|HYDM2	KH domain containing 3-like, subcortical maternal complex member	protein-coding
chr1_204047202_204047918	chr1	204047202	204047918	+	0	NA	intron (ENST00000528591.1, intron 1 of 4)	intron (NM_005686, intron 1 of 13)	303	ENST00000528591.1
chr15_86583791_86584184	chr15	86583791	86584184	+	0	NA	Intergenic	Intergenic	39036	ENST00000562495.1
chr15_31448380_31448721	chr15	31448380	31448721	+	0	NA	intron (ENST00000558445.1, intron 1 of 26)	MER4E1|LTR|ERV1	4607	ENST00000558445.1
chr6_109829589_109829976	chr6	109829589	109829976	+	0	NA	intron (ENST00000470564.1, intron 6 of 13)	intron (NM_001145128, intron 33 of 40)	-2161	ENST00000490722.1
chr5_43008642_43009032	chr5	43008642	43009032	+	0	NA	Intergenic	Intergenic	-1192	ENST00000607715.1
chr7_150758103_150758366	chr7	150758103	150758366	+	0	NA	promoter-TSS (ENST00000488420.1)	intron (NM_003040, intron 1 of 22)	-70	ENST00000482950.1
chr2_171361257_171361488	chr2	171361257	171361488	+	0	NA	intron (ENST00000409940.2, intron 28 of 29)	intron (NM_138995, intron 28 of 34)	97132	ENST00000469359.1
chr6_144655594_144655796	chr6	144655594	144655796	+	0	NA	intron (ENST00000367545.3, intron 1 of 73)	intron (NM_007124, intron 1 of 73)	-1258	ENST00000431309.1
chr4_74818116_74818392	chr4	74818116	74818392	+	0	NA	Intergenic	HERVK11-int|LTR|ERVK	-8213	ENST00000502804.2
chr7_33391523_33391717	chr7	33391523	33391717	+	0	NA	intron (ENST00000355070.2, intron 14 of 21)	LTR27B|LTR|ERV1	7401	ENST00000434373.1
chr3_62664517_62664836	chr3	62664517	62664836	+	0	NA	intron (ENST00000357948.3, intron 3 of 26)	intron (NM_183393, intron 3 of 26)	-93755	ENST00000542833.1
chr5_116773034_116773249	chr5	116773034	116773249	+	0	NA	intron (ENST00000514186.1, intron 1 of 3)	MSTB1|LTR|ERVL-MaLR	-17818	ENST00000504107.1
chr4_88854363_88854657	chr4	88854363	88854657	+	0	NA	Intergenic	MER41B|LTR|ERV1	41515	ENST00000505987.1
chr6_105023534_105023713	chr6	105023534	105023713	+	0	NA	Intergenic	LTR33|LTR|ERVL	-111493	ENST00000406305.1
chr10_104192194_104192431	chr10	104192194	104192431	+	0	NA	promoter-TSS (ENST00000486762.2)	5' UTR (NM_024040, exon 1 of 9)	13	ENST00000486762.2
chr11_70236879_70237140	chr11	70236879	70237140	+	0	NA	intron (ENST00000524619.1, intron 1 of 1)	MER41A|LTR|ERV1	7399	ENST00000524619.1
chr20_21684823_21685155	chr20	21684823	21685155	+	0	NA	Intergenic	promoter-TSS (NR_109878)	-1308	ENST00000398485.2
chr13_51799772_51799957	chr13	51799772	51799957	+	0	NA	intron (ENST00000497449.2, intron 2 of 2)	L2|LINE|L2	3351	ENST00000497449.2
chr14_58766293_58766595	chr14	58766293	58766595	+	0	NA	exon (ENST00000431317.2, exon 1 of 22)	intron (NM_023001, intron 1 of 22)	189	ENST00000431317.2
chr13_38443908_38444141	chr13	38443908	38444141	+	0	NA	promoter-TSS (ENST00000355779.2)	promoter-TSS (NM_003306)	-85	ENST00000358477.2	7223	Hs.262960	NM_003306	ENSG00000133107	TRPC4	HTRP-4|HTRP4|TRP4	transient receptor potential cation channel, subfamily C, member 4	protein-coding
chr3_65263301_65263771	chr3	65263301	65263771	+	0	NA	Intergenic	Intergenic	-44878	ENST00000580413.1
chr16_58163038_58163602	chr16	58163038	58163602	+	0	NA	promoter-TSS (ENST00000567660.1)	promoter-TSS (NM_013242)	34	ENST00000262498.3	29105	Hs.532755	NM_013242	ENSG00000070761	CFAP20	C16orf80|EVORF|GTL3|fSAP23	cilia and flagella associated protein 20	protein-coding
chr15_27087942_27088282	chr15	27087942	27088282	+	0	NA	intron (ENST00000541819.2, intron 1 of 9)	Intergenic	8645	ENST00000478962.1
chr3_195669970_195670149	chr3	195669970	195670149	+	0	NA	Intergenic	Intergenic	5945	ENST00000429866.1
chr19_47753828_47754038	chr19	47753828	47754038	+	0	NA	Intergenic	L1ME3A|LINE|L1	-5304	ENST00000601154.1
chr11_287682_287998	chr11	287682	287998	+	0	NA	promoter-TSS (ENST00000525217.1)	L2a|LINE|L2	-198	ENST00000534742.1
chr5_168175456_168175704	chr5	168175456	168175704	+	0	NA	intron (ENST00000332966.8, intron 19 of 35)	intron (NM_001271946, intron 19 of 35)	19680	ENST00000385006.1	407001		NR_029632	ENSG00000207739	MIR218-2	MIRN218-2|mir-218-2	microRNA 218-2	ncRNA
chr8_36627263_36627505	chr8	36627263	36627505	+	0	NA	intron (ENST00000524132.1, intron 2 of 4)	Intergenic	5421	ENST00000363115.1
chr12_46955856_46956057	chr12	46955856	46956057	+	0	NA	intron (ENST00000607353.1, intron 1 of 2)	MER4A|LTR|ERV1	24671	ENST00000607353.1
chr1_93189346_93189662	chr1	93189346	93189662	+	0	NA	intron (ENST00000474806.1, intron 1 of 2)	MER11A|LTR|ERVK	-8053	ENST00000440471.1
chr1_217547696_217547901	chr1	217547696	217547901	+	0	NA	Intergenic	Intergenic	-117519	ENST00000458184.1
chr6_675458_675693	chr6	675458	675693	+	0	NA	intron (ENST00000443083.1, intron 2 of 5)	intron (NR_073064, intron 2 of 29)	-5268	ENST00000407035.1
chr18_51773568_51773774	chr18	51773568	51773774	+	0	NA	Intergenic	Intergenic	-22103	ENST00000579534.1	11201	Hs.438533	NM_007195	ENSG00000101751	POLI	RAD30B|RAD3OB	polymerase (DNA directed) iota	protein-coding
chr1_28879746_28880171	chr1	28879746	28880171	+	0	NA	promoter-TSS (ENST00000464093.1)	intron (NR_003109, intron 1 of 9)	199	ENST00000495215.1
chr17_25785574_25785837	chr17	25785574	25785837	+	0	NA	intron (ENST00000580163.1, intron 1 of 3)	Intergenic	1949	ENST00000579309.1
chr11_93852888_93853128	chr11	93852888	93853128	+	0	NA	Intergenic	HERV9-int|LTR|ERV1	-9086	ENST00000227638.3	24145	Hs.591976	NM_015368	ENSG00000110218	PANX1	MRS1|PX1|UNQ2529	pannexin 1	protein-coding
chr15_74501135_74501839	chr15	74501135	74501839	+	0	NA	promoter-TSS (ENST00000432245.2)	promoter-TSS (NM_001142620)	-116	ENST00000323940.5	64220	Hs.24553	NM_022369	ENSG00000137868	STRA6	MCOPCB8|MCOPS9|PP14296	stimulated by retinoic acid 6	protein-coding
chr9_19698787_19699315	chr9	19698787	19699315	+	0	NA	intron (ENST00000286344.3, intron 1 of 8)	L2c|LINE|L2	-6285	ENST00000446114.1
chr2_164555394_164555738	chr2	164555394	164555738	+	0	NA	intron (ENST00000482917.1, intron 1 of 1)	intron (NM_018086, intron 2 of 2)	36928	ENST00000482917.1
chr4_41329692_41330137	chr4	41329692	41330137	+	0	NA	Intergenic	LTR9|LTR|ERV1	-24560	ENST00000384750.1
chr8_103679319_103679517	chr8	103679319	103679517	+	0	NA	Intergenic	MER5A1|DNA|hAT-Charlie	-11288	ENST00000285407.6	7071	Hs.435001	NM_005655	ENSG00000155090	KLF10	EGR-alpha|EGRA|TIEG|TIEG1	Kruppel-like factor 10	protein-coding
chr7_99766056_99766550	chr7	99766056	99766550	+	0	NA	promoter-TSS (ENST00000423751.1)	promoter-TSS (NM_024637)	-67	ENST00000423751.1
chr11_47198820_47199013	chr11	47198820	47199013	+	0	NA	promoter-TSS (ENST00000319543.6)	promoter-TSS (NM_001242832)	-240	ENST00000533243.1
chr8_38369768_38370217	chr8	38369768	38370217	+	0	NA	exon (ENST00000437935.2, exon 2 of 2)	exon (NM_207412, exon 3 of 3)	16183	ENST00000437935.2
chr1_66999601_66999871	chr1	66999601	66999871	+	0	NA	promoter-TSS (ENST00000371036.3)	promoter-TSS (NM_032291)	-87	ENST00000371035.3
chr9_131445638_131446206	chr9	131445638	131446206	+	0	NA	promoter-TSS (ENST00000372692.4)	promoter-TSS (NM_001122821)	-12	ENST00000372692.4	6418	Hs.436687	NM_003011	ENSG00000119335	SET	2PP2A|I2PP2A|IGAAD|IPP2A2|PHAPII|TAF-I|TAF-IBETA	SET nuclear proto-oncogene	protein-coding
chr1_44585228_44585514	chr1	44585228	44585514	+	0	NA	intron (ENST00000476802.1, intron 1 of 3)	intron (NM_173484, intron 1 of 3)	829	ENST00000476802.1
chr1_160370119_160370977	chr1	160370119	160370977	+	0	NA	exon (ENST00000368061.2, exon 1 of 8)	5' UTR (NM_020335, exon 1 of 8)	172	ENST00000368061.2	57216	Hs.99477	NM_020335	ENSG00000162738	VANGL2	LPP1|LTAP|STB1|STBM|STBM1	VANGL planar cell polarity protein 2	protein-coding
chr12_25055496_25055999	chr12	25055496	25055999	+	0	NA	promoter-TSS (ENST00000538118.1)	promoter-TSS (NM_001178094)	262	ENST00000539282.1
chr5_87967660_87968315	chr5	87967660	87968315	+	0	NA	intron (ENST00000509783.1, intron 1 of 2)	intron (NR_015436, intron 2 of 4)	527	ENST00000515885.1
chr1_210001038_210001351	chr1	210001038	210001351	+	0	NA	promoter-TSS (ENST00000491415.2)	promoter-TSS (NM_014388)	-158	ENST00000491415.2	27042	Hs.194754	NM_014388	ENSG00000117597	DIEXF	C1orf107|DEF|DJ434O14.5|UTP25	digestive organ expansion factor homolog (zebrafish)	protein-coding
chr22_41487292_41487499	chr22	41487292	41487499	+	0	NA	promoter-TSS (ENST00000263253.7)	CpG	-395	ENST00000263253.7	2033	Hs.517517	NM_001429	ENSG00000100393	EP300	KAT3B|RSTS2|p300	E1A binding protein p300	protein-coding
chr11_22213941_22214176	chr11	22213941	22214176	+	0	NA	promoter-TSS (ENST00000324559.8)	promoter-TSS (NM_213599)	-664	ENST00000324559.8	203859	Hs.154329	NM_213599	ENSG00000171714	ANO5	GDD1|LGMD2L|TMEM16E	anoctamin 5	protein-coding
chr7_47514801_47515112	chr7	47514801	47515112	+	0	NA	intron (ENST00000415929.1, intron 2 of 7)	intron (NM_022748, intron 4 of 30)	5927	ENST00000415929.1
chr1_199717291_199717470	chr1	199717291	199717470	+	0	NA	Intergenic	Intergenic	-4239	ENST00000448132.1
chr7_131432355_131432732	chr7	131432355	131432732	+	0	NA	Intergenic	Intergenic	6468	ENST00000431248.1
chr5_141744187_141744463	chr5	141744187	141744463	+	0	NA	intron (ENST00000510311.1, intron 3 of 3)	intron (NR_120664, intron 3 of 3)	11217	ENST00000514303.1
chr3_55520762_55520943	chr3	55520762	55520943	+	0	NA	promoter-TSS (ENST00000469484.1)	CpG	479	ENST00000264634.4	7474	Hs.643085	NM_003392	ENSG00000114251	WNT5A	hWNT5A	wingless-type MMTV integration site family, member 5A	protein-coding
chr14_53477804_53478147	chr14	53477804	53478147	+	0	NA	promoter-TSS (ENST00000554238.1)	Intergenic	-714	ENST00000554238.1
chr16_28303940_28304595	chr16	28303940	28304595	+	0	NA	promoter-TSS (ENST00000501520.1)	5' UTR (NM_001024401, exon 1 of 4)	427	ENST00000341901.4	388228	Hs.97837	NM_001024401	ENSG00000188322	SBK1	SBK	SH3 domain binding kinase 1	protein-coding
chr12_29298817_29299035	chr12	29298817	29299035	+	0	NA	intron (ENST00000553075.1, intron 1 of 1)	MER52-int|LTR|ERV1	2682	ENST00000553075.1
chr7_137276555_137277171	chr7	137276555	137277171	+	0	NA	intron (ENST00000446122.1, intron 12 of 32)	intron (NM_004717, intron 12 of 33)	-10189	ENST00000460662.2
chr2_220527274_220527571	chr2	220527274	220527571	+	0	NA	Intergenic	Intergenic	17610	ENST00000597288.1
chr19_49148439_49148773	chr19	49148439	49148773	+	0	NA	intron (ENST00000084798.4, intron 2 of 8)	MSR1|Satellite|Satellite	963	ENST00000084798.4	770	Hs.428446	NM_001217	ENSG00000063180	CA11	CARPX1	carbonic anhydrase XI	protein-coding
chr9_119499485_119499684	chr9	119499485	119499684	+	0	NA	intron (ENST00000373996.3, intron 13 of 22)	intron (NM_014010, intron 12 of 21)	49962	ENST00000411410.1
chr2_222657729_222657954	chr2	222657729	222657954	+	0	NA	Intergenic	Intergenic	-151101	ENST00000417147.1
chr7_105504443_105504678	chr7	105504443	105504678	+	0	NA	intron (ENST00000478915.1, intron 1 of 2)	MER5A|DNA|hAT-Charlie	12363	ENST00000478915.1
chr1_46911703_46911951	chr1	46911703	46911951	+	0	NA	TTS (ENST00000446499.1)	TTS (NR_121680)	3549	ENST00000416581.1	101929651	Hs.638707	NR_121680	ENSG00000224863	LINC01398	-	long intergenic non-protein coding RNA 1398	ncRNA
chr18_55097821_55098088	chr18	55097821	55098088	+	0	NA	Intergenic	Intergenic	-4963	ENST00000491143.2	9480	Hs.194725	NM_004852	ENSG00000119547	ONECUT2	OC-2|OC2	one cut homeobox 2	protein-coding
chr10_45858030_45858245	chr10	45858030	45858245	+	0	NA	Intergenic	L1PA6|LINE|L1	-11524	ENST00000542434.1	240	Hs.89499	NM_000698	ENSG00000012779	ALOX5	5-LO|5-LOX|5LPG|LOG5	arachidonate 5-lipoxygenase	protein-coding
chr9_139792015_139792657	chr9	139792015	139792657	+	0	NA	intron (ENST00000414589.1, intron 3 of 5)	intron (NM_021138, intron 1 of 10)	-2596	ENST00000474950.1
chr10_75909958_75910444	chr10	75909958	75910444	+	0	NA	promoter-TSS (ENST00000286621.2)	promoter-TSS (NM_001202450)	314	ENST00000487653.1
chr17_36560607_36560864	chr17	36560607	36560864	+	0	NA	Intergenic	3' UTR (NM_014598, exon 10 of 10)	-5307	ENST00000399592.2
chr19_18272351_18272584	chr19	18272351	18272584	+	0	NA	promoter-TSS (ENST00000600533.2)	intron (NR_073517, intron 6 of 15)	-389	ENST00000600533.2
chr7_150080840_150081138	chr7	150080840	150081138	+	0	NA	promoter-TSS (ENST00000497366.1)	intron (NM_173680, intron 1 of 2)	-16	ENST00000497366.1
chr9_15354845_15355126	chr9	15354845	15355126	+	0	NA	Intergenic	MER4E1|LTR|ERV1	-6406	ENST00000444159.1
chr9_41998317_41998604	chr9	41998317	41998604	+	0	NA	intron (ENST00000454645.1, intron 1 of 2)	MER67B|LTR|ERV1	21120	ENST00000454645.1
chr2_174266262_174266811	chr2	174266262	174266811	+	0	NA	Intergenic	Intergenic	30004	ENST00000456671.1
chr19_51222003_51222485	chr19	51222003	51222485	+	0	NA	intron (ENST00000391814.1, intron 1 of 24)	CpG	463	ENST00000391814.1
chr1_146696391_146696590	chr1	146696391	146696590	+	0	NA	TTS (ENST00000446956.1)	exon (NM_001144829, exon 2 of 9)	411	ENST00000369272.3	2330	Hs.642706	NM_001461	ENSG00000131781	FMO5	-	flavin containing monooxygenase 5	protein-coding
chr1_200271860_200272270	chr1	200271860	200272270	+	0	NA	Intergenic	Intergenic	13030	ENST00000608159.1
chr16_85645235_85645443	chr16	85645235	85645443	+	0	NA	intron (ENST00000405402.2, intron 1 of 14)	CpG	324	ENST00000405402.2
chr6_51730352_51730537	chr6	51730352	51730537	+	0	NA	intron (ENST00000371117.3, intron 48 of 66)	intron (NM_138694, intron 48 of 66)	-110014	ENST00000492489.2
chr4_74864154_74864379	chr4	74864154	74864379	+	0	NA	exon (ENST00000296027.4, exon 1 of 4)	exon (NM_002994, exon 1 of 4)	230	ENST00000296027.4	6374	Hs.89714	NM_002994	ENSG00000163735	CXCL5	ENA-78|SCYB5	chemokine (C-X-C motif) ligand 5	protein-coding
chr2_85658150_85658418	chr2	85658150	85658418	+	0	NA	intron (ENST00000389938.2, intron 11 of 20)	Intergenic	779	ENST00000481426.2
chr18_76942052_76942436	chr18	76942052	76942436	+	0	NA	intron (ENST00000307671.7, intron 8 of 28)	intron (NM_001306085, intron 8 of 28)	-24692	ENST00000585674.1
chr8_9127442_9127656	chr8	9127442	9127656	+	0	NA	intron (ENST00000520255.1, intron 1 of 3)	MER11B|LTR|ERVK	-9744	ENST00000518589.1
chr16_55786514_55787726	chr16	55786514	55787726	+	0	NA	Intergenic	MLT1A|LTR|ERVL-MaLR	-7340	ENST00000421606.1
chr15_37390173_37390528	chr15	37390173	37390528	+	0	NA	promoter-TSS (ENST00000560617.1)	exon (NM_170677, exon 2 of 13)	153	ENST00000559085.1	4212	Hs.510989	NM_002399	ENSG00000134138	MEIS2	HsT18361|MRG1	Meis homeobox 2	protein-coding
chr7_35406195_35406414	chr7	35406195	35406414	+	0	NA	Intergenic	intron (NR_038864, intron 2 of 2)	-106964	ENST00000442323.1
chr5_79556356_79556622	chr5	79556356	79556622	+	0	NA	Intergenic	Intergenic	-4591	ENST00000512721.1
chr2_177610498_177610950	chr2	177610498	177610950	+	0	NA	intron (ENST00000438143.1, intron 3 of 3)	Intergenic	16620	ENST00000430460.1
chr12_116864177_116864549	chr12	116864177	116864549	+	0	NA	Intergenic	Intergenic	1760	ENST00000582069.1	100616309		NR_039683	ENSG00000264037	MIR4472-2	-	microRNA 4472-2	ncRNA
chr9_36542457_36542669	chr9	36542457	36542669	+	0	NA	Intergenic	MER5A|DNA|hAT-Charlie	-30296	ENST00000298048.2	9833	Hs.184339	NM_014791	ENSG00000165304	MELK	HPK38	maternal embryonic leucine zipper kinase	protein-coding
chr6_13712307_13712614	chr6	13712307	13712614	+	0	NA	promoter-TSS (ENST00000011619.3)	promoter-TSS (NM_005493)	-664	ENST00000011619.3	10048	Hs.708182	NM_005493	ENSG00000010017	RANBP9	BPM-L|BPM90|RANBPM|RanBP7	RAN binding protein 9	protein-coding
chr16_19533265_19533464	chr16	19533265	19533464	+	0	NA	promoter-TSS (ENST00000564172.1)	promoter-TSS (NM_016641)	81	ENST00000564172.1
chr1_181070655_181070909	chr1	181070655	181070909	+	0	NA	Intergenic	Intergenic	10537	ENST00000606938.1
chr2_210101109_210101384	chr2	210101109	210101384	+	0	NA	Intergenic	LTR33|LTR|ERVL	57556	ENST00000426801.1
chr10_44108823_44109109	chr10	44108823	44109109	+	0	NA	intron (ENST00000374435.3, intron 4 of 4)	L1ME3A|LINE|L1	7092	ENST00000374435.3	220992	Hs.147440	NM_145312	ENSG00000198298	ZNF485	-	zinc finger protein 485	protein-coding
chr20_1247995_1248214	chr20	1247995	1248214	+	0	NA	intron (ENST00000402452.1, intron 13 of 13)	intron (NM_014723, intron 2 of 5)	1105	ENST00000381867.1	9751	Hs.323833	NM_014723	ENSG00000101298	SNPH	bA314N13.5	syntaphilin	protein-coding
chr6_1607245_1607506	chr6	1607245	1607506	+	0	NA	Intergenic	non-coding (NR_125804, exon 2 of 2)	-3306	ENST00000380874.2	2296	Hs.348883	NM_001453	ENSG00000054598	FOXC1	ARA|FKHL7|FREAC-3|FREAC3|IGDA|IHG1|IRID1|RIEG3	forkhead box C1	protein-coding
chrX_110786381_110786847	chrX	110786381	110786847	+	0	NA	Intergenic	MER51B|LTR|ERV1	31606	ENST00000563467.1
chr14_60717446_60717646	chr14	60717446	60717646	+	0	NA	intron (ENST00000325658.3, intron 2 of 3)	intron (NM_177951, intron 2 of 3)	397	ENST00000525399.2
chr11_111789455_111789726	chr11	111789455	111789726	+	0	NA	promoter-TSS (ENST00000278601.5)	promoter-TSS (NM_080659)	-11	ENST00000278601.5	91894	Hs.97013	NM_080659	ENSG00000149300	C11orf52	-	chromosome 11 open reading frame 52	protein-coding
chr7_24766014_24766216	chr7	24766014	24766216	+	0	NA	intron (ENST00000545231.1, intron 5 of 11)	intron (NM_001127453, intron 3 of 9)	-1712	ENST00000559637.1
chr15_76400089_76400281	chr15	76400089	76400281	+	0	NA	intron (ENST00000484722.1, intron 1 of 10)	MIR3|SINE|MIR	47859	ENST00000561302.1
chr15_70744455_70744817	chr15	70744455	70744817	+	0	NA	Intergenic	Intergenic	53631	ENST00000559752.1
chr7_51025098_51025278	chr7	51025098	51025278	+	0	NA	intron (ENST00000420449.1, intron 1 of 3)	MLT1C|LTR|ERVL-MaLR	-21998	ENST00000364263.1
chr6_49878952_49879354	chr6	49878952	49879354	+	0	NA	Intergenic	MSTB|LTR|ERVL-MaLR	-34344	ENST00000505118.1
chr16_66440562_66440816	chr16	66440562	66440816	+	0	NA	Intergenic	CpG	-1738	ENST00000499966.1
chr12_2942307_2942539	chr12	2942307	2942539	+	0	NA	intron (ENST00000552005.1, intron 1 of 1)	intron (NM_031474, intron 1 of 5)	1767	ENST00000337508.4	83714	Hs.530816	NM_031474	ENSG00000053702	NRIP2	-	nuclear receptor interacting protein 2	protein-coding
chr1_35450399_35450706	chr1	35450399	35450706	+	0	NA	intron (ENST00000373340.2, intron 15 of 15)	intron (NM_001195156, intron 1 of 2)	362	ENST00000417456.1
chr12_110117791_110118128	chr12	110117791	110118128	+	0	NA	Intergenic	Intergenic	-16971	ENST00000363924.1
chr1_63784659_63784992	chr1	63784659	63784992	+	0	NA	Intergenic	CpG-1195	-1923	ENST00000436475.2
chr17_79320111_79320354	chr17	79320111	79320354	+	0	NA	Intergenic	CpG	-15758	ENST00000332900.1	284186	Hs.364191	NM_178520	ENSG00000185332	TMEM105	-	transmembrane protein 105	protein-coding
chr12_130495084_130495428	chr12	130495084	130495428	+	0	NA	Intergenic	Intergenic	31631	ENST00000291374.7	100190940	Hs.625993	NR_024457	ENSG00000214039	LOC100190940	-	uncharacterized LOC100190940	ncRNA
chr6_27247054_27247808	chr6	27247054	27247808	+	0	NA	Intergenic	Intergenic	11539	ENST00000604325.1
chr2_232579912_232580122	chr2	232579912	232580122	+	0	NA	Intergenic	Intergenic	4176	ENST00000467816.1
chr5_141686670_141686893	chr5	141686670	141686893	+	0	NA	Intergenic	Intergenic	16966	ENST00000511815.1
chr15_42787246_42787425	chr15	42787246	42787425	+	0	NA	promoter-TSS (ENST00000566327.1)	promoter-TSS (NM_003825)	-123	ENST00000249647.3	8773	Hs.511149	NM_003825	ENSG00000092531	SNAP23	HsT17016|SNAP-23|SNAP23A|SNAP23B	synaptosome associated protein 23kDa	protein-coding
chr12_111841967_111843194	chr12	111841967	111843194	+	0	NA	Intergenic	MIRb|SINE|MIR	-1172	ENST00000341259.2	10019	Hs.506784	NM_005475	ENSG00000111252	SH2B3	IDDM20|LNK	SH2B adaptor protein 3	protein-coding
chr10_88616693_88617457	chr10	88616693	88617457	+	0	NA	intron (ENST00000480152.1, intron 2 of 3)	MER21C|LTR|ERVL	-1082	ENST00000603626.1
chr20_44394201_44394409	chr20	44394201	44394409	+	0	NA	intron (ENST00000481847.1, intron 4 of 5)	Intergenic	-13032	ENST00000408119.1
chr7_75268616_75268864	chr7	75268616	75268864	+	0	NA	intron (ENST00000434438.2, intron 1 of 28)	CpG	-27579	ENST00000420909.1
chr6_141793395_141793616	chr6	141793395	141793616	+	0	NA	Intergenic	MER61-int|LTR|ERV1	14044	ENST00000410832.1
chr2_144664434_144664620	chr2	144664434	144664620	+	0	NA	Intergenic	Intergenic	9696	ENST00000363417.1
chr1_163101863_163102190	chr1	163101863	163102190	+	0	NA	intron (ENST00000469495.1, intron 1 of 1)	MSTB-int|LTR|ERVL-MaLR	20480	ENST00000469495.1
chr10_82220660_82220864	chr10	82220660	82220864	+	0	NA	intron (ENST00000372156.1, intron 1 of 11)	intron (NM_001128309, intron 1 of 5)	1704	ENST00000372156.1
chr9_39738988_39739223	chr9	39738988	39739223	+	0	NA	intron (ENST00000503949.1, intron 3 of 3)	Intergenic	18706	ENST00000580763.1
chr6_147760525_147760771	chr6	147760525	147760771	+	0	NA	Intergenic	Intergenic	32623	ENST00000401504.2
chr6_10409898_10410181	chr6	10409898	10410181	+	0	NA	TTS (ENST00000465858.1)	intron (NM_003220, intron 2 of 6)	288	ENST00000475264.1
chr5_141109212_141109413	chr5	141109212	141109413	+	0	NA	Intergenic	Intergenic	-47524	ENST00000239440.4	64411	Hs.726187	NM_022481	ENSG00000120318	ARAP3	CENTD3|DRAG1	ArfGAP with RhoGAP domain, ankyrin repeat and PH domain 3	protein-coding
chr16_23814829_23815035	chr16	23814829	23815035	+	0	NA	Intergenic	Intergenic	-32390	ENST00000321728.7	5579	Hs.460355	NM_002738	ENSG00000166501	PRKCB	PKC-beta|PKCB|PRKCB1|PRKCB2	protein kinase C, beta	protein-coding
chr15_27012556_27013000	chr15	27012556	27013000	+	0	NA	promoter-TSS (ENST00000555094.1)	intron (NM_001278631, intron 3 of 9)	-395	ENST00000555094.1
chr4_13539368_13539669	chr4	13539368	13539669	+	0	NA	Intergenic	Intergenic	7156	ENST00000382438.5	579	Hs.590927	NM_001189	ENSG00000109705	NKX3-2	BAPX1|NKX3.2|NKX3B|SMMD	NK3 homeobox 2	protein-coding
chr19_42444497_42445014	chr19	42444497	42445014	+	0	NA	Intergenic	CpG	11783	ENST00000595770.1	100505585		XR_109536	ENSG00000076928	LOC100505585	-	uncharacterized LOC100505585	ncRNA
chr12_57023656_57024218	chr12	57023656	57024218	+	0	NA	promoter-TSS (ENST00000549884.1)	5' UTR (NM_001300905, exon 1 of 29)	58	ENST00000549884.1	11176	Hs.314263	NM_013449	ENSG00000076108	BAZ2A	TIP5|WALp3	bromodomain adjacent to zinc finger domain 2A	protein-coding
chr18_30349262_30349445	chr18	30349262	30349445	+	0	NA	promoter-TSS (ENST00000426194.1)	intron (NM_020805, intron 2 of 8)	-405	ENST00000426194.1
chrX_150862600_150862825	chrX	150862600	150862825	+	0	NA	promoter-TSS (ENST00000448726.1)	Intergenic	-884	ENST00000448726.1
chr2_176968519_176968957	chr2	176968519	176968957	+	0	NA	promoter-TSS (ENST00000498438.1)	Intergenic	-206	ENST00000498438.1
chrX_77770349_77770650	chrX	77770349	77770650	+	0	NA	Intergenic	Intergenic	5184	ENST00000413023.1
chr16_8759347_8759618	chr16	8759347	8759618	+	0	NA	Intergenic	Intergenic	-8940	ENST00000268251.8	18	Hs.336768	NM_000663	ENSG00000183044	ABAT	GABA-AT|GABAT|NPD009	4-aminobutyrate aminotransferase	protein-coding
chr20_21498362_21498798	chr20	21498362	21498798	+	0	NA	Intergenic	Intergenic	-3916	ENST00000377142.4	4821	Hs.516922	NM_002509	ENSG00000125820	NKX2-2	NKX2.2|NKX2B	NK2 homeobox 2	protein-coding
chr17_7530489_7530847	chr17	7530489	7530847	+	0	NA	promoter-TSS (ENST00000575729.1)	promoter-TSS (NM_001289115)	129	ENST00000576579.1
chr1_91487830_91488020	chr1	91487830	91488020	+	0	NA	promoter-TSS (ENST00000361321.5)	promoter-TSS (NM_201269)	-96	ENST00000361321.5
chr11_65571619_65571798	chr11	65571619	65571798	+	0	NA	Intergenic	Intergenic	-7018	ENST00000531155.1
chr6_35004636_35004867	chr6	35004636	35004867	+	0	NA	intron (ENST00000360359.3, intron 11 of 23)	intron (NM_015245, intron 11 of 23)	13452	ENST00000339579.5
chr4_123704467_123704813	chr4	123704467	123704813	+	0	NA	Intergenic	Intergenic	32632	ENST00000480069.1
chr14_36975214_36975705	chr14	36975214	36975705	+	0	NA	intron (ENST00000521945.1, intron 1 of 4)	intron (NM_001101341, intron 1 of 3)	6916	ENST00000518002.1
chrX_110861637_110861876	chrX	110861637	110861876	+	0	NA	promoter-TSS (ENST00000448271.1)	Intergenic	-280	ENST00000448271.1
chr17_4850635_4850838	chr17	4850635	4850838	+	0	NA	promoter-TSS (ENST00000520221.1)	intron (NM_005022, intron 1 of 2)	28	ENST00000574872.1
chr17_58603069_58603674	chr17	58603069	58603674	+	0	NA	promoter-TSS (ENST00000588668.1)	5' UTR (NM_001282476, exon 1 of 12)	-72	ENST00000588668.1
chr3_115273017_115273309	chr3	115273017	115273309	+	0	NA	Intergenic	L2c|LINE|L2	-69008	ENST00000305124.6	2596	Hs.134974	NM_002045	ENSG00000172020	GAP43	B-50|PP46	growth associated protein 43	protein-coding
chr17_4324077_4324417	chr17	4324077	4324417	+	0	NA	Intergenic	MamGypLTR3|LTR|Gypsy	-12736	ENST00000355530.2	201305	Hs.657543	NM_182538	ENSG00000182557	SPNS3	-	spinster homolog 3 (Drosophila)	protein-coding
chrX_153927389_153927568	chrX	153927389	153927568	+	0	NA	intron (ENST00000369568.4, intron 6 of 8)	intron (NR_104114, intron 5 of 8)	-3111	ENST00000475685.1
chr13_44948372_44948825	chr13	44948372	44948825	+	0	NA	intron (ENST00000379179.3, intron 1 of 2)	intron (NM_001010897, intron 1 of 2)	580	ENST00000493476.1
chr5_10249506_10250047	chr5	10249506	10250047	+	0	NA	promoter-TSS (ENST00000510326.1)	promoter-TSS (NM_012073)	221	ENST00000504390.1
chr2_130515586_130516026	chr2	130515586	130516026	+	0	NA	Intergenic	Intergenic	119320	ENST00000450531.1
chr6_79862049_79862516	chr6	79862049	79862516	+	0	NA	Intergenic	Intergenic	-74329	ENST00000275034.4	55023	Hs.511817	NM_017934	ENSG00000146247	PHIP	BRWD2|DCAF14|WDR11|ndrp	pleckstrin homology domain interacting protein	protein-coding
chr1_109234487_109234940	chr1	109234487	109234940	+	0	NA	promoter-TSS (ENST00000370021.1)	promoter-TSS (NM_018061)	-232	ENST00000370025.4	55119	Hs.342307	NM_018061	ENSG00000134186	PRPF38B	NET1	pre-mRNA processing factor 38B	protein-coding
chr1_185881679_185882013	chr1	185881679	185882013	+	0	NA	intron (ENST00000367492.2, intron 6 of 105)	intron (NM_031935, intron 6 of 106)	-44355	ENST00000485744.1
chr1_6299522_6299771	chr1	6299522	6299771	+	0	NA	TTS (ENST00000441724.1)	TTS (NR_103534)	1815	ENST00000429480.2
chr10_103578572_103578969	chr10	103578572	103578969	+	0	NA	promoter-TSS (ENST00000357797.5)	promoter-TSS (NM_012215)	-65	ENST00000412353.1	100289509	Hs.568881	NR_045118	ENSG00000226009	KCNIP2-AS1	-	KCNIP2 antisense RNA 1	ncRNA
chr4_134545910_134546153	chr4	134545910	134546153	+	0	NA	Intergenic	Intergenic	-49668	ENST00000503089.1
chr3_197874940_197875198	chr3	197874940	197875198	+	0	NA	Intergenic	Intergenic	-4168	ENST00000431569.1
chr20_2432793_2433036	chr20	2432793	2433036	+	0	NA	TTS (ENST00000384575.1)	LTR41|LTR|ERVL	849	ENST00000384575.1
chr8_77589977_77590659	chr8	77589977	77590659	+	0	NA	intron (ENST00000518143.1, intron 1 of 3)	CpG	-3136	ENST00000521891.2	79776	Hs.458973	NM_024721	ENSG00000091656	ZFHX4	ZFH4|ZHF4	zinc finger homeobox 4	protein-coding
chr19_50168546_50168795	chr19	50168546	50168795	+	0	NA	promoter-TSS (ENST00000600947.1)	non-coding (NR_104205, exon 1 of 3)	-153	ENST00000441864.2
chr12_114025555_114025784	chr12	114025555	114025784	+	0	NA	Intergenic	Intergenic	14989	ENST00000459400.1
chr19_18063248_18063776	chr19	18063248	18063776	+	0	NA	intron (ENST00000594192.2, intron 1 of 1)	intron (NM_002248, intron 1 of 10)	518	ENST00000594192.2
chr11_120516332_120516688	chr11	120516332	120516688	+	0	NA	intron (ENST00000526536.1, intron 2 of 3)	intron (NM_001282470, intron 1 of 19)	-25534	ENST00000529735.1
chr7_156804478_156804679	chr7	156804478	156804679	+	0	NA	intron (ENST00000480284.1, intron 1 of 1)	intron (NR_038835, intron 1 of 1)	1079	ENST00000480284.1	645249	Hs.224879	NR_038835	ENSG00000243479	MNX1-AS1	-	MNX1 antisense RNA 1 (head to head)	ncRNA
chr3_42922996_42923256	chr3	42922996	42923256	+	0	NA	intron (ENST00000498111.1, intron 3 of 3)	Intergenic	-5493	ENST00000316161.4	1582	Hs.447793	NM_004391	ENSG00000180432	CYP8B1	CP8B|CYP12	cytochrome P450, family 8, subfamily B, polypeptide 1	protein-coding
chr7_153880515_153880929	chr7	153880515	153880929	+	0	NA	intron (ENST00000406326.1, intron 1 of 5)	intron (NM_130797, intron 1 of 25)	-87594	ENST00000451116.1
chr6_40519833_40520136	chr6	40519833	40520136	+	0	NA	intron (ENST00000338305.6, intron 1 of 2)	MER5A|DNA|hAT-Charlie	-28312	ENST00000442781.1	57497	Hs.250015	NM_020737	ENSG00000156564	LRFN2	FIGLER2|KIAA1246|SALM1	leucine rich repeat and fibronectin type III domain containing 2	protein-coding
chr3_193537477_193537811	chr3	193537477	193537811	+	0	NA	Intergenic	Intergenic	24154	ENST00000439074.1
chr7_100449603_100450207	chr7	100449603	100450207	+	0	NA	promoter-TSS (ENST00000354161.3)	promoter-TSS (NM_001267814)	333	ENST00000412754.1
chr2_21690656_21690884	chr2	21690656	21690884	+	0	NA	intron (ENST00000451476.1, intron 3 of 4)	Intergenic	71315	ENST00000417609.1	100507562		XR_109959	ENSG00000231204	LOC100507562	-	uncharacterized LOC100507562	ncRNA
chr9_36980831_36981056	chr9	36980831	36981056	+	0	NA	intron (ENST00000520281.1, intron 4 of 7)	L2a|LINE|L2	-14357	ENST00000520083.1
chr11_126455749_126456015	chr11	126455749	126456015	+	0	NA	intron (ENST00000533026.2, intron 2 of 3)	AmnSINE1|SINE|Deu	42040	ENST00000548204.1
chr7_107574204_107574389	chr7	107574204	107574389	+	0	NA	intron (ENST00000474380.1, intron 2 of 4)	intron (NM_002291, intron 27 of 33)	-1227	ENST00000468518.1
chr19_3590424_3591268	chr19	3590424	3591268	+	0	NA	exon (ENST00000322315.5, exon 6 of 6)	3' UTR (NM_133261, exon 6 of 6)	5295	ENST00000322315.5	126326	Hs.266873	NM_133261	ENSG00000179855	GIPC3	C19orf64|DFNB15|DFNB72|DFNB95	GIPC PDZ domain containing family, member 3	protein-coding
chr2_211036185_211036422	chr2	211036185	211036422	+	0	NA	promoter-TSS (ENST00000453904.2)	promoter-TSS (NM_152519)	61	ENST00000412065.1
chr20_36154841_36155041	chr20	36154841	36155041	+	0	NA	intron (ENST00000414080.1, intron 1 of 2)	intron (NM_001167820, intron 1 of 2)	1184	ENST00000397135.1
chr2_174267196_174267468	chr2	174267196	174267468	+	0	NA	Intergenic	Intergenic	29208	ENST00000456671.1
chr15_33248204_33248434	chr15	33248204	33248434	+	0	NA	intron (ENST00000559047.1, intron 6 of 17)	intron (NM_001277313, intron 9 of 20)	-14609	ENST00000391113.1
chr9_109813151_109813363	chr9	109813151	109813363	+	0	NA	intron (ENST00000439901.1, intron 4 of 4)	intron (NR_126029, intron 4 of 4)	41787	ENST00000483287.1
chr15_72942545_72942984	chr15	72942545	72942984	+	0	NA	Intergenic	Intergenic	-4315	ENST00000421285.3
chr2_173245500_173245951	chr2	173245500	173245951	+	0	NA	Intergenic	Intergenic	-46357	ENST00000412899.1
chr7_70921672_70922637	chr7	70921672	70922637	+	0	NA	intron (ENST00000467723.1, intron 5 of 10)	MER4A|LTR|ERV1	-146617	ENST00000581603.1
chr1_155947985_155948624	chr1	155947985	155948624	+	0	NA	promoter-TSS (ENST00000497907.1)	promoter-TSS (NM_001162383)	-12	ENST00000476273.1
chr13_48578813_48579114	chr13	48578813	48579114	+	0	NA	intron (ENST00000543413.1, intron 2 of 11)	LTR7|LTR|ERV1	3438	ENST00000423869.1	101929410	Hs.525025	XR_245430	ENSG00000227848	SUCLA2-AS1	-	SUCLA2 antisense RNA 1	ncRNA
chr10_102995565_102995799	chr10	102995565	102995799	+	0	NA	promoter-TSS (ENST00000430651.1)	intron (NR_029380, intron 2 of 2)	-143	ENST00000430651.1
chr5_141229390_141229590	chr5	141229390	141229590	+	0	NA	Intergenic	CpG	16277	ENST00000511044.1
chr3_27525712_27525979	chr3	27525712	27525979	+	0	NA	promoter-TSS (ENST00000388777.4)	promoter-TSS (NM_001258379)	-7	ENST00000446700.1
chr2_75064183_75064502	chr2	75064183	75064502	+	0	NA	intron (ENST00000409174.1, intron 1 of 17)	MIR|SINE|MIR	2045	ENST00000409174.1	3099	Hs.406266	NM_000189	ENSG00000159399	HK2	HKII|HXK2	hexokinase 2	protein-coding
chr8_73914525_73914707	chr8	73914525	73914707	+	0	NA	Intergenic	Intergenic	-6483	ENST00000276602.6	7013	Hs.442707	NM_003218	ENSG00000147601	TERF1	PIN2|TRBF1|TRF|TRF1|hTRF1-AS|t-TRF1	telomeric repeat binding factor (NIMA-interacting) 1	protein-coding
chr1_147931168_147931832	chr1	147931168	147931832	+	0	NA	intron (ENST00000417554.1, intron 1 of 1)	CpG	381	ENST00000417554.1
chr7_20818604_20818792	chr7	20818604	20818792	+	0	NA	Intergenic	Intergenic	7807	ENST00000361443.4
chr17_46800820_46801229	chr17	46800820	46801229	+	0	NA	promoter-TSS (ENST00000432056.1)	promoter-TSS (NM_001282276)	-30	ENST00000432056.1	360205	Hs.236557	NM_001282275	ENSG00000229637	PRAC2	C17orf93|HOXB-AS5|HOXB13-AS1|NCRNA00253	prostate cancer susceptibility candidate 2	protein-coding
chr16_89149698_89150340	chr16	89149698	89150340	+	0	NA	Intergenic	Intergenic	-4764	ENST00000537895.1
chr15_34781416_34781624	chr15	34781416	34781624	+	0	NA	exon (ENST00000568980.1, exon 1 of 1)	Intergenic	1252	ENST00000568980.1
chr16_214184_214363	chr16	214184	214363	+	0	NA	promoter-TSS (ENST00000496585.1)	Intergenic	-208	ENST00000496585.1
chr18_44337898_44338311	chr18	44337898	44338311	+	0	NA	promoter-TSS (ENST00000315087.7)	promoter-TSS (NM_001307987)	-972	ENST00000315087.7	29906	Hs.465025	NM_013305	ENSG00000101638	ST8SIA5	SIAT8-E|SIAT8E|ST8SiaV	ST8 alpha-N-acetyl-neuraminide alpha-2,8-sialyltransferase 5	protein-coding
chr15_90956016_90956260	chr15	90956016	90956260	+	0	NA	intron (ENST00000268182.5, intron 2 of 37)	intron (NM_003870, intron 2 of 37)	-13246	ENST00000559682.1
chr10_24527502_24527712	chr10	24527502	24527712	+	0	NA	promoter-TSS (ENST00000438429.1)	intron (NM_001282767, intron 2 of 18)	-517	ENST00000438429.1
chr16_86604371_86604563	chr16	86604371	86604563	+	0	NA	Intergenic	Intergenic	-3100	ENST00000563280.1	103752587	Hs.609366	NR_125795	ENSG00000260944	FOXC2-AS1	ODRUL	FOXC2 antisense RNA 1	ncRNA
chr9_116263374_116263632	chr9	116263374	116263632	+	0	NA	promoter-TSS (ENST00000343817.5)	promoter-TSS (NM_130795)	-148	ENST00000466314.1
chr3_27575516_27575730	chr3	27575516	27575730	+	0	NA	Intergenic	Intergenic	8779	ENST00000419075.1
chr19_50305922_50306206	chr19	50305922	50306206	+	0	NA	exon (ENST00000600466.1, exon 2 of 2)	intron (NM_014203, intron 16 of 23)	285	ENST00000594838.1
chr19_49652867_49653160	chr19	49652867	49653160	+	0	NA	promoter-TSS (ENST00000602783.1)	CpG-14142	-202	ENST00000602783.1
chr13_101390468_101390839	chr13	101390468	101390839	+	0	NA	intron (ENST00000457843.1, intron 1 of 7)	LTR33|LTR|ERVL	18660	ENST00000397387.2
chr13_51877196_51877601	chr13	51877196	51877601	+	0	NA	Intergenic	Intergenic	-32511	ENST00000524365.1
chr8_61784748_61785009	chr8	61784748	61785009	+	0	NA	Intergenic	Intergenic	9788	ENST00000528280.1
chr22_42461161_42462048	chr22	42461161	42462048	+	0	NA	intron (ENST00000402937.1, intron 7 of 9)	MER5A|DNA|hAT-Charlie	5230	ENST00000403363.1
chr21_27465907_27466135	chr21	27465907	27466135	+	0	NA	intron (ENST00000354192.3, intron 1 of 14)	intron (NM_001136130, intron 1 of 16)	-3644	ENST00000448850.1
chr3_61832094_61832341	chr3	61832094	61832341	+	0	NA	intron (ENST00000474889.1, intron 2 of 29)	MIRb|SINE|MIR	-103437	ENST00000472730.1
chr11_118928107_118928424	chr11	118928107	118928424	+	0	NA	promoter-TSS (ENST00000526354.1)	promoter-TSS (NM_006389)	-352	ENST00000531968.1
chr2_202096943_202097205	chr2	202096943	202097205	+	0	NA	Intergenic	LTR41|LTR|ERVL	-1092	ENST00000392259.2
chr19_48794320_48794705	chr19	48794320	48794705	+	0	NA	Intergenic	CpG	9093	ENST00000598898.1
chr21_46826901_46827225	chr21	46826901	46827225	+	0	NA	TTS (ENST00000446475.1)	TTS (NR_052004)	2011	ENST00000400337.2	80781	Hs.517356	NM_030582	ENSG00000182871	COL18A1	KNO|KNO1|KS	collagen, type XVIII, alpha 1	protein-coding
chr9_140561724_140561907	chr9	140561724	140561907	+	0	NA	promoter-TSS (ENST00000460486.1)	intron (NM_001145527, intron 1 of 15)	13	ENST00000460486.1
chr20_52552333_52552628	chr20	52552333	52552628	+	0	NA	TTS (ENST00000448484.1)	LTR33A|LTR|ERVL	-4219	ENST00000450473.1
chr3_61673940_61674284	chr3	61673940	61674284	+	0	NA	intron (ENST00000475527.1, intron 1 of 1)	intron (NM_002841, intron 1 of 29)	50791	ENST00000516611.1
chr19_36427318_36428304	chr19	36427318	36428304	+	0	NA	promoter-TSS (ENST00000246529.3)	promoter-TSS (NM_024509)	-211	ENST00000246529.3	79414	Hs.143792	NM_024509	ENSG00000126243	LRFN3	FIGLER1|SALM4	leucine rich repeat and fibronectin type III domain containing 3	protein-coding
chr7_143990348_143991453	chr7	143990348	143991453	+	0	NA	promoter-TSS (ENST00000479102.1)	intron (NR_126022, intron 3 of 4)	330	ENST00000543357.1
chr1_220512119_220512455	chr1	220512119	220512455	+	0	NA	Intergenic	MER34C_|LTR|ERV1	21238	ENST00000413159.1
chr20_55201711_55201959	chr20	55201711	55201959	+	0	NA	Intergenic	CpG	-2523	ENST00000201031.2	7022	Hs.473152	NM_003222	ENSG00000087510	TFAP2C	AP2-GAMMA|ERF1|TFAP2G|hAP-2g	transcription factor AP-2 gamma (activating enhancer binding protein 2 gamma)	protein-coding
chr14_77528143_77528389	chr14	77528143	77528389	+	0	NA	intron (ENST00000500215.3, intron 2 of 3)	intron (NR_110554, intron 2 of 3)	14219	ENST00000556781.1
chr6_38395775_38395966	chr6	38395775	38395966	+	0	NA	intron (ENST00000419706.2, intron 5 of 10)	intron (NM_001172418, intron 5 of 10)	-53598	ENST00000412822.1
chr18_76796286_76796489	chr18	76796286	76796489	+	0	NA	Intergenic	Intergenic	-32898	ENST00000588600.1
chr3_16524506_16525025	chr3	16524506	16525025	+	0	NA	promoter-TSS (ENST00000432519.1)	intron (NM_015150, intron 2 of 9)	-393	ENST00000432519.1	23180	Hs.98910	NM_015150	ENSG00000131378	RFTN1	MIG2|PIB10|PIG9|RAFTLIN	raftlin, lipid raft linker 1	protein-coding
chr19_10491103_10491293	chr19	10491103	10491293	+	0	NA	promoter-TSS (ENST00000530829.1)	promoter-TSS (NM_003331)	3	ENST00000529370.1
chr12_77268375_77268598	chr12	77268375	77268598	+	0	NA	intron (ENST00000546966.1, intron 1 of 5)	MER1B|DNA|hAT-Charlie	-3487	ENST00000552426.1
chr9_139623713_139624145	chr9	139623713	139624145	+	0	NA	Intergenic	Intergenic	-1293	ENST00000414282.1
chr2_109019802_109020501	chr2	109019802	109020501	+	0	NA	Intergenic	HERVIP10F-int|LTR|ERV1	-19917	ENST00000603004.1
chr1_204119802_204120028	chr1	204119802	204120028	+	0	NA	promoter-TSS (ENST00000444817.1)	intron (NM_018208, intron 1 of 7)	641	ENST00000429525.1
chr17_76133993_76134179	chr17	76133993	76134179	+	0	NA	promoter-TSS (ENST00000591144.1)	exon (NM_152468, exon 12 of 16)	351	ENST00000591003.1
chr17_34091567_34092043	chr17	34091567	34092043	+	0	NA	TTS (ENST00000588628.1)	3' UTR (NM_145272, exon 3 of 3)	3540	ENST00000587687.1
chr20_9002329_9002738	chr20	9002329	9002738	+	0	NA	Intergenic	Intergenic	45022	ENST00000517010.1
chr11_71363048_71363303	chr11	71363048	71363303	+	0	NA	Intergenic	Intergenic	10566	ENST00000408531.1
chr12_24714742_24715273	chr12	24714742	24715273	+	0	NA	intron (ENST00000456299.2, intron 1 of 3)	CpG	309	ENST00000538905.1
chr9_131127336_131127523	chr9	131127336	131127523	+	0	NA	Intergenic	intron (NR_031672, intron 2 of 2).3	-6169	ENST00000372853.4	81605	Hs.495229	NM_030914	ENSG00000167118	URM1	C9orf74	ubiquitin related modifier 1	protein-coding
chr3_112109994_112110265	chr3	112109994	112110265	+	0	NA	Intergenic	Intergenic	17852	ENST00000486726.2
chr12_54982375_54982568	chr12	54982375	54982568	+	0	NA	promoter-TSS (ENST00000547431.1)	promoter-TSS (NM_006741)	-28	ENST00000257905.8	5502	Hs.505662	NM_006741	ENSG00000135447	PPP1R1A	I1|IPP1	protein phosphatase 1, regulatory (inhibitor) subunit 1A	protein-coding
chr6_158760259_158760702	chr6	158760259	158760702	+	0	NA	intron (ENST00000367094.2, intron 1 of 12)	MER11B|LTR|ERVK	26788	ENST00000367094.2
chr20_50002514_50002698	chr20	50002514	50002698	+	0	NA	TTS (ENST00000371564.3)	TTS (NM_012340)	-8748	ENST00000516531.2
chr19_7197283_7198217	chr19	7197283	7198217	+	0	NA	intron (ENST00000341500.5, intron 2 of 20)	intron (NM_001079817, intron 2 of 20)	-29761	ENST00000600492.1
chr19_52193350_52194020	chr19	52193350	52194020	+	0	NA	intron (ENST00000602324.1, intron 1 of 1)	intron (NM_001316994, intron 1 of 8)	-2180	ENST00000384819.1	407056		NR_029843	ENSG00000207550	MIR99B	MIRN99B|mir-99b	microRNA 99b	ncRNA
chr16_74800726_74800970	chr16	74800726	74800970	+	0	NA	intron (ENST00000544337.1, intron 1 of 4)	L1ME3|LINE|L1	7875	ENST00000219368.3	79152	Hs.461329	NM_024306	ENSG00000103089	FA2H	FAAH|FAH1|FAXDC1|SCS7|SPG35	fatty acid 2-hydroxylase	protein-coding
chr7_156432414_156432620	chr7	156432414	156432620	+	0	NA	promoter-TSS (ENST00000404282.2)	promoter-TSS (NM_030936)	-458	ENST00000404282.2
chr1_42928565_42928835	chr1	42928565	42928835	+	0	NA	promoter-TSS (ENST00000492422.1)	intron (NM_001287511, intron 2 of 2)	-301	ENST00000475614.2
chr5_54519014_54519268	chr5	54519014	54519268	+	0	NA	intron (ENST00000513468.1, intron 3 of 6)	CpG	3949	ENST00000515336.1
chr1_119883547_119883913	chr1	119883547	119883913	+	0	NA	intron (ENST00000457683.1, intron 2 of 3)	LTR36|LTR|ERV1	-9582	ENST00000347264.2
chr16_19887744_19887929	chr16	19887744	19887929	+	0	NA	intron (ENST00000568214.1, intron 1 of 2)	intron (NM_001304771, intron 1 of 3)	-3669	ENST00000535671.1
chr7_4934319_4934498	chr7	4934319	4934498	+	0	NA	Intergenic	LTR1C|LTR|ERV1	-11058	ENST00000399583.3	55698	Hs.667336	NM_018059	ENSG00000157927	RADIL	RASIP2	Ras association and DIL domains	protein-coding
chr19_13128001_13128318	chr19	13128001	13128318	+	0	NA	intron (ENST00000585382.1, intron 1 of 7)	intron (NM_002501, intron 1 of 9)	-2834	ENST00000586630.1
chr9_43507406_43507759	chr9	43507406	43507759	+	0	NA	Intergenic	MSTB1|LTR|ERVL-MaLR	-80538	ENST00000597277.1
chr5_10102348_10102627	chr5	10102348	10102627	+	0	NA	Intergenic	LTR7Y|LTR|ERV1	-34763	ENST00000506299.1
chr11_10004201_10004380	chr11	10004201	10004380	+	0	NA	intron (ENST00000256190.8, intron 13 of 39)	L1PA17|LINE|L1	10361	ENST00000420722.2
chr7_144532218_144533102	chr7	144532218	144533102	+	0	NA	exon (ENST00000378099.3, exon 2 of 8)	exon (NM_001042482, exon 2 of 8)	432	ENST00000548460.1
chr16_69165532_69166065	chr16	69165532	69166065	+	0	NA	promoter-TSS (ENST00000352319.4)	promoter-TSS (NM_032830)	251	ENST00000398235.2
chr3_169337617_169337827	chr3	169337617	169337827	+	0	NA	intron (ENST00000469794.1, intron 1 of 2)	intron (NM_004991, intron 1 of 16)	4017	ENST00000469794.1
chr14_20967292_20967481	chr14	20967292	20967481	+	0	NA	Intergenic	MIRc|SINE|MIR	-6310	ENST00000430083.1
chr1_1711689_1711890	chr1	1711689	1711890	+	0	NA	promoter-TSS (ENST00000378625.1)	promoter-TSS (NM_001198994)	107	ENST00000480542.1
chr1_230031258_230031505	chr1	230031258	230031505	+	0	NA	Intergenic	(CTAGT)n|Simple_repeat|Simple_repeat	-9882	ENST00000435973.1
chr17_17741527_17741880	chr17	17741527	17741880	+	0	NA	Intergenic	Intergenic	-1378	ENST00000338854.5
chr11_130165550_130165844	chr11	130165550	130165844	+	0	NA	exon (ENST00000534547.1, exon 1 of 1)	intron (NM_001301099, intron 1 of 6)	161	ENST00000534547.1
chr13_106623636_106623838	chr13	106623636	106623838	+	0	NA	Intergenic	L2a|LINE|L2	-73745	ENST00000516741.1
chr3_70047897_70048117	chr3	70047897	70048117	+	0	NA	promoter-TSS (ENST00000483525.1)	promoter-TSS (NR_110000)	-721	ENST00000488861.1
chr3_111697433_111697768	chr3	111697433	111697768	+	0	NA	promoter-TSS (ENST00000493784.1)	promoter-TSS (NM_018394)	-257	ENST00000491580.1
chr11_118798713_118798951	chr11	118798713	118798951	+	0	NA	intron (ENST00000534788.1, intron 1 of 5)	Intergenic	-2515	ENST00000526143.1
chr3_22605565_22605765	chr3	22605565	22605765	+	0	NA	Intergenic	AluSx|SINE|Alu	106537	ENST00000448148.1
chr15_60528339_60528550	chr15	60528339	60528550	+	0	NA	Intergenic	LTR39|LTR|ERV1	115308	ENST00000559647.1
chr6_166667454_166667752	chr6	166667454	166667752	+	0	NA	Intergenic	intron (NR_125862, intron 2 of 4)	-13622	ENST00000255500.2
chr2_118046982_118047198	chr2	118046982	118047198	+	0	NA	Intergenic	MSTB|LTR|ERVL-MaLR	-107952	ENST00000440211.1
chr3_57994912_57995100	chr3	57994912	57995100	+	0	NA	intron (ENST00000357272.4, intron 1 of 46)	CpG	879	ENST00000358537.3	2317	Hs.476448	NM_001457	ENSG00000136068	FLNB	ABP-278|ABP-280|AOI|FH1|FLN-B|FLN1L|LRS1|SCT|TABP|TAP	filamin B, beta	protein-coding
chr11_72524962_72525216	chr11	72524962	72525216	+	0	NA	promoter-TSS (ENST00000534905.1)	promoter-TSS (NM_033388)	-264	ENST00000321297.5	89849	Hs.653186	NM_033388	ENSG00000168010	ATG16L2	ATG16B|WDR80	autophagy related 16-like 2	protein-coding
chr19_1070602_1070807	chr19	1070602	1070807	+	0	NA	promoter-TSS (ENST00000543365.1)	promoter-TSS (NM_001282335)	-516	ENST00000543365.1
chr9_77973899_77974096	chr9	77973899	77974096	+	0	NA	Intergenic	LTR16A1|LTR|ERVL	43911	ENST00000426848.2
chr19_41914262_41914460	chr19	41914262	41914460	+	0	NA	intron (ENST00000538423.1, intron 1 of 4)	intron (NM_000709, intron 1 of 8)	-2266	ENST00000541315.1
chr5_126083873_126084173	chr5	126083873	126084173	+	0	NA	Intergenic	Intergenic	7086	ENST00000516376.1
chr2_129402760_129403020	chr2	129402760	129403020	+	0	NA	Intergenic	MER4A1|LTR|ERV1	-63740	ENST00000412312.1
chr19_52988533_52988727	chr19	52988533	52988727	+	0	NA	intron (ENST00000421239.2, intron 2 of 5)	intron (NM_001099694, intron 2 of 5)	-7453	ENST00000601120.1
chr17_816707_817008	chr17	816707	817008	+	0	NA	intron (ENST00000575171.1, intron 1 of 1)	intron (NM_022463, intron 1 of 7)	3985	ENST00000576252.1	101927727		XR_243578	ENSG00000262003	LOC101927727	-	uncharacterized LOC101927727	ncRNA
chr12_10365745_10366566	chr12	10365745	10366566	+	0	NA	promoter-TSS (ENST00000545290.1)	intron (NM_031412, intron 1 of 3)	-73	ENST00000545290.1
chr16_31540682_31541064	chr16	31540682	31541064	+	0	NA	TTS (ENST00000569954.1)	TTS (NM_016633)	1575	ENST00000564707.1
chr11_128553857_128554105	chr11	128553857	128554105	+	0	NA	intron (ENST00000501648.2, intron 1 of 1)	Intergenic	2342	ENST00000572256.1
chr11_105692610_105692798	chr11	105692610	105692798	+	0	NA	intron (ENST00000525032.1, intron 3 of 3)	intron (NR_046356, intron 3 of 16)	-2656	ENST00000410731.1
chr15_64266571_64266967	chr15	64266571	64266967	+	0	NA	intron (ENST00000559007.1, intron 2 of 11)	MER4D1|LTR|ERV1	46296	ENST00000558050.1	101928988	Hs.673214	NR_120344	ENSG00000259351	LOC101928988	-	uncharacterized LOC101928988	ncRNA
chr13_31736514_31736730	chr13	31736514	31736730	+	0	NA	promoter-TSS (ENST00000380405.4)	promoter-TSS (NM_006644)	-97	ENST00000445273.2	10808	Hs.743267	NM_006644	ENSG00000120694	HSPH1	HSP105|HSP105A|HSP105B|NY-CO-25	heat shock 105kDa/110kDa protein 1	protein-coding
chr6_20403979_20404222	chr6	20403979	20404222	+	0	NA	promoter-TSS (ENST00000535432.1)	CpG	66	ENST00000535432.1	1871	Hs.269408	NM_001949	ENSG00000112242	E2F3	E2F-3	E2F transcription factor 3	protein-coding
chr2_85187033_85187302	chr2	85187033	85187302	+	0	NA	Intergenic	MER5B|DNA|hAT-Charlie	-11049	ENST00000409785.4	56888	Hs.654968	NM_020122	ENSG00000176407	KCMF1	DEBT91|FIGC|PCMF|ZZZ1	potassium channel modulatory factor 1	protein-coding
chr1_157211164_157211454	chr1	157211164	157211454	+	0	NA	Intergenic	MER4D|LTR|ERV1	-4383	ENST00000449345.1
chr8_30514431_30514689	chr8	30514431	30514689	+	0	NA	promoter-TSS (ENST00000518599.1)	intron (NM_002095, intron 1 of 7)	-38	ENST00000518599.1
chr8_30413291_30413504	chr8	30413291	30413504	+	0	NA	promoter-TSS (ENST00000523104.1)	intron (NM_001008711, intron 7 of 9)	-573	ENST00000521370.1
chr5_77590135_77590637	chr5	77590135	77590637	+	0	NA	exon (ENST00000519295.1, exon 1 of 27)	exon (NM_003664, exon 1 of 27)	130	ENST00000519295.1	8546	Hs.532091	NM_003664	ENSG00000132842	AP3B1	ADTB3|ADTB3A|HPS|HPS2|PE	adaptor-related protein complex 3, beta 1 subunit	protein-coding
chr6_91204082_91204266	chr6	91204082	91204266	+	0	NA	Intergenic	L2c|LINE|L2	42763	ENST00000479630.1
chrX_71792586_71792775	chrX	71792586	71792775	+	0	NA	promoter-TSS (ENST00000421523.1)	non-coding (NR_051952, exon 1 of 10)	-6	ENST00000373560.2
chr10_102809686_102809887	chr10	102809686	102809887	+	0	NA	Intergenic	Intergenic	10976	ENST00000609242.1
chr2_45171085_45171601	chr2	45171085	45171601	+	0	NA	intron (ENST00000260653.3, intron 1 of 1)	CpG	-2331	ENST00000419364.1	100506108		NR_103785	ENSG00000236502	SIX3-AS1	-	SIX3 antisense RNA 1	ncRNA
chr20_42059399_42059624	chr20	42059399	42059624	+	0	NA	Intergenic	Intergenic	-7333	ENST00000450009.1
chr20_35579513_35579692	chr20	35579513	35579692	+	0	NA	intron (ENST00000373694.5, intron 1 of 10)	CpG	509	ENST00000373694.5
chr16_78026233_78026626	chr16	78026233	78026626	+	0	NA	Intergenic	MER4E1|LTR|ERV1	-29983	ENST00000567430.1
chr9_23477951_23478157	chr9	23477951	23478157	+	0	NA	Intergenic	L2b|LINE|L2	-154050	ENST00000456482.2
chr19_18061836_18062165	chr19	18061836	18062165	+	0	NA	promoter-TSS (ENST00000222249.9)	promoter-TSS (NM_002248)	-102	ENST00000222249.9
chr17_56494789_56495150	chr17	56494789	56495150	+	0	NA	promoter-TSS (ENST00000577716.1)	promoter-TSS (NM_017763)	-13	ENST00000580014.1
chr6_26458142_26458503	chr6	26458142	26458503	+	0	NA	exon (ENST00000312541.5, exon 1 of 8)	5' UTR (NM_001197234, exon 1 of 8)	126	ENST00000469185.1	11120	Hs.159028	NM_007049	ENSG00000112763	BTN2A1	BK14H9.1|BT2.1|BTF1|BTN2.1|DJ3E1.1	butyrophilin, subfamily 2, member A1	protein-coding
chr16_70645919_70646168	chr16	70645919	70646168	+	0	NA	intron (ENST00000563721.2, intron 1 of 2)	intron (NM_152456, intron 1 of 6)	32231	ENST00000563721.2
chr6_158885485_158886412	chr6	158885485	158886412	+	0	NA	intron (ENST00000367094.2, intron 6 of 12)	MER4D|LTR|ERV1	27119	ENST00000461853.2
chr16_3335330_3335522	chr16	3335330	3335522	+	0	NA	intron (ENST00000219069.5, intron 2 of 5)	intron (NM_005741, intron 2 of 5)	1471	ENST00000575823.1
chr15_96883917_96884175	chr15	96883917	96884175	+	0	NA	TTS (ENST00000394171.2)	TTS (NM_021005)	7556	ENST00000410719.1	100302258		NR_031715	ENSG00000222651	MIR1469	MIRN1469|hsa-mir-1469	microRNA 1469	ncRNA
chr2_47923064_47923530	chr2	47923064	47923530	+	0	NA	intron (ENST00000454137.1, intron 1 of 3)	LTR49|LTR|ERV1	339	ENST00000606499.1
chr12_58238913_58239317	chr12	58238913	58239317	+	0	NA	intron (ENST00000398073.2, intron 1 of 7)	CpG	202	ENST00000547701.1
chr6_41343595_41344046	chr6	41343595	41344046	+	0	NA	Intergenic	Intergenic	20633	ENST00000458852.1
chr2_73403494_73403763	chr2	73403494	73403763	+	0	NA	Intergenic	CpG	-19779	ENST00000475951.1
chr2_37884183_37884509	chr2	37884183	37884509	+	0	NA	intron (ENST00000453555.1, intron 3 of 3)	L2c|LINE|L2	-9545	ENST00000422687.1
chr17_42907062_42907566	chr17	42907062	42907566	+	0	NA	promoter-TSS (ENST00000586267.1)	CpG	-252	ENST00000586267.1
chr10_94352572_94352783	chr10	94352572	94352783	+	0	NA	promoter-TSS (ENST00000260731.3)	promoter-TSS (NM_004523)	-366	ENST00000260731.3	3832	Hs.8878	NM_004523	ENSG00000138160	KIF11	EG5|HKSP|KNSL1|MCLMR|TRIP5	kinesin family member 11	protein-coding
chr13_45010871_45011111	chr13	45010871	45011111	+	0	NA	promoter-TSS (ENST00000496838.1)	promoter-TSS (NM_006022)	-10	ENST00000261489.2	8848	Hs.436383	NM_006022	ENSG00000102804	TSC22D1	Ptg-2|TGFB1I4|TSC22	TSC22 domain family, member 1	protein-coding
chr1_166172416_166172630	chr1	166172416	166172630	+	0	NA	Intergenic	MLT1K|LTR|ERVL-MaLR	-36317	ENST00000338353.3
chr16_69364546_69364755	chr16	69364546	69364755	+	0	NA	promoter-TSS (ENST00000288022.1)	promoter-TSS (NM_022341)	-152	ENST00000288022.1	64146	Hs.130849	NM_022341	ENSG00000258429	PDF	-	peptide deformylase (mitochondrial)	protein-coding
chr14_36712539_36712802	chr14	36712539	36712802	+	0	NA	Intergenic	L2a|LINE|L2	-11690	ENST00000516503.1
chr15_78556697_78556879	chr15	78556697	78556879	+	0	NA	promoter-TSS (ENST00000394852.3)	promoter-TSS (NM_001130182)	-98	ENST00000440911.2
chr12_13588460_13588884	chr12	13588460	13588884	+	0	NA	Intergenic	Intergenic	5263	ENST00000364606.1
chr2_102225903_102226315	chr2	102225903	102226315	+	0	NA	Intergenic	Intergenic	-87203	ENST00000427603.1
chr9_41203785_41203964	chr9	41203785	41203964	+	0	NA	Intergenic	MSTB1|LTR|ERVL-MaLR	13843	ENST00000450268.1
chr2_180899049_180899292	chr2	180899049	180899292	+	0	NA	Intergenic	L1MA2|LINE|L1	-27330	ENST00000404136.2
chr4_174447285_174447608	chr4	174447285	174447608	+	0	NA	promoter-TSS (ENST00000512099.1)	TTS (NM_021973)	-975	ENST00000512099.1
chr9_706618_707107	chr9	706618	707107	+	0	NA	promoter-TSS (ENST00000382293.3)	promoter-TSS (NM_153186)	-27	ENST00000382293.3	23189	Hs.306764	NM_015158	ENSG00000107104	KANK1	ANKRD15|CPSQ2|KANK	KN motif and ankyrin repeat domains 1	protein-coding
chr9_35749407_35749588	chr9	35749407	35749588	+	0	NA	promoter-TSS (ENST00000489025.1)	promoter-TSS (NM_020944)	209	ENST00000496906.1
chr1_202938135_202938407	chr1	202938135	202938407	+	0	NA	Intergenic	Intergenic	-1863	ENST00000367249.4	51706	Hs.334832	NM_016243	ENSG00000159348	CYB5R1	B5R.1|B5R1|B5R2|NQO3A2|humb5R2	cytochrome b5 reductase 1	protein-coding
chr10_110802615_110802874	chr10	110802615	110802874	+	0	NA	Intergenic	HERV9-int|LTR|ERV1	-101676	ENST00000410504.1
chr19_10056404_10056653	chr19	10056404	10056653	+	0	NA	Intergenic	Intergenic	-9300	ENST00000264833.4	93145	Hs.169743	NM_058164	ENSG00000105088	OLFM2	NOE2|NOELIN2|NOELIN2_V1|OlfC	olfactomedin 2	protein-coding
chr16_88061906_88062119	chr16	88061906	88062119	+	0	NA	intron (ENST00000479780.2, intron 7 of 11)	intron (NM_079837, intron 7 of 12)	-6646	ENST00000466847.1
chr13_96296350_96296529	chr13	96296350	96296529	+	0	NA	promoter-TSS (ENST00000361156.3)	CpG	481	ENST00000466027.1
chr4_34954990_34955316	chr4	34954990	34955316	+	0	NA	Intergenic	LTR1D|LTR|ERV1	12813	ENST00000458842.1
chr1_208133020_208133276	chr1	208133020	208133276	+	0	NA	Intergenic	Intergenic	-48401	ENST00000356522.4	947	Hs.374990	NM_001773	ENSG00000174059	CD34	-	CD34 molecule	protein-coding
chr19_46102812_46103078	chr19	46102812	46103078	+	0	NA	promoter-TSS (ENST00000591614.1)	intron (NM_005282, intron 1 of 1)	66	ENST00000591614.1
chr14_66280404_66280913	chr14	66280404	66280913	+	0	NA	Intergenic	MER4D0|LTR|ERV1	67130	ENST00000555712.1
chr9_100290743_100291198	chr9	100290743	100291198	+	0	NA	intron (ENST00000259365.4, intron 2 of 9)	intron (NM_003275, intron 2 of 9)	-10852	ENST00000609957.1
chr20_35579888_35580113	chr20	35579888	35580113	+	0	NA	exon (ENST00000262878.4, exon 1 of 16)	exon (NM_015474, exon 1 of 16)	111	ENST00000373694.5
chr4_18692938_18693346	chr4	18692938	18693346	+	0	NA	Intergenic	Intergenic	-202011	ENST00000503815.1
chr1_58071554_58071845	chr1	58071554	58071845	+	0	NA	exon (ENST00000434808.1, exon 1 of 1)	intron (NM_021080, intron 3 of 16)	179	ENST00000434808.1
chr9_35647066_35647344	chr9	35647066	35647344	+	0	NA	promoter-TSS (ENST00000465754.2)	CpG	-398	ENST00000465754.2
chrX_102997292_102997509	chrX	102997292	102997509	+	0	NA	Intergenic	LTR49|LTR|ERV1	-13817	ENST00000436213.1
chr9_90640470_90640652	chr9	90640470	90640652	+	0	NA	Intergenic	Intergenic	9346	ENST00000439253.1
chr8_99959863_99960369	chr8	99959863	99960369	+	0	NA	promoter-TSS (ENST00000520951.1)	CT-rich|Low_complexity|Low_complexity	-334	ENST00000520951.1
chr1_33618658_33619012	chr1	33618658	33619012	+	0	NA	intron (ENST00000291416.5, intron 4 of 4)	intron (NM_018207, intron 4 of 4)	23316	ENST00000543586.1
chr18_9334097_9334405	chr18	9334097	9334405	+	0	NA	promoter-TSS (ENST00000583147.1)	promoter-TSS (NM_020648)	188	ENST00000584509.1
chr17_1389837_1390442	chr17	1389837	1390442	+	0	NA	promoter-TSS (ENST00000438665.2)	intron (NM_001080779, intron 1 of 31)	76	ENST00000573853.1
chr20_44002196_44002523	chr20	44002196	44002523	+	0	NA	TTS (ENST00000372726.3)	TTS (NM_014477)	4674	ENST00000372726.3
chr9_2283469_2283703	chr9	2283469	2283703	+	0	NA	Intergenic	MER4E1|LTR|ERV1	-54345	ENST00000585082.1
chr14_76795609_76795823	chr14	76795609	76795823	+	0	NA	intron (ENST00000512784.1, intron 1 of 8)	Intergenic	18759	ENST00000512784.1
chr2_208657094_208657288	chr2	208657094	208657288	+	0	NA	Intergenic	Intergenic	-22904	ENST00000295417.3	7855	Hs.17631	NM_003468	ENSG00000163251	FZD5	C2orf31|HFZ5	frizzled class receptor 5	protein-coding
chr6_161713338_161713776	chr6	161713338	161713776	+	0	NA	Intergenic	MER41-int|LTR|ERV1	-18464	ENST00000320285.4	56895	Hs.353175	NM_020133	ENSG00000026652	AGPAT4	1-AGPAT4|LPAAT-delta|dJ473J16.2	1-acylglycerol-3-phosphate O-acyltransferase 4	protein-coding
chr9_73033170_73033561	chr9	73033170	73033561	+	0	NA	Intergenic	Intergenic	-3825	ENST00000377126.2	687	Hs.150557	NM_001206	ENSG00000119138	KLF9	BTEB|BTEB1	Kruppel-like factor 9	protein-coding
chr20_6744350_6744675	chr20	6744350	6744675	+	0	NA	Intergenic	MER1B|DNA|hAT-Charlie	-3799	ENST00000378827.4	650	Hs.73853	NM_001200	ENSG00000125845	BMP2	BDA2|BMP2A	bone morphogenetic protein 2	protein-coding
chr14_58764356_58764605	chr14	58764356	58764605	+	0	NA	promoter-TSS (ENST00000355431.3)	promoter-TSS (NM_002892)	322	ENST00000553657.1
chr19_58316126_58316561	chr19	58316126	58316561	+	0	NA	intron (ENST00000594473.1, intron 1 of 1)	AluYa5|SINE|Alu	8429	ENST00000594473.1
chr1_59447152_59447448	chr1	59447152	59447448	+	0	NA	Intergenic	Intergenic	-18048	ENST00000412562.1
chr5_45111003_45111182	chr5	45111003	45111182	+	0	NA	Intergenic	Intergenic	75791	ENST00000506656.1
chr6_107061436_107061696	chr6	107061436	107061696	+	0	NA	intron (ENST00000369063.3, intron 4 of 8)	MER4B|LTR|ERV1	5975	ENST00000363425.1
chr3_137482819_137483042	chr3	137482819	137483042	+	0	NA	promoter-TSS (ENST00000306087.1)	promoter-TSS (NM_004189)	-649	ENST00000306087.1	8403	Hs.248184	NM_004189	ENSG00000168875	SOX14	SOX28	SRY box 14	protein-coding
chr19_36631227_36631420	chr19	36631227	36631420	+	0	NA	promoter-TSS (ENST00000590049.1)	promoter-TSS (NM_001302633)	-187	ENST00000591041.1
chr2_85487008_85487231	chr2	85487008	85487231	+	0	NA	intron (ENST00000442813.1, intron 4 of 5)	intron (NM_031283, intron 3 of 11)	2271	ENST00000419682.1
chr4_170541645_170541864	chr4	170541645	170541864	+	0	NA	promoter-TSS (ENST00000360642.3)	promoter-TSS (NM_001243372)	51	ENST00000512813.1
chr2_68478629_68478889	chr2	68478629	68478889	+	0	NA	promoter-TSS (ENST00000409377.1)	intron (NM_000945, intron 1 of 5)	-479	ENST00000409377.1
chr4_920474_920695	chr4	920474	920695	+	0	NA	intron (ENST00000512325.1, intron 1 of 3)	intron (NM_005255, intron 1 of 27)	5424	ENST00000513935.1
chr6_128637679_128637946	chr6	128637679	128637946	+	0	NA	intron (ENST00000531050.1, intron 1 of 17)	intron (NM_001291983, intron 2 of 18)	5506	ENST00000429595.1
chr5_167957027_167957262	chr5	167957027	167957262	+	0	NA	exon (ENST00000338333.4, exon 1 of 1)	non-coding (NR_024356, exon 1 of 1)	1023	ENST00000338333.4
chr3_150454075_150454254	chr3	150454075	150454254	+	0	NA	Intergenic	non-coding (NR_121657, exon 2 of 3)	-15541	ENST00000474888.1
chr5_88179322_88179637	chr5	88179322	88179637	+	0	NA	promoter-TSS (ENST00000511086.1)	promoter-TSS (NM_001193350)	-177	ENST00000504921.2	4208	Hs.649965	NM_002397	ENSG00000081189	MEF2C	C5DELq14.3|DEL5q14.3	myocyte enhancer factor 2C	protein-coding
chr15_97034804_97035169	chr15	97034804	97035169	+	0	NA	Intergenic	LTR12C|LTR|ERV1	5174	ENST00000410685.1
chr8_5070430_5070651	chr8	5070430	5070651	+	0	NA	Intergenic	MER4E1|LTR|ERV1	-70311	ENST00000471955.1
chr1_161425684_161425924	chr1	161425684	161425924	+	0	NA	Intergenic	CpG	-49416	ENST00000367972.4
chr5_37786550_37786763	chr5	37786550	37786763	+	0	NA	Intergenic	MER4D1|LTR|ERV1	15511	ENST00000458884.1
chr5_174270444_174270992	chr5	174270444	174270992	+	0	NA	intron (ENST00000502684.1, intron 1 of 3)	X7C_LINE|LINE|CR1	23688	ENST00000510150.1
chr3_39424697_39424937	chr3	39424697	39424937	+	0	NA	promoter-TSS (ENST00000273158.4)	promoter-TSS (NM_017875)	-22	ENST00000273158.4	54977	Hs.369615	NM_017875	ENSG00000144659	SLC25A38	-	solute carrier family 25, member 38	protein-coding
chr15_101609080_101609712	chr15	101609080	101609712	+	0	NA	TTS (ENST00000531270.1)	3' UTR (NM_024652, exon 34 of 34)	4775	ENST00000532145.1
chr1_218337815_218337994	chr1	218337815	218337994	+	0	NA	Intergenic	CpG	34767	ENST00000364623.1
chr15_67441721_67442027	chr15	67441721	67442027	+	0	NA	intron (ENST00000558739.1, intron 1 of 2)	intron (NM_001145103, intron 1 of 8)	-2597	ENST00000558463.1
chr14_63513313_63513516	chr14	63513313	63513516	+	0	NA	intron (ENST00000394964.2, intron 1 of 6)	MER5A|DNA|hAT-Charlie	-1241	ENST00000322893.7
chr16_4165598_4165798	chr16	4165598	4165798	+	0	NA	exon (ENST00000294016.3, exon 1 of 11)	5' UTR (NM_001116, exon 1 of 11)	488	ENST00000294016.3	115	Hs.391860	NM_001116	ENSG00000162104	ADCY9	AC9|ACIX	adenylate cyclase 9	protein-coding
chr12_32907099_32907286	chr12	32907099	32907286	+	0	NA	intron (ENST00000548490.1, intron 1 of 4)	intron (NM_001040436, intron 1 of 4)	1538	ENST00000548490.1
chr8_22721888_22722127	chr8	22721888	22722127	+	0	NA	intron (ENST00000256404.6, intron 3 of 6)	intron (NM_144962, intron 3 of 6)	-13478	ENST00000520914.1
chr9_117345650_117345965	chr9	117345650	117345965	+	0	NA	Intergenic	MamRep605|Unknown|Unknown	-4219	ENST00000374050.3
chr1_154965864_154966105	chr1	154965864	154966105	+	0	NA	promoter-TSS (ENST00000368427.3)	promoter-TSS (NM_018655)	-78	ENST00000368427.3	55891	Hs.272399	NM_018655	ENSG00000163352	LENEP	LEP503	lens epithelial protein	protein-coding
chr4_99030510_99030735	chr4	99030510	99030735	+	0	NA	intron (ENST00000295268.3, intron 3 of 10)	intron (NM_174952, intron 3 of 10)	33769	ENST00000295268.3	285555	Hs.680226	NM_174952	ENSG00000163116	STPG2	C4orf37	sperm-tail PG-rich repeat containing 2	protein-coding
chr10_57580000_57580427	chr10	57580000	57580427	+	0	NA	Intergenic	LTR9B|LTR|ERV1	73902	ENST00000605671.1
chr3_139210779_139211134	chr3	139210779	139211134	+	0	NA	intron (ENST00000515247.1, intron 3 of 4)	L1PB3|LINE|L1	-1695	ENST00000415794.1
chr21_10163918_10164215	chr21	10163918	10164215	+	0	NA	Intergenic	CpG	-35877	ENST00000580016.1
chr7_117512594_117512817	chr7	117512594	117512817	+	0	NA	promoter-TSS (ENST00000454375.1)	intron (NM_033427, intron 1 of 22)	-431	ENST00000454375.1
chr9_127615792_127616380	chr9	127615792	127616380	+	0	NA	intron (ENST00000373574.1, intron 1 of 8)	intron (NM_001276375, intron 1 of 8)	331	ENST00000373574.1	401551	Hs.343383	NM_001045476	ENSG00000136918	WDR38	-	WD repeat domain 38	protein-coding
chr17_40441139_40441326	chr17	40441139	40441326	+	0	NA	promoter-TSS (ENST00000478897.1)	intron (NM_001288718, intron 1 of 18)	1	ENST00000478897.1
chr16_24062628_24062920	chr16	24062628	24062920	+	0	NA	intron (ENST00000486868.1, intron 2 of 2)	MER74A|LTR|ERVL	19473	ENST00000486868.1
chr1_23695818_23696020	chr1	23695818	23696020	+	0	NA	promoter-TSS (ENST00000314011.4)	non-coding (NR_033691, exon 1 of 3)	16	ENST00000314011.4	80818	Hs.293798	NM_030634	ENSG00000125945	ZNF436	ZNF|Zfp46	zinc finger protein 436	protein-coding
chr1_110075133_110075539	chr1	110075133	110075539	+	0	NA	Intergenic	Intergenic	-7158	ENST00000527748.1
chr16_15361704_15361959	chr16	15361704	15361959	+	0	NA	Intergenic	MER81|DNA|hAT-Blackjack	102095	ENST00000432570.2
chr1_235668110_235668619	chr1	235668110	235668619	+	0	NA	promoter-TSS (ENST00000366600.3)	promoter-TSS (NM_152490)	-583	ENST00000366600.3
chr12_6324350_6324693	chr12	6324350	6324693	+	0	NA	intron (ENST00000538834.1, intron 2 of 4)	intron (NM_001769, intron 1 of 7)	-9631	ENST00000481267.1
chr4_83506761_83507182	chr4	83506761	83507182	+	0	NA	Intergenic	Intergenic	-4434	ENST00000506227.2
chr9_92310634_92310920	chr9	92310634	92310920	+	0	NA	Intergenic	intron (NR_024280, intron 3 of 5)	-5789	ENST00000444374.1
chr6_33973761_33973954	chr6	33973761	33973954	+	0	NA	Intergenic	Intergenic	-6029	ENST00000408770.1	100302123		NR_031681	ENSG00000221697	MIR1275	MIRN1275|hsa-mir-1275|mir-1275	microRNA 1275	ncRNA
chr3_128001711_128001890	chr3	128001711	128001890	+	0	NA	intron (ENST00000254730.6, intron 4 of 6)	intron (NM_021937, intron 4 of 6)	-53947	ENST00000483569.1
chr10_89411601_89411832	chr10	89411601	89411832	+	0	NA	intron (ENST00000438082.1, intron 2 of 3)	MER5A|DNA|hAT-Charlie	-7654	ENST00000361175.4	9060	Hs.524491	NM_004670	ENSG00000198682	PAPSS2	ATPSK2|BCYM4|SK2	3'-phosphoadenosine 5'-phosphosulfate synthase 2	protein-coding
chrX_105066929_105067139	chrX	105066929	105067139	+	0	NA	intron (ENST00000428173.2, intron 1 of 28)	CpG	460	ENST00000536164.1
chr22_26976232_26976808	chr22	26976232	26976808	+	0	NA	intron (ENST00000440953.1, intron 1 of 3)	MER113|DNA|hAT-Charlie	9569	ENST00000450022.1
chr7_28930708_28930986	chr7	28930708	28930986	+	0	NA	Intergenic	L1M2a|LINE|L1	-66436	ENST00000436594.1
chr1_16084711_16085086	chr1	16084711	16085086	+	0	NA	promoter-TSS (ENST00000483633.2)	promoter-TSS (NM_017556)	-16	ENST00000375766.3	54751	Hs.530101	NM_017556	ENSG00000162458	FBLIM1	CAL|FBLP-1|FBLP1	filamin binding LIM protein 1	protein-coding
chr3_197487067_197487246	chr3	197487067	197487246	+	0	NA	intron (ENST00000241502.4, intron 2 of 8)	intron (NM_001011537, intron 3 of 9)	9895	ENST00000424384.2
chr15_48589922_48590116	chr15	48589922	48590116	+	0	NA	intron (ENST00000558405.1, intron 23 of 25)	intron (NM_001184832, intron 24 of 26)	27849	ENST00000365672.1
chr11_128775483_128775812	chr11	128775483	128775812	+	0	NA	promoter-TSS (ENST00000310799.3)	promoter-TSS (NM_145013)	-55	ENST00000310799.3	219833	Hs.689860	NM_145013	ENSG00000174370	C11orf45	-	chromosome 11 open reading frame 45	protein-coding
chr7_107641886_107642205	chr7	107641886	107642205	+	0	NA	exon (ENST00000393561.1, exon 1 of 32)	exon (NM_002291, exon 3 of 34)	427	ENST00000393561.1
chr6_148626197_148626513	chr6	148626197	148626513	+	0	NA	intron (ENST00000367469.1, intron 1 of 3)	Intergenic	-21811	ENST00000423268.1
chr8_13734890_13735141	chr8	13734890	13735141	+	0	NA	Intergenic	MLT1I|LTR|ERVL-MaLR	-28397	ENST00000525673.1
chr5_43037509_43037703	chr5	43037509	43037703	+	0	NA	intron (ENST00000503152.1, intron 2 of 2)	intron (NR_104651, intron 2 of 2)	3788	ENST00000607830.1
chr11_27492867_27493304	chr11	27492867	27493304	+	0	NA	promoter-TSS (ENST00000529258.1)	promoter-TSS (NR_131169)	-191	ENST00000525833.1
chr3_55515170_55515895	chr3	55515170	55515895	+	0	NA	promoter-TSS (ENST00000497817.1)	promoter-TSS (NM_001256105)	-111	ENST00000497027.1
chr22_48765452_48765741	chr22	48765452	48765741	+	0	NA	Intergenic	Intergenic	-79106	ENST00000453866.1
chr15_93425291_93425692	chr15	93425291	93425692	+	0	NA	promoter-TSS (ENST00000554894.1)	promoter-TSS (NR_037601)	-446	ENST00000557682.2
chr11_20691716_20691970	chr11	20691716	20691970	+	0	NA	TTS (ENST00000528795.1)	CpG	636	ENST00000532434.1
chr5_159912470_159912688	chr5	159912470	159912688	+	0	NA	TTS (ENST00000385201.1)	TTS (NR_029701)	220	ENST00000385201.1	406938		NR_029701	ENSG00000277727	MIR146A	MIRN146|MIRN146A|miR-146a|miRNA146A	microRNA 146a	ncRNA
chr8_129326884_129327325	chr8	129326884	129327325	+	0	NA	Intergenic	L2b|LINE|L2	94354	ENST00000364912.1
chr19_18705222_18705468	chr19	18705222	18705468	+	0	NA	promoter-TSS (ENST00000594325.1)	CpG-13302	-100	ENST00000594325.1
chr12_120826850_120827268	chr12	120826850	120827268	+	0	NA	promoter-TSS (ENST00000536933.1)	Intergenic	-290	ENST00000536933.1
chr8_7134904_7135104	chr8	7134904	7135104	+	0	NA	Intergenic	Intergenic	-2288	ENST00000534703.1
chr1_17820542_17821056	chr1	17820542	17821056	+	0	NA	Intergenic	L2a|LINE|L2	44540	ENST00000458798.1
chr1_58634790_58635188	chr1	58634790	58635188	+	0	NA	intron (ENST00000485760.1, intron 4 of 20)	HERV9-int|LTR|ERV1	59686	ENST00000394974.2
chr15_41785437_41785760	chr15	41785437	41785760	+	0	NA	promoter-TSS (ENST00000425927.1)	promoter-TSS (NM_002220)	7	ENST00000425927.1
chr8_144450203_144450552	chr8	144450203	144450552	+	0	NA	promoter-TSS (ENST00000289013.6)	promoter-TSS (NM_052924)	138	ENST00000596598.1
chr12_119591319_119591498	chr12	119591319	119591498	+	0	NA	exon (ENST00000267260.4, exon 11 of 13)	exon (NM_194286, exon 11 of 13)	22881	ENST00000538405.1	105370024		XR_914592	ENSG00000256884	LOC105370024	-	uncharacterized LOC105370024	ncRNA
chr10_77842603_77843185	chr10	77842603	77843185	+	0	NA	intron (ENST00000372499.1, intron 4 of 5)	MER74A|LTR|ERVL	44175	ENST00000408305.1
chr1_91304340_91304642	chr1	91304340	91304642	+	0	NA	intron (ENST00000443802.1, intron 1 of 2)	Intergenic	-2773	ENST00000455680.1
chr19_14318052_14318313	chr19	14318052	14318313	+	0	NA	Intergenic	CpG-13106	-1183	ENST00000340736.6	22859	Hs.94229	NM_014921	ENSG00000072071	ADGRL1	CIRL1|CL1|LEC2|LPHN1	adhesion G protein-coupled receptor L1	protein-coding
chr16_30620787_30621003	chr16	30620787	30621003	+	0	NA	promoter-TSS (ENST00000564262.1)	non-coding (NR_073482, exon 2 of 3)	-89	ENST00000564262.1
chr17_6042478_6042698	chr17	6042478	6042698	+	0	NA	Intergenic	Intergenic	50595	ENST00000571062.1
chr6_21666499_21666734	chr6	21666499	21666734	+	0	NA	promoter-TSS (ENST00000606851.1)	promoter-TSS (NR_015410)	-59	ENST00000606851.1	401237	Hs.712707	NR_015410	ENSG00000272168	CASC15	LINC00340	cancer susceptibility candidate 15 (non-protein coding)	ncRNA
chr15_89653669_89654007	chr15	89653669	89654007	+	0	NA	intron (ENST00000565825.1, intron 5 of 5)	intron (NM_007011, intron 5 of 14)	-5897	ENST00000562073.1
chr3_34346773_34347011	chr3	34346773	34347011	+	0	NA	intron (ENST00000415991.1, intron 3 of 5)	LTR12_|LTR|ERV1	102156	ENST00000455974.1
chr2_72408860_72409129	chr2	72408860	72409129	+	0	NA	intron (ENST00000272427.6, intron 21 of 21)	intron (NM_015189, intron 21 of 21)	-33827	ENST00000001146.2	56603	Hs.91546	NM_019885	ENSG00000003137	CYP26B1	CYP26A2|P450RAI-2|P450RAI2|RHFCA	cytochrome P450, family 26, subfamily B, polypeptide 1	protein-coding
chr17_61524508_61524698	chr17	61524508	61524698	+	0	NA	promoter-TSS (ENST00000577989.1)	promoter-TSS (NM_001915)	-864	ENST00000360793.3	1534	Hs.355264	NM_001915	ENSG00000008283	CYB561	CYB561A1|FRRS2	cytochrome b561	protein-coding
chr7_15236166_15236696	chr7	15236166	15236696	+	0	NA	Intergenic	Intergenic	130599	ENST00000445093.1
chr19_2457051_2457328	chr19	2457051	2457328	+	0	NA	promoter-TSS (ENST00000325327.3)	promoter-TSS (NM_032737)	-195	ENST00000325327.3	84823	Hs.538286	NM_032737	ENSG00000176619	LMNB2	LAMB2|LMN2	lamin B2	protein-coding
chr17_45950298_45950524	chr17	45950298	45950524	+	0	NA	Intergenic	Intergenic	9353	ENST00000580282.1
chr5_133388228_133388520	chr5	133388228	133388520	+	0	NA	Intergenic	MER34|LTR|ERV1	29357	ENST00000603910.1
chr12_128222906_128223155	chr12	128222906	128223155	+	0	NA	Intergenic	Intergenic	82698	ENST00000541797.1
chr19_41695287_41695546	chr19	41695287	41695546	+	0	NA	Intergenic	Intergenic	1718	ENST00000581254.1
chr9_134223954_134224147	chr9	134223954	134224147	+	0	NA	Intergenic	L2b|LINE|L2	-45430	ENST00000405995.1
chr2_49307861_49308207	chr2	49307861	49308207	+	0	NA	intron (ENST00000419927.1, intron 1 of 7)	MER74A|LTR|ERVL	73538	ENST00000454032.1
chr1_112395933_112396252	chr1	112395933	112396252	+	0	NA	TTS (ENST00000439736.1)	TTS (NR_046783)	3435	ENST00000439736.1	100874295	Hs.738190	NR_046783	ENSG00000232558	KCND3-IT1	-	KCND3 intronic transcript 1	ncRNA
chr12_132037498_132037740	chr12	132037498	132037740	+	0	NA	Intergenic	MER41B|LTR|ERV1	44041	ENST00000541343.1
chr14_61114811_61115239	chr14	61114811	61115239	+	0	NA	intron (ENST00000554986.1, intron 1 of 1)	CpG	1155	ENST00000247182.6
chr4_121844188_121844472	chr4	121844188	121844472	+	0	NA	promoter-TSS (ENST00000264808.3)	promoter-TSS (NM_018699)	-305	ENST00000394435.2
chr2_198521415_198521616	chr2	198521415	198521616	+	0	NA	intron (ENST00000429081.1, intron 2 of 3)	intron (NM_144629, intron 1 of 8)	19204	ENST00000295049.4
chr22_25392749_25392942	chr22	25392749	25392942	+	0	NA	intron (ENST00000406486.4, intron 1 of 13)	LTR16A1|LTR|ERVL	-31096	ENST00000358431.3	85379	Hs.419171	NM_001145206	ENSG00000197077	KIAA1671	-	KIAA1671	protein-coding
chrX_80063668_80064086	chrX	80063668	80064086	+	0	NA	intron (ENST00000373275.4, intron 4 of 40)	intron (NM_153252, intron 4 of 40)	1305	ENST00000478415.1
chr12_124638607_124638865	chr12	124638607	124638865	+	0	NA	intron (ENST00000540762.2, intron 3 of 4)	MER1A|DNA|hAT-Charlie	-52038	ENST00000539391.1
chr3_58571045_58571341	chr3	58571045	58571341	+	0	NA	intron (ENST00000474531.1, intron 2 of 4)	intron (NM_001282714, intron 2 of 4)	1647	ENST00000447756.2
chr19_49471490_49471979	chr19	49471490	49471979	+	0	NA	TTS (ENST00000541188.1)	non-coding (NR_027763, exon 15 of 15)	2232	ENST00000594220.1
chr2_42329353_42329540	chr2	42329353	42329540	+	0	NA	Intergenic	CpG	47349	ENST00000480099.1
chr16_2265340_2265611	chr16	2265340	2265611	+	0	NA	promoter-TSS (ENST00000333503.7)	promoter-TSS (NM_001042371)	-667	ENST00000333503.7	283871	Hs.442634	NM_001042371	ENSG00000184207	PGP	PGPase	phosphoglycolate phosphatase	protein-coding
chr1_144340322_144340632	chr1	144340322	144340632	+	0	NA	intron (ENST00000538264.1, intron 1 of 1)	CpG	116	ENST00000433598.1
chr10_73723208_73723885	chr10	73723208	73723885	+	0	NA	promoter-TSS (ENST00000373115.4)	promoter-TSS (NM_004273)	-577	ENST00000373115.4	9469	Hs.158304	NM_004273	ENSG00000122863	CHST3	C6ST|C6ST1|HSD	carbohydrate (chondroitin 6) sulfotransferase 3	protein-coding
chr5_43483483_43483788	chr5	43483483	43483788	+	0	NA	promoter-TSS (ENST00000505645.1)	CpG	303	ENST00000500337.2
chr1_18436141_18436671	chr1	18436141	18436671	+	0	NA	intron (ENST00000251296.1, intron 1 of 9)	intron (NM_032880, intron 1 of 9)	2166	ENST00000251296.1	84966	Hs.212511	NM_032880	ENSG00000117154	IGSF21	-	immunoglobin superfamily, member 21	protein-coding
chr1_147071252_147071555	chr1	147071252	147071555	+	0	NA	promoter-TSS (ENST00000497938.1)	CpG	-585	ENST00000497938.1
chr12_8530354_8530664	chr12	8530354	8530664	+	0	NA	intron (ENST00000539348.1, intron 1 of 2)	intron (NR_024420, intron 1 of 1)	-3400	ENST00000537659.1
chrX_110811568_110811852	chrX	110811568	110811852	+	0	NA	Intergenic	MER101-int|LTR|ERV1	-47415	ENST00000581107.1
chr19_44172867_44173368	chr19	44172867	44173368	+	0	NA	promoter-TSS (ENST00000599546.1)	CpG	-645	ENST00000599892.1
chr4_77068985_77069270	chr4	77068985	77069270	+	0	NA	promoter-TSS (ENST00000506098.1)	CpG	-153	ENST00000506098.1
chr2_172949415_172949594	chr2	172949415	172949594	+	0	NA	promoter-TSS (ENST00000469444.2)	promoter-TSS (NM_178120)	27	ENST00000469444.2
chr15_41860457_41861009	chr15	41860457	41861009	+	0	NA	TTS (ENST00000560227.1)	intron (NM_006293, intron 8 of 18)	1156	ENST00000559815.1
chr13_22075898_22076136	chr13	22075898	22076136	+	0	NA	TTS (ENST00000480341.1)	MLT1I|LTR|ERVL-MaLR	1195	ENST00000479790.1
chr22_36784289_36784554	chr22	36784289	36784554	+	0	NA	promoter-TSS (ENST00000424761.1)	promoter-TSS (NM_002473)	-250	ENST00000424761.1
chr14_60975218_60976017	chr14	60975218	60976017	+	0	NA	promoter-TSS (ENST00000327720.5)	promoter-TSS (NM_007374)	-52	ENST00000327720.5
chr4_74570993_74571263	chr4	74570993	74571263	+	0	NA	Intergenic	Intergenic	-4891	ENST00000436089.1
chr7_1708615_1708883	chr7	1708615	1708883	+	0	NA	Intergenic	CpG	-19006	ENST00000424383.2	392617	Hs.42896	NM_001128636	ENSG00000225968	ELFN1	PPP1R28	extracellular leucine-rich repeat and fibronectin type III domain containing 1	protein-coding
chr2_184274467_184274797	chr2	184274467	184274797	+	0	NA	Intergenic	MER67D|LTR|ERV1	149262	ENST00000429574.1
chr17_64708254_64708619	chr17	64708254	64708619	+	0	NA	intron (ENST00000413366.3, intron 8 of 16)	intron (NM_002737, intron 8 of 16)	35946	ENST00000457168.2
chr7_75943731_75944020	chr7	75943731	75944020	+	0	NA	Intergenic	Intergenic	10981	ENST00000429938.1
chr3_195598721_195598939	chr3	195598721	195598939	+	0	NA	TTS (ENST00000486523.1)	intron (NM_005781, intron 10 of 14)	423	ENST00000416152.1
chr9_90112364_90112815	chr9	90112364	90112815	+	0	NA	promoter-TSS (ENST00000472284.1)	promoter-TSS (NM_004938)	-7	ENST00000472284.1	1612	Hs.380277	NM_004938	ENSG00000196730	DAPK1	DAPK	death-associated protein kinase 1	protein-coding
chr6_6725609_6725797	chr6	6725609	6725797	+	0	NA	Intergenic	Intergenic	-14468	ENST00000432823.2
chr2_238550806_238551633	chr2	238550806	238551633	+	0	NA	intron (ENST00000465870.1, intron 1 of 3)	L1M3e|LINE|L1	14969	ENST00000465870.1
chr1_23882155_23882964	chr1	23882155	23882964	+	0	NA	Intergenic	Intergenic	3007	ENST00000463312.1
chr20_33464657_33464975	chr20	33464657	33464975	+	0	NA	intron (ENST00000484354.1, intron 1 of 2)	intron (NM_001076552, intron 1 of 18)	391	ENST00000476922.1
chr12_118558401_118558651	chr12	118558401	118558651	+	0	NA	intron (ENST00000539956.1, intron 3 of 3)	LTR29|LTR|ERV1	396	ENST00000321694.5
chr2_175636488_175636782	chr2	175636488	175636782	+	0	NA	intron (ENST00000442996.1, intron 3 of 3)	L2|LINE|L2	-7435	ENST00000348749.5	1134	Hs.434479	NM_000079	ENSG00000138435	CHRNA1	ACHRA|ACHRD|CHRNA|CMS1A|CMS1B|CMS2A|FCCMS|SCCMS	cholinergic receptor, nicotinic alpha 1	protein-coding
chr11_92764707_92764920	chr11	92764707	92764920	+	0	NA	Intergenic	Intergenic	21180	ENST00000463604.1
chr5_282738_283768	chr5	282738	283768	+	0	NA	intron (ENST00000506909.1, intron 2 of 4)	D20S16|Satellite|Satellite	7183	ENST00000504656.1
chr2_108566426_108566680	chr2	108566426	108566680	+	0	NA	Intergenic	Intergenic	-28849	ENST00000458090.1
chr7_143187930_143188166	chr7	143187930	143188166	+	0	NA	intron (ENST00000429289.1, intron 2 of 4)	intron (NR_033897, intron 2 of 4)	-1553	ENST00000441404.1
chr2_201247848_201248040	chr2	201247848	201248040	+	0	NA	intron (ENST00000423749.1, intron 3 of 6)	MER33|DNA|hAT-Charlie	-3954	ENST00000581684.1
chr6_99872652_99872860	chr6	99872652	99872860	+	0	NA	promoter-TSS (ENST00000418945.1)	promoter-TSS (NR_125843)	-42	ENST00000418945.1
chr2_169029415_169029632	chr2	169029415	169029632	+	0	NA	intron (ENST00000355999.4, intron 2 of 17)	MER5B|DNA|hAT-Charlie	59207	ENST00000458411.1
chr10_59658030_59658257	chr10	59658030	59658257	+	0	NA	Intergenic	LTR9|LTR|ERV1	-56912	ENST00000435086.1
chr2_137086065_137086370	chr2	137086065	137086370	+	0	NA	TTS (ENST00000392399.3)	Intergenic	1266	ENST00000392399.3
chr17_6399276_6399618	chr17	6399276	6399618	+	0	NA	intron (ENST00000421306.3, intron 3 of 18)	LTR33|LTR|ERVL	-14298	ENST00000572795.1
chr1_151267697_151267941	chr1	151267697	151267941	+	0	NA	promoter-TSS (ENST00000446339.1)	intron (NM_002651, intron 10 of 12)	-870	ENST00000446339.1
chr3_133380528_133380843	chr3	133380528	133380843	+	0	NA	promoter-TSS (ENST00000460564.1)	promoter-TSS (NM_007027)	52	ENST00000260810.5	11073	Hs.593379	NM_007027	ENSG00000163781	TOPBP1	TOP2BP1	topoisomerase (DNA) II binding protein 1	protein-coding
chrX_66764864_66765236	chrX	66764864	66765236	+	0	NA	promoter-TSS (ENST00000396044.3)	exon (NM_000044, exon 1 of 8)	64	ENST00000396044.3
chr6_10422276_10422591	chr6	10422276	10422591	+	0	NA	TTS (ENST00000420389.1)	CpG	-2541	ENST00000473652.1
chr16_11409375_11409761	chr16	11409375	11409761	+	0	NA	TTS (ENST00000362798.1)	Intergenic	644	ENST00000362798.1
chr4_176920090_176920293	chr4	176920090	176920293	+	0	NA	intron (ENST00000512509.1, intron 1 of 4)	intron (NR_048571, intron 1 of 5)	3292	ENST00000280187.7	2823	Hs.75819	NM_005277	ENSG00000150625	GPM6A	GPM6|M6A	glycoprotein M6A	protein-coding
chr22_39359354_39359533	chr22	39359354	39359533	+	0	NA	TTS (ENST00000249116.2)	TTS (NM_145699)	5916	ENST00000488758.1
chr2_234771031_234771261	chr2	234771031	234771261	+	0	NA	Intergenic	MLT2B1|LTR|ERVL	5730	ENST00000440028.2
chr22_27041145_27041693	chr22	27041145	27041693	+	0	NA	promoter-TSS (ENST00000421867.1)	Intergenic	-119	ENST00000425548.1
chr1_94286315_94286499	chr1	94286315	94286499	+	0	NA	intron (ENST00000469315.1, intron 1 of 2)	MER21C|LTR|ERVL	24861	ENST00000469315.1
chr16_57126688_57126928	chr16	57126688	57126928	+	0	NA	promoter-TSS (ENST00000565829.1)	CpG	289	ENST00000535318.2
chr7_141131076_141131322	chr7	141131076	141131322	+	0	NA	promoter-TSS (ENST00000566521.1)	intron (NM_001195278, intron 2 of 3)	-131	ENST00000566521.1
chr3_71694372_71694706	chr3	71694372	71694706	+	0	NA	Intergenic	L2a|LINE|L2	60445	ENST00000604491.1
chr3_164910571_164910951	chr3	164910571	164910951	+	0	NA	intron (ENST00000497724.1, intron 1 of 1)	intron (NM_014926, intron 1 of 1)	3029	ENST00000475390.1	22865	Hs.101745	NM_014926	ENSG00000121871	SLITRK3	-	SLIT and NTRK-like family, member 3	protein-coding
chr11_71054658_71054871	chr11	71054658	71054871	+	0	NA	Intergenic	Intergenic	64054	ENST00000460880.1
chr2_85980669_85980957	chr2	85980669	85980957	+	0	NA	promoter-TSS (ENST00000306279.3)	promoter-TSS (NM_032827)	-204	ENST00000306279.3
chr21_16594344_16594633	chr21	16594344	16594633	+	0	NA	Intergenic	Intergenic	155097	ENST00000449746.1
chr7_25772255_25772583	chr7	25772255	25772583	+	0	NA	intron (ENST00000456777.1, intron 1 of 3)	LTR9B|LTR|ERV1	18195	ENST00000456777.1
chr6_18186363_18186763	chr6	18186363	18186763	+	0	NA	intron (ENST00000297792.5, intron 8 of 17)	intron (NM_153042, intron 8 of 17)	544	ENST00000449850.1
chr9_26604260_26604549	chr9	26604260	26604549	+	0	NA	Intergenic	MLT2B4|LTR|ERVL	9719	ENST00000582085.1
chr16_61991107_61991286	chr16	61991107	61991286	+	0	NA	intron (ENST00000585315.1, intron 2 of 10)	intron (NM_001796, intron 2 of 11)	-38578	ENST00000577228.1
chr7_73867692_73867919	chr7	73867692	73867919	+	0	NA	promoter-TSS (ENST00000424337.2)	promoter-TSS (NM_001199207)	-315	ENST00000265755.3	9569	Hs.647056	NM_005685	ENSG00000006704	GTF2IRD1	BEN|CREAM1|GTF3|MUSTRD1|RBAP2|WBS|WBSCR11|WBSCR12|hMusTRD1alpha1	GTF2I repeat domain containing 1	protein-coding
chr5_139080713_139081178	chr5	139080713	139081178	+	0	NA	intron (ENST00000515296.1, intron 2 of 5)	Intergenic	16715	ENST00000515296.1
chr3_48231882_48232125	chr3	48231882	48232125	+	0	NA	Intergenic	Intergenic	-2111	ENST00000437972.1
chr2_31647526_31647720	chr2	31647526	31647720	+	0	NA	Intergenic	Intergenic	-10042	ENST00000379416.3	7498	Hs.250	NM_000379	ENSG00000158125	XDH	XO|XOR	xanthine dehydrogenase	protein-coding
chr19_36980243_36980539	chr19	36980243	36980539	+	0	NA	promoter-TSS (ENST00000480361.1)	promoter-TSS (NM_001145343)	17	ENST00000424129.2
chr5_179509939_179510648	chr5	179509939	179510648	+	0	NA	Intergenic	Intergenic	3745	ENST00000518368.1
chr11_118272462_118272756	chr11	118272462	118272756	+	0	NA	promoter-TSS (ENST00000531742.1)	intron (NM_006476, intron 1 of 2)	1	ENST00000534438.1
chr5_150537440_150537663	chr5	150537440	150537663	+	0	NA	promoter-TSS (ENST00000354546.5)	promoter-TSS (NM_001155)	-108	ENST00000354546.5	309	Hs.412117	NM_001155	ENSG00000197043	ANXA6	ANX6|CBP68	annexin A6	protein-coding
chr3_81476039_81476284	chr3	81476039	81476284	+	0	NA	Intergenic	Intergenic	-58989	ENST00000467059.1
chr9_98529273_98529552	chr9	98529273	98529552	+	0	NA	intron (ENST00000433656.2, intron 2 of 3)	Intergenic	-5193	ENST00000600140.1
chr5_10310645_10310892	chr5	10310645	10310892	+	0	NA	Intergenic	Intergenic	-2630	ENST00000296658.3
chr18_56514578_56515451	chr18	56514578	56515451	+	0	NA	Intergenic	Intergenic	-14818	ENST00000336078.4	55205	Hs.529023	NM_018181	ENSG00000074657	ZNF532	-	zinc finger protein 532	protein-coding
chr2_88750825_88751054	chr2	88750825	88751054	+	0	NA	intron (ENST00000428390.1, intron 2 of 2)	intron (NM_001135649, intron 1 of 1)	1114	ENST00000428390.1
chr19_40790542_40790748	chr19	40790542	40790748	+	0	NA	promoter-TSS (ENST00000423127.1)	intron (NM_001243027, intron 1 of 13)	84	ENST00000423127.1
chr11_8721464_8721673	chr11	8721464	8721673	+	0	NA	TTS (ENST00000526701.1)	intron (NM_005418, intron 17 of 22)	-1001	ENST00000532162.1
chr17_44019830_44020056	chr17	44019830	44020056	+	0	NA	intron (ENST00000262410.5, intron 1 of 13)	intron (NM_001203251, intron 1 of 9)	-19761	ENST00000574436.1
chr17_46178915_46179165	chr17	46178915	46179165	+	0	NA	promoter-TSS (ENST00000402583.1)	promoter-TSS (NM_001127228)	-157	ENST00000225603.4	10951	Hs.77254	NM_006807	ENSG00000108468	CBX1	CBX|HP1-BETA|HP1Hs-beta|HP1Hsbeta|M31|MOD1|p25beta	chromobox homolog 1	protein-coding
chr1_244532919_244533098	chr1	244532919	244533098	+	0	NA	intron (ENST00000366537.1, intron 2 of 4)	LTR9|LTR|ERV1	-8806	ENST00000470211.1
chr17_9680974_9681198	chr17	9680974	9681198	+	0	NA	intron (ENST00000571771.1, intron 1 of 2)	MER113|DNA|hAT-Charlie	2152	ENST00000571771.1
chr17_61752673_61753081	chr17	61752673	61753081	+	0	NA	intron (ENST00000585302.1, intron 3 of 6)	intron (NM_203351, intron 7 of 16)	8531	ENST00000585302.1
chr14_96969109_96969387	chr14	96969109	96969387	+	0	NA	promoter-TSS (ENST00000569214.1)	promoter-TSS (NM_001293628)	60	ENST00000555626.1
chr8_38300000_38300330	chr8	38300000	38300330	+	0	NA	intron (ENST00000335922.5, intron 2 of 18)	intron (NM_001174064, intron 2 of 18)	-6983	ENST00000488192.1
chr8_129326101_129326394	chr8	129326101	129326394	+	0	NA	Intergenic	Intergenic	93497	ENST00000364912.1
chr6_54712197_54712458	chr6	54712197	54712458	+	0	NA	intron (ENST00000306858.7, intron 1 of 4)	intron (NM_001010872, intron 1 of 4)	758	ENST00000306858.7
chr10_95040709_95040947	chr10	95040709	95040947	+	0	NA	Intergenic	Intergenic	3487	ENST00000394133.2
chr12_44822535_44822965	chr12	44822535	44822965	+	0	NA	Intergenic	Intergenic	94668	ENST00000547636.1
chr3_147059462_147059978	chr3	147059462	147059978	+	0	NA	intron (ENST00000473299.1, intron 2 of 5)	Intergenic	28723	ENST00000473299.1
chr21_44829619_44829938	chr21	44829619	44829938	+	0	NA	Intergenic	Intergenic	12107	ENST00000478426.1
chr4_40527815_40528159	chr4	40527815	40528159	+	0	NA	intron (ENST00000505414.1, intron 2 of 3)	intron (NM_001098634, intron 2 of 6)	-9997	ENST00000381795.6	54502	Hs.518727	NM_019027	ENSG00000163694	RBM47	NET18	RNA binding motif protein 47	protein-coding
chr6_90388306_90388499	chr6	90388306	90388499	+	0	NA	exon (ENST00000369393.3, exon 75 of 102)	exon (NM_014611, exon 75 of 102)	5214	ENST00000438877.1
chr5_178920084_178920279	chr5	178920084	178920279	+	0	NA	Intergenic	Intergenic	22399	ENST00000520758.1
chr2_101947042_101947238	chr2	101947042	101947238	+	0	NA	Intergenic	Intergenic	21228	ENST00000578474.1	100847007		NR_049881	ENSG00000264857	MIR5696	-	microRNA 5696	ncRNA
chr5_24208995_24209221	chr5	24208995	24209221	+	0	NA	Intergenic	Intergenic	38629	ENST00000514047.1
chr5_149109906_149110372	chr5	149109906	149110372	+	0	NA	intron (ENST00000394320.3, intron 1 of 10)	CpG	265	ENST00000309241.5	133522	Hs.483816	NM_133263	ENSG00000155846	PPARGC1B	ERRL1|PERC|PGC-1(beta)|PGC1B	peroxisome proliferator-activated receptor gamma, coactivator 1 beta	protein-coding
chr15_75546450_75546819	chr15	75546450	75546819	+	0	NA	Intergenic	Intergenic	-1359	ENST00000567275.2
chr3_75834331_75834788	chr3	75834331	75834788	+	0	NA	promoter-TSS (ENST00000468296.1)	promoter-TSS (NM_001128223)	111	ENST00000491507.1
chr1_27853746_27853981	chr1	27853746	27853981	+	0	NA	intron (ENST00000443579.1, intron 1 of 1)	Intergenic	1547	ENST00000443579.1
chr15_81270050_81270250	chr15	81270050	81270250	+	0	NA	exon (ENST00000261758.4, exon 3 of 3)	3' UTR (NM_015154, exon 3 of 3)	1004	ENST00000560244.1
chr10_16284951_16285273	chr10	16284951	16285273	+	0	NA	Intergenic	L1MCa|LINE|L1	-35186	ENST00000364390.1
chrX_148586701_148586953	chrX	148586701	148586953	+	0	NA	promoter-TSS (ENST00000466323.1)	promoter-TSS (NM_000202)	-17	ENST00000428056.2
chr11_10388056_10388337	chr11	10388056	10388337	+	0	NA	intron (ENST00000532966.1, intron 1 of 1)	intron (NR_103765, intron 2 of 3)	9376	ENST00000532966.1
chr8_65196366_65196568	chr8	65196366	65196568	+	0	NA	intron (ENST00000523191.1, intron 1 of 5)	intron (NR_125826, intron 1 of 4)	-43404	ENST00000524360.1
chr19_10380227_10380537	chr19	10380227	10380537	+	0	NA	intron (ENST00000592893.1, intron 1 of 2)	CpG	-1129	ENST00000264832.3	3383	Hs.643447	NM_000201	ENSG00000090339	ICAM1	BB2|CD54|P3.58	intercellular adhesion molecule 1	protein-coding
chr15_69409989_69410267	chr15	69409989	69410267	+	0	NA	Intergenic	intron (NR_031680, intron 3 of 4)	36909	ENST00000559870.1
chr8_97345630_97345817	chr8	97345630	97345817	+	0	NA	exon (ENST00000517309.1, exon 13 of 13)	exon (NM_001290225, exon 11 of 11)	3178	ENST00000517982.1
chr1_155054112_155054371	chr1	155054112	155054371	+	0	NA	intron (ENST00000368408.3, intron 1 of 4)	CpG	2856	ENST00000418360.2
chr12_63078564_63078823	chr12	63078564	63078823	+	0	NA	intron (ENST00000228705.6, intron 8 of 9)	intron (NM_020700, intron 8 of 9)	26090	ENST00000480482.2
chr15_75745319_75745615	chr15	75745319	75745615	+	0	NA	intron (ENST00000568190.1, intron 1 of 4)	CpG-8103	-1380	ENST00000565264.1
chr14_93552190_93552524	chr14	93552190	93552524	+	0	NA	intron (ENST00000557309.1, intron 2 of 6)	intron (NM_001142593, intron 2 of 10)	18560	ENST00000553639.1	319085	Hs.612888	NR_002808	ENSG00000258730	ITPK1-AS1	C14orf85|ITPK1-AS|ITPK1AS|NCRNA00203	ITPK1 antisense RNA 1	ncRNA
chr6_129058130_129058356	chr6	129058130	129058356	+	0	NA	Intergenic	MLT2B3|LTR|ERVL	24710	ENST00000365330.1
chr2_23830455_23830665	chr2	23830455	23830665	+	0	NA	intron (ENST00000489446.1, intron 2 of 3)	MER1B|DNA|hAT-Charlie	-34702	ENST00000288548.5
chr10_98069672_98069893	chr10	98069672	98069893	+	0	NA	intron (ENST00000371174.2, intron 1 of 10)	MER67B|LTR|ERV1	-3330	ENST00000454484.2
chr10_135045805_135046105	chr10	135045805	135046105	+	0	NA	TTS (ENST00000304477.2)	TTS (NM_003577)	2177	ENST00000304477.2	8433	Hs.458406	NM_003577	ENSG00000171794	UTF1	-	undifferentiated embryonic cell transcription factor 1	protein-coding
chr10_103533920_103534151	chr10	103533920	103534151	+	0	NA	intron (ENST00000347978.2, intron 3 of 4)	intron (NM_033163, intron 4 of 5)	1622	ENST00000485728.1
chr6_167641520_167641768	chr6	167641520	167641768	+	0	NA	Intergenic	HUERS-P1-int|LTR|ERV1	12324	ENST00000454185.1
chr17_40332041_40332383	chr17	40332041	40332383	+	0	NA	intron (ENST00000607371.1, intron 1 of 16)	intron (NM_012285, intron 1 of 16)	887	ENST00000607371.1
chr20_31343866_31344470	chr20	31343866	31344470	+	0	NA	Intergenic	MIRc|SINE|MIR	-6023	ENST00000328111.2	1789	Hs.643024	NM_006892	ENSG00000088305	DNMT3B	ICF|ICF1|M.HsaIIIB	DNA (cytosine-5-)-methyltransferase 3 beta	protein-coding
chr3_57261556_57261735	chr3	57261556	57261735	+	0	NA	promoter-TSS (ENST00000288266.3)	promoter-TSS (NM_012096)	-120	ENST00000288266.3	26060	Hs.476415	NM_012096	ENSG00000157500	APPL1	APPL|DIP13alpha	adaptor protein, phosphotyrosine interaction, PH domain and leucine zipper containing 1	protein-coding
chrX_90255457_90255642	chrX	90255457	90255642	+	0	NA	Intergenic	MER77|LTR|ERVL	-307231	ENST00000418369.1
chr17_61523173_61523523	chr17	61523173	61523523	+	0	NA	exon (ENST00000392976.1, exon 1 of 6)	5' UTR (NM_001017916, exon 1 of 6)	197	ENST00000392976.1	1534	Hs.355264	NM_001915	ENSG00000008283	CYB561	CYB561A1|FRRS2	cytochrome b561	protein-coding
chr15_31685204_31685419	chr15	31685204	31685419	+	0	NA	promoter-TSS (ENST00000558225.1)	CpG	265	ENST00000500533.2
chr9_2241980_2242212	chr9	2241980	2242212	+	0	NA	Intergenic	CpG	-12855	ENST00000585082.1
chr5_54529443_54529622	chr5	54529443	54529622	+	0	NA	promoter-TSS (ENST00000501463.2)	promoter-TSS (NM_021147)	-24	ENST00000282572.4	10309	Hs.3041	NM_021147	ENSG00000152669	CCNO	CCNU|CILD29|UDG2	cyclin O	protein-coding
chrX_111814518_111814773	chrX	111814518	111814773	+	0	NA	Intergenic	Intergenic	-90240	ENST00000363566.1
chr8_42752893_42753199	chr8	42752893	42753199	+	0	NA	promoter-TSS (ENST00000524954.1)	CpG	-613	ENST00000524954.1
chrX_33452386_33452757	chrX	33452386	33452757	+	0	NA	Intergenic	Intergenic	23510	ENST00000399993.2
chr9_126767784_126768011	chr9	126767784	126768011	+	0	NA	TTS (ENST00000453529.2)	Intergenic	3778	ENST00000453529.2
chr2_173292808_173293115	chr2	173292808	173293115	+	0	NA	exon (ENST00000441212.1, exon 1 of 2)	CpG	370	ENST00000441212.1
chr14_59974172_59974395	chr14	59974172	59974395	+	0	NA	intron (ENST00000554253.1, intron 4 of 5)	intron (NM_001164399, intron 19 of 19)	3148	ENST00000553317.1
chr8_103389333_103389618	chr8	103389333	103389618	+	0	NA	intron (ENST00000521922.1, intron 1 of 58)	intron (NM_015902, intron 1 of 58)	11388	ENST00000459247.1
chr6_3411146_3411419	chr6	3411146	3411419	+	0	NA	intron (ENST00000497691.1, intron 2 of 11)	intron (NM_015482, intron 2 of 9)	28370	ENST00000467177.1
chr7_147697153_147697443	chr7	147697153	147697443	+	0	NA	intron (ENST00000361727.3, intron 15 of 23)	intron (NM_014141, intron 15 of 23)	60202	ENST00000469290.2
chr14_21296401_21296636	chr14	21296401	21296636	+	0	NA	Intergenic	LTR10F|LTR|ERV1	-25081	ENST00000397967.4
chr2_223171964_223172143	chr2	223171964	223172143	+	0	NA	Intergenic	Intergenic	4356	ENST00000440903.1
chr2_121497118_121497315	chr2	121497118	121497315	+	0	NA	intron (ENST00000418323.1, intron 1 of 2)	Intergenic	3393	ENST00000418323.1
chr19_51505292_51505582	chr19	51505292	51505582	+	0	NA	promoter-TSS (ENST00000599710.1)	promoter-TSS (NM_001281431)	-479	ENST00000320838.5	11202	Hs.104570	NM_007196	ENSG00000129455	KLK8	HNP|NP|NRPN|PRSS19|TADG14	kallikrein related peptidase 8	protein-coding
chr3_46616838_46617491	chr3	46616838	46617491	+	0	NA	intron (ENST00000542931.1, intron 1 of 5)	intron (NM_001174136, intron 1 of 5)	1119	ENST00000542931.1	6997	Hs.385870	NM_003212	ENSG00000241186	TDGF1	CR|CRGF|CRIPTO	teratocarcinoma-derived growth factor 1	protein-coding
chr12_104775539_104775732	chr12	104775539	104775732	+	0	NA	Intergenic	Intergenic	47730	ENST00000525265.1
chr1_218667942_218668188	chr1	218667942	218668188	+	0	NA	Intergenic	intron (NR_031644, intron 2 of 6)	-15373	ENST00000443836.1
chr2_119079511_119079795	chr2	119079511	119079795	+	0	NA	Intergenic	Intergenic	-135691	ENST00000449819.1
chr7_152241072_152241289	chr7	152241072	152241289	+	0	NA	Intergenic	Intergenic	46846	ENST00000427666.1
chr20_49261913_49262365	chr20	49261913	49262365	+	0	NA	intron (ENST00000452336.1, intron 1 of 2)	intron (NR_111906, intron 1 of 2)	131	ENST00000452336.1	100506175	Hs.658270	NR_111906	ENSG00000234693	LOC100506175	-	uncharacterized LOC100506175	ncRNA
chr5_150158203_150158592	chr5	150158203	150158592	+	0	NA	exon (ENST00000526627.1, exon 1 of 2)	5' UTR (NM_032947, exon 1 of 2)	530	ENST00000600109.1
chr17_36607629_36607903	chr17	36607629	36607903	+	0	NA	exon (ENST00000582649.1, exon 2 of 2)	intron (NM_001199417, intron 1 of 23)	166	ENST00000581922.1
chr7_131630110_131630370	chr7	131630110	131630370	+	0	NA	intron (ENST00000415393.1, intron 5 of 5)	CpG	-29159	ENST00000517040.1
chr19_49636695_49636931	chr19	49636695	49636931	+	0	NA	intron (ENST00000602351.1, intron 8 of 27)	intron (NR_103842, intron 9 of 28)	4976	ENST00000602726.1
chr6_10555735_10556007	chr6	10555735	10556007	+	0	NA	promoter-TSS (ENST00000316170.3)	promoter-TSS (NM_001491)	-369	ENST00000316170.3	2651	Hs.519884	NM_001491	ENSG00000111846	GCNT2	CCAT|CTRCT13|GCNT2C|GCNT5|IGNT|II|NACGT1|NAGCT1|ULG3|bA360O19.2|bA421M1.1	glucosaminyl (N-acetyl) transferase 2, I-branching enzyme (I blood group)	protein-coding
chr1_161696068_161696259	chr1	161696068	161696259	+	0	NA	exon (ENST00000495397.1, exon 1 of 2)	CpG	472	ENST00000495397.1
chr4_28684499_28684690	chr4	28684499	28684690	+	0	NA	Intergenic	Intergenic	-28226	ENST00000496350.2
chr12_6874812_6875515	chr12	6874812	6875515	+	0	NA	promoter-TSS (ENST00000389462.4)	promoter-TSS (NM_002824)	-378	ENST00000389462.4
chr14_65168371_65168552	chr14	65168371	65168552	+	0	NA	Intergenic	Intergenic	-2359	ENST00000555982.1
chr3_184080725_184081018	chr3	184080725	184081018	+	0	NA	promoter-TSS (ENST00000429568.1)	intron (NM_001278700, intron 1 of 4)	81	ENST00000430783.1	5437	Hs.432574	NM_006232	ENSG00000163882	POLR2H	RPABC3|RPB17|RPB8	polymerase (RNA) II (DNA directed) polypeptide H	protein-coding
chr15_75549429_75549627	chr15	75549429	75549627	+	0	NA	Intergenic	MER5A|DNA|hAT-Charlie	-1412	ENST00000300576.5
chr1_26745350_26745607	chr1	26745350	26745607	+	0	NA	intron (ENST00000326279.6, intron 2 of 3)	intron (NM_024674, intron 2 of 3)	8170	ENST00000254231.4
chr18_52058586_52058865	chr18	52058586	52058865	+	0	NA	Intergenic	MER76|LTR|ERVL	6921	ENST00000581715.1
chr1_34653589_34653835	chr1	34653589	34653835	+	0	NA	intron (ENST00000488417.1, intron 1 of 6)	MER5A|DNA|hAT-Charlie	10441	ENST00000488417.1
chr9_97587748_97588051	chr9	97587748	97588051	+	0	NA	TTS (ENST00000437846.1)	intron (NM_032823, intron 5 of 14)	1345	ENST00000437846.1
chr6_16059799_16060101	chr6	16059799	16060101	+	0	NA	Intergenic	Intergenic	-47903	ENST00000408034.1
chr19_35633237_35633542	chr19	35633237	35633542	+	0	NA	promoter-TSS (ENST00000493050.1)	promoter-TSS (NM_022006)	-34	ENST00000493050.1
chr18_12377660_12377918	chr18	12377660	12377918	+	0	NA	promoter-TSS (ENST00000590811.1)	promoter-TSS (NM_006796)	-476	ENST00000269143.3	10939	Hs.726355	NM_006796	ENSG00000141385	AFG3L2	SCA28|SPAX5	AFG3-like AAA ATPase 2	protein-coding
chr22_42142670_42142934	chr22	42142670	42142934	+	0	NA	promoter-TSS (ENST00000384086.1)	intron (NM_152513, intron 14 of 30)	-514	ENST00000384086.1
chr5_76103911_76104528	chr5	76103911	76104528	+	0	NA	Intergenic	Intergenic	-10539	ENST00000514165.1
chr22_49312014_49312444	chr22	49312014	49312444	+	0	NA	Intergenic	Intergenic	23500	ENST00000380981.2
chr7_92219032_92219640	chr7	92219032	92219640	+	0	NA	promoter-TSS (ENST00000456502.1)	promoter-TSS (NM_001288584)	8	ENST00000456502.1
chr1_156677965_156678250	chr1	156677965	156678250	+	0	NA	Intergenic	Intergenic	-2499	ENST00000368220.1
chr9_40553158_40553529	chr9	40553158	40553529	+	0	NA	intron (ENST00000399669.2, intron 3 of 8)	Intergenic	36537	ENST00000577458.1
chr19_45907259_45907640	chr19	45907259	45907640	+	0	NA	intron (ENST00000592134.1, intron 1 of 3)	intron (NM_001142502, intron 1 of 12)	847	ENST00000360957.5	10848	Hs.466937	NM_006663	ENSG00000104881	PPP1R13L	IASPP|NKIP1|RAI|RAI4	protein phosphatase 1, regulatory subunit 13 like	protein-coding
chr6_33974171_33974369	chr6	33974171	33974369	+	0	NA	Intergenic	Intergenic	-6442	ENST00000408770.1	100302123		NR_031681	ENSG00000221697	MIR1275	MIRN1275|hsa-mir-1275|mir-1275	microRNA 1275	ncRNA
chr1_16084347_16084526	chr1	16084347	16084526	+	0	NA	promoter-TSS (ENST00000483633.2)	promoter-TSS (NM_017556)	-5	ENST00000510929.1
chr11_734947_735133	chr11	734947	735133	+	0	NA	Intergenic	CpG	-7993	ENST00000527021.2
chr15_26694552_26694750	chr15	26694552	26694750	+	0	NA	Intergenic	Intergenic	16130	ENST00000450324.1
chr7_30603848_30604118	chr7	30603848	30604118	+	0	NA	promoter-TSS (ENST00000580902.1)	intron (NR_038889, intron 3 of 6)	250	ENST00000355837.4
chr1_234916103_234916413	chr1	234916103	234916413	+	0	NA	Intergenic	Intergenic	56469	ENST00000437601.2	100506810	Hs.586634	NR_038856	ENSG00000227630	LINC01132	-	long intergenic non-protein coding RNA 1132	ncRNA
chr2_113033564_113033748	chr2	113033564	113033748	+	0	NA	intron (ENST00000343936.4, intron 1 of 11)	GC_rich|Low_complexity|Low_complexity	478	ENST00000343936.4
chr15_66472486_66472708	chr15	66472486	66472708	+	0	NA	intron (ENST00000409699.2, intron 1 of 22)	intron (NM_032445, intron 1 of 22)	73398	ENST00000395614.1
chr12_6009979_6010158	chr12	6009979	6010158	+	0	NA	intron (ENST00000356134.5, intron 3 of 26)	intron (NM_001278597, intron 3 of 25)	-19096	ENST00000541487.1
chr5_43067014_43067262	chr5	43067014	43067262	+	0	NA	promoter-TSS (ENST00000499046.1)	promoter-TSS (NR_034127)	383	ENST00000503152.1	648987	Hs.649468	NR_034085	ENSG00000177738	LOC648987	-	uncharacterized LOC648987	ncRNA
chr20_31766729_31766940	chr20	31766729	31766940	+	0	NA	intron (ENST00000253362.2, intron 6 of 8)	intron (NM_080574, intron 6 of 8)	-8363	ENST00000417727.1
chr12_58005067_58005563	chr12	58005067	58005563	+	0	NA	promoter-TSS (ENST00000286494.4)	promoter-TSS (NM_182947)	97	ENST00000286494.4	115557	Hs.61581	NM_133483	ENSG00000240771	ARHGEF25	GEFT|p63RhoGEF	Rho guanine nucleotide exchange factor 25	protein-coding
chr17_64773885_64774138	chr17	64773885	64774138	+	0	NA	intron (ENST00000413366.3, intron 14 of 16)	intron (NM_002737, intron 14 of 16)	-9179	ENST00000385208.1	693219		NR_030364	ENSG00000207943	MIR634	MIRN634|hsa-mir-634	microRNA 634	ncRNA
chr17_1389200_1389640	chr17	1389200	1389640	+	0	NA	promoter-TSS (ENST00000438665.2)	promoter-TSS (NM_001080950)	75	ENST00000575158.1
chr8_21989483_21989710	chr8	21989483	21989710	+	0	NA	promoter-TSS (ENST00000381418.4)	Intergenic	-215	ENST00000381418.4	55806	Hs.272367	NM_005144	ENSG00000168453	HR	ALUNC|AU|HSA277165|HYPT4|MUHH|MUHH1	hair growth associated	protein-coding
chr14_23624323_23624521	chr14	23624323	23624521	+	0	NA	promoter-TSS (ENST00000422941.2)	promoter-TSS (NM_001267037)	96	ENST00000339733.5	23428	Hs.596643	NM_012244	ENSG00000092068	SLC7A8	LAT2|LPI-PC1	solute carrier family 7 (amino acid transporter light chain, L system), member 8	protein-coding
chr8_26724819_26725011	chr8	26724819	26725011	+	0	NA	promoter-TSS (ENST00000380573.3)	Intergenic	-125	ENST00000380573.3
chr3_76252861_76253080	chr3	76252861	76253080	+	0	NA	intron (ENST00000487694.3, intron 2 of 26)	Intergenic	-107277	ENST00000475034.1
chr9_35815254_35815504	chr9	35815254	35815504	+	0	NA	promoter-TSS (ENST00000474908.1)	promoter-TSS (NM_032593)	-28	ENST00000474848.2
chr19_8381859_8382137	chr19	8381859	8382137	+	0	NA	promoter-TSS (ENST00000601258.1)	intron (NM_005001, intron 2 of 3)	-302	ENST00000601258.1
chr6_147769586_147770208	chr6	147769586	147770208	+	0	NA	Intergenic	LTR9B|LTR|ERV1	41872	ENST00000401504.2
chr5_137160892_137161156	chr5	137160892	137161156	+	0	NA	intron (ENST00000514616.1, intron 4 of 4)	L2c|LINE|L2	17124	ENST00000503807.1
chr17_40171627_40172113	chr17	40171627	40172113	+	0	NA	promoter-TSS (ENST00000393885.4)	promoter-TSS (NM_017595)	-199	ENST00000393885.4
chr4_160457960_160458198	chr4	160457960	160458198	+	0	NA	Intergenic	L1M3de|LINE|L1	-29899	ENST00000516170.1
chr2_176971289_176971733	chr2	176971289	176971733	+	0	NA	promoter-TSS (ENST00000249504.5)	promoter-TSS (NM_021192)	-503	ENST00000249504.5	3237	Hs.421136	NM_021192	ENSG00000128713	HOXD11	HOX4|HOX4F	homeobox D11	protein-coding
chr4_74864477_74864664	chr4	74864477	74864664	+	0	NA	promoter-TSS (ENST00000296027.4)	promoter-TSS (NM_002994)	-74	ENST00000296027.4	6374	Hs.89714	NM_002994	ENSG00000163735	CXCL5	ENA-78|SCYB5	chemokine (C-X-C motif) ligand 5	protein-coding
chr11_94965399_94965614	chr11	94965399	94965614	+	0	NA	promoter-TSS (ENST00000543573.1)	5' UTR (NM_001271594, exon 1 of 9)	133	ENST00000537480.1
chr10_13391765_13392120	chr10	13391765	13392120	+	0	NA	Intergenic	L2|LINE|L2	-1645	ENST00000327347.5	22929	Hs.124027	NM_012247	ENSG00000086475	SEPHS1	SELD|SPS|SPS1	selenophosphate synthetase 1	protein-coding
chr6_10559612_10559805	chr6	10559612	10559805	+	0	NA	intron (ENST00000316170.3, intron 1 of 2)	MIRb|SINE|MIR	2674	ENST00000459872.1
chr5_159826854_159827167	chr5	159826854	159827167	+	0	NA	promoter-TSS (ENST00000408953.3)	promoter-TSS (NM_022090)	33	ENST00000523213.1	63920	Hs.529464	NM_022090	ENSG00000221886	ZBED8	Buster3|C5orf54	zinc finger, BED-type containing 8	protein-coding
chr6_158251490_158251720	chr6	158251490	158251720	+	0	NA	promoter-TSS (ENST00000411838.1)	L1MEe|LINE|L1	0	ENST00000411838.1
chr14_53822368_53822684	chr14	53822368	53822684	+	0	NA	intron (ENST00000435322.1, intron 3 of 3)	Intergenic	-13573	ENST00000425648.1
chr1_1072715_1072927	chr1	1072715	1072927	+	0	NA	intron (ENST00000416774.1, intron 1 of 2)	CpG	424	ENST00000416774.1	254099	Hs.680488	NR_038869	ENSG00000223823	LINC01342	-	long intergenic non-protein coding RNA 1342	ncRNA
chr1_57009490_57009851	chr1	57009490	57009851	+	0	NA	intron (ENST00000461655.1, intron 2 of 3)	L2b|LINE|L2	5546	ENST00000446654.1
chr5_17415594_17415809	chr5	17415594	17415809	+	0	NA	intron (ENST00000507730.1, intron 1 of 1)	Intergenic	11446	ENST00000507730.1
chr17_48480151_48480370	chr17	48480151	48480370	+	0	NA	Intergenic	HERV17-int|LTR|ERV1	-5346	ENST00000225972.7	55379	Hs.370927	NM_018509	ENSG00000108829	LRRC59	PRO1855|p34	leucine rich repeat containing 59	protein-coding
chr6_42879402_42879639	chr6	42879402	42879639	+	0	NA	Intergenic	CpG	-4207	ENST00000441198.1	171558	Hs.169002	NM_138296	ENSG00000171611	PTCRA	PT-ALPHA|PTA	pre T-cell antigen receptor alpha	protein-coding
chr19_54413249_54413775	chr19	54413249	54413775	+	0	NA	intron (ENST00000468076.1, intron 1 of 2)	Intergenic	923	ENST00000468076.1
chr3_161759510_161759752	chr3	161759510	161759752	+	0	NA	Intergenic	Intergenic	-219935	ENST00000497285.1
chr10_103911662_103911890	chr10	103911662	103911890	+	0	NA	promoter-TSS (ENST00000461421.1)	promoter-TSS (NM_001284389)	-157	ENST00000605788.1	9221	Hs.523238	NM_004741	ENSG00000166197	NOLC1	NOPP130|NOPP140|NS5ATP13|P130	nucleolar and coiled-body phosphoprotein 1	protein-coding
chr6_131831114_131831568	chr6	131831114	131831568	+	0	NA	Intergenic	Intergenic	41142	ENST00000402896.2
chr11_46402142_46402641	chr11	46402142	46402641	+	0	NA	promoter-TSS (ENST00000533283.1)	promoter-TSS (NM_001012334)	85	ENST00000405308.2	4192	Hs.82045	NM_002391	ENSG00000110492	MDK	ARAP|MK|NEGF2	midkine (neurite growth-promoting factor 2)	protein-coding
chr19_41731793_41732477	chr19	41731793	41732477	+	0	NA	promoter-TSS (ENST00000593513.1)	promoter-TSS (NM_001278599)	-525	ENST00000593513.1
chr14_66131143_66131359	chr14	66131143	66131359	+	0	NA	intron (ENST00000554765.1, intron 3 of 4)	intron (NM_004480, intron 5 of 9)	-4882	ENST00000417683.1
chr6_6687522_6687851	chr6	6687522	6687851	+	0	NA	Intergenic	Intergenic	-3820	ENST00000563225.1
chr14_96709748_96709988	chr14	96709748	96709988	+	0	NA	intron (ENST00000555847.1, intron 1 of 2)	3' UTR (NM_000623, exon 3 of 3)	1390	ENST00000555847.1
chr9_98210532_98210796	chr9	98210532	98210796	+	0	NA	intron (ENST00000375274.2, intron 22 of 23)	intron (NM_001083604, intron 22 of 23)	1554	ENST00000546744.1
chr2_223731123_223731360	chr2	223731123	223731360	+	0	NA	intron (ENST00000413316.1, intron 1 of 3)	MIR|SINE|MIR	4960	ENST00000413316.1
chrX_132574336_132574774	chrX	132574336	132574774	+	0	NA	Intergenic	Intergenic	-25037	ENST00000370828.3
chr16_23355539_23355929	chr16	23355539	23355929	+	0	NA	intron (ENST00000307331.5, intron 2 of 13)	intron (NM_000336, intron 1 of 12)	-4179	ENST00000564275.1
chr5_76936623_76936882	chr5	76936623	76936882	+	0	NA	Intergenic	CpG	-1239	ENST00000306422.3
chr2_69941726_69941937	chr2	69941726	69941937	+	0	NA	promoter-TSS (ENST00000415342.1)	Intergenic	-852	ENST00000415342.1
chr5_136016924_136017185	chr5	136016924	136017185	+	0	NA	Intergenic	MSTB2|LTR|ERVL-MaLR	-53562	ENST00000502421.1
chr19_48707074_48707302	chr19	48707074	48707302	+	0	NA	promoter-TSS (ENST00000595201.1)	CpG	21	ENST00000600800.1
chr20_34522189_34522485	chr20	34522189	34522485	+	0	NA	intron (ENST00000439301.1, intron 16 of 18)	MLT1J|LTR|ERVL-MaLR	-4217	ENST00000473943.1
chr17_58239031_58239354	chr17	58239031	58239354	+	0	NA	intron (ENST00000586876.1, intron 5 of 5)	Intergenic	3723	ENST00000587265.1
chr2_85640614_85640948	chr2	85640614	85640948	+	0	NA	promoter-TSS (ENST00000415012.1)	intron (NM_001256139, intron 1 of 9)	316	ENST00000479651.1
chr17_59478853_59479127	chr17	59478853	59479127	+	0	NA	intron (ENST00000419047.1, intron 1 of 6)	CpG-10965	1264	ENST00000477081.1
chr10_91380133_91380523	chr10	91380133	91380523	+	0	NA	intron (ENST00000307534.4, intron 1 of 6)	MER11A|LTR|ERVK	-8663	ENST00000461829.1
chr22_32263716_32264079	chr22	32263716	32264079	+	0	NA	intron (ENST00000400246.1, intron 33 of 41)	intron (NM_001136029, intron 32 of 41)	-6063	ENST00000479261.1
chr3_38841931_38842149	chr3	38841931	38842149	+	0	NA	promoter-TSS (ENST00000410787.1)	Intergenic	-155	ENST00000410787.1
chr2_85359823_85360392	chr2	85359823	85360392	+	0	NA	promoter-TSS (ENST00000282111.3)	promoter-TSS (NM_031283)	-426	ENST00000282111.3	83439	Hs.516297	NM_031283	ENSG00000152284	TCF7L1	TCF-3|TCF3	transcription factor 7-like 1 (T-cell specific, HMG-box)	protein-coding
chr17_48229481_48230013	chr17	48229481	48230013	+	0	NA	Intergenic	Intergenic	-1756	ENST00000501501.2
chr8_142011675_142011927	chr8	142011675	142011927	+	0	NA	promoter-TSS (ENST00000520828.1)	promoter-TSS (NM_001199649)	-323	ENST00000519993.1
chr6_3166237_3166732	chr6	3166237	3166732	+	0	NA	Intergenic	MER4A|LTR|ERV1	-8724	ENST00000489942.1
chr19_50432766_50432945	chr19	50432766	50432945	+	0	NA	promoter-TSS (ENST00000599788.1)	promoter-TSS (NM_012346)	-59	ENST00000595948.1	259307	Hs.574492	NM_152899	ENSG00000104951	IL4I1	FIG1|LAAO|LAO	interleukin 4 induced 1	protein-coding
chr13_41254936_41255297	chr13	41254936	41255297	+	0	NA	Intergenic	Intergenic	-14382	ENST00000379561.5	2308	Hs.370666	NM_002015	ENSG00000150907	FOXO1	FKH1|FKHR|FOXO1A	forkhead box O1	protein-coding
chr12_33947876_33948203	chr12	33947876	33948203	+	0	NA	Intergenic	Intergenic	77251	ENST00000603103.1
chr3_177328536_177328779	chr3	177328536	177328779	+	0	NA	intron (ENST00000442937.1, intron 2 of 3)	intron (NR_047568, intron 2 of 3)	-6721	ENST00000445673.1
chrX_8698548_8699261	chrX	8698548	8699261	+	0	NA	intron (ENST00000262648.3, intron 1 of 13)	CpG	1323	ENST00000262648.3	3730	Hs.521869	NM_000216	ENSG00000011201	ANOS1	ADMLX|HH1|HHA|KAL|KAL1|KALIG-1|KMS|WFDC19	anosmin 1	protein-coding
chrX_133930861_133931292	chrX	133930861	133931292	+	0	NA	promoter-TSS (ENST00000343004.5)	promoter-TSS (NM_001170756)	88	ENST00000370790.1	159090	Hs.404706	NM_145284	ENSG00000156504	FAM122B	SPACIA2	family with sequence similarity 122B	protein-coding
chr15_77926014_77927065	chr15	77926014	77927065	+	0	NA	intron (ENST00000561686.1, intron 3 of 3)	intron (NM_001301195, intron 3 of 3)	156	ENST00000557798.1
chr12_131310763_131310953	chr12	131310763	131310953	+	0	NA	intron (ENST00000344271.5, intron 1 of 7)	intron (NM_194356, intron 2 of 10)	937	ENST00000344271.5
chr6_155055041_155055364	chr6	155055041	155055364	+	0	NA	intron (ENST00000461219.1, intron 2 of 5)	CpG	215	ENST00000464628.1
chr19_14358952_14359171	chr19	14358952	14359171	+	0	NA	Intergenic	Intergenic	21128	ENST00000589512.1
chrX_133055945_133056131	chrX	133055945	133056131	+	0	NA	intron (ENST00000543339.1, intron 1 of 6)	intron (NM_001164619, intron 1 of 6)	63438	ENST00000543339.1
chr5_69451912_69452101	chr5	69451912	69452101	+	0	NA	intron (ENST00000380734.2, intron 1 of 2)	intron (NR_024054, intron 4 of 6)	23500	ENST00000517935.1
chr7_140774553_140774877	chr7	140774553	140774877	+	0	NA	intron (ENST00000563442.1, intron 1 of 1)	intron (NM_001195278, intron 1 of 3)	522	ENST00000563442.1
chr12_99420078_99420315	chr12	99420078	99420315	+	0	NA	intron (ENST00000557083.1, intron 2 of 2)	L1MEd|LINE|L1	26886	ENST00000552210.1
chr7_26193745_26193962	chr7	26193745	26193962	+	0	NA	intron (ENST00000056233.3, intron 1 of 3)	intron (NM_004289, intron 1 of 3)	1993	ENST00000056233.3	9603	Hs.404741	NM_004289	ENSG00000050344	NFE2L3	NRF3	nuclear factor, erythroid 2-like 3	protein-coding
chr18_9835294_9835566	chr18	9835294	9835566	+	0	NA	intron (ENST00000578921.1, intron 5 of 6)	intron (NM_006868, intron 5 of 6)	-4806	ENST00000491550.2
chr10_69621489_69622006	chr10	69621489	69622006	+	0	NA	Intergenic	Intergenic	-12343	ENST00000482081.1
chr11_131759668_131759854	chr11	131759668	131759854	+	0	NA	intron (ENST00000419440.1, intron 1 of 1)	intron (NM_001048209, intron 1 of 7)	7241	ENST00000419440.1
chr5_153921185_153921526	chr5	153921185	153921526	+	0	NA	Intergenic	Intergenic	18645	ENST00000524055.1
chr1_34098764_34099036	chr1	34098764	34099036	+	0	NA	intron (ENST00000373380.1, intron 11 of 23)	CpG	-6716	ENST00000373377.1
chr11_88034176_88034373	chr11	88034176	88034373	+	0	NA	intron (ENST00000527018.1, intron 4 of 5)	intron (NM_001814, intron 4 of 6)	-1351	ENST00000533897.1
chr7_27241578_27241805	chr7	27241578	27241805	+	0	NA	TTS (ENST00000421733.1)	non-coding (NR_037843, exon 2 of 3)	1635	ENST00000472494.1
chr13_73903564_73903765	chr13	73903564	73903765	+	0	NA	Intergenic	MER5A1|DNA|hAT-Charlie	78825	ENST00000420129.1
chr19_31087811_31088140	chr19	31087811	31088140	+	0	NA	intron (ENST00000592773.2, intron 1 of 1)	Intergenic	-17152	ENST00000411216.1
chr15_83378771_83379122	chr15	83378771	83379122	+	0	NA	promoter-TSS (ENST00000261722.3)	promoter-TSS (NM_004644)	-280	ENST00000261722.3
chr5_133707669_133707920	chr5	133707669	133707920	+	0	NA	intron (ENST00000506787.1, intron 1 of 6)	CpG	497	ENST00000504431.1
chr1_201449410_201450056	chr1	201449410	201450056	+	0	NA	Intergenic	Intergenic	-11368	ENST00000367309.1
chr12_13409093_13409390	chr12	13409093	13409390	+	0	NA	Intergenic	LTR88b|LTR|Gypsy?	42855	ENST00000546357.1
chr11_120070306_120070490	chr11	120070306	120070490	+	0	NA	Intergenic	Intergenic	-11077	ENST00000328965.4
chr12_45626452_45626805	chr12	45626452	45626805	+	0	NA	intron (ENST00000550630.1, intron 2 of 4)	intron (NM_001142679, intron 1 of 19)	16725	ENST00000550630.1
chr6_14861789_14862130	chr6	14861789	14862130	+	0	NA	Intergenic	Intergenic	215193	ENST00000384233.1
chr17_35300529_35301025	chr17	35300529	35301025	+	0	NA	promoter-TSS (ENST00000607336.1)	3' UTR (NM_005568, exon 5 of 5)	-22	ENST00000607336.1
chr4_189321136_189321389	chr4	189321136	189321389	+	0	NA	promoter-TSS (ENST00000513313.1)	MER4A|LTR|ERV1	-628	ENST00000513313.1
chr1_213102151_213102775	chr1	213102151	213102775	+	0	NA	Intergenic	Intergenic	-21399	ENST00000366966.2
chr8_11058897_11059257	chr8	11058897	11059257	+	0	NA	promoter-TSS (ENST00000297303.4)	promoter-TSS (NM_173683)	-202	ENST00000416569.2	286046	Hs.657083	NM_173683	ENSG00000171044	XKR6	C8orf21|C8orf5|C8orf7|XRG6	X-linked Kx blood group related 6	protein-coding
chr4_82407620_82408136	chr4	82407620	82408136	+	0	NA	intron (ENST00000512716.1, intron 4 of 4)	Intergenic	-14796	ENST00000507538.1
chr20_62833236_62833489	chr20	62833236	62833489	+	0	NA	intron (ENST00000360149.4, intron 4 of 15)	intron (NM_004535, intron 4 of 22)	37535	ENST00000536311.1
chr5_149801925_149802119	chr5	149801925	149802119	+	0	NA	Intergenic	MIR3|SINE|MIR	-9530	ENST00000353334.6	972	Hs.436568	NM_004355	ENSG00000019582	CD74	DHLAG|HLADG|II|Ia-GAMMA	CD74 molecule, major histocompatibility complex, class II invariant chain	protein-coding
chr15_52018614_52018975	chr15	52018614	52018975	+	0	NA	intron (ENST00000454181.2, intron 1 of 2)	intron (NM_001143917, intron 1 of 2)	-11377	ENST00000557891.1
chr12_52514321_52514574	chr12	52514321	52514574	+	0	NA	Intergenic	Intergenic	6738	ENST00000578580.1
chr10_14996120_14996336	chr10	14996120	14996336	+	0	NA	promoter-TSS (ENST00000378278.2)	non-coding (NR_110297, exon 1 of 17)	-134	ENST00000378246.2	64421	Hs.655932	NM_022487	ENSG00000152457	DCLRE1C	A-SCID|DCLREC1C|RS-SCID|SCIDA|SNM1C	DNA cross-link repair 1C	protein-coding
chr1_17873785_17874041	chr1	17873785	17874041	+	0	NA	intron (ENST00000452522.1, intron 1 of 27)	intron (NM_018125, intron 1 of 28)	7583	ENST00000452522.1
chr19_51338407_51339315	chr19	51338407	51339315	+	0	NA	intron (ENST00000326856.4, intron 1 of 5)	MIRb|SINE|MIR	1608	ENST00000326856.4	55554	Hs.567535	NM_017509	ENSG00000174562	KLK15	ACO|HSRNASPH	kallikrein related peptidase 15	protein-coding
chr16_3058333_3058762	chr16	3058333	3058762	+	0	NA	Intergenic	Intergenic	2426	ENST00000607794.1
chr11_70392594_70392878	chr11	70392594	70392878	+	0	NA	intron (ENST00000294018.4, intron 7 of 14)	intron (NR_110766, intron 2 of 8)	-43772	ENST00000424924.1
chr1_151032055_151032329	chr1	151032055	151032329	+	0	NA	promoter-TSS (ENST00000357235.5)	promoter-TSS (NM_001038707)	57	ENST00000491825.1
chr19_39921867_39922123	chr19	39921867	39922123	+	0	NA	Intergenic	Intergenic	2406	ENST00000602153.1
chr1_114618500_114618700	chr1	114618500	114618700	+	0	NA	Intergenic	Intergenic	-73743	ENST00000604433.1
chr1_39598821_39599063	chr1	39598821	39599063	+	0	NA	intron (ENST00000524432.1, intron 1 of 31)	intron (NM_012090, intron 1 of 92)	-12227	ENST00000383927.1
chr2_172955073_172955454	chr2	172955073	172955454	+	0	NA	TTS (ENST00000361725.4)	TTS (NM_178120)	3168	ENST00000550686.1
chr1_242749491_242749759	chr1	242749491	242749759	+	0	NA	Intergenic	MER51-int|LTR|ERV1	-61627	ENST00000442594.2	200150	Hs.672452	NM_152666	ENSG00000180287	PLD5	PLDC	phospholipase D family, member 5	protein-coding
chr17_47099635_47100097	chr17	47099635	47100097	+	0	NA	intron (ENST00000499130.2, intron 1 of 4)	intron (NM_001160423, intron 2 of 12)	-3888	ENST00000505562.1
chr10_21784793_21785249	chr10	21784793	21785249	+	0	NA	TTS (ENST00000410139.1)	TTS (NR_031736)	549	ENST00000410139.1	100302129		NR_031736	ENSG00000222071	MIR1915	MIRN1915|hsa-mir-1915	microRNA 1915	ncRNA
chr2_208810173_208810352	chr2	208810173	208810352	+	0	NA	intron (ENST00000389247.4, intron 4 of 7)	intron (NM_001080475, intron 4 of 7)	31912	ENST00000447645.1
chr6_52227737_52227965	chr6	52227737	52227965	+	0	NA	intron (ENST00000360726.3, intron 1 of 2)	CpG	607	ENST00000360726.3
chr16_77997012_77997304	chr16	77997012	77997304	+	0	NA	intron (ENST00000302536.2, intron 7 of 8)	MLT1D|LTR|ERVL-MaLR	-59254	ENST00000567430.1
chr1_47595514_47595757	chr1	47595514	47595757	+	0	NA	intron (ENST00000444042.2, intron 3 of 3)	HERV17-int|LTR|ERV1	-7472	ENST00000485117.1
chr5_140383881_140384127	chr5	140383881	140384127	+	0	NA	intron (ENST00000409494.1, intron 3 of 4)	intron (NM_018905, intron 3 of 3)	38184	ENST00000289269.5	56134	Hs.199343	NM_018899	ENSG00000243232	PCDHAC2	PCDH-ALPHA-C2	protocadherin alpha subfamily C, 2	protein-coding
chr5_135538558_135538789	chr5	135538558	135538789	+	0	NA	Intergenic	Intergenic	-9851	ENST00000607574.1	389332	Hs.127680	NR_024418	ENSG00000271824	LOC389332	-	uncharacterized LOC389332	ncRNA
chr12_104745009_104745284	chr12	104745009	104745284	+	0	NA	Intergenic	Intergenic	17241	ENST00000525265.1
chr2_209770994_209771362	chr2	209770994	209771362	+	0	NA	Intergenic	L1PB1|LINE|L1	14210	ENST00000365294.1
chr1_184850447_184850657	chr1	184850447	184850657	+	0	NA	intron (ENST00000367511.3, intron 5 of 13)	intron (NM_052966, intron 5 of 13)	8767	ENST00000496299.1
chr2_17720006_17720532	chr2	17720006	17720532	+	0	NA	promoter-TSS (ENST00000404666.2)	CpG	-124	ENST00000404666.2
chr16_87527499_87527690	chr16	87527499	87527690	+	0	NA	promoter-TSS (ENST00000563921.1)	promoter-TSS (NR_110943)	-199	ENST00000563921.1	101928737	Hs.579009	NR_110943	ENSG00000260750	LOC101928737	-	uncharacterized LOC101928737	ncRNA
chr4_42296492_42296949	chr4	42296492	42296949	+	0	NA	intron (ENST00000503321.1, intron 1 of 2)	Intergenic	96530	ENST00000503321.1
chr1_206819847_206820071	chr1	206819847	206820071	+	0	NA	intron (ENST00000489878.1, intron 3 of 3)	intron (NM_001004023, intron 3 of 3)	10785	ENST00000367106.1	8444	Hs.164267	NM_003582	ENSG00000143479	DYRK3	DYRK5|RED|REDK|hYAK3-2	dual specificity tyrosine-(Y)-phosphorylation regulated kinase 3	protein-coding
chrX_3557978_3558224	chrX	3557978	3558224	+	0	NA	intron (ENST00000262848.5, intron 4 of 8)	intron (NM_005044, intron 4 of 8)	1495	ENST00000384590.1
chr7_23251268_23251457	chr7	23251268	23251457	+	0	NA	Intergenic	LTR33B|LTR|ERVL	5730	ENST00000413042.2
chr19_45826910_45827307	chr19	45826910	45827307	+	0	NA	promoter-TSS (ENST00000221476.3)	promoter-TSS (NM_001824)	-873	ENST00000221476.3	1158	Hs.334347	NM_001824	ENSG00000104879	CKM	CKMM|M-CK	creatine kinase, muscle	protein-coding
chr7_24544634_24545009	chr7	24544634	24545009	+	0	NA	Intergenic	Intergenic	-32130	ENST00000384150.1
chr2_69941075_69941257	chr2	69941075	69941257	+	0	NA	promoter-TSS (ENST00000415342.1)	Intergenic	-187	ENST00000415342.1
chr11_64508798_64509380	chr11	64508798	64509380	+	0	NA	promoter-TSS (ENST00000464324.1)	intron (NM_153819, intron 3 of 16)	-734	ENST00000464324.1
chr1_116197823_116198057	chr1	116197823	116198057	+	0	NA	intron (ENST00000369509.1, intron 1 of 6)	intron (NM_138959, intron 2 of 7)	3917	ENST00000369509.1
chr2_175190819_175191223	chr2	175190819	175191223	+	0	NA	exon (ENST00000420866.1, exon 1 of 3)	non-coding (NR_038897, exon 1 of 3)	266	ENST00000420866.1	285084	Hs.275398	NR_038897	ENSG00000231453	LINC01305	-	long intergenic non-protein coding RNA 1305	ncRNA
chr7_128523803_128524028	chr7	128523803	128524028	+	0	NA	intron (ENST00000297801.3, intron 26 of 35)	intron (NM_001135914, intron 28 of 36)	-2938	ENST00000492679.1
chr17_4981336_4981696	chr17	4981336	4981696	+	0	NA	promoter-TSS (ENST00000318833.3)	promoter-TSS (NM_153018)	-27	ENST00000318833.3	124961	Hs.48832	NM_153018	ENSG00000180787	ZFP3	ZNF752	ZFP3 zinc finger protein	protein-coding
chr10_91853071_91853274	chr10	91853071	91853274	+	0	NA	Intergenic	Intergenic	70545	ENST00000410519.1
chr6_18156190_18156390	chr6	18156190	18156390	+	0	NA	promoter-TSS (ENST00000309983.4)	promoter-TSS (NM_000367)	607	ENST00000297792.5	221656	Hs.709336	NM_153042	ENSG00000165097	KDM1B	AOF1|C6orf193|LSD2|bA204B7.3|dJ298J15.2	lysine (K)-specific demethylase 1B	protein-coding
chr3_175910879_175911269	chr3	175910879	175911269	+	0	NA	Intergenic	L1MEc|LINE|L1	-78749	ENST00000419971.1
chr12_1192236_1192508	chr12	1192236	1192508	+	0	NA	promoter-TSS (ENST00000538971.2)	exon (NM_178039, exon 3 of 18)	65	ENST00000538971.2
chr10_95508676_95509391	chr10	95508676	95509391	+	0	NA	Intergenic	Intergenic	-8533	ENST00000542308.1
chr16_67706751_67706930	chr16	67706751	67706930	+	0	NA	Intergenic	Intergenic	4547	ENST00000602522.1
chr1_65108778_65109111	chr1	65108778	65109111	+	0	NA	intron (ENST00000290039.5, intron 8 of 26)	MER5A|DNA|hAT-Charlie	-20939	ENST00000486580.1
chr22_18111355_18111619	chr22	18111355	18111619	+	0	NA	promoter-TSS (ENST00000413576.1)	5' UTR (NM_001696, exon 1 of 9)	12	ENST00000413576.1
chr12_22731260_22731524	chr12	22731260	22731524	+	0	NA	Intergenic	MSTB1|LTR|ERVL-MaLR	5033	ENST00000542742.1
chr9_73034131_73034337	chr9	73034131	73034337	+	0	NA	Intergenic	CpG	-4694	ENST00000377126.2	687	Hs.150557	NM_001206	ENSG00000119138	KLF9	BTEB|BTEB1	Kruppel-like factor 9	protein-coding
chr9_132286588_132286804	chr9	132286588	132286804	+	0	NA	Intergenic	Intergenic	21415	ENST00000412141.1
chr1_224058631_224058811	chr1	224058631	224058811	+	0	NA	Intergenic	L1PA8|LINE|L1	-6168	ENST00000436287.1
chr3_173537774_173537963	chr3	173537774	173537963	+	0	NA	intron (ENST00000457714.1, intron 4 of 6)	AluY|SINE|Alu	100580	ENST00000457192.1
chr15_93604893_93605076	chr15	93604893	93605076	+	0	NA	intron (ENST00000542321.2, intron 1 of 2)	intron (NM_020211, intron 2 of 3)	1314	ENST00000555584.1
chr8_26494584_26494797	chr8	26494584	26494797	+	0	NA	promoter-TSS (ENST00000474808.1)	intron (NM_001197293, intron 8 of 13)	-356	ENST00000474808.1
chr1_204684344_204684597	chr1	204684344	204684597	+	0	NA	Intergenic	Intergenic	-7912	ENST00000516841.1
chr19_58310475_58310929	chr19	58310475	58310929	+	0	NA	exon (ENST00000598183.1, exon 3 of 3)	LTR10C|LTR|ERV1	14070	ENST00000594473.1
chrX_41163473_41163696	chrX	41163473	41163696	+	0	NA	Intergenic	Intergenic	11533	ENST00000362694.1
chr10_83636216_83636486	chr10	83636216	83636486	+	0	NA	intron (ENST00000372141.2, intron 1 of 8)	intron (NM_001010848, intron 1 of 8)	-1092	ENST00000372142.2	10718	Hs.125119	NM_001010848	ENSG00000185737	NRG3	HRG3|pro-NRG3	neuregulin 3	protein-coding
chr22_26964069_26964348	chr22	26964069	26964348	+	0	NA	intron (ENST00000440953.1, intron 1 of 3)	L1ME3A|LINE|L1	-2516	ENST00000453117.1
chr3_195670844_195672225	chr3	195670844	195672225	+	0	NA	Intergenic	MLT2B4|LTR|ERVL	7420	ENST00000429866.1
chr13_99479689_99479878	chr13	99479689	99479878	+	0	NA	intron (ENST00000400228.2, intron 4 of 14)	intron (NM_015296, intron 43 of 55)	1837	ENST00000451563.1
chr16_31214180_31214555	chr16	31214180	31214555	+	0	NA	promoter-TSS (ENST00000565022.1)	promoter-TSS (NM_013258)	-54	ENST00000247470.9
chr1_147505175_147505380	chr1	147505175	147505380	+	0	NA	Intergenic	CpG	5890	ENST00000383858.1	26864		NR_004426	ENSG00000206585	RNVU1-7	RNU1-26P|RNU1-6|RNU1-6P|RNU1-9|RNU1-9P|RNVU1-9|vU1.7|vU1.9	RNA, variant U1 small nuclear 7	snRNA
chr19_11485409_11485610	chr19	11485409	11485610	+	0	NA	exon (ENST00000590399.1, exon 1 of 3)	exon (NM_175871, exon 1 of 2)	102	ENST00000590399.1
chr3_128205339_128205619	chr3	128205339	128205619	+	0	NA	TTS (ENST00000498200.1)	intron (NM_001145661, intron 3 of 6)	1280	ENST00000430265.2
chrX_91418351_91418605	chrX	91418351	91418605	+	0	NA	intron (ENST00000298274.8, intron 2 of 5)	L1PB1|LINE|L1	-49018	ENST00000428832.2
chr6_43064053_43064317	chr6	43064053	43064317	+	0	NA	intron (ENST00000481273.1, intron 1 of 19)	intron (NM_001270398, intron 1 of 19)	19633	ENST00000481273.1	5754	Hs.90572	NM_002821	ENSG00000112655	PTK7	CCK-4|CCK4	protein tyrosine kinase 7 (inactive)	protein-coding
chr9_34665481_34665688	chr9	34665481	34665688	+	0	NA	promoter-TSS (ENST00000434627.1)	CpG	-78	ENST00000434627.1
chr12_57505486_57505810	chr12	57505486	57505810	+	0	NA	promoter-TSS (ENST00000554825.1)	promoter-TSS (NM_003153)	-432	ENST00000300134.3	6778	Hs.524518	NM_003153	ENSG00000166888	STAT6	D12S1644|IL-4-STAT|STAT6B|STAT6C	signal transducer and activator of transcription 6, interleukin-4 induced	protein-coding
chr15_64752468_64752751	chr15	64752468	64752751	+	0	NA	promoter-TSS (ENST00000416172.1)	Intergenic	-332	ENST00000416172.1
chr16_82677907_82678095	chr16	82677907	82678095	+	0	NA	intron (ENST00000268613.10, intron 2 of 14)	intron (NM_001220488, intron 2 of 14)	17303	ENST00000446376.2
chr2_204103417_204104007	chr2	204103417	204104007	+	0	NA	promoter-TSS (ENST00000428265.1)	5' UTR (NM_177538, exon 1 of 13)	7	ENST00000429815.2
chr1_18621326_18621802	chr1	18621326	18621802	+	0	NA	intron (ENST00000251296.1, intron 3 of 9)	intron (NM_032880, intron 3 of 9)	16225	ENST00000412684.1
chr3_49496980_49497264	chr3	49496980	49497264	+	0	NA	Intergenic	Intergenic	7539	ENST00000364431.1
chr7_14029990_14030345	chr7	14029990	14030345	+	0	NA	promoter-TSS (ENST00000485475.1)	promoter-TSS (NM_001163147)	-53	ENST00000485475.1
chr8_83432940_83433218	chr8	83432940	83433218	+	0	NA	intron (ENST00000522776.1, intron 6 of 6)	MLT1E2|LTR|ERVL-MaLR	15563	ENST00000518367.1
chr12_110718241_110718617	chr12	110718241	110718617	+	0	NA	promoter-TSS (ENST00000552636.1)	promoter-TSS (NM_001681)	-132	ENST00000552636.1
chr8_68424613_68424967	chr8	68424613	68424967	+	0	NA	intron (ENST00000479862.2, intron 2 of 7)	intron (NM_020361, intron 3 of 10)	-56861	ENST00000522981.1
chr5_107897610_107898145	chr5	107897610	107898145	+	0	NA	Intergenic	MER4D1|LTR|ERV1	-31433	ENST00000466800.1
chr12_14518755_14519277	chr12	14518755	14519277	+	0	NA	promoter-TSS (ENST00000509114.2)	intron (NM_001286515, intron 1 of 12)	353	ENST00000536444.1	55729	Hs.504856	NM_018179	ENSG00000171681	ATF7IP	AM|ATF-IP|MCAF|MCAF1|p621	activating transcription factor 7 interacting protein	protein-coding
chr2_119867518_119867701	chr2	119867518	119867701	+	0	NA	Intergenic	MER5B|DNA|hAT-Charlie	48856	ENST00000272520.3	165257	Hs.433493	NM_182528	ENSG00000144119	C1QL2	C1QTNF10|CTRP10	complement component 1, q subcomponent-like 2	protein-coding
chr2_223170320_223170621	chr2	223170320	223170621	+	0	NA	TTS (ENST00000295226.1)	TTS (NM_153038)	2773	ENST00000440903.1
chr7_83314151_83314414	chr7	83314151	83314414	+	0	NA	Intergenic	Intergenic	21547	ENST00000416003.1
chr11_57495819_57496004	chr11	57495819	57496004	+	0	NA	intron (ENST00000278422.4, intron 1 of 7)	MER4B-int|LTR|ERV1	-9909	ENST00000530952.1
chr13_47187668_47187881	chr13	47187668	47187881	+	0	NA	intron (ENST00000389798.3, intron 1 of 18)	MER5B|DNA|hAT-Charlie	60379	ENST00000389797.3
chr11_10590323_10590738	chr11	10590323	10590738	+	0	NA	promoter-TSS (ENST00000438354.2)	promoter-TSS (NM_006691)	-265	ENST00000438354.2
chr2_85134119_85134677	chr2	85134119	85134677	+	0	NA	promoter-TSS (ENST00000489999.1)	TTS (NM_021103)	-266	ENST00000489999.1	105374836		XR_926226	ENSG00000186854	LOC105374836	-	uncharacterized LOC105374836	ncRNA
chr1_190447495_190447799	chr1	190447495	190447799	+	0	NA	promoter-TSS (ENST00000424735.1)	promoter-TSS (NR_110717)	-34	ENST00000436905.1
chr1_26233664_26233880	chr1	26233664	26233880	+	0	NA	promoter-TSS (ENST00000455785.2)	promoter-TSS (NM_001145454)	-290	ENST00000357865.2
chr9_114291839_114292485	chr9	114291839	114292485	+	0	NA	intron (ENST00000309235.5, intron 2 of 5)	MER21C|LTR|ERVL	4649	ENST00000309235.5	158399	Hs.584864	NM_133464	ENSG00000173258	ZNF483	ZKSCAN16|ZSCAN48	zinc finger protein 483	protein-coding
chr5_87985074_87985339	chr5	87985074	87985339	+	0	NA	intron (ENST00000510274.1, intron 1 of 3)	Intergenic	1652	ENST00000513893.1
chr2_175113463_175113747	chr2	175113463	175113747	+	0	NA	promoter-TSS (ENST00000284719.3)	promoter-TSS (NM_001011708)	-179	ENST00000284719.3	29789	Hs.157351	NM_013341	ENSG00000138430	OLA1	DOC45|GBP45|GTBP9|GTPBP9|PTD004	Obg-like ATPase 1	protein-coding
chr6_167654452_167654654	chr6	167654452	167654654	+	0	NA	promoter-TSS (ENST00000454185.1)	Intergenic	-585	ENST00000454185.1
chr1_26146457_26146700	chr1	26146457	26146700	+	0	NA	promoter-TSS (ENST00000530599.1)	promoter-TSS (NM_019557)	84	ENST00000374307.5
chr6_14640100_14640694	chr6	14640100	14640694	+	0	NA	Intergenic	MIR3|SINE|MIR	-6369	ENST00000384233.1
chr11_63802841_63803111	chr11	63802841	63803111	+	0	NA	promoter-TSS (ENST00000537170.1)	intron (NM_014067, intron 3 of 10)	-466	ENST00000537170.1
chr14_55658044_55658245	chr14	55658044	55658245	+	0	NA	promoter-TSS (ENST00000557645.1)	intron (NM_014750, intron 1 of 18)	118	ENST00000395425.2	9787	Hs.77695	NM_014750	ENSG00000126787	DLGAP5	DLG7|HURP	discs, large (Drosophila) homolog-associated protein 5	protein-coding
chr12_53339256_53339944	chr12	53339256	53339944	+	0	NA	intron (ENST00000546897.1, intron 1 of 8)	intron (NM_001256293, intron 1 of 8)	-3055	ENST00000388837.2	3875	Hs.406013	NM_000224	ENSG00000111057	KRT18	CK-18|CYK18|K18	keratin 18, type I	protein-coding
chr4_3974367_3974575	chr4	3974367	3974575	+	0	NA	Intergenic	Intergenic	-5084	ENST00000514456.1
chr6_126028588_126028791	chr6	126028588	126028791	+	0	NA	intron (ENST00000423208.2, intron 3 of 3)	LTR7|LTR|ERV1	33190	ENST00000423208.2	643623	Hs.520367	NR_038906	ENSG00000224506	LOC643623	-	uncharacterized LOC643623	ncRNA
chr12_70290516_70290773	chr12	70290516	70290773	+	0	NA	intron (ENST00000552032.2, intron 9 of 24)	intron (NM_182530, intron 9 of 24)	-29711	ENST00000548892.1
chr2_206700847_206701100	chr2	206700847	206701100	+	0	NA	Intergenic	Intergenic	58433	ENST00000315950.4
chr14_104606106_104606325	chr14	104606106	104606325	+	0	NA	intron (ENST00000423312.2, intron 2 of 14)	intron (NM_015656, intron 2 of 14)	838	ENST00000315264.7
chrX_106116914_106117119	chrX	106116914	106117119	+	0	NA	exon (ENST00000357242.5, exon 21 of 21)	exon (NM_017752, exon 21 of 21)	8240	ENST00000492970.2
chr20_4804365_4804564	chr20	4804365	4804564	+	0	NA	promoter-TSS (ENST00000379400.3)	promoter-TSS (NM_014737)	-173	ENST00000379400.3	9770	Hs.631504	NM_014737	ENSG00000101265	RASSF2	CENP-34|RASFADIN	Ras association (RalGDS/AF-6) domain family member 2	protein-coding
chr15_51336181_51336466	chr15	51336181	51336466	+	0	NA	intron (ENST00000559909.1, intron 1 of 2)	Intergenic	6638	ENST00000559909.1
chr18_5238055_5238351	chr18	5238055	5238351	+	0	NA	promoter-TSS (ENST00000580684.1)	promoter-TSS (NR_026849)	76	ENST00000580082.1
chr12_54959515_54959747	chr12	54959515	54959747	+	0	NA	intron (ENST00000550620.1, intron 1 of 14)	intron (NM_001315535, intron 1 of 12)	4346	ENST00000542335.1
chr6_135483992_135484171	chr6	135483992	135484171	+	0	NA	Intergenic	Intergenic	-18372	ENST00000316528.8
chr12_131338138_131338501	chr12	131338138	131338501	+	0	NA	Intergenic	MER21C|LTR|ERVL	-14508	ENST00000261653.6	2054	Hs.437585	NM_001980	ENSG00000111450	STX2	EPIM|EPM|STX2A|STX2B|STX2C	syntaxin 2	protein-coding
chr4_6073017_6073252	chr4	6073017	6073252	+	0	NA	intron (ENST00000409371.3, intron 6 of 18)	intron (NM_001306134, intron 7 of 11)	79101	ENST00000457227.2
chr17_10986161_10986387	chr17	10986161	10986387	+	0	NA	Intergenic	Intergenic	29169	ENST00000408774.1
chr6_3053178_3054018	chr6	3053178	3054018	+	0	NA	Intergenic	Intergenic	-2526	ENST00000433761.1
chr3_148738676_148738906	chr3	148738676	148738906	+	0	NA	intron (ENST00000479119.1, intron 2 of 2)	intron (NM_001184721, intron 5 of 5)	12123	ENST00000469873.1
chr17_71811032_71811211	chr17	71811032	71811211	+	0	NA	intron (ENST00000321800.7, intron 2 of 3)	L1MA5A|LINE|L1	13538	ENST00000544677.1
chr2_69405673_69405870	chr2	69405673	69405870	+	0	NA	intron (ENST00000303714.4, intron 14 of 17)	intron (NM_032208, intron 14 of 17)	3364	ENST00000516041.1
chrX_110708921_110709149	chrX	110708921	110709149	+	0	NA	Intergenic	Intergenic	31380	ENST00000438594.2
chr10_71627547_71627770	chr10	71627547	71627770	+	0	NA	intron (ENST00000520267.1, intron 3 of 34)	intron (NM_080798, intron 3 of 34)	-8603	ENST00000580451.1
chr6_169424663_169424934	chr6	169424663	169424934	+	0	NA	Intergenic	CpG	10939	ENST00000419800.1	101929460	Hs.355225	XR_245641	ENSG00000229720	LOC101929460	-	uncharacterized LOC101929460	ncRNA
chr17_31003511_31003716	chr17	31003511	31003716	+	0	NA	intron (ENST00000318217.5, intron 16 of 21)	intron (NM_001303279, intron 16 of 21)	7689	ENST00000582217.1
chr10_21573337_21573695	chr10	21573337	21573695	+	0	NA	Intergenic	Intergenic	36835	ENST00000415420.1
chr5_82770913_82771126	chr5	82770913	82771126	+	0	NA	intron (ENST00000342785.4, intron 1 of 13)	intron (NM_004385, intron 1 of 14)	3275	ENST00000502527.2
chr1_178063065_178063468	chr1	178063065	178063468	+	0	NA	promoter-TSS (ENST00000452867.1)	promoter-TSS (NR_027982)	-10	ENST00000367649.3
chr14_89606359_89606669	chr14	89606359	89606669	+	0	NA	intron (ENST00000557572.1, intron 1 of 2)	Intergenic	-28947	ENST00000557286.2
chr1_156053944_156054313	chr1	156053944	156054313	+	0	NA	TTS (ENST00000495341.1)	intron (NM_001282625, intron 2 of 12)	1706	ENST00000470835.1
chr15_53090974_53091172	chr15	53090974	53091172	+	0	NA	Intergenic	Intergenic	6066	ENST00000560818.1
chr17_72787321_72787563	chr17	72787321	72787563	+	0	NA	intron (ENST00000578764.1, intron 4 of 5)	intron (NM_017728, intron 6 of 9)	14783	ENST00000582330.1
chr9_98517260_98517463	chr9	98517260	98517463	+	0	NA	Intergenic	Intergenic	-17244	ENST00000600140.1
chr4_23869607_23869786	chr4	23869607	23869786	+	0	NA	intron (ENST00000515534.1, intron 2 of 2)	intron (NM_013261, intron 2 of 12)	14030	ENST00000514517.1
chr15_40101338_40101532	chr15	40101338	40101532	+	0	NA	intron (ENST00000299092.3, intron 1 of 3)	intron (NM_001271854, intron 1 of 3)	6195	ENST00000559899.1
chr2_102759291_102759678	chr2	102759291	102759678	+	0	NA	intron (ENST00000410023.1, intron 1 of 11)	CpG	238	ENST00000410023.1	3554	Hs.701982	NM_000877	ENSG00000115594	IL1R1	CD121A|D2S1473|IL-1R-alpha|IL1R|IL1RA|P80	interleukin 1 receptor, type I	protein-coding
chr19_8213288_8213803	chr19	8213288	8213803	+	0	NA	promoter-TSS (ENST00000270509.2)	Intergenic	208	ENST00000601739.1	84467	Hs.370362	NM_032447	ENSG00000142449	FBN3	-	fibrillin 3	protein-coding
chr9_43453869_43454079	chr9	43453869	43454079	+	0	NA	Intergenic	CpG	-26930	ENST00000597277.1
chr16_83802645_83802937	chr16	83802645	83802937	+	0	NA	intron (ENST00000539548.2, intron 10 of 12)	LTR26B|LTR|ERV1	3697	ENST00000570056.1
chr16_65270140_65270395	chr16	65270140	65270395	+	0	NA	intron (ENST00000562656.1, intron 1 of 4)	Intergenic	-1450	ENST00000567058.1
chr3_55518414_55518706	chr3	55518414	55518706	+	0	NA	intron (ENST00000474267.1, intron 2 of 5)	intron (NM_003392, intron 1 of 4)	2771	ENST00000264634.4	7474	Hs.643085	NM_003392	ENSG00000114251	WNT5A	hWNT5A	wingless-type MMTV integration site family, member 5A	protein-coding
chr1_29513093_29513668	chr1	29513093	29513668	+	0	NA	Intergenic	MIR3|SINE|MIR	-4881	ENST00000373795.4	6429	Hs.469970	NM_005626	ENSG00000116350	SRSF4	SFRS4|SRP75	serine/arginine-rich splicing factor 4	protein-coding
chr18_63939077_63939309	chr18	63939077	63939309	+	0	NA	Intergenic	LTR68|LTR|ERV1	-202310	ENST00000584766.1
chr18_56534680_56534893	chr18	56534680	56534893	+	0	NA	intron (ENST00000589481.1, intron 3 of 3)	intron (NM_018181, intron 3 of 10)	2000	ENST00000587755.1
chr6_164765819_164766301	chr6	164765819	164766301	+	0	NA	Intergenic	MER103C|DNA|hAT-Charlie	3617	ENST00000434356.1
chr2_16463266_16463488	chr2	16463266	16463488	+	0	NA	Intergenic	Intergenic	37457	ENST00000420130.1
chr2_219264341_219264851	chr2	219264341	219264851	+	0	NA	promoter-TSS (ENST00000428361.1)	5' UTR (NM_021198, exon 1 of 7)	118	ENST00000273062.2	58190	Hs.444468	NM_021198	ENSG00000144579	CTDSP1	NIF3|NLI-IF|NLIIF|SCP1	CTD small phosphatase 1	protein-coding
chr12_120807195_120807955	chr12	120807195	120807955	+	0	NA	promoter-TSS (ENST00000257552.2)	promoter-TSS (NM_002442)	332	ENST00000477404.1
chr11_116188047_116188300	chr11	116188047	116188300	+	0	NA	Intergenic	Intergenic	-2888	ENST00000459137.1
chr16_49729998_49730202	chr16	49729998	49730202	+	0	NA	intron (ENST00000561648.1, intron 3 of 7)	intron (NM_001271620, intron 3 of 7)	-11817	ENST00000566937.1
chr8_67024831_67025046	chr8	67024831	67025046	+	0	NA	promoter-TSS (ENST00000520930.1)	Intergenic	36	ENST00000520930.1
chr17_74025563_74025748	chr17	74025563	74025748	+	0	NA	Intergenic	Intergenic	-2122	ENST00000301607.3	2125	Hs.500635	NM_001988	ENSG00000167880	EVPL	EVPK	envoplakin	protein-coding
chr4_24990460_24990768	chr4	24990460	24990768	+	0	NA	Intergenic	LTR81AB|LTR|Gypsy	-8788	ENST00000324309.4
chr20_35515545_35515726	chr20	35515545	35515726	+	0	NA	promoter-TSS (ENST00000436941.1)	intron (NM_080628, intron 4 of 6)	-223	ENST00000436941.1
chr9_12456729_12457017	chr9	12456729	12457017	+	0	NA	Intergenic	Intergenic	-156422	ENST00000410649.1
chr11_128556234_128556428	chr11	128556234	128556428	+	0	NA	promoter-TSS (ENST00000525560.1)	promoter-TSS (NM_001271012)	-8	ENST00000572256.1
chr14_62397207_62397387	chr14	62397207	62397387	+	0	NA	intron (ENST00000554436.1, intron 2 of 2)	MLT1D|LTR|ERVL-MaLR	-56506	ENST00000446982.2
chr17_5822421_5822753	chr17	5822421	5822753	+	0	NA	intron (ENST00000573619.1, intron 3 of 4)	intron (NR_040000, intron 3 of 3)	-138540	ENST00000572764.1
chr18_75210767_75211303	chr18	75210767	75211303	+	0	NA	intron (ENST00000583629.1, intron 1 of 2)	Intergenic	-61837	ENST00000582658.1
chr12_108567078_108567295	chr12	108567078	108567295	+	0	NA	intron (ENST00000552195.1, intron 2 of 2)	intron (NM_001304447, intron 2 of 9)	-15937	ENST00000546811.1
chr9_128713430_128713750	chr9	128713430	128713750	+	0	NA	intron (ENST00000373487.4, intron 6 of 9)	intron (NR_024122, intron 4 of 7)	86040	ENST00000428092.1
chr19_36423397_36423583	chr19	36423397	36423583	+	0	NA	Intergenic	Intergenic	-2770	ENST00000585876.1
chr9_14345362_14345643	chr9	14345362	14345643	+	0	NA	intron (ENST00000416996.1, intron 1 of 1)	intron (NM_001190738, intron 1 of 8)	-1817	ENST00000440947.1
chr13_112711609_112711828	chr13	112711609	112711828	+	0	NA	Intergenic	CpG	5326	ENST00000363202.1
chr11_22656823_22657104	chr11	22656823	22657104	+	0	NA	intron (ENST00000528582.1, intron 1 of 5)	L1PBa|LINE|L1	-9576	ENST00000327470.3
chr8_130527835_130528190	chr8	130527835	130528190	+	0	NA	intron (ENST00000446592.3, intron 1 of 3)	MLT1C|LTR|ERVL-MaLR	-18099	ENST00000582296.1
chr10_96599079_96599329	chr10	96599079	96599329	+	0	NA	intron (ENST00000371321.3, intron 6 of 8)	HERV17-int|LTR|ERV1	33682	ENST00000436281.1
chrX_40005896_40006137	chrX	40005896	40006137	+	0	NA	promoter-TSS (ENST00000412952.1)	CpG	-134	ENST00000412952.1
chr22_36070400_36070579	chr22	36070400	36070579	+	0	NA	Intergenic	Intergenic	-11498	ENST00000417782.1
chr17_46641878_46642188	chr17	46641878	46642188	+	0	NA	intron (ENST00000472863.1, intron 1 of 3)	CpG	7409	ENST00000464382.2
chr17_71488722_71489139	chr17	71488722	71489139	+	0	NA	intron (ENST00000388726.3, intron 2 of 43)	intron (NM_001144952, intron 2 of 44)	14803	ENST00000585283.1
chr7_25799471_25799816	chr7	25799471	25799816	+	0	NA	Intergenic	LTR16D|LTR|ERVL	-9029	ENST00000456777.1
chr17_56642993_56643534	chr17	56642993	56643534	+	0	NA	intron (ENST00000349033.5, intron 26 of 31)	MER5A|DNA|hAT-Charlie	-1644	ENST00000584699.1
chr2_172954590_172954807	chr2	172954590	172954807	+	0	NA	TTS (ENST00000361725.4)	TTS (NM_178120)	2603	ENST00000550686.1
chr22_28197727_28198602	chr22	28197727	28198602	+	0	NA	promoter-TSS (ENST00000302326.4)	promoter-TSS (NM_002430)	-678	ENST00000302326.4	4330	Hs.268515	NM_002430	ENSG00000169184	MN1	MGCR|MGCR1|MGCR1-PEN|dJ353E16.2	meningioma (disrupted in balanced translocation) 1	protein-coding
chr2_157188939_157189118	chr2	157188939	157189118	+	0	NA	promoter-TSS (ENST00000417972.1)	5' UTR (NM_006186, exon 1 of 8)	196	ENST00000539077.1
chr4_166795422_166795702	chr4	166795422	166795702	+	0	NA	promoter-TSS (ENST00000506144.1)	intron (NM_012464, intron 1 of 20)	-548	ENST00000506144.1
chr2_78201920_78202118	chr2	78201920	78202118	+	0	NA	Intergenic	MER4D1|LTR|ERV1	58959	ENST00000443419.1	101927926	Hs.149042	NR_110286	ENSG00000233605	LOC101927926	-	uncharacterized LOC101927926	ncRNA
chr11_100585910_100586154	chr11	100585910	100586154	+	0	NA	intron (ENST00000298815.8, intron 1 of 23)	MER70B|LTR|ERVL	-23142	ENST00000534060.1
chr1_46038936_46039160	chr1	46038936	46039160	+	0	NA	Intergenic	MER61B|LTR|ERV1	4326	ENST00000475985.1
chr2_220394849_220395135	chr2	220394849	220395135	+	0	NA	intron (ENST00000473709.1, intron 1 of 4)	intron (NM_182847, intron 1 of 8)	12827	ENST00000535926.1	79586	Hs.516711	NM_024536	ENSG00000123989	CHPF	CHSY2|CSS2	chondroitin polymerizing factor	protein-coding
chr6_138725918_138726170	chr6	138725918	138726170	+	0	NA	intron (ENST00000607197.1, intron 1 of 3)	CpG	660	ENST00000367697.3
chr1_197885926_197886296	chr1	197885926	197886296	+	0	NA	promoter-TSS (ENST00000337020.2)	promoter-TSS (NM_020204)	-378	ENST00000367388.3
chr9_14908873_14909078	chr9	14908873	14909078	+	0	NA	intron (ENST00000380875.3, intron 2 of 30)	intron (NM_144966, intron 2 of 37)	1453	ENST00000380880.3
chr9_103360932_103361201	chr9	103360932	103361201	+	0	NA	Intergenic	CpG	-17405	ENST00000364096.1
chr1_38461975_38462317	chr1	38461975	38462317	+	0	NA	TTS (ENST00000477194.1)	TTS (NM_004468)	2958	ENST00000483132.1
chr10_99096717_99097195	chr10	99096717	99097195	+	0	NA	intron (ENST00000445808.2, intron 1 of 1)	MIRc|SINE|MIR	-2498	ENST00000371019.2	23401	Hs.140720	NM_012083	ENSG00000181274	FRAT2	-	frequently rearranged in advanced T-cell lymphomas 2	protein-coding
chr2_133427001_133427273	chr2	133427001	133427273	+	0	NA	intron (ENST00000345008.6, intron 1 of 2)	CpG	636	ENST00000449209.1
chr1_220219863_220220042	chr1	220219863	220220042	+	0	NA	promoter-TSS (ENST00000366923.3)	promoter-TSS (NM_004446)	48	ENST00000366923.3	2058	Hs.497788	NM_004446	ENSG00000136628	EPRS	EARS|GLUPRORS|PARS|PIG32|QARS|QPRS	glutamyl-prolyl-tRNA synthetase	protein-coding
chr2_70056799_70057015	chr2	70056799	70057015	+	0	NA	promoter-TSS (ENST00000468386.2)	promoter-TSS (NM_178439)	89	ENST00000468386.2
chr22_45427608_45427787	chr22	45427608	45427787	+	0	NA	Intergenic	Intergenic	-21817	ENST00000414269.1
chr7_100813922_100814221	chr7	100813922	100814221	+	0	NA	exon (ENST00000300303.2, exon 4 of 4)	3' UTR (NM_198571, exon 4 of 4)	-5197	ENST00000249330.2	7425	Hs.587325	NM_003378	ENSG00000128564	VGF	SCG7|SgVII	VGF nerve growth factor inducible	protein-coding
chr3_35923253_35923492	chr3	35923253	35923492	+	0	NA	Intergenic	Intergenic	10014	ENST00000454621.1
chr1_167691505_167692012	chr1	167691505	167692012	+	0	NA	TTS (ENST00000487858.1)	CpG	369	ENST00000474859.1
chr14_54976434_54976669	chr14	54976434	54976669	+	0	NA	promoter-TSS (ENST00000556216.1)	promoter-TSS (NM_006568)	5	ENST00000216420.7	10668	Hs.59106	NM_006568	ENSG00000100532	CGRRF1	CGR19|RNF197	cell growth regulator with ring finger domain 1	protein-coding
chr13_102519926_102520196	chr13	102519926	102520196	+	0	NA	TTS (ENST00000468052.1)	intron (NM_175929, intron 3 of 4)	7583	ENST00000468052.1
chr4_134515065_134515324	chr4	134515065	134515324	+	0	NA	Intergenic	MER34A1|LTR|ERV1	-18831	ENST00000503089.1
chr12_98908476_98908705	chr12	98908476	98908705	+	0	NA	promoter-TSS (ENST00000266732.4)	promoter-TSS (NM_001032283)	-700	ENST00000556029.1	7112	Hs.11355	NM_003276	ENSG00000120802	TMPO	CMD1T|LAP2|LEMD4|PRO0868|TP	thymopoietin	protein-coding
chr2_176956011_176956379	chr2	176956011	176956379	+	0	NA	Intergenic	Intergenic	-1424	ENST00000392539.3	3239	Hs.152414	NM_000523	ENSG00000128714	HOXD13	BDE|BDSD|HOX4I|SPD	homeobox D13	protein-coding
chr18_53155855_53156101	chr18	53155855	53156101	+	0	NA	intron (ENST00000562847.1, intron 2 of 6)	intron (NM_003199, intron 3 of 19)	-3428	ENST00000586467.1
chr6_151826694_151827001	chr6	151826694	151827001	+	0	NA	intron (ENST00000367290.5, intron 1 of 10)	MamGypLTR2c|LTR|Gypsy	11672	ENST00000367290.5
chr20_31337677_31338031	chr20	31337677	31338031	+	0	NA	Intergenic	Intergenic	-6051	ENST00000278980.6	149951	Hs.408427	NM_053041	ENSG00000149600	COMMD7	C20orf92|dJ1085F17.3	COMM domain containing 7	protein-coding
chr19_53360769_53361071	chr19	53360769	53361071	+	0	NA	promoter-TSS (ENST00000601980.1)	promoter-TSS (NM_001277120)	-18	ENST00000396409.4
chr5_56989022_56989257	chr5	56989022	56989257	+	0	NA	Intergenic	Intergenic	-50326	ENST00000408268.2
chr2_97213052_97213514	chr2	97213052	97213514	+	0	NA	intron (ENST00000497920.1, intron 1 of 3)	intron (NM_212481, intron 2 of 6)	156	ENST00000497920.1
chr10_79649193_79649492	chr10	79649193	79649492	+	0	NA	promoter-TSS (ENST00000468332.2)	intron (NM_004747, intron 1 of 31)	-77	ENST00000468332.2
chr5_43007569_43007830	chr5	43007569	43007830	+	0	NA	promoter-TSS (ENST00000607715.1)	Intergenic	-54	ENST00000607715.1
chr3_84886111_84886494	chr3	84886111	84886494	+	0	NA	intron (ENST00000482721.1, intron 3 of 3)	intron (NR_033860, intron 8 of 20)	32424	ENST00000484892.1	440970	Hs.411049	NR_033860	ENSG00000242641	LINC00971	-	long intergenic non-protein coding RNA 971	ncRNA
chr19_38480548_38480744	chr19	38480548	38480744	+	0	NA	intron (ENST00000476317.2, intron 1 of 2)	intron (NM_015073, intron 1 of 21)	26153	ENST00000601752.1
chr2_36497994_36498259	chr2	36497994	36498259	+	0	NA	Intergenic	Intergenic	28847	ENST00000427200.1
chr2_201026290_201026604	chr2	201026290	201026604	+	0	NA	Intergenic	MER21B|LTR|ERVL	-144157	ENST00000439084.1
chr3_50374811_50375045	chr3	50374811	50375045	+	0	NA	promoter-TSS (ENST00000327761.3)	promoter-TSS (NR_109831)	-33	ENST00000327761.3	11186	Hs.476270	NM_007182	ENSG00000068028	RASSF1	123F2|NORE2A|RASSF1A|RDA32|REH3P21	Ras association (RalGDS/AF-6) domain family member 1	protein-coding
chr3_55516374_55516690	chr3	55516374	55516690	+	0	NA	intron (ENST00000474267.1, intron 2 of 5)	intron (NM_003392, intron 1 of 4)	-1111	ENST00000497027.1
chr1_9950197_9950815	chr1	9950197	9950815	+	0	NA	intron (ENST00000377263.1, intron 1 of 5)	intron (NM_020248, intron 1 of 5)	2789	ENST00000377258.1
chr16_3067654_3067930	chr16	3067654	3067930	+	0	NA	promoter-TSS (ENST00000573001.1)	CpG	379	ENST00000572154.1
chr3_192629093_192629578	chr3	192629093	192629578	+	0	NA	intron (ENST00000392452.2, intron 1 of 1)	MER5A|DNA|hAT-Charlie	6615	ENST00000392452.2	151963	Hs.151443	NM_178496	ENSG00000180611	MB21D2	C3orf59	Mab-21 domain containing 2	protein-coding
chr2_48424359_48424747	chr2	48424359	48424747	+	0	NA	intron (ENST00000447571.1, intron 1 of 8)	MER115|DNA|hAT-Tip100	-20161	ENST00000364140.1
chr19_18392865_18393471	chr19	18392865	18393471	+	0	NA	promoter-TSS (ENST00000252818.3)	promoter-TSS (NM_005354)	281	ENST00000583494.1	100422833		NR_036155	ENSG00000267959	MIR3188	mir-3188	microRNA 3188	ncRNA
chr18_59990993_59991175	chr18	59990993	59991175	+	0	NA	Intergenic	LTR39|LTR|ERV1	-1436	ENST00000269485.7	8792	Hs.204044	NM_003839	ENSG00000141655	TNFRSF11A	CD265|FEO|LOH18CR1|ODFR|OFE|OPTB7|OSTS|PDB2|RANK|TRANCER	tumor necrosis factor receptor superfamily, member 11a, NFKB activator	protein-coding
chr19_49979625_49979807	chr19	49979625	49979807	+	0	NA	exon (ENST00000593422.1, exon 4 of 4)	exon (NM_001204503, exon 4 of 8)	350	ENST00000598472.1
chr5_7286592_7286771	chr5	7286592	7286771	+	0	NA	Intergenic	Intergenic	1909	ENST00000504093.1
chr8_66976519_66976739	chr8	66976519	66976739	+	0	NA	intron (ENST00000519330.1, intron 4 of 6)	intron (NM_033105, intron 3 of 5)	20917	ENST00000522619.1
chr19_46844291_46844470	chr19	46844291	46844470	+	0	NA	exon (ENST00000377670.4, exon 15 of 15)	3' UTR (NM_152795, exon 15 of 15)	-1119	ENST00000596807.1
chr15_69111034_69111269	chr15	69111034	69111269	+	0	NA	intron (ENST00000560188.1, intron 1 of 1)	CpG	591	ENST00000560188.1
chr14_74895952_74896267	chr14	74895952	74896267	+	0	NA	Intergenic	Intergenic	-3304	ENST00000554953.1
chr5_180230879_180231113	chr5	180230879	180231113	+	0	NA	promoter-TSS (ENST00000512695.1)	promoter-TSS (NM_001114619)	-73	ENST00000514283.1
chr3_149688031_149688340	chr3	149688031	149688340	+	0	NA	promoter-TSS (ENST00000481275.1)	promoter-TSS (NR_036538)	3	ENST00000481275.1
chr18_49348086_49348309	chr18	49348086	49348309	+	0	NA	Intergenic	Intergenic	23801	ENST00000462935.2
chr3_28754979_28755267	chr3	28754979	28755267	+	0	NA	intron (ENST00000445077.1, intron 1 of 2)	MLT2B1|LTR|ERVL	137204	ENST00000445077.1
chr4_53784080_53784291	chr4	53784080	53784291	+	0	NA	intron (ENST00000401642.3, intron 6 of 8)	intron (NM_152540, intron 6 of 8)	-27631	ENST00000510351.1
chr17_26732390_26732888	chr17	26732390	26732888	+	0	NA	promoter-TSS (ENST00000582735.1)	intron (NM_001242366, intron 1 of 4)	126	ENST00000578217.1
chr7_138794090_138794788	chr7	138794090	138794788	+	0	NA	promoter-TSS (ENST00000471652.1)	promoter-TSS (NM_024625)	26	ENST00000471652.1	56829	Hs.133512	NM_020119	ENSG00000105939	ZC3HAV1	ARTD13|FLB6421|PARP13|ZAP|ZC3H2|ZC3HDC2	zinc finger CCCH-type, antiviral 1	protein-coding
chr20_37489143_37489322	chr20	37489143	37489322	+	0	NA	intron (ENST00000463749.1, intron 1 of 2)	MLT1J2|LTR|ERVL-MaLR	-12181	ENST00000470786.2
chr5_146169409_146169664	chr5	146169409	146169664	+	0	NA	intron (ENST00000520231.1, intron 1 of 1)	intron (NM_001271899, intron 2 of 9)	55138	ENST00000578667.1
chr2_12453948_12454324	chr2	12453948	12454324	+	0	NA	promoter-TSS (ENST00000412606.1)	intron (NR_110196, intron 4 of 5)	-307	ENST00000412606.1
chr1_36863005_36863301	chr1	36863005	36863301	+	0	NA	intron (ENST00000315732.2, intron 1 of 1)	MIRc|SINE|MIR	326	ENST00000489912.1
chr3_39388859_39389074	chr3	39388859	39389074	+	0	NA	Intergenic	LTR19C|LTR|ERV1	-8596	ENST00000435940.1
chr21_40176603_40176856	chr21	40176603	40176856	+	0	NA	promoter-TSS (ENST00000360214.3)	promoter-TSS (NM_001256295)	-502	ENST00000360214.3
chr17_79366863_79367059	chr17	79366863	79367059	+	0	NA	Intergenic	CpG	-2314	ENST00000574717.2
chr18_55454539_55454887	chr18	55454539	55454887	+	0	NA	intron (ENST00000536015.1, intron 1 of 27)	intron (NM_005603, intron 1 of 27)	15614	ENST00000536015.1	5205	Hs.216623	NM_005603	ENSG00000081923	ATP8B1	ATPIC|BRIC|FIC1|ICP1|PFIC|PFIC1	ATPase, aminophospholipid transporter, class I, type 8B, member 1	protein-coding
chr8_81901884_81902079	chr8	81901884	81902079	+	0	NA	intron (ENST00000220597.4, intron 5 of 8)	MER5A|DNA|hAT-Charlie	-2212	ENST00000522811.1
chr1_33278227_33278786	chr1	33278227	33278786	+	0	NA	intron (ENST00000481895.1, intron 1 of 8)	AluSq2|SINE|Alu	-1258	ENST00000472692.1
chr9_127532562_127532866	chr9	127532562	127532866	+	0	NA	intron (ENST00000438380.1, intron 1 of 2)	CpG	312	ENST00000438380.1
chr1_175005680_175005906	chr1	175005680	175005906	+	0	NA	Intergenic	Intergenic	8991	ENST00000326105.6
chr12_8966775_8967008	chr12	8966775	8967008	+	0	NA	intron (ENST00000537288.1, intron 1 of 1)	Intergenic	6418	ENST00000394240.3
chr7_137855189_137855389	chr7	137855189	137855389	+	0	NA	Intergenic	Intergenic	-4502	ENST00000517011.1
chr19_54085013_54085247	chr19	54085013	54085247	+	0	NA	Intergenic	Intergenic	21621	ENST00000600193.1	284379	Hs.631571	NR_002938	ENSG00000268864	LOC284379	-	solute carrier family 7 (cationic amino acid transporter, y+ system), member 3 pseudogene	pseudo
chr5_40309073_40309306	chr5	40309073	40309306	+	0	NA	Intergenic	Intergenic	-11231	ENST00000583717.1
chr1_156052481_156053323	chr1	156052481	156053323	+	0	NA	exon (ENST00000495341.1, exon 2 of 3)	5' UTR (NM_001282625, exon 2 of 13)	480	ENST00000470835.1
chr17_56403333_56403530	chr17	56403333	56403530	+	0	NA	intron (ENST00000579527.1, intron 1 of 4)	intron (NR_038410, intron 1 of 4)	620	ENST00000579527.1	100506779	Hs.718477	NR_038410	ENSG00000265148	BZRAP1-AS1	-	BZRAP1 antisense RNA 1	ncRNA
chr12_32175681_32175887	chr12	32175681	32175887	+	0	NA	Intergenic	LTR9B|LTR|ERV1	15723	ENST00000534895.1
chr7_109089980_109090221	chr7	109089980	109090221	+	0	NA	Intergenic	MER51B|LTR|ERV1	-123728	ENST00000436714.1
chr3_29435424_29435714	chr3	29435424	29435714	+	0	NA	intron (ENST00000434693.2, intron 1 of 14)	MER11A|LTR|ERVK	3230	ENST00000423449.1
chr11_28795219_28795516	chr11	28795219	28795516	+	0	NA	intron (ENST00000513853.1, intron 2 of 3)	L1M2|LINE|L1	71205	ENST00000513853.1
chr1_247496608_247496821	chr1	247496608	247496821	+	0	NA	Intergenic	Intergenic	-1566	ENST00000478225.1
chrX_130964471_130964685	chrX	130964471	130964685	+	0	NA	promoter-TSS (ENST00000427391.1)	promoter-TSS (NR_026975)	93	ENST00000427391.1	286467	Hs.720385	NR_026975	ENSG00000213468	FIRRE	LINC01200	firre intergenic repeating RNA element	ncRNA
chr20_46395026_46395241	chr20	46395026	46395241	+	0	NA	intron (ENST00000361612.4, intron 1 of 19)	intron (NM_198596, intron 1 of 20)	-9058	ENST00000474450.1
chr16_3151395_3152811	chr16	3151395	3152811	+	0	NA	Intergenic	MER33|DNA|hAT-Charlie	-2785	ENST00000576985.1	84891	Hs.334515	NM_032805	ENSG00000130182	ZSCAN10	ZNF206	zinc finger and SCAN domain containing 10	protein-coding
chr1_44353462_44353742	chr1	44353462	44353742	+	0	NA	intron (ENST00000533997.1, intron 5 of 9)	intron (NR_073018, intron 6 of 10)	-11658	ENST00000490502.1
chr3_196373532_196373829	chr3	196373532	196373829	+	0	NA	intron (ENST00000426755.1, intron 1 of 5)	intron (NM_198565, intron 1 of 2)	7034	ENST00000426755.1
chr3_61127285_61127740	chr3	61127285	61127740	+	0	NA	intron (ENST00000468189.1, intron 2 of 8)	intron (NM_001166243, intron 2 of 9)	109546	ENST00000490952.1
chr20_30307880_30308098	chr20	30307880	30308098	+	0	NA	intron (ENST00000376055.4, intron 2 of 2)	intron (NM_001191, intron 2 of 2)	-1012	ENST00000597287.1
chr1_156674762_156674947	chr1	156674762	156674947	+	0	NA	intron (ENST00000368221.1, intron 2 of 4)	intron (NM_001199723, intron 2 of 4)	539	ENST00000368222.3	1382	Hs.405662	NM_001878	ENSG00000143320	CRABP2	CRABP-II|RBP6	cellular retinoic acid binding protein 2	protein-coding
chr15_52758702_52759009	chr15	52758702	52759009	+	0	NA	intron (ENST00000553916.1, intron 1 of 40)	intron (NM_001142495, intron 1 of 39)	-30988	ENST00000358212.6
chr4_188914277_188914474	chr4	188914277	188914474	+	0	NA	Intergenic	Intergenic	-2550	ENST00000326866.4	132625	Hs.335787	NM_174900	ENSG00000179059	ZFP42	REX-1|REX1|ZNF754|zfp-42	ZFP42 zinc finger protein	protein-coding
chr5_73840752_73840949	chr5	73840752	73840949	+	0	NA	Intergenic	Intergenic	-8049	ENST00000507781.1	104310351	Hs.582291	NR_126354	ENSG00000248673	LINC01331	-	long intergenic non-protein coding RNA 1331	ncRNA
chr14_96042357_96042592	chr14	96042357	96042592	+	0	NA	intron (ENST00000556346.1, intron 1 of 2)	LTR81AB|LTR|Gypsy	2532	ENST00000553785.1
chr6_170019703_170020049	chr6	170019703	170020049	+	0	NA	intron (ENST00000333572.6, intron 21 of 24)	MER4E1|LTR|ERV1	29453	ENST00000479310.1
chr13_48578408_48578706	chr13	48578408	48578706	+	0	NA	intron (ENST00000543413.1, intron 2 of 11)	MSTB1|LTR|ERVL-MaLR	3032	ENST00000423869.1	101929410	Hs.525025	XR_245430	ENSG00000227848	SUCLA2-AS1	-	SUCLA2 antisense RNA 1	ncRNA
chr1_156307889_156308193	chr1	156307889	156308193	+	0	NA	promoter-TSS (ENST00000489870.1)	promoter-TSS (NM_001304826)	-3	ENST00000368262.3
chr1_163369857_163370132	chr1	163369857	163370132	+	0	NA	Intergenic	Intergenic	14339	ENST00000516931.1
chr5_32952553_32952787	chr5	32952553	32952787	+	0	NA	intron (ENST00000505518.1, intron 3 of 5)	MER4E1|LTR|ERV1	3571	ENST00000507693.1
chr12_99960804_99961047	chr12	99960804	99961047	+	0	NA	intron (ENST00000547776.2, intron 9 of 25)	MLT1E1|LTR|ERVL-MaLR	-80606	ENST00000324341.1	196472	Hs.591011	NM_153364	ENSG00000180219	FAM71C	-	family with sequence similarity 71, member C	protein-coding
chr12_118280341_118280682	chr12	118280341	118280682	+	0	NA	intron (ENST00000425217.1, intron 3 of 19)	intron (NM_173598, intron 3 of 19)	-46748	ENST00000544667.1
chr5_113092246_113092611	chr5	113092246	113092611	+	0	NA	Intergenic	MER4D1|LTR|ERV1	165573	ENST00000507567.1
chr4_170840340_170841343	chr4	170840340	170841343	+	0	NA	exon (ENST00000508313.1, exon 5 of 5)	non-coding (NR_037878, exon 5 of 5)	-26291	ENST00000509956.1
chr1_108410141_108410389	chr1	108410141	108410389	+	0	NA	intron (ENST00000530671.1, intron 2 of 6)	intron (NM_006113, intron 2 of 26)	-46747	ENST00000524574.1
chr15_66162174_66162512	chr15	66162174	66162512	+	0	NA	promoter-TSS (ENST00000567671.1)	CpG	-8	ENST00000567671.1
chr1_24532638_24532862	chr1	24532638	24532862	+	0	NA	intron (ENST00000439059.2, intron 2 of 2)	intron (NR_027087, intron 2 of 2)	6020	ENST00000439059.2	284632	Hs.638906	NR_027087	ENSG00000230023	LOC284632	-	uncharacterized LOC284632	ncRNA
chr18_20749694_20749951	chr18	20749694	20749951	+	0	NA	intron (ENST00000420687.2, intron 1 of 9)	intron (NM_138375, intron 1 of 9)	14033	ENST00000420687.2
chr20_36166020_36166199	chr20	36166020	36166199	+	0	NA	Intergenic	L2b|LINE|L2	7668	ENST00000450588.1
chr14_57557916_57558170	chr14	57557916	57558170	+	0	NA	intron (ENST00000551408.2, intron 1 of 1)	Intergenic	21335	ENST00000551408.2
chr12_71199878_71200211	chr12	71199878	71200211	+	0	NA	intron (ENST00000283228.2, intron 2 of 13)	intron (NM_002849, intron 2 of 13)	-17282	ENST00000342084.4
chr11_93276617_93276796	chr11	93276617	93276796	+	0	NA	promoter-TSS (ENST00000526869.1)	promoter-TSS (NM_020179)	-32	ENST00000298966.2	56935	Hs.438064	NM_020179	ENSG00000166002	SMCO4	C11orf75|FN5	single-pass membrane protein with coiled-coil domains 4	protein-coding
chr1_225839958_225840137	chr1	225839958	225840137	+	0	NA	intron (ENST00000366843.2, intron 1 of 13)	intron (NM_018212, intron 1 of 13)	371	ENST00000284563.6
chr10_114813712_114814019	chr10	114813712	114814019	+	0	NA	intron (ENST00000352065.5, intron 4 of 14)	intron (NM_030756, intron 4 of 13)	66630	ENST00000420976.1
chr19_45350808_45351329	chr19	45350808	45351329	+	0	NA	intron (ENST00000252483.5, intron 1 of 8)	intron (NM_001042724, intron 1 of 8)	1285	ENST00000252483.5	5819	Hs.655455	NM_002856	ENSG00000130202	PVRL2	CD112|HVEB|PRR2|PVRR2	poliovirus receptor-related 2 (herpesvirus entry mediator B)	protein-coding
chr16_49627787_49628021	chr16	49627787	49628021	+	0	NA	intron (ENST00000535559.1, intron 3 of 5)	intron (NM_001271620, intron 5 of 7)	46859	ENST00000567169.1
chr15_37387525_37387838	chr15	37387525	37387838	+	0	NA	promoter-TSS (ENST00000606653.1)	intron (NR_051953, intron 4 of 11)	-459	ENST00000607277.1
chr14_65833968_65834237	chr14	65833968	65834237	+	0	NA	Intergenic	Intergenic	-32201	ENST00000584635.1	100616176		NR_039857	ENSG00000266740	MIR4708	mir-4708	microRNA 4708	ncRNA
chr22_35773783_35774168	chr22	35773783	35774168	+	0	NA	Intergenic	Intergenic	-2379	ENST00000412893.1
chr19_42720943_42721657	chr19	42720943	42721657	+	0	NA	intron (ENST00000595337.1, intron 1 of 4)	CpG-13832	521	ENST00000336034.4	162989	Hs.515432	NM_133328	ENSG00000160570	DEDD2	FLAME-3	death effector domain containing 2	protein-coding
chr9_100503384_100503575	chr9	100503384	100503575	+	0	NA	Intergenic	Intergenic	-2011	ENST00000562653.1
chr3_61860918_61861149	chr3	61860918	61861149	+	0	NA	intron (ENST00000474889.1, intron 2 of 29)	intron (NM_002841, intron 2 of 29)	-132253	ENST00000472730.1
chr9_80218224_80218431	chr9	80218224	80218431	+	0	NA	intron (ENST00000341700.6, intron 1 of 6)	intron (NM_004297, intron 1 of 6)	23166	ENST00000448540.1
chr2_38452041_38452298	chr2	38452041	38452298	+	0	NA	intron (ENST00000450854.1, intron 1 of 1)	L1MC2|LINE|L1	-6541	ENST00000446719.1
chr8_33330076_33331053	chr8	33330076	33331053	+	0	NA	promoter-TSS (ENST00000524021.1)	promoter-TSS (NM_032664)	45	ENST00000520503.1
chr6_28565379_28565814	chr6	28565379	28565814	+	0	NA	intron (ENST00000530247.1, intron 1 of 4)	Intergenic	-8116	ENST00000524745.1
chr12_30848888_30849259	chr12	30848888	30849259	+	0	NA	promoter-TSS (ENST00000256079.4)	promoter-TSS (NM_006390)	-153	ENST00000256079.4	10526	Hs.505136	NM_006390	ENSG00000133704	IPO8	RANBP8	importin 8	protein-coding
chr11_27369521_27369708	chr11	27369521	27369708	+	0	NA	TTS (ENST00000317945.6)	TTS (NM_080654)	2357	ENST00000529615.1
chr20_60876977_60877495	chr20	60876977	60877495	+	0	NA	promoter-TSS (ENST00000491935.1)	promoter-TSS (NM_001281438)	87	ENST00000491935.1	11047	Hs.90107	NM_007002	ENSG00000130706	ADRM1	ARM-1|ARM1|GP110	adhesion regulating molecule 1	protein-coding
chr2_47572276_47572654	chr2	47572276	47572654	+	0	NA	promoter-TSS (ENST00000441997.1)	promoter-TSS (NR_110207)	163	ENST00000456133.1
chr2_210171812_210172373	chr2	210171812	210172373	+	0	NA	Intergenic	MER52D|LTR|ERV1	-116690	ENST00000199940.6
chr3_73533825_73534077	chr3	73533825	73534077	+	0	NA	intron (ENST00000308537.4, intron 3 of 3)	MER5A1|DNA|hAT-Charlie	-10168	ENST00000462146.2	23024	Hs.660347	NM_015009	ENSG00000121440	PDZRN3	LNX3|SEMACAP3|SEMCAP3	PDZ domain containing ring finger 3	protein-coding
chr14_78083328_78083577	chr14	78083328	78083577	+	0	NA	promoter-TSS (ENST00000216484.2)	promoter-TSS (NM_004863)	-336	ENST00000216484.2	9517	Hs.435661	NM_004863	ENSG00000100596	SPTLC2	HSN1C|LCB2|LCB2A|NSAN1C|SPT2|hLCB2a	serine palmitoyltransferase, long chain base subunit 2	protein-coding
chr13_76377399_76377655	chr13	76377399	76377655	+	0	NA	promoter-TSS (ENST00000489941.2)	intron (NM_001306080, intron 7 of 30)	-783	ENST00000526371.1
chr7_137604952_137605213	chr7	137604952	137605213	+	0	NA	intron (ENST00000330387.6, intron 2 of 11)	intron (NM_194071, intron 2 of 11)	7933	ENST00000420629.1
chr1_26947485_26947784	chr1	26947485	26947784	+	0	NA	Intergenic	CpG	19471	ENST00000428860.2
chr2_74253421_74254042	chr2	74253421	74254042	+	0	NA	intron (ENST00000305799.7, intron 2 of 2)	intron (NM_001287491, intron 2 of 10)	-19719	ENST00000409262.3	200424	Hs.516107	NM_144993	ENSG00000187605	TET3	hCG_40738	tet methylcytosine dioxygenase 3	protein-coding
chr19_49929289_49929592	chr19	49929289	49929592	+	0	NA	intron (ENST00000576655.1, intron 2 of 4)	promoter-TSS (NM_001195256)	2434	ENST00000576655.1	100507003	Hs.553831	NM_001195256	ENSG00000261949	GFY	Goofy	golgi-associated, olfactory signaling regulator	protein-coding
chr16_30388849_30389089	chr16	30388849	30389089	+	0	NA	promoter-TSS (ENST00000528032.1)	promoter-TSS (NM_001214906)	85	ENST00000563728.1
chr15_67036954_67037212	chr15	67036954	67037212	+	0	NA	intron (ENST00000559931.1, intron 3 of 3)	intron (NR_027654, intron 4 of 4)	33048	ENST00000558937.1
chr10_29922737_29922966	chr10	29922737	29922966	+	0	NA	intron (ENST00000375400.3, intron 3 of 35)	intron (NM_003174, intron 3 of 35)	1050	ENST00000355867.4	6840	Hs.499209	NM_003174	ENSG00000197321	SVIL	-	supervillin	protein-coding
chr13_110439296_110439885	chr13	110439296	110439885	+	0	NA	promoter-TSS (ENST00000375856.3)	promoter-TSS (NM_003749)	-675	ENST00000375856.3	8660	Hs.442344	NM_003749	ENSG00000185950	IRS2	IRS-2	insulin receptor substrate 2	protein-coding
chr7_132882015_132882504	chr7	132882015	132882504	+	0	NA	Intergenic	Intergenic	-26987	ENST00000421179.1
chr2_237086886_237087102	chr2	237086886	237087102	+	0	NA	intron (ENST00000415226.1, intron 1 of 3)	CpG	-9982	ENST00000306318.4	2637	Hs.184945	NM_001485	ENSG00000168505	GBX2	-	gastrulation brain homeobox 2	protein-coding
chr11_47996098_47996401	chr11	47996098	47996401	+	0	NA	Intergenic	Intergenic	-5864	ENST00000418331.2
chr8_13925315_13925582	chr8	13925315	13925582	+	0	NA	Intergenic	Intergenic	-44517	ENST00000534576.1
chr5_21951887_21952066	chr5	21951887	21952066	+	0	NA	intron (ENST00000382254.1, intron 6 of 14)	intron (NM_004061, intron 6 of 14)	-62020	ENST00000521384.1
chr2_105459576_105459864	chr2	105459576	105459864	+	0	NA	intron (ENST00000458253.1, intron 1 of 3)	CpG	8191	ENST00000443988.1
chr14_23623733_23623967	chr14	23623733	23623967	+	0	NA	promoter-TSS (ENST00000422941.2)	promoter-TSS (NM_001267037)	-240	ENST00000453702.1
chr6_168390700_168390932	chr6	168390700	168390932	+	0	NA	Intergenic	CpG	-6105	ENST00000515361.1
chr5_7363217_7363542	chr5	7363217	7363542	+	0	NA	intron (ENST00000504765.1, intron 2 of 2)	Intergenic	1265	ENST00000504765.1
chr2_521993_522513	chr2	521993	522513	+	0	NA	Intergenic	Intergenic	-23552	ENST00000454477.1	101927362	Hs.385749	XR_245051	ENSG00000225942	LOC101927362	-	uncharacterized LOC101927362	ncRNA
chr12_117316271_117316559	chr12	117316271	117316559	+	0	NA	promoter-TSS (ENST00000586941.1)	CpG	-113	ENST00000586941.1
chr10_95609341_95609693	chr10	95609341	95609693	+	0	NA	Intergenic	Intergenic	32178	ENST00000442978.1
chr3_71546746_71547004	chr3	71546746	71547004	+	0	NA	intron (ENST00000471386.2, intron 1 of 1)	intron (NM_001244808, intron 2 of 20)	-4169	ENST00000327590.4
chr3_85603488_85603667	chr3	85603488	85603667	+	0	NA	intron (ENST00000407528.2, intron 1 of 9)	MER1B|DNA|hAT-Charlie	168717	ENST00000580619.1	100847077		NR_049870	ENSG00000264084	MIR5688	-	microRNA 5688	ncRNA
chr1_201140641_201140864	chr1	201140641	201140864	+	0	NA	promoter-TSS (ENST00000367333.2)	promoter-TSS (NM_001288564)	-50	ENST00000367333.2	252839	Hs.181444	NM_016456	ENSG00000116857	TMEM9	TMEM9A	transmembrane protein 9	protein-coding
chr11_57194484_57194896	chr11	57194484	57194896	+	0	NA	promoter-TSS (ENST00000533051.1)	promoter-TSS (NM_001278206)	-96	ENST00000530316.1
chr3_122233367_122233605	chr3	122233367	122233605	+	0	NA	promoter-TSS (ENST00000482287.1)	CpG	-97	ENST00000482287.1
chr15_74079074_74079355	chr15	74079074	74079355	+	0	NA	Intergenic	Intergenic	18659	ENST00000562031.1
chr12_72665949_72666458	chr12	72665949	72666458	+	0	NA	promoter-TSS (ENST00000550334.1)	promoter-TSS (NM_013381)	103	ENST00000435350.1
chr12_63544672_63544944	chr12	63544672	63544944	+	0	NA	promoter-TSS (ENST00000299178.2)	5' UTR (NM_000706, exon 1 of 2)	-86	ENST00000299178.2
chr5_88193534_88193924	chr5	88193534	88193924	+	0	NA	intron (ENST00000508718.1, intron 2 of 3)	MER5A1|DNA|hAT-Charlie	5655	ENST00000506665.1
chr18_38891576_38891816	chr18	38891576	38891816	+	0	NA	Intergenic	Intergenic	169336	ENST00000600644.1
chr17_46624301_46624668	chr17	46624301	46624668	+	0	NA	intron (ENST00000502764.2, intron 1 of 4)	intron (NR_102279, intron 3 of 6)	430	ENST00000502764.2
chr5_128301021_128301295	chr5	128301021	128301295	+	0	NA	promoter-TSS (ENST00000506176.1)	promoter-TSS (NM_014031)	-52	ENST00000395266.1	28965	Hs.49765	NM_014031	ENSG00000113396	SLC27A6	ACSVL2|FACVL2|FATP6|VLCS-H1	solute carrier family 27 (fatty acid transporter), member 6	protein-coding
chr10_1095301_1095557	chr10	1095301	1095557	+	0	NA	promoter-TSS (ENST00000358220.1)	promoter-TSS (NM_004508)	-49	ENST00000358220.1
chr7_16684552_16685117	chr7	16684552	16685117	+	0	NA	promoter-TSS (ENST00000452975.2)	promoter-TSS (NM_001159767)	453	ENST00000453623.1
chr3_132930356_132930696	chr3	132930356	132930696	+	0	NA	intron (ENST00000510183.1, intron 1 of 2)	intron (NM_001282865, intron 1 of 3)	18907	ENST00000510183.1
chr14_73318005_73318247	chr14	73318005	73318247	+	0	NA	intron (ENST00000381216.4, intron 1 of 9)	intron (NM_001280542, intron 1 of 10)	1913	ENST00000384024.1
chr2_158867614_158867796	chr2	158867614	158867796	+	0	NA	intron (ENST00000605860.1, intron 2 of 9)	intron (NM_001135098, intron 1 of 8)	15994	ENST00000409859.4
chr12_2144249_2144528	chr12	2144249	2144528	+	0	NA	intron (ENST00000543114.1, intron 1 of 1)	Intergenic	-13130	ENST00000541871.1	100874369	Hs.208723	NR_046768	ENSG00000256257	CACNA1C-IT2	-	CACNA1C intronic transcript 2	ncRNA
chr1_50798738_50799433	chr1	50798738	50799433	+	0	NA	Intergenic	CpG	7143	ENST00000414530.2
chr2_101179925_101180107	chr2	101179925	101180107	+	0	NA	intron (ENST00000416255.1, intron 1 of 4)	CpG	296	ENST00000416255.1
chr2_119616944_119617172	chr2	119616944	119617172	+	0	NA	Intergenic	Intergenic	-11804	ENST00000295206.6	2019	Hs.271977	NM_001426	ENSG00000163064	EN1	-	engrailed homeobox 1	protein-coding
chr1_205107042_205107289	chr1	205107042	205107289	+	0	NA	Intergenic	Intergenic	3391	ENST00000428506.1
chr2_231730107_231730344	chr2	231730107	231730344	+	0	NA	promoter-TSS (ENST00000418408.2)	CpG	-154	ENST00000418408.2
chr11_70370782_70371064	chr11	70370782	70371064	+	0	NA	intron (ENST00000294018.4, intron 7 of 14)	ERVL-E-int|LTR|ERVL	-21959	ENST00000424924.1
chr5_139033374_139033617	chr5	139033374	139033617	+	0	NA	intron (ENST00000512816.1, intron 1 of 1)	intron (NM_016463, intron 1 of 2)	2921	ENST00000512816.1
chr20_281782_282049	chr20	281782	282049	+	0	NA	TTS (ENST00000500893.2)	TTS (NM_033089)	3701	ENST00000500893.2	85364	Hs.28608	NM_033089	ENSG00000247315	ZCCHC3	C20orf99	zinc finger, CCHC domain containing 3	protein-coding
chr12_65003966_65004162	chr12	65003966	65004162	+	0	NA	promoter-TSS (ENST00000542104.1)	promoter-TSS (NM_178169)	-229	ENST00000542104.1	283349	Hs.643605	NM_178169	ENSG00000153179	RASSF3	RASSF5	Ras association (RalGDS/AF-6) domain family member 3	protein-coding
chr11_114670361_114670627	chr11	114670361	114670627	+	0	NA	Intergenic	Intergenic	121294	ENST00000375475.5
chr15_57656516_57656745	chr15	57656516	57656745	+	0	NA	Intergenic	Intergenic	-11535	ENST00000559194.1
chr13_102277011_102277252	chr13	102277011	102277252	+	0	NA	intron (ENST00000376180.3, intron 7 of 10)	intron (NM_001271754, intron 6 of 10)	26635	ENST00000474233.1
chr6_108438140_108438351	chr6	108438140	108438351	+	0	NA	intron (ENST00000440575.2, intron 2 of 6)	CpG	-6474	ENST00000426008.1
chr22_36144951_36145156	chr22	36144951	36145156	+	0	NA	promoter-TSS (ENST00000463509.1)	intron (NM_014309, intron 9 of 11)	-374	ENST00000463509.1
chr5_141461679_141462142	chr5	141461679	141462142	+	0	NA	Intergenic	MER67B|LTR|ERV1	-26160	ENST00000253814.4	80762	Hs.9788	NM_030571	ENSG00000131507	NDFIP1	N4WBP5	Nedd4 family interacting protein 1	protein-coding
chr20_34685772_34686315	chr20	34685772	34686315	+	0	NA	intron (ENST00000447825.1, intron 1 of 5)	intron (NM_001258329, intron 1 of 22)	5284	ENST00000447825.1
chr5_175969341_175969682	chr5	175969341	175969682	+	0	NA	promoter-TSS (ENST00000510636.1)	promoter-TSS (NM_001171976)	-1	ENST00000510636.1	54825	Hs.4205	NM_017675	ENSG00000074276	CDHR2	PCDH24|PCLKC	cadherin-related family member 2	protein-coding
chr9_68409256_68409490	chr9	68409256	68409490	+	0	NA	TTS (ENST00000384547.1)	CpG	449	ENST00000384547.1
chr8_15398164_15398364	chr8	15398164	15398364	+	0	NA	intron (ENST00000510836.1, intron 1 of 7)	CpG	472	ENST00000503731.1
chr5_108083526_108083757	chr5	108083526	108083757	+	0	NA	promoter-TSS (ENST00000513676.1)	promoter-TSS (NM_001308038)	99	ENST00000509035.1
chr4_151936113_151936329	chr4	151936113	151936329	+	0	NA	intron (ENST00000535741.1, intron 1 of 56)	intron (NM_006726, intron 1 of 57)	198	ENST00000510413.1	987	Hs.480938	NM_006726	ENSG00000198589	LRBA	BGL|CDC4L|CVID8|LAB300|LBA	LPS-responsive vesicle trafficking, beach and anchor containing	protein-coding
chr14_55032548_55032833	chr14	55032548	55032833	+	0	NA	Intergenic	CpG	-1125	ENST00000554335.1
chr19_49866978_49867306	chr19	49866978	49867306	+	0	NA	promoter-TSS (ENST00000598682.1)	promoter-TSS (NM_014419)	-49	ENST00000597546.1
chr2_2791640_2792417	chr2	2791640	2792417	+	0	NA	Intergenic	Intergenic	50135	ENST00000452701.1
chr6_166399543_166399823	chr6	166399543	166399823	+	0	NA	exon (ENST00000535229.1, exon 1 of 2)	intron (NR_026860, intron 1 of 1)	301	ENST00000535229.1
chr18_420777_421028	chr18	420777	421028	+	0	NA	intron (ENST00000400256.3, intron 2 of 9)	MER74B|LTR|ERVL	3514	ENST00000582120.1
chr1_18437341_18437605	chr1	18437341	18437605	+	0	NA	intron (ENST00000251296.1, intron 1 of 9)	CpG	3233	ENST00000251296.1	84966	Hs.212511	NM_032880	ENSG00000117154	IGSF21	-	immunoglobin superfamily, member 21	protein-coding
chr10_13388945_13389158	chr10	13388945	13389158	+	0	NA	intron (ENST00000327347.5, intron 1 of 8)	intron (NM_012247, intron 1 of 8)	307	ENST00000413411.1
chr1_1886164_1886586	chr1	1886164	1886586	+	0	NA	TTS (ENST00000461752.2)	CpG	779	ENST00000493964.1	85452	Hs.232092	NM_001003808	ENSG00000142609	CFAP74	C1orf222|KIAA1751	cilia and flagella associated protein 74	protein-coding
chr20_49922344_49922528	chr20	49922344	49922528	+	0	NA	Intergenic	MER4D1|LTR|ERV1	71422	ENST00000516531.2
chr10_83011155_83011542	chr10	83011155	83011542	+	0	NA	Intergenic	MER4D|LTR|ERV1	106940	ENST00000584578.1
chr11_74109502_74109896	chr11	74109502	74109896	+	0	NA	promoter-TSS (ENST00000298198.4)	promoter-TSS (NM_173582)	-181	ENST00000298198.4	283209	Hs.26612	NM_173582	ENSG00000165434	PGM2L1	BM32A|PMMLP	phosphoglucomutase 2-like 1	protein-coding
chr9_110200587_110200811	chr9	110200587	110200811	+	0	NA	Intergenic	intron (NR_121581, intron 4 of 7)	-4809	ENST00000581575.1
chr8_135918435_135918689	chr8	135918435	135918689	+	0	NA	Intergenic	MIRc|SINE|MIR	56384	ENST00000505083.1	101927845	Hs.559609	NR_125427	ENSG00000251218	LOC101927845	-	uncharacterized LOC101927845	ncRNA
chr16_7455360_7455596	chr16	7455360	7455596	+	0	NA	intron (ENST00000436368.2, intron 1 of 12)	intron (NM_145893, intron 1 of 13)	-17301	ENST00000569889.1
chr9_26437369_26437607	chr9	26437369	26437607	+	0	NA	Intergenic	Intergenic	176635	ENST00000582085.1
chr5_107900214_107900631	chr5	107900214	107900631	+	0	NA	Intergenic	Intergenic	-28888	ENST00000466800.1
chr5_75623000_75623179	chr5	75623000	75623179	+	0	NA	exon (ENST00000502798.2, exon 13 of 13)	3' UTR (NM_014979, exon 13 of 13)	-4573	ENST00000581282.1
chrX_73002872_73003148	chrX	73002872	73003148	+	0	NA	Intergenic	MER4E1|LTR|ERV1	-9030	ENST00000604411.1	9383	Hs.529901	NR_003255	ENSG00000270641	TSIX	LINC00013|NCRNA00013|XIST-AS|XIST-AS1|XISTAS	TSIX transcript, XIST antisense RNA	ncRNA
chr14_103482769_103482978	chr14	103482769	103482978	+	0	NA	intron (ENST00000361246.2, intron 1 of 36)	G-rich|Low_complexity|Low_complexity	-12257	ENST00000561271.1
chr12_4829678_4829857	chr12	4829678	4829857	+	0	NA	promoter-TSS (ENST00000527518.1)	promoter-TSS (NM_017417)	260	ENST00000252318.2	26290	Hs.511985	NM_017417	ENSG00000130035	GALNT8	GALNAC-T8	polypeptide N-acetylgalactosaminyltransferase 8	protein-coding
chr22_17680215_17680538	chr22	17680215	17680538	+	0	NA	promoter-TSS (ENST00000480276.1)	intron (NM_001282225, intron 4 of 9)	297	ENST00000330232.4	51816	Hs.170310	NM_017424	ENSG00000093072	CECR1	ADA2|ADGF|IDGFL|PAN|SNEDS	cat eye syndrome chromosome region, candidate 1	protein-coding
chr5_43042120_43042373	chr5	43042120	43042373	+	0	NA	promoter-TSS (ENST00000515108.1)	promoter-TSS (NR_015447)	11	ENST00000508913.1
chr10_102996507_102996984	chr10	102996507	102996984	+	0	NA	promoter-TSS (ENST00000434878.1)	intron (NR_029380, intron 2 of 2)	920	ENST00000430651.1
chr11_112831900_112832198	chr11	112831900	112832198	+	0	NA	promoter-TSS (ENST00000397957.4)	promoter-TSS (NM_000615)	-28	ENST00000532002.1
chr1_8933507_8933970	chr1	8933507	8933970	+	0	NA	intron (ENST00000492343.1, intron 2 of 2)	intron (NM_001428, intron 2 of 11)	-2382	ENST00000464920.1
chr1_27371203_27371576	chr1	27371203	27371576	+	0	NA	Intergenic	Intergenic	-32062	ENST00000289166.5	115572	Hs.632378	NM_052943	ENSG00000158246	FAM46B	-	family with sequence similarity 46, member B	protein-coding
chr20_14900487_14900722	chr20	14900487	14900722	+	0	NA	intron (ENST00000439451.1, intron 1 of 1)	intron (NR_072988, intron 1 of 1)	9528	ENST00000455291.1	100379174	Hs.407533	NR_037841	ENSG00000235914	MACROD2-AS1	BA318C17.1|NCRNA00186	MACROD2 antisense RNA 1	ncRNA
chr15_38364800_38365147	chr15	38364800	38365147	+	0	NA	promoter-TSS (ENST00000559232.1)	Intergenic	-89	ENST00000434223.3
chr5_56469341_56469565	chr5	56469341	56469565	+	0	NA	promoter-TSS (ENST00000506184.2)	promoter-TSS (NM_001203246)	-322	ENST00000424459.3	65056	Hs.444279	NM_022913	ENSG00000062194	GPBP1	GPBP|SSH6|VASCULIN	GC-rich promoter binding protein 1	protein-coding
chr19_51504332_51505101	chr19	51504332	51505101	+	0	NA	promoter-TSS (ENST00000594669.1)	MSR1|Satellite|Satellite	143	ENST00000599710.1
chr15_66360152_66360424	chr15	66360152	66360424	+	0	NA	intron (ENST00000360698.4, intron 5 of 22)	MIR|SINE|MIR	27717	ENST00000580794.1	100422905		NR_036196	ENSG00000263512	MIR4311	-	microRNA 4311	ncRNA
chr16_30205735_30206093	chr16	30205735	30206093	+	0	NA	promoter-TSS (ENST00000355544.5)	promoter-TSS (NM_001031827).2	94	ENST00000567520.1
chr6_41701874_41702156	chr6	41701874	41702156	+	0	NA	promoter-TSS (ENST00000433032.1)	CpG	-83	ENST00000433032.1
chrX_111857942_111858219	chrX	111857942	111858219	+	0	NA	Intergenic	Intergenic	-46805	ENST00000363566.1
chr18_35165335_35165569	chr18	35165335	35165569	+	0	NA	Intergenic	Intergenic	-19452	ENST00000420428.2	56853	Hs.435976	NM_020180	ENSG00000101489	CELF4	BRUNOL4|CELF-4	CUGBP, Elav-like family member 4	protein-coding
chr6_44296497_44296699	chr6	44296497	44296699	+	0	NA	intron (ENST00000505802.1, intron 3 of 9)	LTR5_Hs|LTR|ERVK	-13799	ENST00000323108.8	221409	Hs.135283	NM_145026	ENSG00000249481	SPATS1	DDIP|SPATA8|SRSP1	spermatogenesis associated, serine-rich 1	protein-coding
chr1_17020295_17020542	chr1	17020295	17020542	+	0	NA	intron (ENST00000492551.1, intron 10 of 10)	CpG	-1614	ENST00000414828.1
chr6_135504150_135504349	chr6	135504150	135504349	+	0	NA	intron (ENST00000524588.1, intron 1 of 12)	intron (NM_001161658, intron 1 of 15)	1597	ENST00000524588.1
chr19_51224348_51224561	chr19	51224348	51224561	+	0	NA	Intergenic	Intergenic	-1747	ENST00000391814.1
chr7_141285848_141286027	chr7	141285848	141286027	+	0	NA	intron (ENST00000473247.1, intron 3 of 16)	intron (NM_018238, intron 2 of 15)	-15084	ENST00000496273.1
chr5_77147670_77147968	chr5	77147670	77147968	+	0	NA	intron (ENST00000522370.1, intron 1 of 3)	Intergenic	16785	ENST00000522370.1
chr20_38896772_38896976	chr20	38896772	38896976	+	0	NA	Intergenic	LTR16A1|LTR|ERVL	147192	ENST00000445278.1
chr17_46024515_46024778	chr17	46024515	46024778	+	0	NA	TTS (ENST00000544840.1)	3' UTR (NM_018129, exon 7 of 7)	992	ENST00000580372.1
chr1_143743910_143744254	chr1	143743910	143744254	+	0	NA	TTS (ENST00000440862.1)	CpG	273	ENST00000418192.1
chr4_144907360_144907639	chr4	144907360	144907639	+	0	NA	intron (ENST00000506982.1, intron 2 of 4)	L1MEc|LINE|L1	9114	ENST00000505000.1
chr1_76696662_76696987	chr1	76696662	76696987	+	0	NA	intron (ENST00000328299.3, intron 1 of 4)	intron (NM_152996, intron 1 of 4)	-82774	ENST00000464140.1
chr19_4329369_4329648	chr19	4329369	4329648	+	0	NA	promoter-TSS (ENST00000598443.1)	intron (NM_017720, intron 5 of 12)	-518	ENST00000601179.1
chr17_6460379_6460585	chr17	6460379	6460585	+	0	NA	promoter-TSS (ENST00000262483.8)	promoter-TSS (NM_001165966)	-668	ENST00000262483.8	83394	Hs.183983	NM_031220	ENSG00000091622	PITPNM3	ACKR6|CORD5|NIR1|RDGBA3	PITPNM family member 3	protein-coding
chr6_108436885_108437299	chr6	108436885	108437299	+	0	NA	intron (ENST00000440575.2, intron 2 of 6)	Intergenic	-7627	ENST00000426008.1
chr15_60689223_60689402	chr15	60689223	60689402	+	0	NA	intron (ENST00000559956.1, intron 1 of 5)	intron (NM_001136015, intron 1 of 13)	225	ENST00000560367.2
chrX_39549282_39549551	chrX	39549282	39549551	+	0	NA	Intergenic	Intergenic	28946	ENST00000580135.1	100500822		NR_037501	ENSG00000263730	MIR3937	-	microRNA 3937	ncRNA
chr17_9210855_9211100	chr17	9210855	9211100	+	0	NA	intron (ENST00000306357.4, intron 7 of 7)	LTR33|LTR|ERVL	24486	ENST00000579641.2
chr13_74208083_74208487	chr13	74208083	74208487	+	0	NA	intron (ENST00000452852.1, intron 1 of 1)	Intergenic	14105	ENST00000452852.1
chr6_108436105_108436513	chr6	108436105	108436513	+	0	NA	intron (ENST00000440575.2, intron 2 of 6)	CpG	-8410	ENST00000426008.1
chr4_19197232_19197825	chr4	19197232	19197825	+	0	NA	intron (ENST00000505347.1, intron 2 of 2)	Intergenic	-14049	ENST00000516007.1
chr6_78176356_78176607	chr6	78176356	78176607	+	0	NA	Intergenic	Intergenic	-2991	ENST00000369947.2	3351	Hs.123016	NM_000863	ENSG00000135312	HTR1B	5-HT-1B|5-HT-1D-beta|5-HT1B|5-HT1DB|HTR1D2|HTR1DB|S12	5-hydroxytryptamine (serotonin) receptor 1B, G protein-coupled	protein-coding
chr3_150574026_150574304	chr3	150574026	150574304	+	0	NA	intron (ENST00000476886.1, intron 1 of 4)	HERV17-int|LTR|ERV1	3894	ENST00000476886.1
chr4_155666328_155666616	chr4	155666328	155666616	+	0	NA	promoter-TSS (ENST00000502474.1)	AluY|SINE|Alu	-54	ENST00000502474.1
chr4_53729474_53729728	chr4	53729474	53729728	+	0	NA	promoter-TSS (ENST00000505041.1)	intron (NM_023940, intron 2 of 3)	-712	ENST00000505041.1
chr11_74783787_74784022	chr11	74783787	74784022	+	0	NA	promoter-TSS (ENST00000413438.1)	Intergenic	-807	ENST00000413438.1
chr3_49966732_49966974	chr3	49966732	49966974	+	0	NA	exon (ENST00000484985.1, exon 1 of 3)	intron (NM_001142501, intron 1 of 4)	113	ENST00000484985.1
chr6_109008237_109008491	chr6	109008237	109008491	+	0	NA	Intergenic	Charlie17a|DNA|hAT-Charlie	30815	ENST00000540898.1
chr5_168027596_168027787	chr5	168027596	168027787	+	0	NA	Intergenic	Intergenic	-15626	ENST00000406049.3
chr20_41083836_41084061	chr20	41083836	41084061	+	0	NA	intron (ENST00000373184.1, intron 8 of 30)	MER5C1|DNA|hAT-Charlie	-151386	ENST00000446195.1
chr2_233285145_233285406	chr2	233285145	233285406	+	0	NA	promoter-TSS (ENST00000373592.2)	CpG	-749	ENST00000373592.2
chr3_30591074_30591380	chr3	30591074	30591380	+	0	NA	Intergenic	Intergenic	-23522	ENST00000431057.1
chr3_43525599_43525950	chr3	43525599	43525950	+	0	NA	TTS (ENST00000413663.1)	MER4D|LTR|ERV1	1598	ENST00000413663.1
chr20_10652600_10652825	chr20	10652600	10652825	+	0	NA	promoter-TSS (ENST00000605292.1)	CpG	-864	ENST00000605292.1
chr10_2243668_2244406	chr10	2243668	2244406	+	0	NA	Intergenic	MER4D|LTR|ERV1	2456	ENST00000390854.1
chr12_125049104_125049357	chr12	125049104	125049357	+	0	NA	intron (ENST00000542565.1, intron 1 of 3)	intron (NM_001077261, intron 1 of 47)	2780	ENST00000458234.1
chr6_149335444_149335685	chr6	149335444	149335685	+	0	NA	intron (ENST00000367463.4, intron 5 of 7)	intron (NM_005715, intron 5 of 7)	18145	ENST00000433442.1
chr2_175193346_175193928	chr2	175193346	175193928	+	0	NA	intron (ENST00000420866.1, intron 2 of 2)	CpG	137	ENST00000436820.1
chr11_11385296_11385537	chr11	11385296	11385537	+	0	NA	intron (ENST00000227756.4, intron 6 of 10)	L1MC5|LINE|L1	-10512	ENST00000528848.2	283106	Hs.654675	NM_001256686	ENSG00000254598	CSNK2A3	CSNK2A1P	casein kinase 2, alpha 3 polypeptide	protein-coding
chr7_110358695_110359152	chr7	110358695	110359152	+	0	NA	intron (ENST00000489381.1, intron 2 of 3)	Charlie17a|DNA|hAT-Charlie	6958	ENST00000451832.1
chr20_30194495_30194740	chr20	30194495	30194740	+	0	NA	promoter-TSS (ENST00000578262.1)	promoter-TSS (NR_036161)	-372	ENST00000578262.1	100422904		NR_036161	ENSG00000264395	MIR3193	-	microRNA 3193	ncRNA
chr17_55952012_55952350	chr17	55952012	55952350	+	0	NA	intron (ENST00000577830.1, intron 3 of 10)	intron (NM_001292025, intron 3 of 10)	-2150	ENST00000581898.1
chr6_88154191_88154419	chr6	88154191	88154419	+	0	NA	exon (ENST00000401760.1, exon 1 of 1)	intron (NM_001031743, intron 11 of 12)	588	ENST00000401760.1
chr11_112319643_112320042	chr11	112319643	112320042	+	0	NA	intron (ENST00000528496.1, intron 2 of 2)	HAL1|LINE|L1	12801	ENST00000463396.2
chr17_75500291_75500795	chr17	75500291	75500795	+	0	NA	Intergenic	Intergenic	7386	ENST00000589246.1
chr11_10929893_10930244	chr11	10929893	10930244	+	0	NA	Intergenic	MER51A|LTR|ERV1	-9199	ENST00000503469.2
chr3_128195420_128195933	chr3	128195420	128195933	+	0	NA	Intergenic	Intergenic	5245	ENST00000489987.1
chr3_54113160_54113704	chr3	54113160	54113704	+	0	NA	Intergenic	MIRb|SINE|MIR	-30612	ENST00000465493.1
chr14_76097501_76098021	chr14	76097501	76098021	+	0	NA	promoter-TSS (ENST00000554580.1)	intron (NM_001195283, intron 3 of 9)	-296	ENST00000554580.1
chr19_17797623_17798213	chr19	17797623	17798213	+	0	NA	intron (ENST00000428389.2, intron 2 of 44)	intron (NM_001080421, intron 1 of 41)	1090	ENST00000519716.2	23025	Hs.164502	NM_001080421	ENSG00000130477	UNC13A	Munc13-1	unc-13 homolog A (C. elegans)	protein-coding
chr5_88244663_88244882	chr5	88244663	88244882	+	0	NA	intron (ENST00000509179.1, intron 4 of 4)	intron (NR_104031, intron 3 of 3)	5868	ENST00000508521.1
chr9_21543001_21543197	chr9	21543001	21543197	+	0	NA	intron (ENST00000304425.3, intron 1 of 3)	intron (NR_027054, intron 1 of 3)	16569	ENST00000304425.3
chr14_21994386_21994708	chr14	21994386	21994708	+	0	NA	promoter-TSS (ENST00000537235.1)	promoter-TSS (NR_111967)	87	ENST00000538754.1
chr17_38646277_38646469	chr17	38646277	38646469	+	0	NA	intron (ENST00000254051.6, intron 2 of 12)	intron (NM_032865, intron 2 of 12)	-9246	ENST00000394072.3
chr19_50173171_50173526	chr19	50173171	50173526	+	0	NA	intron (ENST00000594157.1, intron 4 of 4)	intron (NM_001282519, intron 5 of 5)	-2018	ENST00000594793.1
chr15_33191287_33191761	chr15	33191287	33191761	+	0	NA	TTS (ENST00000558711.1)	intron (NM_001277313, intron 14 of 20)	2717	ENST00000558711.1
chr12_6873744_6873923	chr12	6873744	6873923	+	0	NA	promoter-TSS (ENST00000540667.1)	G-rich|Low_complexity|Low_complexity	-849	ENST00000540667.1
chr1_54965187_54965366	chr1	54965187	54965366	+	0	NA	Intergenic	CpG	-5065	ENST00000577877.1
chr18_73222229_73222413	chr18	73222229	73222413	+	0	NA	Intergenic	L1PBa|LINE|L1	-73409	ENST00000579278.1
chr9_89157119_89157653	chr9	89157119	89157653	+	0	NA	Intergenic	Intergenic	-89676	ENST00000443163.1
chr17_59323020_59323427	chr17	59323020	59323427	+	0	NA	intron (ENST00000588569.1, intron 1 of 5)	intron (NM_001099432, intron 23 of 24)	602	ENST00000588569.1
chr2_198364622_198364893	chr2	198364622	198364893	+	0	NA	promoter-TSS (ENST00000463841.1)	promoter-TSS (NM_002157)	14	ENST00000388968.3	3329	Hs.595053	NM_002156	ENSG00000144381	HSPD1	CPN60|GROEL|HLD4|HSP-60|HSP60|HSP65|HuCHA60|SPG13	heat shock 60kDa protein 1 (chaperonin)	protein-coding
chr16_73677988_73678167	chr16	73677988	73678167	+	0	NA	Intergenic	Intergenic	100237	ENST00000567227.1
chr16_85641151_85641351	chr16	85641151	85641351	+	0	NA	Intergenic	Intergenic	-3764	ENST00000405402.2
chr15_96864835_96865316	chr15	96864835	96865316	+	0	NA	intron (ENST00000560010.1, intron 1 of 1)	CpG	799	ENST00000558929.1
chr2_104491514_104491923	chr2	104491514	104491923	+	0	NA	intron (ENST00000544869.1, intron 1 of 2)	Intergenic	929	ENST00000544869.1
chrX_16730828_16731189	chrX	16730828	16731189	+	0	NA	promoter-TSS (ENST00000359276.4)	promoter-TSS (NM_175859)	51	ENST00000380241.3	56474	Hs.227049	NM_019857	ENSG00000047230	CTPS2	-	CTP synthase 2	protein-coding
chr2_28522595_28522804	chr2	28522595	28522804	+	0	NA	intron (ENST00000379624.1, intron 11 of 11)	intron (NM_001261840, intron 11 of 11)	-8329	ENST00000423483.1
chr8_145028081_145028260	chr8	145028081	145028260	+	0	NA	promoter-TSS (ENST00000354958.2)	promoter-TSS (NM_201379)	-82	ENST00000354958.2	5339	Hs.434248	NM_000445	ENSG00000178209	PLEC	EBS1|EBSMD|EBSND|EBSO|EBSOG|EBSPA|HD1|LGMD2Q|PCN|PLEC1|PLEC1b|PLTN	plectin	protein-coding
chr6_167693786_167694160	chr6	167693786	167694160	+	0	NA	intron (ENST00000503433.1, intron 1 of 3)	Intergenic	9316	ENST00000503433.1
chr20_31339588_31340067	chr20	31339588	31340067	+	0	NA	Intergenic	Intergenic	-8024	ENST00000278980.6	149951	Hs.408427	NM_053041	ENSG00000149600	COMMD7	C20orf92|dJ1085F17.3	COMM domain containing 7	protein-coding
chr3_20329670_20329851	chr3	20329670	20329851	+	0	NA	Intergenic	MSTB-int|LTR|ERVL-MaLR	-19198	ENST00000362707.1
chr2_175192384_175193201	chr2	175192384	175193201	+	0	NA	promoter-TSS (ENST00000436820.1)	intron (NR_038897, intron 1 of 2)	-708	ENST00000436820.1
chr2_71785818_71786052	chr2	71785818	71786052	+	0	NA	intron (ENST00000409651.1, intron 23 of 55)	intron (NM_001130978, intron 22 of 55)	-11333	ENST00000461565.1
chr4_30719717_30719904	chr4	30719717	30719904	+	0	NA	Intergenic	CpG	-2227	ENST00000361762.2
chr9_123555804_123556015	chr9	123555804	123556015	+	0	NA	promoter-TSS (ENST00000453291.1)	promoter-TSS (NM_012164)	80	ENST00000437707.1
chr1_235491325_235491622	chr1	235491325	235491622	+	0	NA	promoter-TSS (ENST00000491632.1)	promoter-TSS (NM_001037277)	10	ENST00000491632.1
chr1_17123788_17124137	chr1	17123788	17124137	+	0	NA	intron (ENST00000466256.2, intron 1 of 8)	Intergenic	-27230	ENST00000545160.1
chr12_56617796_56618016	chr12	56617796	56618016	+	0	NA	promoter-TSS (ENST00000380198.2)	promoter-TSS (NM_024068)	-203	ENST00000267023.4	79035	Hs.240170	NM_024068	ENSG00000139579	NABP2	OBFC2B|SOSS-B1|SSB1|hSSB1	nucleic acid binding protein 2	protein-coding
chr19_45454814_45455101	chr19	45454814	45455101	+	0	NA	intron (ENST00000591646.1, intron 1 of 2)	MSR1|Satellite|Satellite	2307	ENST00000591646.1
chr19_10197116_10197304	chr19	10197116	10197304	+	0	NA	promoter-TSS (ENST00000586889.1)	CpG	186	ENST00000587710.1
chr12_2307441_2307620	chr12	2307441	2307620	+	0	NA	intron (ENST00000347598.4, intron 3 of 48)	intron (NM_001129844, intron 3 of 46)	25115	ENST00000544415.1	100874234	Hs.372570	NR_046578	ENSG00000256025	CACNA1C-AS4	-	CACNA1C antisense RNA 4	ncRNA
chr8_5456993_5457206	chr8	5456993	5457206	+	0	NA	Intergenic	MER61A|LTR|ERV1	70500	ENST00000518926.1
chr22_34293167_34293490	chr22	34293167	34293490	+	0	NA	intron (ENST00000413114.1, intron 1 of 3)	intron (NM_004737, intron 1 of 15)	-8112	ENST00000434071.1
chr16_65156627_65156998	chr16	65156627	65156998	+	0	NA	promoter-TSS (ENST00000268603.4)	promoter-TSS (NM_001797)	-544	ENST00000564317.1
chr10_98268871_98269321	chr10	98268871	98269321	+	0	NA	intron (ENST00000357947.3, intron 1 of 20)	MLT1G1|LTR|ERVL-MaLR	4572	ENST00000357947.3	7093	Hs.154296	NM_012465	ENSG00000095587	TLL2	-	tolloid like 2	protein-coding
chr9_132041312_132041495	chr9	132041312	132041495	+	0	NA	Intergenic	Intergenic	-3334	ENST00000455981.1	101929331	Hs.522428	NR_121587	ENSG00000224307	LOC101929331	-	uncharacterized LOC101929331	ncRNA
chr19_44171887_44172639	chr19	44171887	44172639	+	0	NA	promoter-TSS (ENST00000593714.1)	intron (NM_001301037, intron 1 of 5)	133	ENST00000602141.1
chr2_111592037_111592403	chr2	111592037	111592403	+	0	NA	intron (ENST00000340561.4, intron 9 of 10)	intron (NM_001142807, intron 9 of 17)	29324	ENST00000433706.1
chr4_7970376_7970556	chr4	7970376	7970556	+	0	NA	intron (ENST00000514025.1, intron 14 of 14)	L1MB5|LINE|L1	14693	ENST00000509819.1
chr13_108227594_108227852	chr13	108227594	108227852	+	0	NA	intron (ENST00000375915.2, intron 1 of 2)	MIR3|SINE|MIR	-44127	ENST00000408723.1	100302286		NR_031671	ENSG00000221650	MIR1267	MIRN1267|hsa-mir-1267	microRNA 1267	ncRNA
chrX_39679616_39679891	chrX	39679616	39679891	+	0	NA	Intergenic	Intergenic	-17062	ENST00000583319.1	100616251		NR_039763	ENSG00000263972	MIR1587	-	microRNA 1587	ncRNA
chr19_46908243_46908437	chr19	46908243	46908437	+	0	NA	Intergenic	Intergenic	8501	ENST00000307522.3	83987	Hs.97876	NM_032040	ENSG00000169515	CCDC8	3M3|PPP1R20|p90	coiled-coil domain containing 8	protein-coding
chr16_30411924_30412425	chr16	30411924	30412425	+	0	NA	TTS (ENST00000320159.2)	TTS (NM_001214909)	-4862	ENST00000570039.1
chr9_27749762_27750186	chr9	27749762	27750186	+	0	NA	Intergenic	MER5A1|DNA|hAT-Charlie	-79300	ENST00000562922.1
chr11_119454896_119455144	chr11	119454896	119455144	+	0	NA	Intergenic	Intergenic	19998	ENST00000533003.1
chr13_96295807_96296042	chr13	96295807	96296042	+	0	NA	promoter-TSS (ENST00000361156.3)	5' UTR (NM_014934, exon 2 of 22)	-407	ENST00000361156.3
chr2_13885416_13885595	chr2	13885416	13885595	+	0	NA	intron (ENST00000417751.1, intron 3 of 4)	L1P3|LINE|L1	22332	ENST00000420828.1
chr1_167766191_167766370	chr1	167766191	167766370	+	0	NA	Intergenic	Intergenic	9976	ENST00000498279.1
chr2_44588531_44588835	chr2	44588531	44588835	+	0	NA	promoter-TSS (ENST00000402247.1)	promoter-TSS (NM_006036)	2	ENST00000409411.1	9581	Hs.444349	NM_006036	ENSG00000138078	PREPL	-	prolyl endopeptidase-like	protein-coding
chr7_25065671_25066053	chr7	25065671	25066053	+	0	NA	Intergenic	Intergenic	-44609	ENST00000415952.1
chr12_62586283_62586554	chr12	62586283	62586554	+	0	NA	exon (ENST00000416284.3, exon 1 of 5)	5' UTR (NM_178539, exon 1 of 5)	205	ENST00000416284.3	338811	Hs.269745	NM_178539	ENSG00000198673	FAM19A2	TAFA-2|TAFA2	family with sequence similarity 19 (chemokine (C-C motif)-like), member A2	protein-coding
chr2_169104153_169104571	chr2	169104153	169104571	+	0	NA	exon (ENST00000355999.4, exon 1 of 18)	promoter-TSS (NM_013233)	289	ENST00000355999.4	27347	Hs.276271	NM_013233	ENSG00000198648	STK39	DCHT|PASK|SPAK	serine threonine kinase 39	protein-coding
chr4_129723553_129724251	chr4	129723553	129724251	+	0	NA	Intergenic	Intergenic	-6877	ENST00000226319.6	79960	Hs.12420	NM_024900	ENSG00000077684	JADE1	PHF17	jade family PHD finger 1	protein-coding
chr8_81915150_81915549	chr8	81915150	81915549	+	0	NA	intron (ENST00000220597.4, intron 3 of 8)	MER5A|DNA|hAT-Charlie	-15580	ENST00000522811.1
chr2_27994391_27994583	chr2	27994391	27994583	+	0	NA	promoter-TSS (ENST00000483992.1)	promoter-TSS (NM_004891)	-97	ENST00000296102.3	9553	Hs.515879	NM_004891	ENSG00000243147	MRPL33	C2orf1|L33mt|MRP-L33|RPL33L	mitochondrial ribosomal protein L33	protein-coding
chr11_20048793_20049220	chr11	20048793	20049220	+	0	NA	promoter-TSS (ENST00000526675.1)	intron (NM_001111019, intron 2 of 27)	-94	ENST00000526675.1
chr3_73213787_73214155	chr3	73213787	73214155	+	0	NA	Intergenic	Intergenic	18471	ENST00000469247.1
chr19_49906914_49907466	chr19	49906914	49907466	+	0	NA	intron (ENST00000447857.3, intron 9 of 19)	intron (NM_144688, intron 9 of 19)	-3704	ENST00000593362.1
chr20_55170794_55171862	chr20	55170794	55171862	+	0	NA	promoter-TSS (ENST00000437350.1)	Intergenic	-38	ENST00000437350.1
chr6_38988946_38989160	chr6	38988946	38989160	+	0	NA	intron (ENST00000441566.1, intron 86 of 87)	MER5A1|DNA|hAT-Charlie	18708	ENST00000490892.1
chr4_156669174_156669499	chr4	156669174	156669499	+	0	NA	Intergenic	Intergenic	-10808	ENST00000505154.1
chr19_41767209_41767394	chr19	41767209	41767394	+	0	NA	exon (ENST00000301178.4, exon 20 of 20)	3' UTR (NM_001699, exon 19 of 19)	-1100	ENST00000352456.3	11100	Hs.155218	NM_007040	ENSG00000105323	HNRNPUL1	E1B-AP5|E1BAP5|HNRPUL1	heterogeneous nuclear ribonucleoprotein U-like 1	protein-coding
chr2_238611124_238611331	chr2	238611124	238611331	+	0	NA	intron (ENST00000473815.1, intron 1 of 8)	intron (NM_001137551, intron 1 of 11)	10090	ENST00000473815.1
chr14_38677822_38678217	chr14	38677822	38678217	+	0	NA	intron (ENST00000267377.2, intron 2 of 2)	intron (NM_001049, intron 2 of 2)	815	ENST00000267377.2	6751	Hs.248160	NM_001049	ENSG00000139874	SSTR1	SRIF-2|SS-1-R|SS1-R|SS1R	somatostatin receptor 1	protein-coding
chr13_46694354_46694558	chr13	46694354	46694558	+	0	NA	Intergenic	Intergenic	-15245	ENST00000439329.3	1361	Hs.512937	NM_001872	ENSG00000080618	CPB2	CPU|PCPB|TAFI	carboxypeptidase B2 (plasma)	protein-coding
chr22_29137681_29138231	chr22	29137681	29138231	+	0	NA	promoter-TSS (ENST00000439200.1)	promoter-TSS (NM_172002)	-63	ENST00000216027.3	150274	Hs.632780	NM_172002	ENSG00000100209	HSCB	DNAJC20|HSC20|JAC1|dJ366L4.2	HscB mitochondrial iron-sulfur cluster co-chaperone	protein-coding
chr11_63227223_63227481	chr11	63227223	63227481	+	0	NA	Intergenic	L1PA8|LINE|L1	30652	ENST00000538712.1
chr1_12773801_12774037	chr1	12773801	12774037	+	0	NA	Intergenic	LTR7|LTR|ERV1	-2199	ENST00000332530.3
chr4_108641557_108641837	chr4	108641557	108641837	+	0	NA	promoter-TSS (ENST00000512641.1)	promoter-TSS (NM_005443)	-89	ENST00000265174.4	9061	Hs.368610	NM_005443	ENSG00000138801	PAPSS1	ATPSK1|PAPSS|SK1	3'-phosphoadenosine 5'-phosphosulfate synthase 1	protein-coding
chr14_24046961_24047164	chr14	24046961	24047164	+	0	NA	intron (ENST00000356300.4, intron 1 of 5)	intron (NM_001146028, intron 1 of 5)	717	ENST00000553505.1
chr19_17490165_17490397	chr19	17490165	17490397	+	0	NA	Intergenic	Intergenic	-2122	ENST00000252590.4	83483	Hs.107125	NM_031310	ENSG00000130300	PLVAP	FELS|PV-1|PV1|gp68	plasmalemma vesicle associated protein	protein-coding
chr13_112547840_112548128	chr13	112547840	112548128	+	0	NA	Intergenic	CpG	-6315	ENST00000440860.1
chr22_17652046_17652275	chr22	17652046	17652275	+	0	NA	Intergenic	AluJo|SINE|Alu	-5983	ENST00000155674.5	27440	Hs.26890	NM_017829	ENSG00000069998	CECR5	-	cat eye syndrome chromosome region, candidate 5	protein-coding
chr20_32617463_32617904	chr20	32617463	32617904	+	0	NA	promoter-TSS (ENST00000442805.1)	intron (NM_007367, intron 1 of 8)	16	ENST00000442805.1
chr3_24518872_24519083	chr3	24518872	24519083	+	0	NA	intron (ENST00000447875.1, intron 1 of 6)	MER5A1|DNA|hAT-Charlie	-16601	ENST00000432368.2
chr12_95945148_95945545	chr12	95945148	95945545	+	0	NA	promoter-TSS (ENST00000258499.3)	promoter-TSS (NM_032147)	-80	ENST00000258499.3	84101	Hs.646421	NM_032147	ENSG00000136014	USP44	-	ubiquitin specific peptidase 44	protein-coding
chr10_119000833_119001045	chr10	119000833	119001045	+	0	NA	intron (ENST00000497497.1, intron 1 of 14)	CpG	335	ENST00000497497.1
chr3_50604609_50605484	chr3	50604609	50605484	+	0	NA	promoter-TSS (ENST00000491269.1)	5' UTR (NM_001171743, exon 1 of 5)	6	ENST00000486175.1
chr1_143742877_143743089	chr1	143742877	143743089	+	0	NA	TTS (ENST00000418192.1)	intron (NR_027468, intron 1 of 4)	1372	ENST00000418192.1
chr17_41276554_41276942	chr17	41276554	41276942	+	0	NA	promoter-TSS (ENST00000467245.1)	promoter-TSS (NR_003108)	557	ENST00000461221.1	672	Hs.194143	NM_007294	ENSG00000012048	BRCA1	BRCAI|BRCC1|BROVCA1|FANCS|IRIS|PNCA4|PPP1R53|PSCP|RNF53	breast cancer 1, early onset	protein-coding
chr10_119184523_119184840	chr10	119184523	119184840	+	0	NA	promoter-TSS (ENST00000549104.1)	Intergenic	-24	ENST00000549104.1
chr7_129913025_129913281	chr7	129913025	129913281	+	0	NA	TTS (ENST00000480781.1)	intron (NM_001869, intron 5 of 10)	6432	ENST00000416698.1
chr9_27369658_27369931	chr9	27369658	27369931	+	0	NA	intron (ENST00000262244.5, intron 2 of 3)	L2c|LINE|L2	-21938	ENST00000448858.1
chr1_149297774_149298414	chr1	149297774	149298414	+	0	NA	Intergenic	Intergenic	10643	ENST00000433084.1
chr2_25775230_25775441	chr2	25775230	25775441	+	0	NA	intron (ENST00000407186.1, intron 8 of 18)	intron (NM_033148, intron 8 of 18)	43990	ENST00000493386.1
chr10_78874385_78874610	chr10	78874385	78874610	+	0	NA	intron (ENST00000372403.4, intron 6 of 28)	intron (NM_001014797, intron 6 of 28)	-4401	ENST00000434208.1
chr20_46579712_46580252	chr20	46579712	46580252	+	0	NA	intron (ENST00000431915.1, intron 1 of 1)	CpG	439	ENST00000431915.1
chr19_28914893_28915194	chr19	28914893	28915194	+	0	NA	intron (ENST00000567877.1, intron 1 of 1)	Intergenic	5354	ENST00000567877.1
chr17_64947670_64947912	chr17	64947670	64947912	+	0	NA	Intergenic	MLT1C|LTR|ERVL-MaLR	-13235	ENST00000262138.3	27092	Hs.514423	NM_014405	ENSG00000075461	CACNG4	-	calcium channel, voltage-dependent, gamma subunit 4	protein-coding
chr8_91095026_91095227	chr8	91095026	91095227	+	0	NA	promoter-TSS (ENST00000482702.1)	promoter-TSS (NM_004929)	-19	ENST00000265431.3	793	Hs.65425	NM_004929	ENSG00000104327	CALB1	CALB|D-28K	calbindin 1	protein-coding
chr18_18691901_18692082	chr18	18691901	18692082	+	0	NA	promoter-TSS (ENST00000399799.2)	promoter-TSS (NM_005406)	-179	ENST00000399799.2
chr14_89762737_89763096	chr14	89762737	89763096	+	0	NA	intron (ENST00000557718.1, intron 2 of 4)	intron (NM_001085471, intron 3 of 6)	-4978	ENST00000557743.2
chr8_126399162_126399601	chr8	126399162	126399601	+	0	NA	Intergenic	Intergenic	24113	ENST00000521460.1
chr6_10396110_10396628	chr6	10396110	10396628	+	0	NA	TTS (ENST00000379613.3)	TTS (NM_001032280)	8458	ENST00000461628.1
chr6_675978_676225	chr6	675978	676225	+	0	NA	intron (ENST00000443083.1, intron 2 of 5)	intron (NR_073064, intron 2 of 29)	-5794	ENST00000407035.1
chr3_107244444_107244659	chr3	107244444	107244659	+	0	NA	intron (ENST00000456419.1, intron 1 of 6)	intron (NM_001276286, intron 1 of 16)	302	ENST00000402163.2
chr20_31172008_31172581	chr20	31172008	31172581	+	0	NA	intron (ENST00000457213.1, intron 1 of 1)	CpG	336	ENST00000201961.2
chr12_56551546_56552091	chr12	56551546	56552091	+	0	NA	promoter-TSS (ENST00000348108.4)	promoter-TSS (NM_021019)	-127	ENST00000550697.1	4637	Hs.632717	NM_021019	ENSG00000092841	MYL6	ESMLC|LC17|LC17-GI|LC17-NM|LC17A|LC17B|MLC-3|MLC1SM|MLC3NM|MLC3SM	myosin light chain 6	protein-coding
chr6_34106098_34106300	chr6	34106098	34106300	+	0	NA	intron (ENST00000538487.2, intron 1 of 10)	intron (NM_001256811, intron 1 of 9)	-4666	ENST00000607916.1
chr20_10618303_10618486	chr20	10618303	10618486	+	0	NA	TTS (ENST00000254958.5)	TTS (NM_000214)	8620	ENST00000488480.1
chr16_791144_791414	chr16	791144	791414	+	0	NA	promoter-TSS (ENST00000565065.1)	promoter-TSS (NM_001304799)	50	ENST00000566614.1
chr11_37028510_37028788	chr11	37028510	37028788	+	0	NA	Intergenic	Intergenic	310782	ENST00000524806.1
chr6_27176749_27176953	chr6	27176749	27176953	+	0	NA	Intergenic	ERVL-E-int|LTR|ERVL	-2172	ENST00000310599.3
chr7_152241673_152241863	chr7	152241673	152241863	+	0	NA	Intergenic	Intergenic	46258	ENST00000427666.1
chr19_1251075_1251384	chr19	1251075	1251384	+	0	NA	promoter-TSS (ENST00000586843.1)	intron (NM_177401, intron 2 of 7)	-31	ENST00000591302.1
chr12_12162026_12162562	chr12	12162026	12162562	+	0	NA	Intergenic	Intergenic	-40484	ENST00000589718.1
chr1_156675521_156676005	chr1	156675521	156676005	+	0	NA	promoter-TSS (ENST00000368222.3)	promoter-TSS (NM_001878)	-155	ENST00000368220.1
chr19_40005606_40006325	chr19	40005606	40006325	+	0	NA	promoter-TSS (ENST00000600586.1)	exon (NM_182704, exon 1 of 6)	-121	ENST00000597876.1
chr6_107383169_107383371	chr6	107383169	107383371	+	0	NA	Intergenic	LTR16A1|LTR|ERVL	22074	ENST00000489790.1
chr7_8474546_8475091	chr7	8474546	8475091	+	0	NA	promoter-TSS (ENST00000429542.1)	CpG	-7	ENST00000429542.1
chr2_212244879_212245092	chr2	212244879	212245092	+	0	NA	exon (ENST00000342788.4, exon 28 of 28)	3' UTR (NM_001042599, exon 27 of 27)	-81071	ENST00000413068.1
chr3_30736992_30737326	chr3	30736992	30737326	+	0	NA	Intergenic	Intergenic	-1994	ENST00000561507.1
chr15_48291637_48291941	chr15	48291637	48291941	+	0	NA	intron (ENST00000560900.1, intron 2 of 2)	Intergenic	55548	ENST00000558370.1
chr9_44662564_44662743	chr9	44662564	44662743	+	0	NA	Intergenic	MSTB1|LTR|ERVL-MaLR	13797	ENST00000430172.1
chr17_38474104_38474339	chr17	38474104	38474339	+	0	NA	promoter-TSS (ENST00000425707.3)	promoter-TSS (NM_001145301)	-312	ENST00000394089.2
chr13_113344867_113345238	chr13	113344867	113345238	+	0	NA	intron (ENST00000487903.1, intron 1 of 29)	CpG	409	ENST00000375630.2	23250	Hs.29189	NM_015205	ENSG00000068650	ATP11A	ATPIH|ATPIS	ATPase, class VI, type 11A	protein-coding
chr3_77121049_77121667	chr3	77121049	77121667	+	0	NA	intron (ENST00000332191.8, intron 1 of 26)	MER1A|DNA|hAT-Charlie	-19850	ENST00000362650.1
chr4_74570160_74570347	chr4	74570160	74570347	+	0	NA	Intergenic	Intergenic	-5766	ENST00000436089.1
chr2_16078873_16079118	chr2	16078873	16079118	+	0	NA	intron (ENST00000420452.1, intron 2 of 3)	intron (NR_110230, intron 2 of 3)	-1691	ENST00000281043.3	4613	Hs.25960	NM_005378	ENSG00000134323	MYCN	MODED|N-myc|NMYC|ODED|bHLHe37	v-myc avian myelocytomatosis viral oncogene neuroblastoma derived homolog	protein-coding
chr9_76461336_76461587	chr9	76461336	76461587	+	0	NA	Intergenic	intron (NR_106746, intron 7 of 7)	26752	ENST00000450410.2
chr19_42055303_42055506	chr19	42055303	42055506	+	0	NA	promoter-TSS (ENST00000601116.1)	promoter-TSS (NM_001288773)	-482	ENST00000407170.2	90273	Hs.655885	NM_033543	ENSG00000007129	CEACAM21	CEACAM3|R29124_1	carcinoembryonic antigen-related cell adhesion molecule 21	protein-coding
chr2_28817314_28817573	chr2	28817314	28817573	+	0	NA	exon (ENST00000436544.1, exon 21 of 21)	intron (NM_153021, intron 33 of 57)	-7311	ENST00000479065.1
chr6_135376084_135376274	chr6	135376084	135376274	+	0	NA	promoter-TSS (ENST00000415177.2)	promoter-TSS (NM_001145158)	8	ENST00000447508.1
chr19_2463038_2463410	chr19	2463038	2463410	+	0	NA	Intergenic	L1M3e|LINE|L1	-1041	ENST00000587826.1	101928602	Hs.541407	XR_244055	ENSG00000267201	LOC101928602	-	uncharacterized LOC101928602	ncRNA
chr3_136471254_136471817	chr3	136471254	136471817	+	0	NA	promoter-TSS (ENST00000487065.1)	promoter-TSS (NM_005862)	63	ENST00000564748.1
chr6_9347188_9347423	chr6	9347188	9347423	+	0	NA	Intergenic	MER74A|LTR|ERVL	-185295	ENST00000431369.1
chr19_41682049_41682338	chr19	41682049	41682338	+	0	NA	Intergenic	Intergenic	6427	ENST00000496996.1
chr7_43111361_43111594	chr7	43111361	43111594	+	0	NA	Intergenic	MER61-int|LTR|ERV1	-12328	ENST00000609382.1
chr6_119766857_119767227	chr6	119766857	119767227	+	0	NA	Intergenic	L2a|LINE|L2	-96116	ENST00000368468.3	4121	Hs.102788	NM_005907	ENSG00000111885	MAN1A1	HUMM3|HUMM9|MAN9	mannosidase, alpha, class 1A, member 1	protein-coding
chr14_74744973_74745177	chr14	74744973	74745177	+	0	NA	Intergenic	Intergenic	10269	ENST00000465085.2
chr8_38331796_38332098	chr8	38331796	38332098	+	0	NA	Intergenic	Intergenic	-5595	ENST00000447712.2	2260	Hs.264887	NM_015850	ENSG00000077782	FGFR1	BFGFR|CD331|CEK|FGFBR|FGFR-1|FLG|FLT-2|FLT2|HBGFR|HH2|HRTFDS|KAL2|N-SAM|OGD|bFGF-R-1	fibroblast growth factor receptor 1	protein-coding
chr19_17445472_17445924	chr19	17445472	17445924	+	0	NA	promoter-TSS (ENST00000601213.1)	promoter-TSS (NM_001195422)	-31	ENST00000361619.5
chr16_68678891_68679128	chr16	68678891	68679128	+	0	NA	promoter-TSS (ENST00000542274.1)	5' UTR (NM_001793, exon 1 of 16)	113	ENST00000429102.2	1001	Hs.191842	NM_001793	ENSG00000062038	CDH3	CDHP|HJMD|PCAD	cadherin 3, type 1, P-cadherin (placental)	protein-coding
chr5_114425905_114426358	chr5	114425905	114426358	+	0	NA	Intergenic	Intergenic	-1959	ENST00000515822.1
chr3_148916442_148916663	chr3	148916442	148916663	+	0	NA	promoter-TSS (ENST00000462336.1)	L2c|LINE|L2	-312	ENST00000462336.1
chr16_27338414_27338678	chr16	27338414	27338678	+	0	NA	intron (ENST00000563002.1, intron 2 of 4)	intron (NM_001257997, intron 1 of 9)	11828	ENST00000563787.1
chr1_175670853_175671087	chr1	175670853	175671087	+	0	NA	intron (ENST00000263525.2, intron 1 of 23)	MER5A1|DNA|hAT-Charlie	41782	ENST00000263525.2	7143	Hs.659864	NM_003285	ENSG00000116147	TNR	TN-R	tenascin R	protein-coding
chr10_72239830_72240033	chr10	72239830	72240033	+	0	NA	intron (ENST00000263563.6, intron 1 of 19)	intron (NM_014431, intron 1 of 19)	1354	ENST00000263563.6	27143	Hs.202351	NM_014431	ENSG00000107719	PALD1	KIAA1274|PALD	phosphatase domain containing, paladin 1	protein-coding
chr12_103115997_103116304	chr12	103115997	103116304	+	0	NA	Intergenic	Intergenic	102027	ENST00000547179.1	283432	Hs.382110	NR_033855	ENSG00000258169	LINC00485	-	long intergenic non-protein coding RNA 485	ncRNA
chr7_30324163_30324433	chr7	30324163	30324433	+	0	NA	promoter-TSS (ENST00000459998.1)	5' UTR (NM_147128, exon 1 of 5)	375	ENST00000323037.4	223082	Hs.263912	NM_147128	ENSG00000180233	ZNRF2	RNF202	zinc and ring finger 2, E3 ubiquitin protein ligase	protein-coding
chr11_13977599_13977813	chr11	13977599	13977813	+	0	NA	Intergenic	Intergenic	-6208	ENST00000310358.7
chr10_101673713_101673996	chr10	101673713	101673996	+	0	NA	promoter-TSS (ENST00000422692.1)	intron (NM_015221, intron 4 of 16)	-15	ENST00000422692.1
chr22_24819927_24820145	chr22	24819927	24820145	+	0	NA	promoter-TSS (ENST00000444262.2)	CpG	-330	ENST00000464977.1
chr11_67710397_67711152	chr11	67710397	67711152	+	0	NA	Intergenic	Intergenic	-3529	ENST00000527543.1
chr14_23630267_23630668	chr14	23630267	23630668	+	0	NA	intron (ENST00000469263.1, intron 3 of 5)	intron (NM_012244, intron 3 of 10)	-4844	ENST00000365359.1
chr5_64513777_64514023	chr5	64513777	64514023	+	0	NA	intron (ENST00000470597.1, intron 16 of 17)	intron (NM_197941, intron 18 of 24)	-3890	ENST00000417396.2
chr5_1884006_1884206	chr5	1884006	1884206	+	0	NA	promoter-TSS (ENST00000506335.1)	CpG-20520	26	ENST00000506335.1
chr19_41107003_41107239	chr19	41107003	41107239	+	0	NA	promoter-TSS (ENST00000601209.1)	promoter-TSS (NM_001042545)	-156	ENST00000601209.1
chr12_131355261_131355467	chr12	131355261	131355467	+	0	NA	promoter-TSS (ENST00000410506.1)	Intergenic	-982	ENST00000410506.1
chr7_75860746_75860997	chr7	75860746	75860997	+	0	NA	intron (ENST00000326382.8, intron 1 of 14)	intron (NM_001291831, intron 1 of 15)	-3429	ENST00000479294.1
chr3_46618343_46618901	chr3	46618343	46618901	+	0	NA	promoter-TSS (ENST00000296145.5)	promoter-TSS (NM_003212)	-105	ENST00000296145.5	6997	Hs.385870	NM_003212	ENSG00000241186	TDGF1	CR|CRGF|CRIPTO	teratocarcinoma-derived growth factor 1	protein-coding
chr11_125495864_125496269	chr11	125495864	125496269	+	0	NA	promoter-TSS (ENST00000534070.1)	promoter-TSS (NM_001274)	-58	ENST00000533778.2
chrX_106807066_106807392	chrX	106807066	106807392	+	0	NA	intron (ENST00000439554.1, intron 10 of 13)	intron (NM_032428, intron 12 of 15)	-18178	ENST00000415252.1	100874122	Hs.600967	NR_046750	ENSG00000227610	FRMPD3-AS1	-	FRMPD3 antisense RNA 1	ncRNA
chr3_124239596_124239830	chr3	124239596	124239830	+	0	NA	intron (ENST00000393496.1, intron 1 of 15)	MIRb|SINE|MIR	16127	ENST00000393496.1
chr3_50336592_50336992	chr3	50336592	50336992	+	0	NA	promoter-TSS (ENST00000415204.1)	promoter-TSS (NM_001200029)	39	ENST00000443842.1
chr4_25483348_25483692	chr4	25483348	25483692	+	0	NA	Intergenic	Intergenic	9381	ENST00000513686.1
chr2_101087391_101087618	chr2	101087391	101087618	+	0	NA	intron (ENST00000376865.1, intron 1 of 9)	intron (NM_001011717, intron 1 of 9)	560	ENST00000376865.1	129521	Hs.567676	NM_001011717	ENSG00000204640	NMS	-	neuromedin S	protein-coding
chr14_85997764_85998242	chr14	85997764	85998242	+	0	NA	intron (ENST00000557419.1, intron 2 of 4)	CpG	1431	ENST00000554746.1
chr6_43474395_43474624	chr6	43474395	43474624	+	0	NA	TTS (ENST00000259751.1)	TTS (NM_001146017)	-2931	ENST00000428025.2
chr19_19586164_19586393	chr19	19586164	19586393	+	0	NA	intron (ENST00000473184.1, intron 1 of 1)	intron (NM_001300946, intron 1 of 10)	3059	ENST00000473184.1
chr5_169821251_169821531	chr5	169821251	169821531	+	0	NA	intron (ENST00000518387.1, intron 1 of 2)	L2b|LINE|L2	-4710	ENST00000274629.4
chr17_49230591_49230832	chr17	49230591	49230832	+	0	NA	promoter-TSS (ENST00000480143.1)	promoter-TSS (NM_000269)	-186	ENST00000393196.3	4830	Hs.463456	NM_000269	ENSG00000239672	NME1	AWD|GAAD|NB|NBS|NDKA|NDPK-A|NDPKA|NM23|NM23-H1	NME/NM23 nucleoside diphosphate kinase 1	protein-coding
chr20_62313592_62313866	chr20	62313592	62313866	+	0	NA	intron (ENST00000370018.3, intron 14 of 34)	intron (NM_016434, intron 14 of 34)	-3995	ENST00000480273.1
chr11_63581770_63582042	chr11	63581770	63582042	+	0	NA	intron (ENST00000294244.4, intron 1 of 5)	intron (NM_138471, intron 1 of 5)	1046	ENST00000294244.4	144097	Hs.502793	NM_138471	ENSG00000168005	C11orf84	-	chromosome 11 open reading frame 84	protein-coding
chr22_42226290_42226514	chr22	42226290	42226514	+	0	NA	TTS (ENST00000333487.2)	Intergenic	-2707	ENST00000361204.4	6721	Hs.443258	NM_004599	ENSG00000198911	SREBF2	SREBP-2|SREBP2|bHLHd2	sterol regulatory element binding transcription factor 2	protein-coding
chr19_50015868_50016104	chr19	50015868	50016104	+	0	NA	promoter-TSS (ENST00000599701.1)	promoter-TSS (NM_004107)	67	ENST00000598927.1
chr17_42625766_42626184	chr17	42625766	42626184	+	0	NA	Intergenic	Intergenic	-8950	ENST00000315323.3
chr12_71109304_71109571	chr12	71109304	71109571	+	0	NA	intron (ENST00000440835.2, intron 2 of 9)	MER11C|LTR|ERVK	-30761	ENST00000549107.1
chr12_130356850_130357233	chr12	130356850	130357233	+	0	NA	intron (ENST00000422113.2, intron 1 of 8)	intron (NM_133448, intron 1 of 8)	-17552	ENST00000502221.2
chr1_68067393_68067665	chr1	68067393	68067665	+	0	NA	Intergenic	Intergenic	40773	ENST00000414338.2
chr10_17243425_17243845	chr10	17243425	17243845	+	0	NA	promoter-TSS (ENST00000351358.4)	5' UTR (NM_004412, exon 1 of 11)	5	ENST00000358282.7
chr8_95652442_95652953	chr8	95652442	95652953	+	0	NA	promoter-TSS (ENST00000423620.2)	promoter-TSS (NM_001122825)	-605	ENST00000423620.2	54845	Hs.487471	NM_017697	ENSG00000104413	ESRP1	RBM35A|RMB35A	epithelial splicing regulatory protein 1	protein-coding
chr2_201023396_201023660	chr2	201023396	201023660	+	0	NA	Intergenic	Intergenic	-147076	ENST00000439084.1
chr14_69263934_69264595	chr14	69263934	69264595	+	0	NA	Intergenic	Intergenic	-1074	ENST00000408913.2
chr15_38544877_38545322	chr15	38544877	38545322	+	0	NA	promoter-TSS (ENST00000561205.1)	promoter-TSS (NM_152594)	50	ENST00000561205.1
chr14_103744992_103745379	chr14	103744992	103745379	+	0	NA	promoter-TSS (ENST00000605103.1)	AluY|SINE|Alu	-375	ENST00000605103.1
chrX_19002617_19002824	chrX	19002617	19002824	+	0	NA	promoter-TSS (ENST00000379942.4)	promoter-TSS (NM_000292)	-4	ENST00000379942.4	5256	Hs.54941	NM_000292	ENSG00000044446	PHKA2	GSD9A|PHK|PYK|PYKL|XLG|XLG2	phosphorylase kinase, alpha 2 (liver)	protein-coding
chr15_96868533_96868778	chr15	96868533	96868778	+	0	NA	promoter-TSS (ENST00000421109.2)	promoter-TSS (NM_001145155)	-512	ENST00000421109.2
chr11_63686334_63686799	chr11	63686334	63686799	+	0	NA	Intergenic	Intergenic	-2250	ENST00000301459.4	283248	Hs.98788	NM_173587	ENSG00000167771	RCOR2	-	REST corepressor 2	protein-coding
chr13_76354280_76354459	chr13	76354280	76354459	+	0	NA	intron (ENST00000533305.1, intron 4 of 7)	MER11B|LTR|ERVK	-8605	ENST00000497947.2
chr17_46632118_46632514	chr17	46632118	46632514	+	0	NA	TTS (ENST00000478644.1)	intron (NM_002146, intron 2 of 3)	-1032	ENST00000470495.1
chr1_32169398_32169697	chr1	32169398	32169697	+	0	NA	exon (ENST00000373672.3, exon 1 of 71)	5' UTR (NM_001856, exon 1 of 71)	114	ENST00000532877.1
chr8_97587260_97587449	chr8	97587260	97587449	+	0	NA	intron (ENST00000518385.1, intron 1 of 3)	MER1B|DNA|hAT-Charlie	-5223	ENST00000519914.1
chr7_64712658_64712843	chr7	64712658	64712843	+	0	NA	Intergenic	CpG	-4628	ENST00000451988.1
chr2_153302294_153302482	chr2	153302294	153302482	+	0	NA	intron (ENST00000288670.9, intron 1 of 25)	intron (NM_052905, intron 1 of 25)	55937	ENST00000439252.1
chr11_118286637_118286834	chr11	118286637	118286834	+	0	NA	promoter-TSS (ENST00000602598.1)	intron (NR_046369, intron 3 of 3)	43	ENST00000602598.1
chr1_94101729_94102043	chr1	94101729	94102043	+	0	NA	intron (ENST00000479503.2, intron 3 of 3)	intron (NM_003567, intron 3 of 11)	12492	ENST00000479503.2
chr13_101094745_101095019	chr13	101094745	101095019	+	0	NA	intron (ENST00000376285.1, intron 20 of 23)	L2a|LINE|L2	37657	ENST00000451662.1
chr18_6541148_6541748	chr18	6541148	6541748	+	0	NA	intron (ENST00000584361.1, intron 2 of 5)	intron (NR_120518, intron 2 of 5)	-16373	ENST00000582386.1
chr10_103044276_103044506	chr10	103044276	103044506	+	0	NA	Intergenic	CpG	-16626	ENST00000517035.1
chr5_141714227_141714463	chr5	141714227	141714463	+	0	NA	intron (ENST00000510311.1, intron 1 of 3)	LTR33|LTR|ERVL	-8325	ENST00000509364.1
chr7_138696898_138697206	chr7	138696898	138697206	+	0	NA	Intergenic	MER4E1|LTR|ERV1	23723	ENST00000275766.1	92092	Hs.512833	NM_080660	ENSG00000146858	ZC3HAV1L	C7orf39	zinc finger CCCH-type, antiviral 1-like	protein-coding
chr10_121446480_121447541	chr10	121446480	121447541	+	0	NA	Intergenic	Intergenic	-3675	ENST00000441872.2
chr4_108641178_108641373	chr4	108641178	108641373	+	0	NA	promoter-TSS (ENST00000512641.1)	CpG	-2	ENST00000512641.1
chr8_72681450_72681725	chr8	72681450	72681725	+	0	NA	Intergenic	Intergenic	23523	ENST00000517848.1
chr16_85606129_85606501	chr16	85606129	85606501	+	0	NA	Intergenic	Intergenic	10862	ENST00000602862.1
chr7_39789442_39789641	chr7	39789442	39789641	+	0	NA	intron (ENST00000340510.4, intron 1 of 11)	MER5A|DNA|hAT-Charlie	16310	ENST00000340510.4
chr2_232578917_232579104	chr2	232578917	232579104	+	0	NA	TTS (ENST00000409115.3)	TTS (NR_036052).2	3169	ENST00000467816.1
chr17_60812755_60812954	chr17	60812755	60812954	+	0	NA	exon (ENST00000577270.1, exon 3 of 3)	intron (NM_001100875, intron 6 of 10)	1024	ENST00000579620.1
chr10_94455714_94456105	chr10	94455714	94456105	+	0	NA	TTS (ENST00000282728.5)	TTS (NM_002729)	4297	ENST00000492654.2
chr5_176830600_176830879	chr5	176830600	176830879	+	0	NA	promoter-TSS (ENST00000504406.1)	CpG-21467	12	ENST00000504406.1
chr2_202769357_202769552	chr2	202769357	202769552	+	0	NA	Intergenic	MER5A|DNA|hAT-Charlie	-22708	ENST00000390882.1
chr17_37845311_37845542	chr17	37845311	37845542	+	0	NA	intron (ENST00000406381.2, intron 2 of 28)	intron (NM_001005862, intron 2 of 29)	1033	ENST00000406381.2
chr11_109963221_109963538	chr11	109963221	109963538	+	0	NA	promoter-TSS (ENST00000278590.3)	promoter-TSS (NM_033390)	-708	ENST00000278590.3	85463	Hs.376289	NM_033390	ENSG00000149289	ZC3H12C	MCPIP3	zinc finger CCCH-type containing 12C	protein-coding
chr1_218474545_218474870	chr1	218474545	218474870	+	0	NA	exon (ENST00000434965.1, exon 1 of 1)	intron (NM_016052, intron 1 of 4)	607	ENST00000434965.1
chr6_21664475_21664654	chr6	21664475	21664654	+	0	NA	promoter-TSS (ENST00000606336.1)	CpG	-439	ENST00000606336.1
chr17_46806570_46806860	chr17	46806570	46806860	+	0	NA	promoter-TSS (ENST00000290295.7)	promoter-TSS (NM_006361)	-175	ENST00000290295.7	10481	Hs.66731	NM_006361	ENSG00000159184	HOXB13	PSGD	homeobox B13	protein-coding
chr11_130274565_130274911	chr11	130274565	130274911	+	0	NA	TTS (ENST00000257359.6)	TTS (NM_007037)	7270	ENST00000531752.1
chr9_113858393_113858645	chr9	113858393	113858645	+	0	NA	Intergenic	MER5B|DNA|hAT-Charlie	1174	ENST00000391107.1
chr7_123168393_123168674	chr7	123168393	123168674	+	0	NA	intron (ENST00000483567.1, intron 1 of 3)	MIR|SINE|MIR	4469	ENST00000466202.1	154865	Hs.159650	NM_178827	ENSG00000164675	IQUB	-	IQ motif and ubiquitin domain containing	protein-coding
chr3_134172635_134172829	chr3	134172635	134172829	+	0	NA	Intergenic	Intergenic	16063	ENST00000581508.1	100616281		NR_039951	ENSG00000263554	MIR4788	-	microRNA 4788	ncRNA
chr20_32906541_32906844	chr20	32906541	32906844	+	0	NA	Intergenic	MSTB1|LTR|ERVL-MaLR	-7084	ENST00000538132.1	191	Hs.388004	NM_000687	ENSG00000101444	AHCY	SAHH|adoHcyase	adenosylhomocysteinase	protein-coding
chrX_68280299_68280745	chrX	68280299	68280745	+	0	NA	Intergenic	L3|LINE|CR1	102015	ENST00000471141.1
chr19_14359522_14360368	chr19	14359522	14360368	+	0	NA	Intergenic	CpG	20244	ENST00000589512.1
chrX_9261000_9261301	chrX	9261000	9261301	+	0	NA	Intergenic	Intergenic	43190	ENST00000432442.1
chr19_51337193_51337468	chr19	51337193	51337468	+	0	NA	promoter-TSS (ENST00000598673.1)	intron (NR_131203, intron 2 of 2)	-887	ENST00000598673.1
chr4_38732886_38733152	chr4	38732886	38733152	+	0	NA	Intergenic	Intergenic	27494	ENST00000410298.1
chr1_31535650_31536117	chr1	31535650	31536117	+	0	NA	intron (ENST00000525843.1, intron 1 of 20)	intron (NM_001020658, intron 1 of 21)	-1120	ENST00000531867.1
chr2_119566024_119566272	chr2	119566024	119566272	+	0	NA	Intergenic	Intergenic	26037	ENST00000584273.1
chr11_94501242_94501887	chr11	94501242	94501887	+	0	NA	promoter-TSS (ENST00000317837.9)	promoter-TSS (NM_130847)	27	ENST00000433060.2	154810	Hs.503594	NM_130847	ENSG00000166025	AMOTL1	JEAP	angiomotin like 1	protein-coding
chr12_4313207_4313455	chr12	4313207	4313455	+	0	NA	Intergenic	Intergenic	-69607	ENST00000261254.3	894	Hs.376071	NM_001759	ENSG00000118971	CCND2	KIAK0002|MPPH3	cyclin D2	protein-coding
chr1_73453572_73453793	chr1	73453572	73453793	+	0	NA	Intergenic	LTR7|LTR|ERV1	-88859	ENST00000445976.1
chr17_31245019_31245198	chr17	31245019	31245198	+	0	NA	Intergenic	MER51-int|LTR|ERV1	-9820	ENST00000394642.3	26022	Hs.3447	NM_015544	ENSG00000006042	TMEM98	TADA1	transmembrane protein 98	protein-coding
chr1_91172967_91173158	chr1	91172967	91173158	+	0	NA	Intergenic	Intergenic	9732	ENST00000370445.4
chr15_96904448_96904812	chr15	96904448	96904812	+	0	NA	exon (ENST00000600790.1, exon 1 of 1)	Intergenic	143	ENST00000600790.1
chr9_91032963_91033211	chr9	91032963	91033211	+	0	NA	intron (ENST00000469017.2, intron 3 of 8)	MER21C|LTR|ERVL	-6709	ENST00000440352.2
chr9_20307803_20308060	chr9	20307803	20308060	+	0	NA	Intergenic	Intergenic	12929	ENST00000408817.1
chr4_102097531_102097745	chr4	102097531	102097745	+	0	NA	intron (ENST00000492351.2, intron 1 of 7)	MIR3|SINE|MIR	-18162	ENST00000510292.1
chr3_57112991_57113286	chr3	57112991	57113286	+	0	NA	promoter-TSS (ENST00000477440.2)	CpG	155	ENST00000468466.1
chr15_75560364_75560600	chr15	75560364	75560600	+	0	NA	promoter-TSS (ENST00000486185.2)	intron (NM_001164404, intron 12 of 17)	-267	ENST00000486185.2
chr1_161068114_161068365	chr1	161068114	161068365	+	0	NA	promoter-TSS (ENST00000368011.4)	promoter-TSS (NM_001007255)	4	ENST00000494418.1
chr5_112367397_112367604	chr5	112367397	112367604	+	0	NA	exon (ENST00000514701.3, exon 14 of 14)	intron (NM_002387, intron 15 of 16)	30677	ENST00000508359.1
chr5_74162755_74162977	chr5	74162755	74162977	+	0	NA	promoter-TSS (ENST00000510496.1)	promoter-TSS (NM_015566)	-90	ENST00000513277.1
chr19_1776619_1776830	chr19	1776619	1776830	+	0	NA	exon (ENST00000382349.4, exon 2 of 2)	CpG	14092	ENST00000526847.1
chr16_19328137_19328360	chr16	19328137	19328360	+	0	NA	TTS (ENST00000565085.1)	Intergenic	1762	ENST00000565085.1
chr9_18668995_18669190	chr9	18668995	18669190	+	0	NA	intron (ENST00000546040.1, intron 2 of 4)	intron (NM_001040272, intron 9 of 28)	11479	ENST00000546040.1
chr2_238523064_238523309	chr2	238523064	238523309	+	0	NA	intron (ENST00000417947.1, intron 1 of 1)	MER103C|DNA|hAT-Charlie	1566	ENST00000417947.1
chr20_37359710_37359889	chr20	37359710	37359889	+	0	NA	Intergenic	CpG	6694	ENST00000217420.1	140679	Hs.179080	NM_080552	ENSG00000101438	SLC32A1	VGAT|VIAAT	solute carrier family 32 (GABA vesicular transporter), member 1	protein-coding
chr10_105881084_105881459	chr10	105881084	105881459	+	0	NA	promoter-TSS (ENST00000369727.3)	promoter-TSS (NM_001002759)	-545	ENST00000369729.3	119392	Hs.93667	NM_145247	ENSG00000156384	SFR1	C10orf78|MEI5|MEIR5|bA373N18.1	SWI5-dependent homologous recombination repair protein 1	protein-coding
chr5_87988084_87988263	chr5	87988084	87988263	+	0	NA	promoter-TSS (ENST00000511000.2)	Intergenic	-295	ENST00000511000.2
chr10_102060928_102061194	chr10	102060928	102061194	+	0	NA	intron (ENST00000353274.3, intron 2 of 14)	MER11B|LTR|ERVK	-14592	ENST00000370372.2
chr3_46908385_46908591	chr3	46908385	46908591	+	0	NA	intron (ENST00000431168.1, intron 1 of 3)	Intergenic	-3515	ENST00000292327.4	4634	Hs.517939	NM_000258	ENSG00000160808	MYL3	CMH8|MLC-lV/sb|MLC1SB|MLC1V|VLC1|VLCl	myosin, light chain 3, alkali; ventricular, skeletal, slow	protein-coding
chr17_14259321_14259749	chr17	14259321	14259749	+	0	NA	Intergenic	Intergenic	-17921	ENST00000436469.1
chr7_77427563_77427947	chr7	77427563	77427947	+	0	NA	promoter-TSS (ENST00000422959.2)	promoter-TSS (NM_001127360)	142	ENST00000257663.3	85025	Hs.19025	NM_032936	ENSG00000135211	TMEM60	C7orf35|DC32	transmembrane protein 60	protein-coding
chr6_27356725_27356936	chr6	27356725	27356936	+	0	NA	promoter-TSS (ENST00000461521.1)	5' UTR (NM_001076781, exon 1 of 3)	59	ENST00000461521.1
chr1_112879561_112879851	chr1	112879561	112879851	+	0	NA	intron (ENST00000427290.1, intron 1 of 1)	Intergenic	23444	ENST00000427290.1
chr11_20132337_20132586	chr11	20132337	20132586	+	0	NA	intron (ENST00000311043.8, intron 25 of 26)	intron (NM_001244963, intron 38 of 39)	-3468	ENST00000528923.1
chr14_39837580_39837763	chr14	39837580	39837763	+	0	NA	intron (ENST00000341502.5, intron 23 of 23)	LTR16B1|LTR|ERVL	2289	ENST00000604758.1
chr12_57637505_57637770	chr12	57637505	57637770	+	0	NA	TTS (ENST00000554003.1)	exon (NM_001286257, exon 9 of 9)	-3139	ENST00000557276.1
chr7_105337676_105337888	chr7	105337676	105337888	+	0	NA	intron (ENST00000419735.3, intron 3 of 11)	MER11C|LTR|ERVK	-5698	ENST00000472195.1	222255	Hs.745056	NM_020725	ENSG00000146776	ATXN7L1	ATXN7L4	ataxin 7-like 1	protein-coding
chr4_16084093_16084640	chr4	16084093	16084640	+	0	NA	promoter-TSS (ENST00000514967.1)	CpG	-135	ENST00000514967.1
chr16_55972225_55972447	chr16	55972225	55972447	+	0	NA	intron (ENST00000521992.1, intron 2 of 13)	intron (NM_001190158, intron 2 of 13)	6040	ENST00000541580.1
chr11_44762420_44762723	chr11	44762420	44762723	+	0	NA	intron (ENST00000533080.1, intron 1 of 6)	Intergenic	-4329	ENST00000530039.1
chr1_77525822_77526056	chr1	77525822	77526056	+	0	NA	intron (ENST00000477717.1, intron 4 of 4)	TTS (NR_106978)	-7666	ENST00000454305.1
chr3_45430060_45430265	chr3	45430060	45430265	+	0	NA	promoter-TSS (ENST00000430399.1)	promoter-TSS (NM_015340)	51	ENST00000430399.1
chr19_54692197_54692871	chr19	54692197	54692871	+	0	NA	promoter-TSS (ENST00000449249.1)	intron (NM_024298, intron 1 of 7)	-268	ENST00000464098.1
chr7_101579721_101580109	chr7	101579721	101580109	+	0	NA	intron (ENST00000558836.1, intron 1 of 21)	intron (NM_001202544, intron 2 of 21)	4292	ENST00000558836.1
chr1_155146247_155146735	chr1	155146247	155146735	+	0	NA	promoter-TSS (ENST00000490672.1)	promoter-TSS (NR_046329)	48	ENST00000334634.4	80128	Hs.287735	NM_025058	ENSG00000163462	TRIM46	GENEY|TRIFIC	tripartite motif containing 46	protein-coding
chr19_5436889_5437068	chr19	5436889	5437068	+	0	NA	Intergenic	Intergenic	-18448	ENST00000222033.4	148066	Hs.126496	NM_181710	ENSG00000105428	ZNRF4	RNF204|SPERIZIN|Ssrzf1|spzn	zinc and ring finger 4	protein-coding
chr6_105022367_105022667	chr6	105022367	105022667	+	0	NA	Intergenic	Intergenic	-112599	ENST00000406305.1
chr11_111325518_111325809	chr11	111325518	111325809	+	0	NA	promoter-TSS (ENST00000527555.1)	Intergenic	-47	ENST00000527555.1
chr9_11458484_11458725	chr9	11458484	11458725	+	0	NA	Intergenic	Intergenic	-182290	ENST00000437471.1
chr4_141072821_141073001	chr4	141072821	141073001	+	0	NA	intron (ENST00000509479.2, intron 1 of 4)	CpG	1212	ENST00000502696.1
chr12_7261703_7261946	chr12	7261703	7261946	+	0	NA	promoter-TSS (ENST00000539927.1)	promoter-TSS (NM_001297640)	10	ENST00000544702.1
chr1_45956136_45956428	chr1	45956136	45956428	+	0	NA	intron (ENST00000486676.1, intron 1 of 9)	intron (NM_007170, intron 1 of 10)	533	ENST00000538496.1
chr11_19974759_19975116	chr11	19974759	19975116	+	0	NA	intron (ENST00000396087.3, intron 11 of 40)	intron (NM_001244963, intron 11 of 39)	21626	ENST00000528008.1
chr8_20170372_20170766	chr8	20170372	20170766	+	0	NA	Intergenic	Intergenic	-9095	ENST00000381569.1	11178	Hs.521432	NM_021020	ENSG00000061337	LZTS1	F37|FEZ1	leucine zipper, putative tumor suppressor 1	protein-coding
chr8_133687209_133687388	chr8	133687209	133687388	+	0	NA	intron (ENST00000522584.1, intron 1 of 5)	MIR|SINE|MIR	473	ENST00000521430.1
chr5_174803768_174804011	chr5	174803768	174804011	+	0	NA	Intergenic	Intergenic	67322	ENST00000393752.2	1812	Hs.2624	NM_000794	ENSG00000184845	DRD1	DADR|DRD1A	dopamine receptor D1	protein-coding
chr3_135996629_135996877	chr3	135996629	135996877	+	0	NA	intron (ENST00000484181.1, intron 5 of 13)	L1PBa|LINE|L1	17761	ENST00000473073.1
chr3_30126495_30126794	chr3	30126495	30126794	+	0	NA	Intergenic	LTR36|LTR|ERV1	-53095	ENST00000582632.1
chr2_217417913_217418355	chr2	217417913	217418355	+	0	NA	intron (ENST00000446558.1, intron 3 of 3)	Intergenic	-51360	ENST00000441803.1
chr12_57506017_57506316	chr12	57506017	57506316	+	0	NA	promoter-TSS (ENST00000300134.3)	promoter-TSS (NM_003153)	-950	ENST00000300134.3	6778	Hs.524518	NM_003153	ENSG00000166888	STAT6	D12S1644|IL-4-STAT|STAT6B|STAT6C	signal transducer and activator of transcription 6, interleukin-4 induced	protein-coding
chr16_67208658_67208849	chr16	67208658	67208849	+	0	NA	promoter-TSS (ENST00000564860.1)	TTS (NM_001040715)	6	ENST00000564860.1
chr10_50894618_50895082	chr10	50894618	50895082	+	0	NA	intron (ENST00000374113.3, intron 1 of 1)	MER11A|LTR|ERVK	7118	ENST00000374112.3
chr9_84279661_84279962	chr9	84279661	84279962	+	0	NA	intron (ENST00000418319.1, intron 4 of 8)	MER5A|DNA|hAT-Charlie	22472	ENST00000376463.1
chr5_180528978_180529416	chr5	180528978	180529416	+	0	NA	Intergenic	Intergenic	-1531	ENST00000504678.1
chr2_97586817_97587316	chr2	97586817	97587316	+	0	NA	TTS (ENST00000478671.2)	intron (NM_001122646, intron 11 of 16)	-23196	ENST00000393526.2	51252	Hs.107922	NM_016490	ENSG00000168754	FAM178B	-	family with sequence similarity 178, member B	protein-coding
chr12_57637879_57638058	chr12	57637879	57638058	+	0	NA	TTS (ENST00000554003.1)	exon (NM_001286257, exon 8 of 9)	-3470	ENST00000557276.1
chr11_35104106_35104327	chr11	35104106	35104327	+	0	NA	Intergenic	Intergenic	45999	ENST00000598940.1
chr6_108490527_108490972	chr6	108490527	108490972	+	0	NA	intron (ENST00000426403.1, intron 1 of 3)	intron (NM_001286102, intron 1 of 8)	782	ENST00000426403.1
chrX_41717635_41717905	chrX	41717635	41717905	+	0	NA	intron (ENST00000421587.2, intron 1 of 24)	intron (NM_001126054, intron 1 of 25)	60832	ENST00000515998.1
chrX_40810334_40810568	chrX	40810334	40810568	+	0	NA	Intergenic	MSTA-int|LTR|ERVL-MaLR	-15334	ENST00000397318.4
chr17_46624005_46624184	chr17	46624005	46624184	+	0	NA	promoter-TSS (ENST00000330070.4)	intron (NR_102279, intron 3 of 6)	40	ENST00000502764.2
chr16_48946398_48946661	chr16	48946398	48946661	+	0	NA	Intergenic	MLT1C|LTR|ERVL-MaLR	-62603	ENST00000569247.1
chr2_214992177_214992383	chr2	214992177	214992383	+	0	NA	intron (ENST00000331683.5, intron 14 of 15)	intron (NM_024532, intron 14 of 15)	153896	ENST00000396820.2
chr3_59703693_59703901	chr3	59703693	59703901	+	0	NA	Intergenic	Intergenic	182208	ENST00000482313.1
chr2_74600393_74600770	chr2	74600393	74600770	+	0	NA	promoter-TSS (ENST00000462813.1)	intron (NM_023019, intron 1 of 26)	-72	ENST00000463583.1
chr10_11147584_11147790	chr10	11147584	11147790	+	0	NA	intron (ENST00000399850.3, intron 1 of 13)	promoter-TSS (NR_046108)	-7251	ENST00000432370.2
chr11_75095521_75095755	chr11	75095521	75095755	+	0	NA	Intergenic	Intergenic	-14892	ENST00000531188.1	6188	Hs.546286	NM_001005	ENSG00000149273	RPS3	S3	ribosomal protein S3	protein-coding
chr11_125272169_125272398	chr11	125272169	125272398	+	0	NA	intron (ENST00000532623.1, intron 6 of 11)	intron (NM_022062, intron 7 of 12)	16699	ENST00000526955.1
chr1_112281238_112281533	chr1	112281238	112281533	+	0	NA	intron (ENST00000527621.1, intron 1 of 1)	CpG	490	ENST00000527621.1
chr12_29937091_29937442	chr12	29937091	29937442	+	0	NA	promoter-TSS (ENST00000539277.1)	promoter-TSS (NM_001193451)	426	ENST00000381224.2
chr12_124802898_124803135	chr12	124802898	124803135	+	0	NA	Intergenic	Intergenic	6762	ENST00000338359.4
chr2_157292098_157292304	chr2	157292098	157292304	+	0	NA	promoter-TSS (ENST00000409125.4)	promoter-TSS (NM_000408)	-90	ENST00000409125.4
chr2_40017505_40017744	chr2	40017505	40017744	+	0	NA	intron (ENST00000599740.1, intron 1 of 1)	MER11A|LTR|ERVK	4031	ENST00000599740.1
chr9_140561222_140561642	chr9	140561222	140561642	+	0	NA	promoter-TSS (ENST00000492232.1)	intron (NM_001145527, intron 1 of 15)	-27	ENST00000492232.1
chr1_6265034_6265294	chr1	6265034	6265294	+	0	NA	promoter-TSS (ENST00000466994.1)	intron (NR_125997, intron 2 of 2)	-371	ENST00000466994.1
chr17_27359823_27360045	chr17	27359823	27360045	+	0	NA	intron (ENST00000577182.1, intron 3 of 4)	Intergenic	-9984	ENST00000323372.4	51268	Hs.462585	NM_016518	ENSG00000179761	PIPOX	LPIPOX	pipecolic acid oxidase	protein-coding
chr14_22002741_22003093	chr14	22002741	22003093	+	0	NA	intron (ENST00000541965.1, intron 1 of 1)	intron (NM_001291446, intron 1 of 3)	2119	ENST00000546363.1
chr14_96709188_96709450	chr14	96709188	96709450	+	0	NA	intron (ENST00000555847.1, intron 1 of 2)	3' UTR (NM_000623, exon 3 of 3)	841	ENST00000555847.1
chr2_166650618_166651401	chr2	166650618	166651401	+	0	NA	promoter-TSS (ENST00000425688.1)	promoter-TSS (NM_004482)	151	ENST00000431484.1
chr1_242749074_242749275	chr1	242749074	242749275	+	0	NA	Intergenic	MER51-int|LTR|ERV1	-61176	ENST00000442594.2	200150	Hs.672452	NM_152666	ENSG00000180287	PLD5	PLDC	phospholipase D family, member 5	protein-coding
chr7_121812352_121812631	chr7	121812352	121812631	+	0	NA	Intergenic	HERV17-int|LTR|ERV1	13137	ENST00000420179.1
chr1_186978470_186978723	chr1	186978470	186978723	+	0	NA	Intergenic	PABL_A-int|LTR|ERV1	-83378	ENST00000458683.1
chr7_23155677_23155891	chr7	23155677	23155891	+	0	NA	intron (ENST00000479700.1, intron 1 of 4)	intron (NM_018846, intron 1 of 10)	-1746	ENST00000545443.1
chr5_171434029_171434225	chr5	171434029	171434225	+	0	NA	promoter-TSS (ENST00000296933.6)	promoter-TSS (NM_033645)	-250	ENST00000296933.6	23291	Hs.484138	NM_012300	ENSG00000072803	FBXW11	BTRC2|BTRCP2|FBW1B|FBXW1B|Fbw11|Hos	F-box and WD repeat domain containing 11	protein-coding
chr17_48116_48378	chr17	48116	48378	+	0	NA	Intergenic	Intergenic	-6869	ENST00000576171.1
chr1_190447894_190448208	chr1	190447894	190448208	+	0	NA	promoter-TSS (ENST00000424735.1)	intron (NR_110717, intron 1 of 1)	-85	ENST00000424735.1
chr15_96890667_96891124	chr15	96890667	96891124	+	0	NA	Intergenic	Intergenic	-6571	ENST00000558382.1
chr13_95637412_95637624	chr13	95637412	95637624	+	0	NA	Intergenic	L1MA9|LINE|L1	25223	ENST00000563184.1	100861544	Hs.48706	NR_047487	ENSG00000260962	LINC00557	-	long intergenic non-protein coding RNA 557	ncRNA
chr10_32048746_32048946	chr10	32048746	32048946	+	0	NA	Intergenic	CpG	-3782	ENST00000410480.1
chr9_76832032_76832234	chr9	76832032	76832234	+	0	NA	Intergenic	L1MA2|LINE|L1	-154314	ENST00000423681.1	101927358	Hs.559523	NR_121182	ENSG00000227809	LOC101927358	-	uncharacterized LOC101927358	ncRNA
chr14_26861999_26862198	chr14	26861999	26862198	+	0	NA	Intergenic	MER74A|LTR|ERVL	184856	ENST00000549779.1
chr18_75899055_75899339	chr18	75899055	75899339	+	0	NA	exon (ENST00000577382.1, exon 2 of 2)	Intergenic	1974	ENST00000577382.1
chr17_8025569_8025873	chr17	8025569	8025873	+	0	NA	exon (ENST00000317814.4, exon 3 of 4)	exon (NM_032580, exon 3 of 4)	1681	ENST00000541682.2	84667	Hs.434828	NM_032580	ENSG00000179111	HES7	SCDO4|bHLHb37	hes family bHLH transcription factor 7	protein-coding
chr1_191350380_191350601	chr1	191350380	191350601	+	0	NA	Intergenic	MER4E1|LTR|ERV1	-152893	ENST00000434983.2	105371660		XR_918171	ENSG00000233882	LOC105371660	-	uncharacterized LOC105371660	ncRNA
chr2_220715995_220716193	chr2	220715995	220716193	+	0	NA	Intergenic	Intergenic	53516	ENST00000438659.1
chr1_79728387_79728645	chr1	79728387	79728645	+	0	NA	Intergenic	Intergenic	-60938	ENST00000415629.2
chr6_10414233_10414466	chr6	10414233	10414466	+	0	NA	promoter-TSS (ENST00000443546.1)	CpG	-462	ENST00000443546.1
chr16_77792494_77792752	chr16	77792494	77792752	+	0	NA	Intergenic	Intergenic	-15726	ENST00000563690.1
chr11_72938953_72939207	chr11	72938953	72939207	+	0	NA	exon (ENST00000393596.2, exon 2 of 3)	5' UTR (NM_176072, exon 2 of 3)	9578	ENST00000393596.2
chr3_144364167_144364459	chr3	144364167	144364459	+	0	NA	Intergenic	MLT1E1|LTR|ERVL-MaLR	-458451	ENST00000410846.1
chr6_42387196_42387390	chr6	42387196	42387390	+	0	NA	intron (ENST00000372917.4, intron 2 of 16)	intron (NM_001297573, intron 2 of 17)	-7159	ENST00000408325.1
chr4_164535936_164536367	chr4	164535936	164536367	+	0	NA	intron (ENST00000514618.1, intron 5 of 9)	MLT1D|LTR|ERVL-MaLR	-1465	ENST00000339875.5
chr3_50274523_50274702	chr3	50274523	50274702	+	0	NA	promoter-TSS (ENST00000440628.1)	intron (NM_001282618, intron 1 of 7)	-932	ENST00000440628.1
chr17_43227404_43227649	chr17	43227404	43227649	+	0	NA	TTS (ENST00000589950.1)	exon (NM_006460, exon 1 of 1)	2842	ENST00000332499.2
chr5_179719121_179719300	chr5	179719121	179719300	+	0	NA	promoter-TSS (ENST00000343111.6)	promoter-TSS (NM_001135044)	-111	ENST00000343111.6	5601	Hs.484371	NM_002752	ENSG00000050748	MAPK9	JNK-55|JNK2|JNK2A|JNK2ALPHA|JNK2B|JNK2BETA|PRKM9|SAPK|SAPK1a|p54a|p54aSAPK	mitogen-activated protein kinase 9	protein-coding
chr4_34313021_34313209	chr4	34313021	34313209	+	0	NA	Intergenic	MER70B|LTR|ERVL	-41746	ENST00000514877.1
chrX_76749300_76749486	chrX	76749300	76749486	+	0	NA	Intergenic	L1PA8A|LINE|L1	39745	ENST00000439435.1
chr11_95159899_95160204	chr11	95159899	95160204	+	0	NA	Intergenic	MER5A|DNA|hAT-Charlie	46487	ENST00000364334.1
chr19_47200447_47200643	chr19	47200447	47200643	+	0	NA	promoter-TSS (ENST00000597589.1)	intron (NM_016457, intron 8 of 17)	37	ENST00000599019.1
chr4_7986940_7987206	chr4	7986940	7987206	+	0	NA	intron (ENST00000514025.1, intron 11 of 14)	intron (NM_001286688, intron 11 of 14)	-1914	ENST00000509819.1
chr17_12125377_12125608	chr17	12125377	12125608	+	0	NA	Intergenic	LTR12C|LTR|ERV1	20575	ENST00000585228.1
chr19_54370655_54370841	chr19	54370655	54370841	+	0	NA	promoter-TSS (ENST00000391770.4)	promoter-TSS (NM_001020819)	-389	ENST00000439000.1
chr10_111763329_111763576	chr10	111763329	111763576	+	0	NA	promoter-TSS (ENST00000584756.1)	MIRc|SINE|MIR	-560	ENST00000584756.1
chr3_64669034_64669213	chr3	64669034	64669213	+	0	NA	intron (ENST00000482490.1, intron 1 of 29)	MIR|SINE|MIR	-1462	ENST00000460833.1
chr2_219848950_219849164	chr2	219848950	219849164	+	0	NA	exon (ENST00000470119.1, exon 1 of 2)	CpG-15965	140	ENST00000470119.1
chr10_120383875_120384080	chr10	120383875	120384080	+	0	NA	Intergenic	Intergenic	6577	ENST00000581650.1
chr10_73383341_73383698	chr10	73383341	73383698	+	0	NA	intron (ENST00000470494.1, intron 1 of 3)	intron (NM_022124, intron 11 of 67)	6477	ENST00000470494.1
chr6_139014655_139015294	chr6	139014655	139015294	+	0	NA	promoter-TSS (ENST00000458733.1)	intron (NR_033896, intron 1 of 3)	-482	ENST00000428044.1
chr11_119039675_119039869	chr11	119039675	119039869	+	0	NA	promoter-TSS (ENST00000468765.1)	5' UTR (NM_001282144, exon 1 of 10)	-84	ENST00000468765.1
chr1_204042146_204042424	chr1	204042146	204042424	+	0	NA	promoter-TSS (ENST00000534185.1)	promoter-TSS (NM_005686)	1	ENST00000530882.1
chr5_27387876_27388148	chr5	27387876	27388148	+	0	NA	Intergenic	MER67C|LTR|ERV1	48506	ENST00000510512.1
chr8_131216218_131216625	chr8	131216218	131216625	+	0	NA	intron (ENST00000518957.1, intron 2 of 2)	MER1B|DNA|hAT-Charlie	10449	ENST00000518957.1
chr2_153261778_153262000	chr2	153261778	153262000	+	0	NA	intron (ENST00000288670.9, intron 1 of 25)	intron (NM_052905, intron 1 of 25)	15438	ENST00000439252.1
chr1_48363948_48364280	chr1	48363948	48364280	+	0	NA	intron (ENST00000435576.2, intron 1 of 3)	intron (NM_001194986, intron 2 of 6)	80376	ENST00000445070.1
chr6_56111428_56111763	chr6	56111428	56111763	+	0	NA	intron (ENST00000370817.3, intron 1 of 4)	intron (NM_030820, intron 1 of 29)	640	ENST00000370817.3
chr4_40663889_40664084	chr4	40663889	40664084	+	0	NA	Intergenic	Intergenic	-31094	ENST00000511598.1
chr4_8859061_8859506	chr4	8859061	8859506	+	0	NA	intron (ENST00000506970.2, intron 1 of 1)	CpG	3270	ENST00000557144.1
chr20_19668728_19668907	chr20	19668728	19668907	+	0	NA	intron (ENST00000328041.6, intron 12 of 16)	MER5A1|DNA|hAT-Charlie	6034	ENST00000609610.1
chr14_66424608_66424806	chr14	66424608	66424806	+	0	NA	intron (ENST00000554907.1, intron 3 of 3)	Intergenic	46534	ENST00000554907.1
chr7_4747536_4747926	chr7	4747536	4747926	+	0	NA	intron (ENST00000328914.4, intron 1 of 8)	intron (NM_001037165, intron 1 of 8)	18620	ENST00000459143.1
chr17_6898685_6898973	chr17	6898685	6898973	+	0	NA	promoter-TSS (ENST00000251535.6)	promoter-TSS (NM_000697)	-321	ENST00000573222.1
chr8_2383637_2383816	chr8	2383637	2383816	+	0	NA	Intergenic	Intergenic	7602	ENST00000520162.1
chr21_35296463_35296646	chr21	35296463	35296646	+	0	NA	TTS (ENST00000610236.1)	Intergenic	817	ENST00000601471.1
chr12_73142059_73142274	chr12	73142059	73142274	+	0	NA	Intergenic	MER67D|LTR|ERV1	-19542	ENST00000547563.1
chr17_6925194_6925379	chr17	6925194	6925379	+	0	NA	Intergenic	Intergenic	-1053	ENST00000293805.5	255877	Hs.22575	NM_181844	ENSG00000161940	BCL6B	BAZF|ZBTB28|ZNF62	B-cell CLL/lymphoma 6, member B	protein-coding
chr4_21368027_21368289	chr4	21368027	21368289	+	0	NA	intron (ENST00000382152.2, intron 1 of 8)	intron (NM_147182, intron 2 of 8)	61993	ENST00000515680.2
chr6_21693236_21693526	chr6	21693236	21693526	+	0	NA	intron (ENST00000607048.1, intron 1 of 11)	intron (NR_015410, intron 2 of 11)	24331	ENST00000607048.1
chr6_166541607_166541894	chr6	166541607	166541894	+	0	NA	Intergenic	Intergenic	28409	ENST00000363572.1
chr2_237736811_237737021	chr2	237736811	237737021	+	0	NA	Intergenic	MER21C|LTR|ERVL	75499	ENST00000413385.1
chr5_92946449_92946667	chr5	92946449	92946667	+	0	NA	Intergenic	intron (NR_049801, intron 2 of 2)	9936	ENST00000515916.1	100313887		NR_031754	ENSG00000251725	MIR2277	mir-2277	microRNA 2277	ncRNA
chr2_36688356_36688783	chr2	36688356	36688783	+	0	NA	intron (ENST00000426856.1, intron 3 of 3)	intron (NM_016441, intron 4 of 16)	-18117	ENST00000481321.1
chr18_48694373_48694822	chr18	48694373	48694822	+	0	NA	Intergenic	Intergenic	-8844	ENST00000588646.1
chr6_75915930_75916198	chr6	75915930	75916198	+	0	NA	promoter-TSS (ENST00000345356.6)	promoter-TSS (NM_004370)	-297	ENST00000322507.8	1303	Hs.101302	NM_004370	ENSG00000111799	COL12A1	BA209D8.1|COL12A1L|DJ234P15.1	collagen, type XII, alpha 1	protein-coding
chr5_9361985_9362241	chr5	9361985	9362241	+	0	NA	intron (ENST00000509486.1, intron 1 of 4)	intron (NM_003966, intron 3 of 22)	-1274	ENST00000511310.1
chr15_55710047_55710266	chr15	55710047	55710266	+	0	NA	exon (ENST00000380679.1, exon 9 of 9)	3' UTR (NM_001033560, exon 9 of 9)	260	ENST00000570794.1
chr17_19771092_19771327	chr17	19771092	19771327	+	0	NA	promoter-TSS (ENST00000361658.2)	promoter-TSS (NM_014683)	21	ENST00000395544.4	9706	Hs.168762	NM_014683	ENSG00000083290	ULK2	ATG1B|Unc51.2	unc-51 like autophagy activating kinase 2	protein-coding
chr9_140194556_140194816	chr9	140194556	140194816	+	0	NA	exon (ENST00000356628.2, exon 1 of 1)	3' UTR (NM_001004354, exon 1 of 1)	2017	ENST00000356628.2
chr8_11665607_11665956	chr8	11665607	11665956	+	0	NA	promoter-TSS (ENST00000525954.1)	promoter-TSS (NM_001287751)	-145	ENST00000525954.1
chr1_214463239_214463511	chr1	214463239	214463511	+	0	NA	intron (ENST00000460580.1, intron 1 of 10)	MamSINE1|SINE|tRNA	8799	ENST00000366957.5	56950	Hs.66170	NM_020197	ENSG00000143499	SMYD2	HSKM-B|KMT3C|ZMYND14	SET and MYND domain containing 2	protein-coding
chr14_24836387_24836743	chr14	24836387	24836743	+	0	NA	promoter-TSS (ENST00000553708.1)	promoter-TSS (NM_004554)	-5	ENST00000539237.2
chr7_138212471_138212701	chr7	138212471	138212701	+	0	NA	intron (ENST00000415680.2, intron 5 of 18)	LTR76|LTR|ERV1	13441	ENST00000464210.1
chr14_29254908_29255115	chr14	29254908	29255115	+	0	NA	promoter-TSS (ENST00000550266.1)	CpG	-18	ENST00000535153.2	105370424	Hs.375809	XR_915430	ENSG00000257056	LOC105370424	-	uncharacterized LOC105370424	ncRNA
chr8_38411659_38411891	chr8	38411659	38411891	+	0	NA	intron (ENST00000519764.1, intron 2 of 4)	Intergenic	-1577	ENST00000521623.1
chr5_142784954_142785164	chr5	142784954	142785164	+	0	NA	promoter-TSS (ENST00000514699.1)	CpG-21242	-171	ENST00000514699.1
chr4_147923637_147924122	chr4	147923637	147924122	+	0	NA	Intergenic	Intergenic	-2765	ENST00000565538.1
chr6_114684296_114684496	chr6	114684296	114684496	+	0	NA	intron (ENST00000518470.1, intron 2 of 5)	Intergenic	-12584	ENST00000406473.1
chr2_196477474_196477819	chr2	196477474	196477819	+	0	NA	intron (ENST00000458054.1, intron 2 of 2)	Intergenic	-28891	ENST00000331585.6
chrX_2879571_2879750	chrX	2879571	2879750	+	0	NA	intron (ENST00000438544.1, intron 1 of 5)	MER4E1|LTR|ERV1	2645	ENST00000496095.1
chr8_3923485_3923777	chr8	3923485	3923777	+	0	NA	intron (ENST00000602723.1, intron 3 of 67)	intron (NM_033225, intron 3 of 69)	-326713	ENST00000581372.1
chr1_91185693_91185872	chr1	91185693	91185872	+	0	NA	Intergenic	Intergenic	-2988	ENST00000370445.4
chr4_48177420_48177612	chr4	48177420	48177612	+	0	NA	intron (ENST00000381501.3, intron 3 of 17)	intron (NM_003215, intron 3 of 17)	-19633	ENST00000511471.2
chr19_51486835_51487471	chr19	51486835	51487471	+	0	NA	promoter-TSS (ENST00000593904.1)	promoter-TSS (NM_139277)	17	ENST00000593904.1
chr1_154586733_154586912	chr1	154586733	154586912	+	0	NA	intron (ENST00000463920.1, intron 1 of 2)	intron (NM_001025107, intron 1 of 14)	1755	ENST00000594394.1
chr7_27170554_27170997	chr7	27170554	27170997	+	0	NA	promoter-TSS (ENST00000360046.5)	promoter-TSS (NM_002141)	-357	ENST00000360046.5
chr6_4925856_4926193	chr6	4925856	4926193	+	0	NA	intron (ENST00000343762.5, intron 2 of 6)	intron (NR_026590, intron 4 of 8)	-2905	ENST00000469671.1
chr12_31271249_31271972	chr12	31271249	31271972	+	0	NA	exon (ENST00000535072.1, exon 1 of 5)	Intergenic	930	ENST00000535072.1
chr12_116583037_116583323	chr12	116583037	116583323	+	0	NA	intron (ENST00000551197.1, intron 2 of 3)	MIR3|SINE|MIR	3279	ENST00000385232.1	693205		NR_030351	ENSG00000207967	MIR620	MIRN620|hsa-mir-620	microRNA 620	ncRNA
chr2_45154103_45154430	chr2	45154103	45154430	+	0	NA	intron (ENST00000437916.2, intron 1 of 1)	Intergenic	-4088	ENST00000560399.1
chr2_63841748_63841947	chr2	63841748	63841947	+	0	NA	intron (ENST00000467687.1, intron 3 of 4)	MER39|LTR|ERV1	8118	ENST00000436998.1
chr6_118228069_118228390	chr6	118228069	118228390	+	0	NA	promoter-TSS (ENST00000360388.4)	promoter-TSS (NM_001029858)	-460	ENST00000360388.4	222553	Hs.654841	NM_001029858	ENSG00000196376	SLC35F1	C6orf169|dJ230I3.1	solute carrier family 35, member F1	protein-coding
chr5_140070992_140071171	chr5	140070992	140071171	+	0	NA	promoter-TSS (ENST00000437649.2)	promoter-TSS (NM_001278732)	-18	ENST00000513912.1
chr4_42264636_42264915	chr4	42264636	42264915	+	0	NA	Intergenic	MER41C|LTR|ERV1	-109880	ENST00000502486.1	389206	Hs.120591	NM_207406	ENSG00000188848	BEND4	CCDC4	BEN domain containing 4	protein-coding
chr17_30410544_30411349	chr17	30410544	30411349	+	0	NA	intron (ENST00000358484.4, intron 1 of 2)	Intergenic	748	ENST00000358484.4
chr13_31004595_31004836	chr13	31004595	31004836	+	0	NA	Intergenic	Intergenic	2587	ENST00000436446.1
chr11_11567301_11567515	chr11	11567301	11567515	+	0	NA	intron (ENST00000526064.1, intron 1 of 2)	intron (NM_198516, intron 1 of 10)	-24223	ENST00000527726.1
chr2_48338854_48339050	chr2	48338854	48339050	+	0	NA	intron (ENST00000587616.1, intron 1 of 10)	Intergenic	53121	ENST00000587616.1
chr3_7831091_7831401	chr3	7831091	7831401	+	0	NA	Intergenic	MER5A|DNA|hAT-Charlie	95926	ENST00000471242.2
chr6_128840290_128840748	chr6	128840290	128840748	+	0	NA	intron (ENST00000368202.4, intron 1 of 1)	CpG	984	ENST00000368215.3
chr4_48956342_48956662	chr4	48956342	48956662	+	0	NA	Intergenic	MER41C|LTR|ERV1	17903	ENST00000507399.2
chr19_12202976_12203578	chr19	12202976	12203578	+	0	NA	promoter-TSS (ENST00000596883.1)	non-coding (NR_027049, exon 1 of 3)	81	ENST00000596883.1
chr7_37531646_37531909	chr7	37531646	37531909	+	0	NA	Intergenic	LTR12D|LTR|ERV1	-42925	ENST00000310758.4	9844	Hs.434989	NM_014800	ENSG00000155849	ELMO1	CED-12|CED12|ELMO-1	engulfment and cell motility 1	protein-coding
chr4_39636666_39636965	chr4	39636666	39636965	+	0	NA	intron (ENST00000505729.1, intron 1 of 4)	L2a|LINE|L2	3035	ENST00000510628.1
chr12_53613904_53614103	chr12	53613904	53614103	+	0	NA	promoter-TSS (ENST00000548284.1)	5' UTR (NM_001243732, exon 1 of 7)	40	ENST00000338561.5
chr1_45987621_45987888	chr1	45987621	45987888	+	0	NA	promoter-TSS (ENST00000262746.1)	promoter-TSS (NM_002574)	-126	ENST00000319248.8	5052	Hs.180909	NM_002574	ENSG00000117450	PRDX1	MSP23|NKEF-A|NKEFA|PAG|PAGA|PAGB|PRX1|PRXI|TDPX2	peroxiredoxin 1	protein-coding
chr1_174266424_174266689	chr1	174266424	174266689	+	0	NA	intron (ENST00000367690.1, intron 3 of 6)	MER61A|LTR|ERV1	22318	ENST00000367690.1
chr1_43998011_43998310	chr1	43998011	43998310	+	0	NA	intron (ENST00000359947.4, intron 1 of 33)	intron (NM_002840, intron 1 of 33)	1586	ENST00000436724.1
chr16_21742608_21742856	chr16	21742608	21742856	+	0	NA	intron (ENST00000388958.3, intron 20 of 27)	intron (NM_170664, intron 11 of 18)	1840	ENST00000563506.1
chr10_71560021_71560239	chr10	71560021	71560239	+	0	NA	Intergenic	Intergenic	-1514	ENST00000398974.3
chrX_46508865_46509242	chrX	46508865	46509242	+	0	NA	intron (ENST00000328306.4, intron 10 of 16)	intron (NM_001257291, intron 10 of 16)	-2288	ENST00000413837.1
chrX_24187850_24188112	chrX	24187850	24188112	+	0	NA	intron (ENST00000379177.1, intron 4 of 10)	intron (NM_001178085, intron 4 of 10)	-2851	ENST00000338565.3
chr10_103070331_103070515	chr10	103070331	103070515	+	0	NA	promoter-TSS (ENST00000442188.1)	CpG	-352	ENST00000442188.1
chr8_103548045_103548676	chr8	103548045	103548676	+	0	NA	intron (ENST00000519630.1, intron 3 of 3)	Intergenic	-2793	ENST00000516784.1
chr17_19411288_19411503	chr17	19411288	19411503	+	0	NA	intron (ENST00000584348.1, intron 1 of 6)	Intergenic	11139	ENST00000422360.2
chr12_94401706_94401985	chr12	94401706	94401985	+	0	NA	TTS (ENST00000411194.1)	L1PA7|LINE|L1	978	ENST00000411194.1
chr4_128801709_128802502	chr4	128801709	128802502	+	0	NA	promoter-TSS (ENST00000503914.1)	promoter-TSS (NM_001190799)	21	ENST00000507249.1	10733	Hs.172052	NM_014264	ENSG00000142731	PLK4	MCCRP2|SAK|STK18	polo-like kinase 4	protein-coding
chr16_68345014_68345195	chr16	68345014	68345195	+	0	NA	promoter-TSS (ENST00000339507.5)	promoter-TSS (NM_032178)	67	ENST00000339507.5
chr13_109926478_109926790	chr13	109926478	109926790	+	0	NA	Intergenic	Intergenic	-7687	ENST00000455487.1
chr19_10628477_10628702	chr19	10628477	10628702	+	0	NA	promoter-TSS (ENST00000333430.4)	promoter-TSS (NM_001166215)	18	ENST00000439028.3	53637	Hs.501561	NM_030760	ENSG00000180739	S1PR5	EDG8|Edg-8|S1P5|SPPR-1|SPPR-2	sphingosine-1-phosphate receptor 5	protein-coding
chr3_197367308_197367685	chr3	197367308	197367685	+	0	NA	Intergenic	D20S16|Satellite|Satellite	-5044	ENST00000608482.1
chr2_29777206_29777385	chr2	29777206	29777385	+	0	NA	intron (ENST00000389048.3, intron 3 of 28)	intron (NM_004304, intron 3 of 28)	-50436	ENST00000577441.1
chr14_68086674_68086958	chr14	68086674	68086958	+	0	NA	intron (ENST00000556491.1, intron 1 of 3)	CpG	119	ENST00000556491.1
chr7_99527068_99527339	chr7	99527068	99527339	+	0	NA	promoter-TSS (ENST00000312891.2)	promoter-TSS (NM_181538)	40	ENST00000312891.2	349149	Hs.647524	NM_181538	ENSG00000176402	GJC3	CX29|CX30.2|CX31.3|GJE1	gap junction protein gamma 3	protein-coding
chr6_119377583_119377962	chr6	119377583	119377962	+	0	NA	intron (ENST00000368475.4, intron 1 of 15)	intron (NM_001288576, intron 1 of 15)	-1273	ENST00000410717.1
chr15_100469514_100469810	chr15	100469514	100469810	+	0	NA	Intergenic	MLT1D|LTR|ERVL-MaLR	-40758	ENST00000528696.3
chr2_63287048_63287260	chr2	63287048	63287260	+	0	NA	Intergenic	Intergenic	9168	ENST00000476383.1
chr3_128442600_128442779	chr3	128442600	128442779	+	0	NA	Intergenic	MLT1F-int|LTR|ERVL-MaLR	-2276	ENST00000265062.3	7879	Hs.684374	NM_004637	ENSG00000075785	RAB7A	PRO2706|RAB7	RAB7A, member RAS oncogene family	protein-coding
chr18_8394443_8394695	chr18	8394443	8394695	+	0	NA	exon (ENST00000580170.1, exon 32 of 33)	exon (NM_001105244, exon 32 of 33)	-5130	ENST00000580949.1
chr8_39807024_39807464	chr8	39807024	39807464	+	0	NA	intron (ENST00000389060.4, intron 1 of 9)	intron (NM_194294, intron 2 of 10)	559	ENST00000389060.4
chr12_106977134_106977412	chr12	106977134	106977412	+	0	NA	promoter-TSS (ENST00000549040.1)	intron (NM_213594, intron 1 of 17)	-150	ENST00000549040.1
chr1_197880470_197880872	chr1	197880470	197880872	+	0	NA	promoter-TSS (ENST00000475727.1)	promoter-TSS (NM_001014434)	-366	ENST00000606127.1
chr9_87477602_87478139	chr9	87477602	87478139	+	0	NA	intron (ENST00000304053.6, intron 13 of 14)	MER74A|LTR|ERVL	190868	ENST00000395866.2
chr17_31697234_31697811	chr17	31697234	31697811	+	0	NA	intron (ENST00000359872.6, intron 1 of 9)	intron (NM_001094, intron 1 of 9)	-77516	ENST00000225823.2	40	Hs.368417	NM_001094	ENSG00000108684	ASIC2	ACCN|ACCN1|ASIC2a|BNC1|BNaC1|MDEG|hBNaC1	acid sensing ion channel 2	protein-coding
chr17_47090329_47090992	chr17	47090329	47090992	+	0	NA	promoter-TSS (ENST00000499130.2)	intron (NM_001160423, intron 2 of 12)	427	ENST00000504865.3
chrX_51812032_51812335	chrX	51812032	51812335	+	0	NA	promoter-TSS (ENST00000470594.1)	CpG	85	ENST00000486010.1
chr17_46985463_46985741	chr17	46985463	46985741	+	0	NA	promoter-TSS (ENST00000506498.1)	promoter-TSS (NM_023079)	-129	ENST00000360943.5	65264	Hs.514297	NM_023079	ENSG00000159202	UBE2Z	HOYS7|USE1	ubiquitin-conjugating enzyme E2Z	protein-coding
chr18_8232920_8233099	chr18	8232920	8233099	+	0	NA	intron (ENST00000577468.1, intron 3 of 6)	LTR3A|LTR|ERVK	-5826	ENST00000390778.1
chr15_35091270_35091480	chr15	35091270	35091480	+	0	NA	intron (ENST00000503496.1, intron 2 of 2)	MER5A|DNA|hAT-Charlie	-3035	ENST00000290378.4	70	Hs.118127	NM_005159	ENSG00000159251	ACTC1	ACTC|ASD5|CMD1R|CMH11|LVNC4	actin, alpha, cardiac muscle 1	protein-coding
chr8_74658507_74659017	chr8	74658507	74659017	+	0	NA	intron (ENST00000519818.1, intron 1 of 5)	CpG	291	ENST00000522962.1
chr6_21980806_21981051	chr6	21980806	21981051	+	0	NA	intron (ENST00000607048.1, intron 5 of 11)	intron (NR_015410, intron 6 of 11)	81977	ENST00000444265.2
chr9_79728019_79728211	chr9	79728019	79728211	+	0	NA	Intergenic	L1MC4|LINE|L1	41099	ENST00000454419.1
chr2_47595992_47596192	chr2	47595992	47596192	+	0	NA	promoter-TSS (ENST00000263735.4)	promoter-TSS (NM_002354)	-195	ENST00000263735.4	4072	Hs.542050	NM_002354	ENSG00000119888	EPCAM	DIAR5|EGP-2|EGP314|EGP40|ESA|HNPCC8|KS1/4|KSA|M4S1|MIC18|MK-1|TACSTD1|TROP1	epithelial cell adhesion molecule	protein-coding
chr3_4473972_4474208	chr3	4473972	4474208	+	0	NA	intron (ENST00000383843.5, intron 2 of 7)	L2a|LINE|L2	-17446	ENST00000431226.1
chr3_197367838_197368530	chr3	197367838	197368530	+	0	NA	Intergenic	MLT2B4|LTR|ERVL	-4356	ENST00000608482.1
chr2_223536517_223536814	chr2	223536517	223536814	+	0	NA	intron (ENST00000446656.3, intron 1 of 5)	intron (NM_058165, intron 1 of 5)	160	ENST00000446656.3	116255	Hs.344090	NM_058165	ENSG00000124003	MOGAT1	DGAT2L|DGAT2L1|MGAT1	monoacylglycerol O-acyltransferase 1	protein-coding
chr2_125291295_125291487	chr2	125291295	125291487	+	0	NA	intron (ENST00000431078.1, intron 10 of 23)	intron (NM_130773, intron 10 of 23)	147102	ENST00000458380.1
chr8_9791275_9791470	chr8	9791275	9791470	+	0	NA	Intergenic	CpG	-2039	ENST00000458859.1
chr11_132813481_132813662	chr11	132813481	132813662	+	0	NA	promoter-TSS (ENST00000525412.1)	promoter-TSS (NM_002545)	-5	ENST00000331898.7	4978	Hs.4817	NM_002545	ENSG00000183715	OPCML	IGLON1|OBCAM|OPCM	opioid binding protein/cell adhesion molecule-like	protein-coding
chr2_218842985_218843164	chr2	218842985	218843164	+	0	NA	promoter-TSS (ENST00000450996.1)	Intergenic	-356	ENST00000450996.1	105373878		XR_923900	ENSG00000223923	LOC105373878	-	uncharacterized LOC105373878	ncRNA
chr4_97148772_97149026	chr4	97148772	97149026	+	0	NA	Intergenic	L1MC3|LINE|L1	15469	ENST00000515870.1
chr15_100468584_100468869	chr15	100468584	100468869	+	0	NA	Intergenic	Intergenic	-41694	ENST00000528696.3
chr18_54742992_54743351	chr18	54742992	54743351	+	0	NA	Intergenic	Intergenic	-3821	ENST00000553704.1	100885779	Hs.742426	NR_048536	ENSG00000258609	LINC-ROR	ROR|lincRNA-RoR	long intergenic non-protein coding RNA, regulator of reprogramming	ncRNA
chr20_19602265_19602444	chr20	19602265	19602444	+	0	NA	intron (ENST00000328041.6, intron 6 of 16)	MER5A1|DNA|hAT-Charlie	-31523	ENST00000401198.2
chr1_200007885_200008450	chr1	200007885	200008450	+	0	NA	intron (ENST00000447034.1, intron 2 of 2)	C-rich|Low_complexity|Low_complexity	-3550	ENST00000544748.1	2494	Hs.33446	NM_003822	ENSG00000116833	NR5A2	B1F|B1F2|CPF|FTF|FTZ-F1|FTZ-F1beta|LRH-1|LRH1|hB1F-2	nuclear receptor subfamily 5, group A, member 2	protein-coding
chr8_110311506_110311717	chr8	110311506	110311717	+	0	NA	intron (ENST00000504175.2, intron 1 of 1)	L1PBa|LINE|L1	784	ENST00000504175.2
chr8_7427017_7427232	chr8	7427017	7427232	+	0	NA	intron (ENST00000413161.2, intron 2 of 3)	intron (NR_046343, intron 1 of 2).2	-2242	ENST00000510875.1
chr14_54419638_54419995	chr14	54419638	54419995	+	0	NA	promoter-TSS (ENST00000558961.1)	intron (NM_130850, intron 2 of 3)	331	ENST00000559501.1
chr2_227556147_227556345	chr2	227556147	227556345	+	0	NA	Intergenic	Intergenic	-32737	ENST00000582265.1	100847053		NR_049887	ENSG00000263363	MIR5702	-	microRNA 5702	ncRNA
chr1_28848699_28848924	chr1	28848699	28848924	+	0	NA	intron (ENST00000430407.1, intron 1 of 7)	intron (NM_001048195, intron 1 of 10)	3604	ENST00000430407.1
chr2_236688067_236688286	chr2	236688067	236688286	+	0	NA	intron (ENST00000440101.1, intron 1 of 2)	intron (NM_001244888, intron 6 of 9)	-3738	ENST00000409661.1
chr4_102112939_102113226	chr4	102112939	102113226	+	0	NA	intron (ENST00000492351.2, intron 1 of 7)	intron (NM_001130692, intron 2 of 11)	4003	ENST00000492351.2
chr9_130116130_130116735	chr9	130116130	130116735	+	0	NA	intron (ENST00000460176.2, intron 4 of 5)	intron (NM_001286779, intron 19 of 28)	635	ENST00000481875.1
chr22_17715911_17716589	chr22	17715911	17716589	+	0	NA	Intergenic	Intergenic	-13371	ENST00000399839.1	51816	Hs.170310	NM_017424	ENSG00000093072	CECR1	ADA2|ADGF|IDGFL|PAN|SNEDS	cat eye syndrome chromosome region, candidate 1	protein-coding
chr1_1981249_1981517	chr1	1981249	1981517	+	0	NA	promoter-TSS (ENST00000484419.1)	promoter-TSS (NM_002744)	126	ENST00000449154.1
chr6_168092599_168092915	chr6	168092599	168092915	+	0	NA	Intergenic	Intergenic	-8290	ENST00000400831.2	441178	Hs.628956	NM_001025489	ENSG00000203688	LOC441178	-	uncharacterized LOC441178	ncRNA
chr8_7890479_7890667	chr8	7890479	7890667	+	0	NA	promoter-TSS (ENST00000519497.1)	Intergenic	-746	ENST00000519497.1
chr19_17447137_17447866	chr19	17447137	17447866	+	0	NA	promoter-TSS (ENST00000595381.1)	promoter-TSS (NM_032620)	0	ENST00000594345.1
chr17_14716979_14717194	chr17	14716979	14717194	+	0	NA	Intergenic	LTR41|LTR|ERVL	-20869	ENST00000445035.2
chr17_7120905_7121107	chr17	7120905	7121107	+	0	NA	promoter-TSS (ENST00000399506.2)	promoter-TSS (NM_001128827)	-340	ENST00000302955.6	1742	Hs.463928	NM_001365	ENSG00000132535	DLG4	PSD95|SAP-90|SAP90	discs, large homolog 4 (Drosophila)	protein-coding
chr12_48744882_48745090	chr12	48744882	48745090	+	0	NA	promoter-TSS (ENST00000301042.3)	promoter-TSS (NM_152320)	35	ENST00000448928.3
chr11_92806058_92806341	chr11	92806058	92806341	+	0	NA	Intergenic	LTR8A|LTR|ERV1	-20206	ENST00000463604.1
chr1_220510039_220510341	chr1	220510039	220510341	+	0	NA	Intergenic	Intergenic	-19249	ENST00000448115.1
chr4_169239411_169239987	chr4	169239411	169239987	+	0	NA	intron (ENST00000514995.1, intron 1 of 4)	CpG	256	ENST00000514995.1
chr6_11770377_11770651	chr6	11770377	11770651	+	0	NA	intron (ENST00000485323.2, intron 1 of 4)	MER5B|DNA|hAT-Charlie	-2477	ENST00000512139.1
chr7_47854569_47854804	chr7	47854569	47854804	+	0	NA	intron (ENST00000483616.1, intron 3 of 6)	intron (NM_138295, intron 47 of 56)	-1851	ENST00000433506.1
chr1_161410917_161411108	chr1	161410917	161411108	+	0	NA	Intergenic	CpG	35154	ENST00000400984.2
chr9_38672614_38672822	chr9	38672614	38672822	+	0	NA	Intergenic	Intergenic	-7285	ENST00000516916.1
chr1_9884226_9884459	chr1	9884226	9884459	+	0	NA	promoter-TSS (ENST00000361311.4)	5' UTR (NM_001009566, exon 1 of 19)	242	ENST00000377288.3
chr10_103535966_103536289	chr10	103535966	103536289	+	0	NA	promoter-TSS (ENST00000469792.2)	promoter-TSS (NM_033165)	-273	ENST00000469792.2
chr4_155837268_155837477	chr4	155837268	155837477	+	0	NA	Intergenic	Intergenic	125929	ENST00000516795.1
chr4_82568541_82568902	chr4	82568541	82568902	+	0	NA	intron (ENST00000510780.1, intron 4 of 5)	MLT1L|LTR|ERVL-MaLR	86640	ENST00000514835.1
chr2_189264024_189264231	chr2	189264024	189264231	+	0	NA	intron (ENST00000409609.1, intron 2 of 11)	intron (NR_045562, intron 2 of 11)	101908	ENST00000385216.1	693146		NR_030287	ENSG00000207951	MIR561	MIRN561|hsa-mir-561|mir-561	microRNA 561	ncRNA
chr6_1385994_1386232	chr6	1385994	1386232	+	0	NA	promoter-TSS (ENST00000568244.1)	Intergenic	-812	ENST00000568244.1
chr8_93476897_93477530	chr8	93476897	93477530	+	0	NA	Intergenic	Intergenic	-43187	ENST00000523385.1
chr6_80138681_80138985	chr6	80138681	80138985	+	0	NA	Intergenic	Intergenic	8051	ENST00000401435.1
chr7_23514170_23514505	chr7	23514170	23514505	+	0	NA	Intergenic	CpG	-4251	ENST00000258729.3	10643	Hs.700696	NM_006547	ENSG00000136231	IGF2BP3	CT98|IMP-3|IMP3|KOC|KOC1|VICKZ3	insulin-like growth factor 2 mRNA binding protein 3	protein-coding
chr3_16090329_16090511	chr3	16090329	16090511	+	0	NA	Intergenic	Intergenic	-125736	ENST00000339732.5	117248	Hs.411308	NM_054110	ENSG00000131386	GALNT15	GALNACT15|GALNT13|GALNT7|GALNTL2|PIH5	polypeptide N-acetylgalactosaminyltransferase 15	protein-coding
chrX_139582617_139582936	chrX	139582617	139582936	+	0	NA	Intergenic	MIR3|SINE|MIR	4449	ENST00000370536.2	6658	Hs.157429	NM_005634	ENSG00000134595	SOX3	GHDX|MRGH|PHP|PHPX|SOXB	SRY box 3	protein-coding
chr22_27036642_27036859	chr22	27036642	27036859	+	0	NA	Intergenic	L1MA7|LINE|L1	4550	ENST00000425548.1
chr1_213843819_213844317	chr1	213843819	213844317	+	0	NA	Intergenic	Intergenic	-60691	ENST00000456240.1
chr2_202888420_202888643	chr2	202888420	202888643	+	0	NA	Intergenic	Intergenic	9729	ENST00000608741.1
chrX_139590040_139590384	chrX	139590040	139590384	+	0	NA	Intergenic	CpG	-2987	ENST00000370536.2	6658	Hs.157429	NM_005634	ENSG00000134595	SOX3	GHDX|MRGH|PHP|PHPX|SOXB	SRY box 3	protein-coding
chr22_24989027_24989421	chr22	24989027	24989421	+	0	NA	promoter-TSS (ENST00000318753.8)	promoter-TSS (NM_207644)	-49	ENST00000464490.1
chr10_77163101_77163489	chr10	77163101	77163489	+	0	NA	promoter-TSS (ENST00000484411.1)	promoter-TSS (NR_110302)	-219	ENST00000491557.2
chr2_197791713_197792027	chr2	197791713	197792027	+	0	NA	promoter-TSS (ENST00000470179.1)	promoter-TSS (NM_024989)	-401	ENST00000374738.3
chr7_43287871_43288073	chr7	43287871	43288073	+	0	NA	promoter-TSS (ENST00000493057.1)	intron (NM_015052, intron 3 of 29)	-214	ENST00000471527.1
chr17_37754167_37754537	chr17	37754167	37754537	+	0	NA	Intergenic	Intergenic	9844	ENST00000302584.4
chr10_77863103_77863362	chr10	77863103	77863362	+	0	NA	intron (ENST00000372499.1, intron 4 of 5)	intron (NR_131178, intron 6 of 7)	23837	ENST00000408305.1
chr16_85202111_85202543	chr16	85202111	85202543	+	0	NA	Intergenic	Intergenic	-2555	ENST00000574293.1
chr1_234920699_234921023	chr1	234920699	234921023	+	0	NA	Intergenic	Intergenic	-52859	ENST00000364768.1
chr19_3591371_3591579	chr19	3591371	3591579	+	0	NA	exon (ENST00000322315.5, exon 6 of 6)	3' UTR (NM_133261, exon 6 of 6)	5924	ENST00000322315.5	126326	Hs.266873	NM_133261	ENSG00000179855	GIPC3	C19orf64|DFNB15|DFNB72|DFNB95	GIPC PDZ domain containing family, member 3	protein-coding
chr2_219845637_219845846	chr2	219845637	219845846	+	0	NA	TTS (ENST00000470119.1)	TTS (NM_017521)	3456	ENST00000470119.1
chr9_39209819_39210009	chr9	39209819	39210009	+	0	NA	intron (ENST00000377659.1, intron 3 of 13)	intron (NM_033655, intron 3 of 23)	18817	ENST00000582799.1
chr2_129120487_129120691	chr2	129120487	129120691	+	0	NA	Intergenic	Intergenic	-12088	ENST00000516933.1
chr12_57621027_57621406	chr12	57621027	57621406	+	0	NA	promoter-TSS (ENST00000365197.1)	TTS (NM_007224)	-541	ENST00000365197.1
chr11_46414229_46414774	chr11	46414229	46414774	+	0	NA	Intergenic	CpG	-6394	ENST00000433765.2	1132	Hs.248100	NM_000741	ENSG00000180720	CHRM4	HM4|M4R	cholinergic receptor, muscarinic 4	protein-coding
chr10_76871027_76871416	chr10	76871027	76871416	+	0	NA	promoter-TSS (ENST00000542569.1)	promoter-TSS (NM_144660)	-8	ENST00000372690.3
chr1_4940833_4941025	chr1	4940833	4941025	+	0	NA	Intergenic	Intergenic	169714	ENST00000466761.1
chr7_131031874_131032267	chr7	131031874	131032267	+	0	NA	intron (ENST00000494286.1, intron 1 of 4)	intron (NM_013255, intron 1 of 17)	-19089	ENST00000447514.1
chr2_50452203_50452416	chr2	50452203	50452416	+	0	NA	intron (ENST00000331040.5, intron 12 of 13)	intron (NM_138735, intron 2 of 5)	122583	ENST00000342183.5
chr5_75722213_75722541	chr5	75722213	75722541	+	0	NA	intron (ENST00000514350.1, intron 1 of 21)	intron (NM_006633, intron 1 of 35)	22128	ENST00000514350.1
chr17_28667416_28667633	chr17	28667416	28667633	+	0	NA	Intergenic	Intergenic	4098	ENST00000384403.1
chr6_69926064_69926248	chr6	69926064	69926248	+	0	NA	intron (ENST00000370598.1, intron 17 of 31)	intron (NM_001704, intron 17 of 31)	-1454	ENST00000578978.1
chr19_17798311_17798879	chr19	17798311	17798879	+	0	NA	intron (ENST00000428389.2, intron 2 of 44)	intron (NM_001080421, intron 1 of 41)	413	ENST00000519716.2	23025	Hs.164502	NM_001080421	ENSG00000130477	UNC13A	Munc13-1	unc-13 homolog A (C. elegans)	protein-coding
chr18_55105105_55105443	chr18	55105105	55105443	+	0	NA	intron (ENST00000491143.2, intron 1 of 1)	CpG	2221	ENST00000581316.1
chr1_27324217_27324471	chr1	27324217	27324471	+	0	NA	intron (ENST00000531285.1, intron 1 of 1)	intron (NM_001013642, intron 1 of 1)	3534	ENST00000531285.1
chr6_112270889_112271070	chr6	112270889	112271070	+	0	NA	Intergenic	MLT1E2|LTR|ERVL-MaLR	-47925	ENST00000449069.2
chr5_179084738_179085018	chr5	179084738	179085018	+	0	NA	promoter-TSS (ENST00000514793.1)	CpG	115	ENST00000508188.1
chr2_204529550_204529932	chr2	204529550	204529932	+	0	NA	Intergenic	MER5A|DNA|hAT-Charlie	7405	ENST00000448842.1
chr15_89536247_89536497	chr15	89536247	89536497	+	0	NA	Intergenic	MER84|LTR|ERV1	-2896	ENST00000565906.2
chr6_46586493_46586766	chr6	46586493	46586766	+	0	NA	intron (ENST00000480804.1, intron 3 of 4)	MER74B|LTR|ERVL	18993	ENST00000480804.1
chr9_72538709_72539342	chr9	72538709	72539342	+	0	NA	Intergenic	L1M4b|LINE|L1	-39459	ENST00000484405.2
chr20_37359969_37360394	chr20	37359969	37360394	+	0	NA	Intergenic	Intergenic	7076	ENST00000217420.1	140679	Hs.179080	NM_080552	ENSG00000101438	SLC32A1	VGAT|VIAAT	solute carrier family 32 (GABA vesicular transporter), member 1	protein-coding
chr5_36590711_36591084	chr5	36590711	36591084	+	0	NA	Intergenic	Intergenic	2289	ENST00000474150.2
chr18_21296655_21296834	chr18	21296655	21296834	+	0	NA	intron (ENST00000399516.3, intron 2 of 73)	MIR|SINE|MIR	-6493	ENST00000588044.1
chr1_40388062_40388288	chr1	40388062	40388288	+	0	NA	Intergenic	Intergenic	-20247	ENST00000450953.3
chr15_91127219_91127447	chr15	91127219	91127447	+	0	NA	intron (ENST00000561218.1, intron 2 of 2)	intron (NM_022769, intron 2 of 14)	-9611	ENST00000561119.1
chr2_119611365_119611687	chr2	119611365	119611687	+	0	NA	Intergenic	CpG	-6272	ENST00000295206.6	2019	Hs.271977	NM_001426	ENSG00000163064	EN1	-	engrailed homeobox 1	protein-coding
chr3_68516793_68516984	chr3	68516793	68516984	+	0	NA	intron (ENST00000496687.1, intron 2 of 3)	MER31A|LTR|ERV1	166619	ENST00000461635.1
chr4_48908818_48909113	chr4	48908818	48909113	+	0	NA	promoter-TSS (ENST00000508632.1)	promoter-TSS (NR_104589)	-11	ENST00000508069.2
chr1_160620834_160621029	chr1	160620834	160621029	+	0	NA	Intergenic	Intergenic	-3846	ENST00000302035.6	6504	Hs.523660	NM_003037	ENSG00000117090	SLAMF1	CD150|CDw150|SLAM	signaling lymphocytic activation molecule family member 1	protein-coding
chr4_42296127_42296306	chr4	42296127	42296306	+	0	NA	intron (ENST00000503321.1, intron 1 of 2)	Intergenic	97034	ENST00000503321.1
chr12_52288726_52289050	chr12	52288726	52289050	+	0	NA	Intergenic	Intergenic	4564	ENST00000550652.1
chr5_138903563_138904054	chr5	138903563	138904054	+	0	NA	Intergenic	Intergenic	-2208	ENST00000511725.1
chrX_51927954_51928229	chrX	51927954	51928229	+	0	NA	promoter-TSS (ENST00000477634.1)	CpG	72	ENST00000467526.1
chr17_19881479_19881744	chr17	19881479	19881744	+	0	NA	promoter-TSS (ENST00000582611.1)	promoter-TSS (NM_007202)	45	ENST00000572155.1
chr11_20022056_20022282	chr11	20022056	20022282	+	0	NA	intron (ENST00000396087.3, intron 12 of 40)	intron (NM_001244963, intron 12 of 39)	-19286	ENST00000534036.1
chr10_31325339_31325685	chr10	31325339	31325685	+	0	NA	Intergenic	Intergenic	-4646	ENST00000413025.1	220929	Hs.660642	NM_182755	ENSG00000183621	ZNF438	bA330O11.1	zinc finger protein 438	protein-coding
chr17_35292679_35293202	chr17	35292679	35293202	+	0	NA	intron (ENST00000525111.1, intron 1 of 1)	CpG	981	ENST00000525111.1
chr7_96627079_96627353	chr7	96627079	96627353	+	0	NA	intron (ENST00000430027.3, intron 1 of 2)	intron (NR_015448, intron 1 of 2)	6394	ENST00000431497.2
chr1_82529789_82530068	chr1	82529789	82530068	+	0	NA	Intergenic	MER74A|LTR|ERVL	75852	ENST00000464551.1
chr19_13260806_13261198	chr19	13260806	13261198	+	0	NA	promoter-TSS (ENST00000589083.1)	promoter-TSS (NM_004907)	-10	ENST00000242770.5	8677	Hs.43812	NM_003765	ENSG00000104915	STX10	SYN10|hsyn10	syntaxin 10	protein-coding
chr6_163520780_163521027	chr6	163520780	163521027	+	0	NA	intron (ENST00000541974.1, intron 4 of 4)	intron (NM_001080378, intron 5 of 5)	37585	ENST00000542936.1
chr3_50775678_50775958	chr3	50775678	50775958	+	0	NA	intron (ENST00000266037.9, intron 1 of 52)	L1M3c|LINE|L1	-18436	ENST00000431082.1
chrX_32940653_32940832	chrX	32940653	32940832	+	0	NA	intron (ENST00000378677.2, intron 2 of 78)	MER1B|DNA|hAT-Charlie	-72823	ENST00000447523.1
chr4_157268338_157268573	chr4	157268338	157268573	+	0	NA	Intergenic	L1M4b|LINE|L1	-50657	ENST00000408262.1
chr12_112037617_112037894	chr12	112037617	112037894	+	0	NA	promoter-TSS (ENST00000608853.1)	promoter-TSS (NM_001310121)	-275	ENST00000550104.1
chr1_161418298_161418478	chr1	161418298	161418478	+	0	NA	Intergenic	CpG	42530	ENST00000400984.2
chr20_20347781_20348195	chr20	20347781	20348195	+	0	NA	promoter-TSS (ENST00000310227.1)	promoter-TSS (NM_002196)	-777	ENST00000310227.1	3642	Hs.89584	NM_002196	ENSG00000173404	INSM1	IA-1|IA1	insulinoma-associated 1	protein-coding
chr16_85625374_85625603	chr16	85625374	85625603	+	0	NA	promoter-TSS (ENST00000567093.1)	MER3|DNA|hAT-Charlie	-384	ENST00000567093.1
chr9_36485721_36486308	chr9	36485721	36486308	+	0	NA	intron (ENST00000488058.1, intron 1 of 3)	Intergenic	1531	ENST00000488058.1
chr4_27124847_27125068	chr4	27124847	27125068	+	0	NA	Intergenic	Intergenic	16716	ENST00000506878.1
chr10_72163174_72163385	chr10	72163174	72163385	+	0	NA	promoter-TSS (ENST00000373218.4)	promoter-TSS (NM_004096)	-856	ENST00000373218.4	1979	Hs.621200	NM_004096	ENSG00000148730	EIF4EBP2	4EBP2|PHASII	eukaryotic translation initiation factor 4E binding protein 2	protein-coding
chr2_53765218_53765754	chr2	53765218	53765754	+	0	NA	intron (ENST00000406053.1, intron 9 of 9)	MIR3|SINE|MIR	32131	ENST00000384725.1
chr16_24066565_24066776	chr16	24066565	24066776	+	0	NA	intron (ENST00000486868.1, intron 2 of 2)	intron (NM_212535, intron 5 of 16)	23369	ENST00000486868.1
chr6_147524032_147524542	chr6	147524032	147524542	+	0	NA	promoter-TSS (ENST00000417502.1)	intron (NR_034115, intron 1 of 10)	-684	ENST00000417502.1
chr19_42901233_42901499	chr19	42901233	42901499	+	0	NA	promoter-TSS (ENST00000594624.2)	promoter-TSS (NR_126041)	40	ENST00000594624.2	100996307	Hs.466840	NR_073179	ENSG00000213904	LIPE-AS1	-	LIPE antisense RNA 1	ncRNA
chr9_107648346_107648543	chr9	107648346	107648543	+	0	NA	intron (ENST00000374733.1, intron 2 of 4)	intron (NM_005502, intron 3 of 49)	-41390	ENST00000435915.1
chr19_49238214_49238427	chr19	49238214	49238427	+	0	NA	intron (ENST00000594232.1, intron 2 of 2)	intron (NM_017805, intron 4 of 11)	3642	ENST00000594232.1
chr10_95032551_95032769	chr10	95032551	95032769	+	0	NA	Intergenic	Intergenic	11655	ENST00000394133.2
chr16_69139287_69139644	chr16	69139287	69139644	+	0	NA	promoter-TSS (ENST00000569188.1)	promoter-TSS (NM_001199280)	-2	ENST00000569188.1
chr5_95768707_95768921	chr5	95768707	95768921	+	0	NA	promoter-TSS (ENST00000508626.1)	promoter-TSS (NM_001177875)	170	ENST00000311106.3	5122	Hs.78977	NM_000439	ENSG00000175426	PCSK1	BMIQ12|NEC1|PC1|PC3|SPC3	proprotein convertase subtilisin/kexin type 1	protein-coding
chr20_61339991_61340635	chr20	61339991	61340635	+	0	NA	exon (ENST00000370501.3, exon 1 of 4)	5' UTR (NM_002531, exon 1 of 4)	124	ENST00000370501.3	4923	Hs.590869	NM_002531	ENSG00000101188	NTSR1	NTR	neurotensin receptor 1 (high affinity)	protein-coding
chr17_71682281_71682608	chr17	71682281	71682608	+	0	NA	Intergenic	MSTA-int|LTR|ERVL-MaLR	-22457	ENST00000584916.1
chr20_44562874_44563098	chr20	44562874	44563098	+	0	NA	promoter-TSS (ENST00000372409.3)	promoter-TSS (NM_022104)	-281	ENST00000372409.3	63935	Hs.472856	NM_022104	ENSG00000100982	PCIF1	C20orf67|PPP1R121	PDX1 C-terminal inhibiting factor 1	protein-coding
chr5_96069929_96070120	chr5	96069929	96070120	+	0	NA	intron (ENST00000511049.1, intron 7 of 29)	intron (NM_001284212, intron 5 of 27)	-1856	ENST00000515063.1
chr1_64260744_64261000	chr1	64260744	64261000	+	0	NA	intron (ENST00000482426.1, intron 1 of 5)	intron (NM_005012, intron 1 of 8)	-5897	ENST00000418154.1
chr2_206038467_206038646	chr2	206038467	206038646	+	0	NA	intron (ENST00000358768.2, intron 11 of 21)	intron (NM_057177, intron 12 of 21)	70140	ENST00000489565.1
chr7_150026828_150027139	chr7	150026828	150027139	+	0	NA	promoter-TSS (ENST00000343855.4)	promoter-TSS (NM_138434)	45	ENST00000343855.4	113763	Hs.655915	NM_138434	ENSG00000188707	ZBED6CL	C7orf29	ZBED6 C-terminal like	protein-coding
chr16_63967718_63968096	chr16	63967718	63968096	+	0	NA	Intergenic	Intergenic	-1775	ENST00000568699.1
chr14_105553535_105554020	chr14	105553535	105554020	+	0	NA	Intergenic	CpG	-6169	ENST00000548104.1
chr1_170532254_170532473	chr1	170532254	170532473	+	0	NA	Intergenic	MamGypLTR1b|LTR|Gypsy	18582	ENST00000475113.1
chr4_4096474_4096826	chr4	4096474	4096826	+	0	NA	Intergenic	Intergenic	8285	ENST00000506136.1
chr5_298469_298665	chr5	298469	298665	+	0	NA	intron (ENST00000506909.1, intron 2 of 4)	intron (NM_001267557, intron 2 of 3)	-5724	ENST00000316418.5	57491	Hs.50823	NM_020731	ENSG00000063438	AHRR	AHH|AHHR|bHLHe77	aryl-hydrocarbon receptor repressor	protein-coding
chr18_19284614_19285077	chr18	19284614	19285077	+	0	NA	promoter-TSS (ENST00000577891.1)	promoter-TSS (NM_001308256)	-73	ENST00000578646.1
chr14_79511771_79512002	chr14	79511771	79512002	+	0	NA	intron (ENST00000554719.1, intron 12 of 16)	intron (NR_073547, intron 14 of 20)	29219	ENST00000553348.1
chr20_4003337_4003698	chr20	4003337	4003698	+	0	NA	Intergenic	HAL1|LINE|L1	-1035	ENST00000544072.1
chr14_52702478_52702680	chr14	52702478	52702680	+	0	NA	Intergenic	Intergenic	-31852	ENST00000306051.2	5729	Hs.306831	NM_000953	ENSG00000168229	PTGDR	AS1|ASRT1|DP|DP1|PTGDR1	prostaglandin D2 receptor (DP)	protein-coding
chr5_121413107_121413386	chr5	121413107	121413386	+	0	NA	promoter-TSS (ENST00000513319.1)	promoter-TSS (NM_001178102)	-79	ENST00000508067.1
chr1_228247852_228248103	chr1	228247852	228248103	+	0	NA	exon (ENST00000366753.2, exon 5 of 5)	3' UTR (NM_033131, exon 4 of 4)	-22384	ENST00000272102.5	375	Hs.286221	NM_001658	ENSG00000143761	ARF1	-	ADP-ribosylation factor 1	protein-coding
chr12_114561035_114561266	chr12	114561035	114561266	+	0	NA	Intergenic	Intergenic	18803	ENST00000547831.1
chr12_9322624_9322951	chr12	9322624	9322951	+	0	NA	promoter-TSS (ENST00000546116.1)	L1PA11|LINE|L1	-73	ENST00000546116.1
chr4_13511237_13511416	chr4	13511237	13511416	+	0	NA	Intergenic	MSTB-int|LTR|ERVL-MaLR	-25337	ENST00000288723.4	9364	Hs.656060	NM_004249	ENSG00000157869	RAB28	CORD18	RAB28, member RAS oncogene family	protein-coding
chr6_95178704_95179104	chr6	95178704	95179104	+	0	NA	Intergenic	MER1B|DNA|hAT-Charlie	-22007	ENST00000404146.1
chr18_12885417_12886034	chr18	12885417	12886034	+	0	NA	intron (ENST00000592059.1, intron 1 of 4)	MER5A|DNA|hAT-Charlie	-1388	ENST00000327283.3	5771	Hs.654527	NM_002828	ENSG00000175354	PTPN2	PTN2|PTPT|TC-PTP|TCELLPTP|TCPTP	protein tyrosine phosphatase, non-receptor type 2	protein-coding
chr4_37241850_37242135	chr4	37241850	37242135	+	0	NA	Intergenic	Intergenic	1621	ENST00000582704.1	100616435		NR_039965	ENSG00000264319	MIR4801	-	microRNA 4801	ncRNA
chr16_7354002_7354203	chr16	7354002	7354203	+	0	NA	intron (ENST00000552089.1, intron 3 of 14)	intron (NM_001308117, intron 4 of 15)	-28649	ENST00000355637.4
chr15_89527247_89527426	chr15	89527247	89527426	+	0	NA	Intergenic	Intergenic	6140	ENST00000565906.2
chr20_37408418_37408614	chr20	37408418	37408614	+	0	NA	Intergenic	Intergenic	18345	ENST00000362821.1
chr6_27550879_27551198	chr6	27550879	27551198	+	0	NA	Intergenic	AluSp|SINE|Alu	-13153	ENST00000383944.1
chr4_134513227_134513428	chr4	134513227	134513428	+	0	NA	Intergenic	LTR1D|LTR|ERV1	-16964	ENST00000503089.1
chr9_27528197_27528442	chr9	27528197	27528442	+	0	NA	intron (ENST00000262244.5, intron 1 of 3)	intron (NM_024761, intron 1 of 3)	1460	ENST00000262244.5	79817	Hs.369022	NM_024761	ENSG00000120162	MOB3B	C9orf35|MOB1D|MOBKL2B	MOB kinase activator 3B	protein-coding
chr9_4315762_4315975	chr9	4315762	4315975	+	0	NA	intron (ENST00000471664.1, intron 2 of 4)	Intergenic	-15952	ENST00000465708.1
chr5_12332578_12332857	chr5	12332578	12332857	+	0	NA	Intergenic	MER4E1|LTR|ERV1	-35101	ENST00000391003.1
chr7_25165358_25165593	chr7	25165358	25165593	+	0	NA	promoter-TSS (ENST00000413447.1)	promoter-TSS (NM_018947)	-495	ENST00000305786.2
chr19_15311434_15311625	chr19	15311434	15311625	+	0	NA	intron (ENST00000263388.2, intron 1 of 32)	CpG	184	ENST00000601011.1
chr3_145974971_145975283	chr3	145974971	145975283	+	0	NA	Intergenic	MSTB-int|LTR|ERVL-MaLR	-6161	ENST00000383083.2	57088	Hs.477869	NM_020353	ENSG00000114698	PLSCR4	TRA1	phospholipid scramblase 4	protein-coding
chr14_60976658_60976852	chr14	60976658	60976852	+	0	NA	intron (ENST00000327720.5, intron 1 of 1)	CpG	1086	ENST00000327720.5
chr2_50424342_50424523	chr2	50424342	50424523	+	0	NA	intron (ENST00000401669.2, intron 18 of 22)	intron (NM_138735, intron 2 of 5)	150460	ENST00000342183.5
chr8_55018741_55018963	chr8	55018741	55018963	+	0	NA	Intergenic	MER41B|LTR|ERV1	-4275	ENST00000316963.3	10434	Hs.744046	NM_006330	ENSG00000120992	LYPLA1	APT-1|APT1|LPL-I|LPL1|hAPT1	lysophospholipase I	protein-coding
chr7_75267455_75268038	chr7	75267455	75268038	+	0	NA	intron (ENST00000434438.2, intron 1 of 28)	intron (NM_005338, intron 1 of 30)	-26585	ENST00000420909.1
chr15_66318197_66318494	chr15	66318197	66318494	+	0	NA	intron (ENST00000360698.4, intron 5 of 22)	MER5B|DNA|hAT-Charlie	-14226	ENST00000580794.1	100422905		NR_036196	ENSG00000263512	MIR4311	-	microRNA 4311	ncRNA
chr5_82122869_82123054	chr5	82122869	82123054	+	0	NA	Intergenic	MER5A|DNA|hAT-Charlie	2258	ENST00000514930.1
chr11_45825368_45825608	chr11	45825368	45825608	+	0	NA	promoter-TSS (ENST00000456334.1)	promoter-TSS (NM_001145266)	-135	ENST00000456334.1
chr9_5269253_5269539	chr9	5269253	5269539	+	0	NA	Intergenic	LTR39|LTR|ERV1	35036	ENST00000416837.1
[truncated: 1,623 more rows]
