# Supplementary material for: ZBTB12 is a molecular barrier to dedifferentiation in human pluripotent stem cells
Source: Nat Commun. 2023 Feb 9;14:632. doi: 10.1038/s41467-023-36178-9 (PMC9911396; doi:10.1038/s41467-023-36178-9)
Supplement: Supplementary file 9 — Supplementary Data 6 [file 41467_2023_36178_MOESM9_ESM.xlsx]

## Sheet: known motif
Known motif statistics for ZBTB12-Flag ChIP data in hESCs										Known motif statistics for ZBTB12-GSE ChIP data in HEK293 cells(GSE58341)
Motif Name	Consensus	P-value	Log P-value	q-value (Benjamini)	# of Target Sequences with Motif(of 3621)	% of Target Sequences with Motif	# of Background Sequences with Motif(of 43837)	% of Background Sequences with Motif		Motif Name	Consensus	P-value	Log P-value	q-value (Benjamini)	# of Target Sequences with Motif(of 6012)	% of Target Sequences with Motif	# of Background Sequences with Motif(of 43470)	% of Background Sequences with Motif
ZBTB12(Zf)/HEK293-ZBTB12.GFP-ChIP-Seq(GSE58341)/Homer	NGNTCTAGAACCNGV	1e-547	-1261	0	1083	0.2991	1994.6	0.0455		ZBTB12(Zf)/HEK293-ZBTB12.GFP-ChIP-Seq(GSE58341)/Homer	NGNTCTAGAACCNGV	1e-1186	-2731	0	1987	0.3305	1756.2	0.0404
OCT4-SOX2-TCF-NANOG(POU,Homeobox,HMG)/mES-Oct4-ChIP-Seq(GSE11431)/Homer	ATTTGCATAACAATG	1e-243	-561.4	0	340	0.0939	332.6	0.0076		HRE(HSF)/Striatum-HSF1-ChIP-Seq(GSE38000)/Homer	TTCTAGAABNTTCTA	1e-69	-160.2	0	348	0.0579	832.8	0.0192
Oct4(POU,Homeobox)/mES-Oct4-ChIP-Seq(GSE11431)/Homer	ATTTGCATAW	1e-120	-278.3	0	365	0.1008	990.6	0.0226		CTCF(Zf)/CD4+-CTCF-ChIP-Seq(Barski_et_al.)/Homer	AYAGTGCCMYCTRGTGGCCA	1e-44	-102.5	0	172	0.0286	340.7	0.0078
Brn1(POU,Homeobox)/NPC-Brn1-ChIP-Seq(GSE35496)/Homer	TATGCWAATBAV	1e-106	-246.1	0	270	0.0746	605.2	0.0138		ZNF415(Zf)/HEK293-ZNF415.GFP-ChIP-Seq(GSE58341)/Homer	GRTGMTRGAGCC	1e-37	-86.28	0	534	0.0888	2132.7	0.0491
Oct6(POU,Homeobox)/NPC-Oct6-ChIP-Seq(GSE35496)/Homer	WATGCAAATGAG	1e-98	-226.2	0	309	0.0853	867.3	0.0198		AR-halfsite(NR)/LNCaP-AR-ChIP-Seq(GSE27824)/Homer	CCAGGAACAG	1e-34	-79.53	0	2638	0.4387	15701.8	0.3612
Sox3(HMG)/NPC-Sox3-ChIP-Seq(GSE33059)/Homer	CCWTTGTY	1e-65	-150.3	0	832	0.2298	5536.9	0.1262		BORIS(Zf)/K562-CTCFL-ChIP-Seq(GSE32465)/Homer	CNNBRGCGCCCCCTGSTGGC	1e-33	-77.72	0	230	0.0383	664.4	0.0153
Oct2(POU,Homeobox)/Bcell-Oct2-ChIP-Seq(GSE21512)/Homer	ATATGCAAAT	1e-64	-147.5	0	215	0.0594	637.3	0.0145		HRE(HSF)/HepG2-HSF1-ChIP-Seq(GSE31477)/Homer	BSTTCTRGAABVTTCYAGAA	1e-31	-72.74	0	204	0.0339	572.7	0.0132
Sox2(HMG)/mES-Sox2-ChIP-Seq(GSE11431)/Homer	BCCATTGTTC	1e-49	-113.7	0	480	0.1326	2811.7	0.0641		NF1(CTF)/LNCAP-NF1-ChIP-Seq(Unpublished)/Homer	CYTGGCABNSTGCCAR	1e-27	-63.08	0	373	0.062	1463.6	0.0337
Sox6(HMG)/Myotubes-Sox6-ChIP-Seq(GSE32627)/Homer	CCATTGTTNY	1e-46	-107.1	0	705	0.1947	4930.5	0.1124		NFY(CCAAT)/Promoter/Homer	RGCCAATSRG	1e-25	-58.33	0	622	0.1034	2914.9	0.0671
Sox10(HMG)/SciaticNerve-Sox3-ChIP-Seq(GSE35132)/Homer	CCWTTGTYYB	1e-46	-106.2	0	727	0.2008	5153.8	0.1175		Jun-AP1(bZIP)/K562-cJun-ChIP-Seq(GSE31477)/Homer	GATGASTCATCN	1e-15	-36.28	0	193	0.0321	732.7	0.0169
Unknown-ESC-element(?)/mES-Nanog-ChIP-Seq(GSE11724)/Homer	CACAGCAGGGGG	1e-37	-85.78	0	461	0.1273	2969	0.0677		Fosl2(bZIP)/3T3L1-Fosl2-ChIP-Seq(GSE56872)/Homer	NATGASTCABNN	1e-13	-31.02	0	240	0.0399	1032.4	0.0238
Zic(Zf)/Cerebellum-ZIC1.2-ChIP-Seq(GSE60731)/Homer	CCTGCTGAGH	1e-31	-73.6	0	528	0.1458	3758.2	0.0856		Fra1(bZIP)/BT549-Fra1-ChIP-Seq(GSE46166)/Homer	NNATGASTCATH	1e-12	-28.9	0	367	0.061	1792.6	0.0412
BORIS(Zf)/K562-CTCFL-ChIP-Seq(GSE32465)/Homer	CNNBRGCGCCCCCTGSTGGC	1e-28	-64.56	0	211	0.0583	1085.7	0.0247		Cdx2(Homeobox)/mES-Cdx2-ChIP-Seq(GSE14586)/Homer	GYMATAAAAH	1e-12	-28.77	0	517	0.086	2708.9	0.0623
ZNF415(Zf)/HEK293-ZNF415.GFP-ChIP-Seq(GSE58341)/Homer	GRTGMTRGAGCC	1e-27	-63.28	0	400	0.1105	2720.8	0.062		Tlx?(NR)/NPC-H3K4me1-ChIP-Seq(GSE16256)/Homer	CTGGCAGSCTGCCA	1e-12	-28.38	0	328	0.0545	1568.4	0.0361
Sox15(HMG)/CPA-Sox15-ChIP-Seq(GSE62909)/Homer	RAACAATGGN	1e-27	-62.74	0	500	0.1381	3668.4	0.0836		GFY-Staf(?,Zf)/Promoter/Homer	RACTACAATTCCCAGAAKGC	1e-11	-26.3	0	68	0.0113	187.7	0.0043
CTCF(Zf)/CD4+-CTCF-ChIP-Seq(Barski_et_al.)/Homer	AYAGTGCCMYCTRGTGGCCA	1e-25	-58.84	0	123	0.034	486.1	0.0111		Elk4(ETS)/Hela-Elk4-ChIP-Seq(GSE31477)/Homer	NRYTTCCGGY	1e-11	-26.08	0	414	0.0689	2119.6	0.0488
TEAD4(TEA)/Tropoblast-Tead4-ChIP-Seq(GSE37350)/Homer	CCWGGAATGY	1e-24	-57.05	0	479	0.1323	3564.9	0.0812		HOXB13(Homeobox)/ProstateTumor-HOXB13-ChIP-Seq(GSE56288)/Homer	TTTTATKRGG	1e-11	-26.06	0	745	0.1239	4210.7	0.0969
TEAD2(TEA)/Py2T-Tead2-ChIP-Seq(GSE55709)/Homer	CCWGGAATGY	1e-23	-54.46	0	331	0.0914	2217.7	0.0505		Unknown(Homeobox)/Limb-p300-ChIP-Seq/Homer	SSCMATWAAA	1e-10	-24.98	0	476	0.0792	2521.9	0.058
Sox9(HMG)/Limb-SOX9-ChIP-Seq(GSE73225)/Homer	AGGVNCCTTTGT	1e-23	-53.39	0	398	0.1099	2853.2	0.065		Smad3(MAD)/NPC-Smad3-ChIP-Seq(GSE36673)/Homer	TWGTCTGV	1e-10	-24.66	0	1869	0.3108	11836.4	0.2723
Elk4(ETS)/Hela-Elk4-ChIP-Seq(GSE31477)/Homer	NRYTTCCGGY	1e-22	-51.69	0	410	0.1132	2995.6	0.0683		BATF(bZIP)/Th17-BATF-ChIP-Seq(GSE39756)/Homer	DATGASTCAT	1e-09	-23.02	0	413	0.0687	2165.1	0.0498
SPDEF(ETS)/VCaP-SPDEF-ChIP-Seq(SRA014231)/Homer	ASWTCCTGBT	1e-21	-49.53	0	569	0.1571	4601.5	0.1049		HOXA9(Homeobox)/HSC-Hoxa9-ChIP-Seq(GSE33509)/Homer	GGCCATAAATCA	1e-09	-22.54	0	461	0.0767	2473.4	0.0569
HRE(HSF)/Striatum-HSF1-ChIP-Seq(GSE38000)/Homer	TTCTAGAABNTTCTA	1e-21	-48.7	0	164	0.0453	858.6	0.0196		Bach2(bZIP)/OCILy7-Bach2-ChIP-Seq(GSE44420)/Homer	TGCTGAGTCA	1e-09	-22.12	0	140	0.0233	570.6	0.0131
Sox4(HMG)/proB-Sox4-ChIP-Seq(GSE50066)/Homer	YCTTTGTTCC	1e-20	-47.76	0	379	0.1047	2767.6	0.0631		Atf3(bZIP)/GBM-ATF3-ChIP-Seq(GSE33912)/Homer	DATGASTCATHN	1e-09	-21.61	0	415	0.069	2203.5	0.0507
Fli1(ETS)/CD8-FLI-ChIP-Seq(GSE20898)/Homer	NRYTTCCGGH	1e-19	-45.06	0	671	0.1853	5755.8	0.1312		Sp1(Zf)/Promoter/Homer	GGCCCCGCCCCC	1e-09	-21.59	0	250	0.0416	1200.4	0.0276
TEAD(TEA)/Fibroblast-PU.1-ChIP-Seq(Unpublished)/Homer	YCWGGAATGY	1e-19	-44.28	0	358	0.0989	2627.3	0.0599		AP-1(bZIP)/ThioMac-PU.1-ChIP-Seq(GSE21512)/Homer	VTGACTCATC	1e-09	-21.49	0	463	0.077	2506.1	0.0577
Pit1(Homeobox)/GCrat-Pit1-ChIP-Seq(GSE58009)/Homer	ATGMATATDC	1e-18	-41.59	0	282	0.0779	1959	0.0446		JunD(bZIP)/K562-JunD-ChIP-Seq/Homer	ATGACGTCATCN	1e-09	-21.4	0	76	0.0126	248.5	0.0057
EWS:ERG-fusion(ETS)/CADO_ES1-EWS:ERG-ChIP-Seq(SRA014231)/Homer	ATTTCCTGTN	1e-17	-39.97	0	372	0.1027	2840.4	0.0647		SPDEF(ETS)/VCaP-SPDEF-ChIP-Seq(SRA014231)/Homer	ASWTCCTGBT	1e-09	-20.83	0	666	0.1108	3822.5	0.0879
HRE(HSF)/HepG2-HSF1-ChIP-Seq(GSE31477)/Homer	BSTTCTRGAABVTTCYAGAA	1e-16	-38.67	0	130	0.0359	682.1	0.0155		HOXD13(Homeobox)/Chicken-Hoxd13-ChIP-Seq(GSE38910)/Homer	NCYAATAAAA	1e-07	-17.04	0	751	0.1249	4484.6	0.1032
ERG(ETS)/VCaP-ERG-ChIP-Seq(GSE14097)/Homer	ACAGGAAGTG	1e-15	-35.37	0	846	0.2336	7913.7	0.1804		Gata4(Zf)/Heart-Gata4-ChIP-Seq(GSE35151)/Homer	NBWGATAAGR	1e-07	-16.71	0	679	0.1129	4017.4	0.0924
AR-halfsite(NR)/LNCaP-AR-ChIP-Seq(GSE27824)/Homer	CCAGGAACAG	1e-14	-34.23	0	1530	0.4225	15739.7	0.3587		Rfx2(HTH)/LoVo-RFX2-ChIP-Seq(GSE49402)/Homer	GTTGCCATGGCAACM	1e-07	-16.29	0	69	0.0115	246.8	0.0057
Ets1-distal(ETS)/CD4+-PolII-ChIP-Seq(Barski_et_al.)/Homer	MACAGGAAGT	1e-14	-32.67	0	170	0.0469	1079.6	0.0246		Fox:Ebox(Forkhead,bHLH)/Panc1-Foxa2-ChIP-Seq(GSE47459)/Homer	NNNVCTGWGYAAACASN	1e-06	-16.01	0	564	0.0938	3281.3	0.0755
EWS:FLI1-fusion(ETS)/SK_N_MC-EWS:FLI1-ChIP-Seq(SRA014231)/Homer	VACAGGAAAT	1e-13	-30.23	0	319	0.0881	2516.5	0.0574		NF1:FOXA1(CTF,Forkhead)/LNCAP-FOXA1-ChIP-Seq(GSE27824)/Homer	WNTGTTTRYTTTGGCA	1e-06	-15.72	0	44	0.0073	130.2	0.003
Maz(Zf)/HepG2-Maz-ChIP-Seq(GSE31477)/Homer	GGGGGGGG	1e-12	-29.08	0	1069	0.2952	10637.4	0.2424		GFY(?)/Promoter/Homer	ACTACAATTCCC	1e-06	-14.8	0	72	0.012	272.5	0.0063
Etv2(ETS)/ES-ER71-ChIP-Seq(GSE59402)/Homer(0.967)	NNAYTTCCTGHN	1e-12	-28.81	0	505	0.1395	4451.3	0.1014		Elk1(ETS)/Hela-Elk1-ChIP-Seq(GSE31477)/Homer	HACTTCCGGY	1e-06	-14.72	0	391	0.065	2193.2	0.0505
ETV1(ETS)/GIST48-ETV1-ChIP-Seq(GSE22441)/Homer	AACCGGAAGT	1e-12	-28.67	0	747	0.2063	7058	0.1609		Six1(Homeobox)/Myoblast-Six1-ChIP-Chip(GSE20150)/Homer	GKVTCADRTTWC	1e-06	-14.67	0	173	0.0288	841.3	0.0194
Isl1(Homeobox)/Neuron-Isl1-ChIP-Seq(GSE31456)/Homer	CTAATKGV	1e-11	-26.81	0	665	0.1837	6227.7	0.1419		NF-E2(bZIP)/K562-NFE2-ChIP-Seq(GSE31477)/Homer	GATGACTCAGCA	1e-06	-14.4	0	46	0.0077	146.9	0.0034
BATF(bZIP)/Th17-BATF-ChIP-Seq(GSE39756)/Homer	DATGASTCAT	1e-11	-25.82	0	225	0.0621	1691	0.0385		RUNX-AML(Runt)/CD4+-PolII-ChIP-Seq(Barski_et_al.)/Homer	GCTGTGGTTW	1e-06	-14.02	0	465	0.0773	2688	0.0618
GABPA(ETS)/Jurkat-GABPa-ChIP-Seq(GSE17954)/Homer	RACCGGAAGT	1e-11	-25.58	0	502	0.1386	4515.4	0.1029		ELF1(ETS)/Jurkat-ELF1-ChIP-Seq(SRA014231)/Homer	AVCCGGAAGT	1e-05	-13.65	0	354	0.0589	1981.4	0.0456
ETS1(ETS)/Jurkat-ETS1-ChIP-Seq(GSE17954)/Homer	ACAGGAAGTG	1e-10	-25.3	0	556	0.1535	5100.5	0.1162		FOXP1(Forkhead)/H9-FOXP1-ChIP-Seq(GSE31006)/Homer	NYYTGTTTACHN	1e-05	-13.36	0	286	0.0476	1556	0.0358
Nkx6.1(Homeobox)/Islet-Nkx6.1-ChIP-Seq(GSE40975)/Homer	GKTAATGR	1e-10	-24.14	0	732	0.2022	7061	0.1609		RFX(HTH)/K562-RFX3-ChIP-Seq(SRA012198)/Homer	CGGTTGCCATGGCAAC	1e-05	-13.1	0	59	0.0098	218.7	0.005
Lhx2(Homeobox)/HFSC-Lhx2-ChIP-Seq(GSE48068)/Homer	TAATTAGN	1e-10	-23.91	0	328	0.0906	2751.2	0.0627		Gata2(Zf)/K562-GATA2-ChIP-Seq(GSE18829)/Homer	BBCTTATCTS	1e-05	-12.71	0	429	0.0713	2488.7	0.0573
Fra1(bZIP)/BT549-Fra1-ChIP-Seq(GSE46166)/Homer	NNATGASTCATH	1e-10	-23.73	0	189	0.0522	1386.8	0.0316		MafA(bZIP)/Islet-MafA-ChIP-Seq(GSE30298)/Homer	TGCTGACTCA	1e-05	-12.46	0	463	0.077	2717.3	0.0625
Jun-AP1(bZIP)/K562-cJun-ChIP-Seq(GSE31477)/Homer	GATGASTCATCN	1e-10	-23.37	0	101	0.0279	601	0.0137		RUNX1(Runt)/Jurkat-RUNX1-ChIP-Seq(GSE29180)/Homer	AAACCACARM	1e-05	-12.28	0	637	0.1059	3875	0.0891
Lhx1(Homeobox)/EmbryoCarcinoma-Lhx1-ChIP-Seq(GSE70957)/Homer	NNYTAATTAR	1e-10	-23.27	0	341	0.0942	2900	0.0661		Gata1(Zf)/K562-GATA1-ChIP-Seq(GSE18829)/Homer	SAGATAAGRV	1e-05	-12.17	0	382	0.0635	2197.3	0.0506
AP-1(bZIP)/ThioMac-PU.1-ChIP-Seq(GSE21512)/Homer	VTGACTCATC	1e-09	-23.01	0	255	0.0704	2039.4	0.0465		NRF1(NRF)/MCF7-NRF1-ChIP-Seq(Unpublished)/Homer	CTGCGCATGCGC	1e-05	-12.09	0	78	0.013	327.9	0.0075
Lhx3(Homeobox)/Neuron-Lhx3-ChIP-Seq(GSE31456)/Homer	ADBTAATTAR	1e-09	-22.59	0	497	0.1373	4557.3	0.1039		STAT4(Stat)/CD4-Stat4-ChIP-Seq(GSE22104)/Homer	NYTTCCWGGAAR	1e-05	-11.83	0.0001	615	0.1023	3743.8	0.0861
SCL(bHLH)/HPC7-Scl-ChIP-Seq(GSE13511)/Homer	AVCAGCTG	1e-08	-20.45	0	1814	0.501	19810.9	0.4515		ETS(ETS)/Promoter/Homer	AACCGGAAGT	1e-05	-11.61	0.0001	226	0.0376	1215.3	0.028
ZNF467(Zf)/HEK293-ZNF467.GFP-ChIP-Seq(GSE58341)/Homer	TGGGGAAGGGCM	1e-08	-20.32	0	669	0.1848	6516.1	0.1485		ZNF322(Zf)/HEK293-ZNF322.GFP-ChIP-Seq(GSE58341)/Homer	GAGCCTGGTACTGWGCCTGR	0.0001	-11.49	0.0001	212	0.0353	1130.5	0.026
Atf3(bZIP)/GBM-ATF3-ChIP-Seq(GSE33912)/Homer	DATGASTCATHN	1e-08	-20.06	0	220	0.0608	1758.4	0.0401		Atf2(bZIP)/3T3L1-Atf2-ChIP-Seq(GSE56872)/Homer	NRRTGACGTCAT	0.0001	-11.4	0.0001	233	0.0387	1263.5	0.0291
AP-2gamma(AP2)/MCF7-TFAP2C-ChIP-Seq(GSE21234)/Homer	SCCTSAGGSCAW	1e-08	-19.99	0	717	0.198	7063.5	0.161		Nrf2(bZIP)/Lymphoblast-Nrf2-ChIP-Seq(GSE37589)/Homer	HTGCTGAGTCAT	0.0001	-11.21	0.0001	39	0.0065	131.1	0.003
Fosl2(bZIP)/3T3L1-Fosl2-ChIP-Seq(GSE56872)/Homer	NATGASTCABNN	1e-08	-19.86	0	126	0.0348	866.9	0.0198		Sox10(HMG)/SciaticNerve-Sox3-ChIP-Seq(GSE35132)/Homer	CCWTTGTYYB	0.0001	-11.09	0.0001	980	0.163	6247.9	0.1437
Brn2(POU,Homeobox)/NPC-Brn2-ChIP-Seq(GSE35496)/Homer	ATGAATATTC	1e-08	-19.68	0	40	0.011	162.5	0.0037		c-Jun-CRE(bZIP)/K562-cJun-ChIP-Seq(GSE31477)/Homer	ATGACGTCATCY	0.0001	-10.95	0.0001	229	0.0381	1247.1	0.0287
Elk1(ETS)/Hela-Elk1-ChIP-Seq(GSE31477)/Homer	HACTTCCGGY	1e-07	-17.71	0	342	0.0944	3069.7	0.07		Stat3+il21(Stat)/CD4-Stat3-ChIP-Seq(GSE19198)/Homer	SVYTTCCNGGAARB	0.0001	-10.83	0.0001	450	0.0748	2679.1	0.0616
EBF1(EBF)/Near-E2A-ChIP-Seq(GSE21512)/Homer	GTCCCCWGGGGA	1e-07	-17.65	0	704	0.1944	7022.1	0.16		Sox3(HMG)/NPC-Sox3-ChIP-Seq(GSE33059)/Homer	CCWTTGTY	0.0001	-10.8	0.0001	1062	0.1766	6824.4	0.157
PU.1(ETS)/ThioMac-PU.1-ChIP-Seq(GSE21512)/Homer	AGAGGAAGTG	1e-07	-17.48	0	262	0.0724	2244.1	0.0511		Fli1(ETS)/CD8-FLI-ChIP-Seq(GSE20898)/Homer	NRYTTCCGGH	0.0001	-10.73	0.0001	721	0.1199	4496.7	0.1034
STAT6(Stat)/CD4-Stat6-ChIP-Seq(GSE22104)/Homer	ABTTCYYRRGAA	1e-07	-16.8	0	217	0.0599	1804.3	0.0411		TEAD4(TEA)/Tropoblast-Tead4-ChIP-Seq(GSE37350)/Homer	CCWGGAATGY	0.0001	-10.03	0.0003	571	0.095	3511.8	0.0808
Bcl6(Zf)/Liver-Bcl6-ChIP-Seq(GSE31578)/Homer	NNNCTTTCCAGGAAA	1e-07	-16.77	0	599	0.1654	5891.3	0.1343		STAT5(Stat)/mCD4+-Stat5-ChIP-Seq(GSE12346)/Homer	RTTTCTNAGAAA	0.0001	-9.925	0.0003	233	0.0387	1294.4	0.0298
Nanog(Homeobox)/mES-Nanog-ChIP-Seq(GSE11724)/Homer	RGCCATTAAC	1e-05	-13.78	0	1369	0.3781	14930.8	0.3403		CRE(bZIP)/Promoter/Homer	CSGTGACGTCAC	0.0001	-9.81	0.0003	124	0.0206	620	0.0143
EHF(ETS)/LoVo-EHF-ChIP-Seq(GSE49402)/Homer	AVCAGGAAGT	1e-05	-13.33	0	612	0.169	6199.5	0.1413		Unknown-ESC-element(?)/mES-Nanog-ChIP-Seq(GSE11724)/Homer	CACAGCAGGGGG	0.0001	-9.726	0.0003	399	0.0664	2377	0.0547
STAT6(Stat)/Macrophage-Stat6-ChIP-Seq(GSE38377)/Homer	TTCCKNAGAA	1e-05	-13.03	0	219	0.0605	1927	0.0439		ZFX(Zf)/mES-Zfx-ChIP-Seq(GSE11431)/Homer	AGGCCTRG	0.0001	-9.613	0.0004	881	0.1465	5634.8	0.1296
AP-2alpha(AP2)/Hela-AP2alpha-ChIP-Seq(GSE31477)/Homer	ATGCCCTGAGGC	1e-05	-12.86	0	543	0.15	5450	0.1242		p53(p53)/Saos-p53-ChIP-Seq(GSE15780)/Homer	RRCATGYCYRGRCATGYYYN	0.0001	-9.435	0.0004	58	0.0096	243.2	0.0056
NFkB-p65-Rel(RHD)/ThioMac-LPS-Expression(GSE23622)/Homer	GGAAATTCCC	1e-05	-12.84	0	44	0.0122	244.2	0.0056		p53(p53)/Saos-p53-ChIP-Seq/Homer	RRCATGYCYRGRCATGYYYN	0.0001	-9.435	0.0004	58	0.0096	243.2	0.0056
Stat3+il21(Stat)/CD4-Stat3-ChIP-Seq(GSE19198)/Homer	SVYTTCCNGGAARB	1e-05	-12.33	0	315	0.087	2966.6	0.0676		Atf4(bZIP)/MEF-Atf4-ChIP-Seq(GSE35681)/Homer	MTGATGCAAT	0.0001	-9.433	0.0004	179	0.0298	964.3	0.0222
ZNF189(Zf)/HEK293-ZNF189.GFP-ChIP-Seq(GSE58341)/Homer	TGGAACAGMA	1e-05	-12.12	0	423	0.1168	4152.8	0.0946		FOXA1(Forkhead)/MCF7-FOXA1-ChIP-Seq(GSE26831)/Homer	WAAGTAAACA	0.001	-9.206	0.0005	604	0.1004	3764.9	0.0866
NFkB-p65(RHD)/GM12787-p65-ChIP-Seq(GSE19485)/Homer	WGGGGATTTCCC	0.0001	-11.32	0.0001	291	0.0804	2746.3	0.0626		Hoxc9(Homeobox)/Ainv15-Hoxc9-ChIP-Seq(GSE21812)/Homer	GGCCATAAATCA	0.001	-8.988	0.0006	311	0.0517	1820	0.0419
EBF(EBF)/proBcell-EBF-ChIP-Seq(GSE21978)/Homer	DGTCCCYRGGGA	0.0001	-11.16	0.0001	157	0.0434	1341.2	0.0306		Smad2(MAD)/ES-SMAD2-ChIP-Seq(GSE29422)/Homer	CTGTCTGG	0.001	-8.924	0.0006	965	0.1605	6245.6	0.1437
Foxa2(Forkhead)/Liver-Foxa2-ChIP-Seq(GSE25694)/Homer	CYTGTTTACWYW	0.0001	-10.72	0.0001	202	0.0558	1820.8	0.0415		X-box(HTH)/NPC-H3K4me1-ChIP-Seq(GSE16256)/Homer	GGTTGCCATGGCAA	0.001	-8.666	0.0008	74	0.0123	341	0.0078
OCT:OCT(POU,Homeobox,IR1)/NPC-Brn2-ChIP-Seq(GSE35496)/Homer	ATGAATWATTCATGA	0.0001	-10.42	0.0001	10	0.0028	23.3	0.0005		Lhx3(Homeobox)/Neuron-Lhx3-ChIP-Seq(GSE31456)/Homer	ADBTAATTAR	0.001	-8.654	0.0008	1034	0.172	6737	0.155
GRHL2(CP2)/HBE-GRHL2-ChIP-Seq(GSE46194)/Homer	AAACYKGTTWDACMRGTTTB	0.0001	-9.992	0.0002	144	0.0398	1241	0.0283		SCL(bHLH)/HPC7-Scl-ChIP-Seq(GSE13511)/Homer	AVCAGCTG	0.001	-8.35	0.0011	2704	0.4497	18572.6	0.4273
ELF5(ETS)/T47D-ELF5-ChIP-Seq(GSE30407)/Homer	ACVAGGAAGT	0.0001	-9.431	0.0004	337	0.0931	3327.5	0.0758		E-box(bHLH)/Promoter/Homer	SSGGTCACGTGA	0.001	-8.349	0.0011	53	0.0088	227	0.0052
Tcf21(bHLH)/ArterySmoothMuscle-Tcf21-ChIP-Seq(GSE61369)/Homer	NAACAGCTGG	0.0001	-9.344	0.0004	408	0.1127	4119.6	0.0939		ZNF143|STAF(Zf)/CUTLL-ZNF143-ChIP-Seq(GSE29600)/Homer	ATTTCCCAGVAKSCY	0.001	-8.311	0.0011	253	0.0421	1461.5	0.0336
STAT5(Stat)/mCD4+-Stat5-ChIP-Seq(GSE12346)/Homer	RTTTCTNAGAAA	0.0001	-9.329	0.0004	148	0.0409	1300.7	0.0296		Bach1(bZIP)/K562-Bach1-ChIP-Seq(GSE31477)/Homer	AWWNTGCTGAGTCAT	0.001	-7.938	0.0016	35	0.0058	133.2	0.0031
Stat3(Stat)/mES-Stat3-ChIP-Seq(GSE11431)/Homer	CTTCCGGGAA	0.0001	-9.292	0.0004	254	0.0701	2427	0.0553		CEBP:AP1(bZIP)/ThioMac-CEBPb-ChIP-Seq(GSE21512)/Homer	DRTGTTGCAA	0.001	-7.892	0.0016	445	0.074	2743.6	0.0631
ETS:E-box(ETS,bHLH)/HPC7-Scl-ChIP-Seq(GSE22178)/Homer	AGGAARCAGCTG	0.001	-9.026	0.0005	56	0.0155	396.9	0.009		USF1(bHLH)/GM12878-Usf1-ChIP-Seq(GSE32465)/Homer	SGTCACGTGR	0.001	-7.822	0.0017	255	0.0424	1487.6	0.0342
Tbox:Smad(T-box,MAD)/ESCd5-Smad2_3-ChIP-Seq(GSE29422)/Homer	AGGTGHCAGACA	0.001	-8.723	0.0007	82	0.0226	649.4	0.0148		Foxa2(Forkhead)/Liver-Foxa2-ChIP-Seq(GSE25694)/Homer	CYTGTTTACWYW	0.001	-7.668	0.002	446	0.0742	2758.7	0.0635
PR(NR)/T47D-PR-ChIP-Seq(GSE31130)/Homer	VAGRACAKNCTGTBC	0.001	-8.291	0.0011	703	0.1941	7541.6	0.1719		GATA3(Zf)/iTreg-Gata3-ChIP-Seq(GSE20898)/Homer	AGATAASR	0.001	-7.611	0.0021	989	0.1645	6480.5	0.1491
ELF1(ETS)/Jurkat-ELF1-ChIP-Seq(SRA014231)/Homer	AVCCGGAAGT	0.001	-8.109	0.0012	287	0.0793	2838.1	0.0647		FOXM1(Forkhead)/MCF7-FOXM1-ChIP-Seq(GSE72977)/Homer	TRTTTACTTW	0.001	-7.396	0.0025	611	0.1016	3887.5	0.0894
PAX3:FKHR-fusion(Paired,Homeobox)/Rh4-PAX3:FKHR-ChIP-Seq(GSE19063)/Homer	ACCRTGACTAATTNN	0.001	-8.004	0.0014	60	0.0166	451.7	0.0103		Maz(Zf)/HepG2-Maz-ChIP-Seq(GSE31477)/Homer	GGGGGGGG	0.001	-7.353	0.0026	914	0.152	5974.6	0.1375
Fox:Ebox(Forkhead,bHLH)/Panc1-Foxa2-ChIP-Seq(GSE47459)/Homer	NNNVCTGWGYAAACASN	0.001	-7.682	0.0019	254	0.0701	2495.3	0.0569		Sox2(HMG)/mES-Sox2-ChIP-Seq(GSE11431)/Homer	BCCATTGTTC	0.001	-7.297	0.0027	512	0.0851	3218	0.074
STAT4(Stat)/CD4-Stat4-ChIP-Seq(GSE22104)/Homer	NYTTCCWGGAAR	0.001	-7.624	0.0019	359	0.0991	3663.6	0.0835		Chop(bZIP)/MEF-Chop-ChIP-Seq(GSE35681)/Homer	ATTGCATCAT	0.001	-7.268	0.0028	144	0.0239	788.8	0.0181
ZBTB18(Zf)/HEK293-ZBTB18.GFP-ChIP-Seq(GSE58341)/Homer	AACATCTGGA	0.001	-7.496	0.0022	203	0.0561	1947.8	0.0444		FOXA1(Forkhead)/LNCAP-FOXA1-ChIP-Seq(GSE27824)/Homer	WAAGTAAACA	0.001	-7.252	0.0028	714	0.1187	4599.9	0.1058
Tcf12(bHLH)/GM12878-Tcf12-ChIP-Seq(GSE32465)/Homer	VCAGCTGYTG	0.001	-7.108	0.0032	432	0.1193	4517.1	0.1029		E2F4(E2F)/K562-E2F4-ChIP-Seq(GSE31477)/Homer	GGCGGGAAAH	0.001	-7.177	0.003	283	0.0471	1689.2	0.0389
Arnt:Ahr(bHLH)/MCF7-Arnt-ChIP-Seq(Lo_et_al.)/Homer	TBGCACGCAA	0.001	-7.01	0.0035	218	0.0602	2131.2	0.0486		ELF5(ETS)/T47D-ELF5-ChIP-Seq(GSE30407)/Homer	ACVAGGAAGT	0.001	-7.102	0.0032	477	0.0793	2989.1	0.0688
Bach2(bZIP)/OCILy7-Bach2-ChIP-Seq(GSE44420)/Homer	TGCTGAGTCA	0.01	-6.868	0.004	67	0.0185	542.6	0.0124		TATA-Box(TBP)/Promoter/Homer	CCTTTTAWAGSC	0.01	-6.752	0.0044	752	0.1251	4886.4	0.1124
Nr5a2(NR)/mES-Nr5a2-ChIP-Seq(GSE19019)/Homer	BTCAAGGTCA	0.01	-6.626	0.005	205	0.0566	2006	0.0457		ETV1(ETS)/GIST48-ETV1-ChIP-Seq(GSE22441)/Homer	AACCGGAAGT	0.01	-6.681	0.0047	874	0.1454	5735	0.1319
FOXA1(Forkhead)/LNCAP-FOXA1-ChIP-Seq(GSE27824)/Homer	WAAGTAAACA	0.01	-6.346	0.0065	271	0.0748	2749.7	0.0627		Nanog(Homeobox)/mES-Nanog-ChIP-Seq(GSE11724)/Homer	RGCCATTAAC	0.01	-6.628	0.0049	2578	0.4287	17802.4	0.4096
E2F4(E2F)/K562-E2F4-ChIP-Seq(GSE31477)/Homer	GGCGGGAAAH	0.01	-5.867	0.0104	279	0.0771	2865.3	0.0653		Sox6(HMG)/Myotubes-Sox6-ChIP-Seq(GSE32627)/Homer	CCATTGTTNY	0.01	-6.459	0.0057	957	0.1592	6324.6	0.1455
Foxh1(Forkhead)/hESC-FOXH1-ChIP-Seq(GSE29422)/Homer	NNTGTGGATTSS	0.01	-5.816	0.0108	165	0.0456	1605.6	0.0366		ZNF189(Zf)/HEK293-ZNF189.GFP-ChIP-Seq(GSE58341)/Homer	TGGAACAGMA	0.01	-6.457	0.0057	540	0.0898	3445.4	0.0793
PAX6(Paired,Homeobox)/Forebrain-Pax6-ChIP-Seq(GSE66961)/Homer	NGTGTTCAVTSAAGCGKAAA	0.01	-5.685	0.0122	32	0.0088	228.5	0.0052		GRE(NR),IR3/RAW264.7-GRE-ChIP-Seq(Unpublished)/Homer	VAGRACAKWCTGTYC	0.01	-6.453	0.0057	131	0.0218	723.3	0.0166
PGR(NR)/EndoStromal-PGR-ChIP-Seq(GSE69539)/Homer	AAGAACATWHTGTTC	0.01	-5.674	0.0122	61	0.0168	510.6	0.0116		BMAL1(bHLH)/Liver-Bmal1-ChIP-Seq(GSE39860)/Homer	GNCACGTG	0.01	-6.419	0.0058	1007	0.1675	6675.6	0.1536
CHR(?)/Hela-CellCycle-Expression/Homer	SRGTTTCAAA	0.01	-5.257	0.0183	166	0.0458	1641.2	0.0374		Bcl6(Zf)/Liver-Bcl6-ChIP-Seq(GSE31578)/Homer	NNNCTTTCCAGGAAA	0.01	-6.341	0.0062	848	0.141	5573.4	0.1282
FoxL2(Forkhead)/Ovary-FoxL2-ChIP-Seq(GSE60858)/Homer	WWTRTAAACAVG	0.01	-5.137	0.0204	180	0.0497	1801.4	0.0411		Klf9(Zf)/GBM-Klf9-ChIP-Seq(GSE62211)/Homer	GCCACRCCCACY	0.01	-6.336	0.0062	266	0.0442	1603.4	0.0369
FOXM1(Forkhead)/MCF7-FOXM1-ChIP-Seq(GSE72977)/Homer	TRTTTACTTW	0.01	-5.095	0.021	236	0.0652	2427.2	0.0553		GRHL2(CP2)/HBE-GRHL2-ChIP-Seq(GSE46194)/Homer	AAACYKGTTWDACMRGTTTB	0.01	-6.246	0.0067	226	0.0376	1342.3	0.0309
Tcf3(HMG)/mES-Tcf3-ChIP-Seq(GSE11724)/Homer	ASWTCAAAGG	0.01	-5.009	0.0227	78	0.0215	703.3	0.016		Zic(Zf)/Cerebellum-ZIC1.2-ChIP-Seq(GSE60731)/Homer	CCTGCTGAGH	0.01	-6.226	0.0067	509	0.0846	3244.1	0.0746
TCFL2(HMG)/K562-TCF7L2-ChIP-Seq(GSE29196)/Homer	ACWTCAAAGG	0.01	-4.799	0.0277	30	0.0083	224.4	0.0051		KLF10(Zf)/HEK293-KLF10.GFP-ChIP-Seq(GSE58341)/Homer	GGGGGTGTGTCC	0.01	-6.055	0.0079	345	0.0574	2140.2	0.0492
ZFX(Zf)/mES-Zfx-ChIP-Seq(GSE11431)/Homer	AGGCCTRG	0.01	-4.776	0.028	671	0.1853	7464.6	0.1701		NRF(NRF)/Promoter/Homer	STGCGCATGCGC	0.01	-5.745	0.0106	85	0.0141	449.6	0.0103
GRE(NR),IR3/RAW264.7-GRE-ChIP-Seq(Unpublished)/Homer	VAGRACAKWCTGTYC	0.01	-4.748	0.0285	69	0.0191	617.4	0.0141		NF1-halfsite(CTF)/LNCaP-NF1-ChIP-Seq(Unpublished)/Homer	YTGCCAAG	0.01	-5.745	0.0106	1030	0.1713	6879.7	0.1583
Tcf4(HMG)/Hct116-Tcf4-ChIP-Seq(SRA012054)/Homer	ASATCAAAGGVA	0.01	-4.666	0.0306	136	0.0376	1339.6	0.0305		Lhx2(Homeobox)/HFSC-Lhx2-ChIP-Seq(GSE48068)/Homer	TAATTAGN	0.01	-5.639	0.0116	634	0.1054	4131.2	0.095
Oct4:Sox17(POU,Homeobox,HMG)/F9-Sox17-ChIP-Seq(GSE44553)/Homer	CCATTGTATGCAAAT	0.01	-4.657	0.0306	34	0.0094	265.5	0.006		CLOCK(bHLH)/Liver-Clock-ChIP-Seq(GSE39860)/Homer	GHCACGTG	0.01	-5.638	0.0116	295	0.0491	1820.8	0.0419
STAT1(Stat)/HelaS3-STAT1-ChIP-Seq(GSE12782)/Homer	NATTTCCNGGAAAT	0.01	-4.657	0.0306	112	0.0309	1078	0.0246		Isl1(Homeobox)/Neuron-Isl1-ChIP-Seq(GSE31456)/Homer	CTAATKGV	0.01	-5.615	0.0116	1163	0.1934	7821.5	0.1799
KLF14(Zf)/HEK293-KLF14.GFP-ChIP-Seq(GSE58341)/Homer	RGKGGGCGKGGC	0.01	-4.637	0.0306	1159	0.3201	13253	0.302		FoxL2(Forkhead)/Ovary-FoxL2-ChIP-Seq(GSE60858)/Homer	WWTRTAAACAVG	0.01	-5.536	0.0124	506	0.0842	3256.2	0.0749
NFY(CCAAT)/Promoter/Homer	RGCCAATSRG	0.1	-4.539	0.0334	258	0.0713	2709.6	0.0618		E2F7(E2F)/Hela-E2F7-ChIP-Seq(GSE32673)/Homer	VDTTTCCCGCCA	0.01	-5.423	0.0138	81	0.0135	430.3	0.0099
CArG(MADS)/PUER-Srf-ChIP-Seq(Sullivan_et_al.)/Homer	CCATATATGGNM	0.1	-4.517	0.0338	92	0.0254	868.4	0.0198		GABPA(ETS)/Jurkat-GABPa-ChIP-Seq(GSE17954)/Homer	RACCGGAAGT	0.01	-5.402	0.014	557	0.0926	3613.3	0.0831
Tcfcp2l1(CP2)/mES-Tcfcp2l1-ChIP-Seq(GSE11431)/Homer	NRAACCRGTTYRAACCRGYT	0.1	-4.515	0.0338	59	0.0163	520.6	0.0119		Stat3(Stat)/mES-Stat3-ChIP-Seq(GSE11431)/Homer	CTTCCGGGAA	0.01	-5.224	0.0165	312	0.0519	1950.7	0.0449
NFkB-p50,p52(RHD)/Monocyte-p50-ChIP-Chip(Schreiber_et_al.)/Homer	GGGGGAATCCCC	0.1	-4.478	0.0345	90	0.0249	848.2	0.0193		RUNX2(Runt)/PCa-RUNX2-ChIP-Seq(GSE33889)/Homer	NWAACCACADNN	0.01	-5.086	0.0188	480	0.0798	3100.1	0.0713
FOXA1(Forkhead)/MCF7-FOXA1-ChIP-Seq(GSE26831)/Homer	WAAGTAAACA	0.1	-4.369	0.0381	216	0.0597	2245.1	0.0512		Egr1(Zf)/K562-Egr1-ChIP-Seq(GSE32465)/Homer	TGCGTGGGYG	0.01	-4.88	0.0229	396	0.0659	2535.7	0.0583
ETS:RUNX(ETS,Runt)/Jurkat-RUNX1-ChIP-Seq(GSE17954)/Homer	RCAGGATGTGGT	0.1	-4.35	0.0385	54	0.0149	473.5	0.0108		ZNF467(Zf)/HEK293-ZNF467.GFP-ChIP-Seq(GSE58341)/Homer	TGGGGAAGGGCM	0.01	-4.876	0.0229	594	0.0988	3897.8	0.0897
Rbpj1(?)/Panc1-Rbpj1-ChIP-Seq(GSE47459)/Homer	HTTTCCCASG	0.1	-4.337	0.0386	623	0.1721	6946.2	0.1583		Atf7(bZIP)/3T3L1-Atf7-ChIP-Seq(GSE56872)/Homer	NGRTGACGTCAY	0.01	-4.758	0.0254	340	0.0565	2159.5	0.0497
Ascl1(bHLH)/NeuralTubes-Ascl1-ChIP-Seq(GSE55840)/Homer	NNVVCAGCTGBN	0.1	-4.11	0.048	685	0.1892	7698.1	0.1754		Etv2(ETS)/ES-ER71-ChIP-Seq(GSE59402)/Homer(0.967)	NNAYTTCCTGHN	0.01	-4.755	0.0254	581	0.0966	3814.5	0.0878
RUNX-AML(Runt)/CD4+-PolII-ChIP-Seq(Barski_et_al.)/Homer	GCTGTGGTTW	0.1	-4.109	0.048	219	0.0605	2295.7	0.0523		p63(p53)/Keratinocyte-p63-ChIP-Seq(GSE17611)/Homer	NNDRCATGYCYNRRCATGYH	0.1	-4.584	0.0296	187	0.0311	1136.8	0.0262
RUNX1(Runt)/Jurkat-RUNX1-ChIP-Seq(GSE29180)/Homer	AAACCACARM	0.1	-3.956	0.055	320	0.0884	3459.8	0.0788		GRE(NR),IR3/A549-GR-ChIP-Seq(GSE32465)/Homer	NRGVACABNVTGTYCY	0.1	-4.555	0.0302	72	0.012	390.4	0.009
MafA(bZIP)/Islet-MafA-ChIP-Seq(GSE30298)/Homer	TGCTGACTCA	0.1	-3.886	0.0585	247	0.0682	2628.4	0.0599		Nkx6.1(Homeobox)/Islet-Nkx6.1-ChIP-Seq(GSE40975)/Homer	GKTAATGR	0.1	-4.544	0.0303	1575	0.2619	10821.5	0.249
Pit1+1bp(Homeobox)/GCrat-Pit1-ChIP-Seq(GSE58009)/Homer	ATGCATAATTCA	0.1	-3.833	0.0611	58	0.016	531	0.0121		Tcfcp2l1(CP2)/mES-Tcfcp2l1-ChIP-Seq(GSE11431)/Homer	NRAACCRGTTYRAACCRGYT	0.1	-4.502	0.0313	82	0.0136	454.9	0.0105
Six1(Homeobox)/Myoblast-Six1-ChIP-Chip(GSE20150)/Homer	GKVTCADRTTWC	0.1	-3.778	0.064	75	0.0207	714	0.0163		MafK(bZIP)/C2C12-MafK-ChIP-Seq(GSE36030)/Homer	GCTGASTCAGCA	0.1	-4.469	0.032	134	0.0223	790.2	0.0182
OCT:OCT(POU,Homeobox)/NPC-Brn1-ChIP-Seq(GSE35496)/Homer	ATGAATATTCATGAG	0.1	-3.74	0.0659	4	0.0011	14	0.0003		PR(NR)/T47D-PR-ChIP-Seq(GSE31130)/Homer	VAGRACAKNCTGTBC	0.1	-4.469	0.032	1248	0.2076	8509.3	0.1958
Ap4(bHLH)/AML-Tfap4-ChIP-Seq(GSE45738)/Homer	NAHCAGCTGD	0.1	-3.675	0.0697	478	0.132	5317.2	0.1212		KLF5(Zf)/LoVo-KLF5-ChIP-Seq(GSE49402)/Homer	DGGGYGKGGC	0.1	-4.437	0.0325	924	0.1537	6228.3	0.1433
PRDM14(Zf)/H1-PRDM14-ChIP-Seq(GSE22767)/Homer	RGGTCTCTAACY	0.1	-3.658	0.0703	114	0.0315	1144.5	0.0261		Sox9(HMG)/Limb-SOX9-ChIP-Seq(GSE73225)/Homer	AGGVNCCTTTGT	0.1	-4.278	0.0378	489	0.0813	3205.2	0.0737
Egr1(Zf)/K562-Egr1-ChIP-Seq(GSE32465)/Homer	TGCGTGGGYG	0.1	-3.642	0.0708	385	0.1063	4237.3	0.0966		Smad4(MAD)/ESC-SMAD4-ChIP-Seq(GSE29422)/Homer	VBSYGTCTGG	0.1	-4.255	0.0384	932	0.155	6298	0.1449
HNF4a(NR),DR1/HepG2-HNF4a-ChIP-Seq(GSE25021)/Homer	CARRGKBCAAAGTYCA	0.1	-3.458	0.0844	167	0.0461	1748.8	0.0399		ETS1(ETS)/Jurkat-ETS1-ChIP-Seq(GSE17954)/Homer	ACAGGAAGTG	0.1	-4.229	0.0391	635	0.1056	4221.3	0.0971
KLF5(Zf)/LoVo-KLF5-ChIP-Seq(GSE49402)/Homer	DGGGYGKGGC	0.1	-3.263	0.1017	805	0.2223	9220.9	0.2101		Rfx5(HTH)/GM12878-Rfx5-ChIP-Seq(GSE31477)/Homer	SCCTAGCAACAG	0.1	-4.197	0.04	187	0.0311	1149.3	0.0264
Znf263(Zf)/K562-Znf263-ChIP-Seq(GSE31477)/Homer	CVGTSCTCCC	0.1	-3.072	0.1221	1010	0.2789	11689.1	0.2664		GATA3(Zf),DR4/iTreg-Gata3-ChIP-Seq(GSE20898)/Homer	AGATGKDGAGATAAG	0.1	-4.166	0.0409	63	0.0105	341.2	0.0079
Brachyury(T-box)/Mesoendoderm-Brachyury-ChIP-exo(GSE54963)/Homer	ANTTMRCASBNNNGTGYKAAN	0.1	-3.012	0.1286	73	0.0202	722.8	0.0165		Pknox1(Homeobox)/ES-Prep1-ChIP-Seq(GSE63282)/Homer	SCTGTCAVTCAV	0.1	-4.118	0.0426	116	0.0193	682.2	0.0157
Nr5a2(NR)/Pancreas-LRH1-ChIP-Seq(GSE34295)/Homer	BTCAAGGTCA	0.1	-2.976	0.1323	253	0.0699	2767.1	0.0631		Tcf3(HMG)/mES-Tcf3-ChIP-Seq(GSE11724)/Homer	ASWTCAAAGG	0.1	-4.118	0.0426	134	0.0223	800.4	0.0184
E2F1(E2F)/Hela-E2F1-ChIP-Seq(GSE22478)/Homer	CWGGCGGGAA	0.1	-2.953	0.1343	162	0.0447	1724.8	0.0393		STAT1(Stat)/HelaS3-STAT1-ChIP-Seq(GSE12782)/Homer	NATTTCCNGGAAAT	0.1	-3.854	0.0545	181	0.0301	1121.4	0.0258
E2F6(E2F)/Hela-E2F6-ChIP-Seq(GSE31477)/Homer	GGCGGGAARN	0.1	-2.855	0.1469	358	0.0989	3999.8	0.0912		EBF1(EBF)/Near-E2A-ChIP-Seq(GSE21512)/Homer	GTCCCCWGGGGA	0.1	-3.818	0.0561	714	0.1187	4801.6	0.1105
Pax7(Paired,Homeobox),long/Myoblast-Pax7-ChIP-Seq(GSE25064)/Homer	TAATCHGATTAC	0.1	-2.839	0.148	5	0.0014	25.6	0.0006		PGR(NR)/EndoStromal-PGR-ChIP-Seq(GSE69539)/Homer	AAGAACATWHTGTTC	0.1	-3.776	0.058	122	0.0203	731.8	0.0168
Eomes(T-box)/H9-Eomes-ChIP-Seq(GSE26097)/Homer	ATTAACACCT	0.1	-2.538	0.1985	692	0.1911	7981.4	0.1819		ARE(NR)/LNCAP-AR-ChIP-Seq(GSE27824)/Homer	RGRACASNSTGTYCYB	0.1	-3.568	0.0708	128	0.0213	777.9	0.0179
NF-E2(bZIP)/K562-NFE2-ChIP-Seq(GSE31477)/Homer	GATGACTCAGCA	0.1	-2.501	0.2044	18	0.005	151.5	0.0035		RUNX(Runt)/HPC7-Runx1-ChIP-Seq(GSE22178)/Homer	SAAACCACAG	0.1	-3.491	0.076	384	0.0639	2524.7	0.0581
Tlx?(NR)/NPC-H3K4me1-ChIP-Seq(GSE16256)/Homer	CTGGCAGSCTGCCA	0.1	-2.448	0.2139	163	0.045	1772.8	0.0404		MITF(bHLH)/MastCells-MITF-ChIP-Seq(GSE48085)/Homer	RTCATGTGAC	0.1	-3.473	0.0767	503	0.0837	3351.1	0.0771
ETS(ETS)/Promoter/Homer	AACCGGAAGT	0.1	-2.408	0.2209	153	0.0423	1660.8	0.0378		ZNF711(Zf)/SHSY5Y-ZNF711-ChIP-Seq(GSE20673)/Homer	AGGCCTAG	0.1	-3.462	0.077	1222	0.2032	8416	0.1936
SpiB(ETS)/OCILY3-SPIB-ChIP-Seq(GSE56857)/Homer	AAAGRGGAAGTG	0.1	-2.406	0.2209	101	0.0279	1066.6	0.0243		PBX1(Homeobox)/MCF7-PBX1-ChIP-Seq(GSE28007)/Homer	GSCTGTCACTCA	0.1	-3.459	0.077	43	0.0072	229.9	0.0053
CEBP:AP1(bZIP)/ThioMac-CEBPb-ChIP-Seq(GSE21512)/Homer	DRTGTTGCAA	0.1	-2.374	0.2251	187	0.0516	2055.1	0.0468		Lhx1(Homeobox)/EmbryoCarcinoma-Lhx1-ChIP-Seq(GSE70957)/Homer	NNYTAATTAR	0.1	-3.447	0.077	660	0.1098	4450.3	0.1024
TATA-Box(TBP)/Promoter/Homer	CCTTTTAWAGSC	0.1	-2.305	0.2394	358	0.0989	4060.2	0.0925		AP-2gamma(AP2)/MCF7-TFAP2C-ChIP-Seq(GSE21234)/Homer	SCCTSAGGSCAW	0.1	-3.434	0.0773	664	0.1104	4479	0.103
Egr2(Zf)/Thymocytes-Egr2-ChIP-Seq(GSE34254)/Homer	NGCGTGGGCGGR	1	-2.162	0.2739	90	0.0249	956.2	0.0218		Pdx1(Homeobox)/Islet-Pdx1-ChIP-Seq(SRA008281)/Homer	YCATYAATCA	0.1	-3.397	0.0796	543	0.0903	3635.6	0.0836
RUNX2(Runt)/PCa-RUNX2-ChIP-Seq(GSE33889)/Homer	NWAACCACADNN	1	-2.154	0.274	225	0.0621	2517.3	0.0574		n-Myc(bHLH)/mES-nMyc-ChIP-Seq(GSE11431)/Homer	VRCCACGTGG	0.1	-3.348	0.083	362	0.0602	2380.2	0.0548
Otx2(Homeobox)/EpiLC-Otx2-ChIP-Seq(GSE56098)/Homer	NYTAATCCYB	1	-2.139	0.2762	260	0.0718	2928	0.0667		HNF4a(NR),DR1/HepG2-HNF4a-ChIP-Seq(GSE25021)/Homer	CARRGKBCAAAGTYCA	0.1	-3.251	0.0909	251	0.0417	1621.1	0.0373
MYB(HTH)/ERMYB-Myb-ChIPSeq(GSE22095)/Homer	GGCVGTTR	1	-2.028	0.3063	539	0.1489	6240.9	0.1422		HIF-1b(HLH)/T47D-HIF1b-ChIP-Seq(GSE59937)/Homer	RTACGTGC	0.1	-3.239	0.0913	591	0.0983	3982.6	0.0916
Olig2(bHLH)/Neuron-Olig2-ChIP-Seq(GSE30882)/Homer	RCCATMTGTT	1	-2.011	0.3095	635	0.1754	7386.8	0.1683		EWS:ERG-fusion(ETS)/CADO_ES1-EWS:ERG-ChIP-Seq(SRA014231)/Homer	ATTTCCTGTN	0.1	-3.189	0.0953	437	0.0727	2910.6	0.067
PRDM1(Zf)/Hela-PRDM1-ChIP-Seq(GSE31477)/Homer	ACTTTCACTTTC	1	-1.979	0.3172	195	0.0539	2184.1	0.0498		EWS:FLI1-fusion(ETS)/SK_N_MC-EWS:FLI1-ChIP-Seq(SRA014231)/Homer	VACAGGAAAT	0.1	-3.175	0.0959	337	0.056	2217.3	0.051
NeuroD1(bHLH)/Islet-NeuroD1-ChIP-Seq(GSE30298)/Homer	GCCATCTGTT	1	-1.97	0.3177	297	0.082	3382.4	0.0771		Oct4:Sox17(POU,Homeobox,HMG)/F9-Sox17-ChIP-Seq(GSE44553)/Homer	CCATTGTATGCAAAT	0.1	-3.111	0.1016	77	0.0128	454.3	0.0105
ZNF711(Zf)/SHSY5Y-ZNF711-ChIP-Seq(GSE20673)/Homer	AGGCCTAG	1	-1.889	0.3421	946	0.2613	11130.6	0.2537		ZNF382(Zf)/HEK293-ZNF382.GFP-ChIP-Seq(GSE58341)/Homer	GNCTGTASTRNTGBCTCHTT	0.1	-3.053	0.1068	16	0.0027	72.1	0.0017
Sp1(Zf)/Promoter/Homer	GGCCCCGCCCCC	1	-1.873	0.3452	204	0.0563	2300.8	0.0524		STAT6(Stat)/Macrophage-Stat6-ChIP-Seq(GSE38377)/Homer	TTCCKNAGAA	0.1	-3.04	0.1074	334	0.0555	2204.6	0.0507
ZNF692(Zf)/HEK293-ZNF692.GFP-ChIP-Seq(GSE58341)/Homer	GTGGGCCCCA	1	-1.82	0.3616	85	0.0235	921.4	0.021		ERG(ETS)/VCaP-ERG-ChIP-Seq(GSE14097)/Homer	ACAGGAAGTG	0.1	-2.979	0.1134	980	0.163	6747.2	0.1552
Unknown(Homeobox)/Limb-p300-ChIP-Seq/Homer	SSCMATWAAA	1	-1.765	0.3793	144	0.0398	1609.1	0.0367		NFAT(RHD)/Jurkat-NFATC1-ChIP-Seq(Jolma_et_al.)/Homer	ATTTTCCATT	0.1	-2.953	0.1156	539	0.0896	3639.3	0.0837
GLI3(Zf)/Limb-GLI3-ChIP-Chip(GSE11077)/Homer	CGTGGGTGGTCC	1	-1.725	0.3922	53	0.0146	562	0.0128		Rfx1(HTH)/NPC-H3K4me1-ChIP-Seq(GSE16256)/Homer	KGTTGCCATGGCAA	0.1	-2.952	0.1156	107	0.0178	657.6	0.0151
T1ISRE(IRF)/ThioMac-Ifnb-Expression/Homer	ACTTTCGTTTCT	1	-1.681	0.4068	4	0.0011	27.7	0.0006		MyoD(bHLH)/Myotube-MyoD-ChIP-Seq(GSE21614)/Homer	RRCAGCTGYTSY	0.1	-2.881	0.1226	417	0.0693	2791.3	0.0642
Myf5(bHLH)/GM-Myf5-ChIP-Seq(GSE24852)/Homer	BAACAGCTGT	1	-1.668	0.4092	243	0.0671	2782.6	0.0634		MYB(HTH)/ERMYB-Myb-ChIPSeq(GSE22095)/Homer	GGCVGTTR	0.1	-2.872	0.1228	984	0.1636	6786.5	0.1561
GRE(NR),IR3/A549-GR-ChIP-Seq(GSE32465)/Homer	NRGVACABNVTGTYCY	1	-1.656	0.4115	35	0.0097	361.3	0.0082		Rbpj1(?)/Panc1-Rbpj1-ChIP-Seq(GSE47459)/Homer	HTTTCCCASG	0.1	-2.831	0.1271	938	0.156	6464.1	0.1487
Nrf2(bZIP)/Lymphoblast-Nrf2-ChIP-Seq(GSE37589)/Homer	HTGCTGAGTCAT	1	-1.614	0.4262	13	0.0036	120.8	0.0028		GATA3(Zf),DR8/iTreg-Gata3-ChIP-Seq(GSE20898)/Homer	AGATSTNDNNDSAGATAASN	0.1	-2.819	0.1277	46	0.0077	260.1	0.006
ZFP3(Zf)/HEK293-ZFP3.GFP-ChIP-Seq(GSE58341)/Homer	GGGTTTTGAAGGATGARTAGGAGTT	1	-1.596	0.4313	4	0.0011	28.1	0.0006		EBF(EBF)/proBcell-EBF-ChIP-Seq(GSE21978)/Homer	DGTCCCYRGGGA	0.1	-2.784	0.1314	140	0.0233	885	0.0204
E2F7(E2F)/Hela-E2F7-ChIP-Seq(GSE32673)/Homer	VDTTTCCCGCCA	1	-1.583	0.4338	73	0.0202	799.9	0.0182		E2F(E2F)/Hela-CellCycle-Expression/Homer	TTSGCGCGAAAA	0.1	-2.756	0.1342	30	0.005	160.3	0.0037
NF1:FOXA1(CTF,Forkhead)/LNCAP-FOXA1-ChIP-Seq(GSE27824)/Homer	WNTGTTTRYTTTGGCA	1	-1.58	0.4338	10	0.0028	89.7	0.002		GFX(?)/Promoter/Homer	ATTCTCGCGAGA	0.1	-2.736	0.136	13	0.0022	58.9	0.0014
HNF6(Homeobox)/Liver-Hnf6-ChIP-Seq(ERP000394)/Homer	NTATYGATCH	1	-1.567	0.4353	113	0.0312	1265.8	0.0288		PRDM9(Zf)/Testis-DMC1-ChIP-Seq(GSE35498)/Homer	ADGGYAGYAGCATCT	0.1	-2.71	0.1387	237	0.0394	1552.7	0.0357
REST-NRSF(Zf)/Jurkat-NRSF-ChIP-Seq/Homer	GGMGCTGTCCATGGTGCTGA	1	-1.52	0.4532	7	0.0019	59.3	0.0014		TEAD(TEA)/Fibroblast-PU.1-ChIP-Seq(Unpublished)/Homer	YCWGGAATGY	0.1	-2.678	0.1423	414	0.0689	2784.2	0.0641
ZNF264(Zf)/HEK293-ZNF264.GFP-ChIP-Seq(GSE58341)/Homer	RGGGCACTAACY	1	-1.47	0.473	213	0.0588	2452.1	0.0559		TEAD2(TEA)/Py2T-Tead2-ChIP-Seq(GSE55709)/Homer	CCWGGAATGY	0.1	-2.668	0.1429	326	0.0542	2171.5	0.05
ZNF41(Zf)/HEK293-ZNF41.GFP-ChIP-Seq(GSE58341)/Homer	CCTCATGGTGYCYTWYTCCCTTGTG	1	-1.442	0.4835	11	0.003	104	0.0024		KLF14(Zf)/HEK293-KLF14.GFP-ChIP-Seq(GSE58341)/Homer	RGKGGGCGKGGC	0.1	-2.595	0.1526	1257	0.209	8758.8	0.2015
FOXP1(Forkhead)/H9-FOXP1-ChIP-Seq(GSE31006)/Homer	NYYTGTTTACHN	1	-1.383	0.5098	87	0.024	977.2	0.0223		Sox4(HMG)/proB-Sox4-ChIP-Seq(GSE50066)/Homer	YCTTTGTTCC	0.1	-2.587	0.1529	475	0.079	3218.7	0.074
IRF2(IRF)/Erythroblas-IRF2-ChIP-Seq(GSE36985)/Homer	GAAASYGAAASY	1	-1.369	0.5134	33	0.0091	352.3	0.008		Otx2(Homeobox)/EpiLC-Otx2-ChIP-Seq(GSE56098)/Homer	NYTAATCCYB	0.1	-2.582	0.1529	538	0.0895	3662	0.0842
HEB(bHLH)/mES-Heb-ChIP-Seq(GSE53233)/Homer	VCAGCTGBNN	1	-1.307	0.543	873	0.2411	10384.1	0.2367		E2F1(E2F)/Hela-E2F1-ChIP-Seq(GSE22478)/Homer	CWGGCGGGAA	0.1	-2.469	0.1699	145	0.0241	932.5	0.0215
MafK(bZIP)/C2C12-MafK-ChIP-Seq(GSE36030)/Homer	GCTGASTCAGCA	1	-1.215	0.5915	73	0.0202	827.2	0.0189		ETS:RUNX(ETS,Runt)/Jurkat-RUNX1-ChIP-Seq(GSE17954)/Homer	RCAGGATGTGGT	0.1	-2.439	0.174	58	0.0096	347.7	0.008
E2A(bHLH)/proBcell-E2A-ChIP-Seq(GSE21978)/Homer	DNRCAGCTGY	1	-1.196	0.599	696	0.1922	8281.6	0.1887		Atoh1(bHLH)/Cerebellum-Atoh1-ChIP-Seq(GSE22111)/Homer	VNRVCAGCTGGY	0.1	-2.432	0.1741	636	0.1058	4365.6	0.1004
CTCF-SatelliteElement(Zf?)/CD4+-CTCF-ChIP-Seq(Barski_et_al.)/Homer	TGCAGTTCCMVNWRTGGCCA	1	-1.115	0.6454	4	0.0011	35	0.0008		Sox15(HMG)/CPA-Sox15-ChIP-Seq(GSE62909)/Homer	RAACAATGGN	0.1	-2.396	0.1794	645	0.1073	4432.3	0.102
Tbx20(T-box)/Heart-Tbx20-ChIP-Seq(GSE29636)/Homer	GGTGYTGACAGS	1	-1.081	0.6642	61	0.0168	697.5	0.0159		Atf1(bZIP)/K562-ATF1-ChIP-Seq(GSE31477)/Homer	GATGACGTCA	0.1	-2.311	0.1941	445	0.074	3029.1	0.0697
ZNF528(Zf)/HEK293-ZNF528.GFP-ChIP-Seq(GSE58341)/Homer	AGAAATGACTTCCCT	1	-1.047	0.6828	2	0.0006	15.7	0.0004		Znf263(Zf)/K562-Znf263-ChIP-Seq(GSE31477)/Homer	CVGTSCTCCC	0.1	-2.307	0.1941	1211	0.2014	8466	0.1948
E2A(bHLH),near_PU.1/Bcell-PU.1-ChIP-Seq(GSE21512)/Homer	NVCACCTGBN	1	-1.04	0.6836	687	0.1897	8213.2	0.1872		CTCF-SatelliteElement(Zf?)/CD4+-CTCF-ChIP-Seq(Barski_et_al.)/Homer	TGCAGTTCCMVNWRTGGCCA	1	-2.191	0.2162	7	0.0012	29.6	0.0007
Mouse_Recombination_Hotspot(Zf)/Testis-DMC1-ChIP-Seq(GSE24438)/Homer	ACTYKNATTCGTGNTACTTC	1	-1.009	0.7008	18	0.005	197.2	0.0045		YY1(Zf)/Promoter/Homer	CAAGATGGCGGC	1	-2.154	0.223	42	0.007	249.9	0.0058
Nur77(NR)/K562-NR4A1-ChIP-Seq(GSE31363)/Homer	TGACCTTTNCNT	1	-1.001	0.7019	42	0.0116	479.7	0.0109		ERE(NR),IR3/MCF7-ERa-ChIP-Seq(Unpublished)/Homer	VAGGTCACNSTGACC	1	-2.105	0.2328	134	0.0223	873.8	0.0201
GATA:SCL(Zf,bHLH)/Ter119-SCL-ChIP-Seq(GSE18720)/Homer	CRGCTGBNGNSNNSAGATAA	1	-0.9799	0.7127	30	0.0083	339.6	0.0077		Tcf4(HMG)/Hct116-Tcf4-ChIP-Seq(SRA012054)/Homer	ASATCAAAGGVA	1	-2.069	0.2399	236	0.0392	1582.6	0.0364
ZNF519(Zf)/HEK293-ZNF519.GFP-ChIP-Seq(GSE58341)/Homer	GAGSCCGAGC	1	-0.9665	0.718	112	0.0309	1315	0.03		Tgif2(Homeobox)/mES-Tgif2-ChIP-Seq(GSE55404)/Homer	TGTCANYT	1	-1.953	0.2677	1861	0.3095	13173.5	0.3031
RORgt(NR)/EL4-RORgt.Flag-ChIP-Seq(GSE56019)/Homer	AAYTAGGTCA	1	-0.9576	0.7202	32	0.0088	364.6	0.0083		IRF2(IRF)/Erythroblas-IRF2-ChIP-Seq(GSE36985)/Homer	GAAASYGAAASY	1	-1.875	0.2879	56	0.0093	350.1	0.0081
VDR(NR),DR3/GM10855-VDR+vitD-ChIP-Seq(GSE22484)/Homer	ARAGGTCANWGAGTTCANNN	1	-0.9403	0.7285	78	0.0215	912.6	0.0208		BMYB(HTH)/Hela-BMYB-ChIP-Seq(GSE27030)/Homer	NHAACBGYYV	1	-1.81	0.3053	826	0.1374	5781.7	0.133
IRF4(IRF)/GM12878-IRF4-ChIP-Seq(GSE32465)/Homer	ACTGAAACCA	1	-0.9098	0.7467	123	0.034	1454	0.0331		IRF4(IRF)/GM12878-IRF4-ChIP-Seq(GSE32465)/Homer	ACTGAAACCA	1	-1.8	0.3065	250	0.0416	1698.9	0.0391
ZNF322(Zf)/HEK293-ZNF322.GFP-ChIP-Seq(GSE58341)/Homer	GAGCCTGGTACTGWGCCTGR	1	-0.8587	0.7813	119	0.0329	1413.4	0.0322		FXR(NR),IR1/Liver-FXR-ChIP-Seq(Chong_et_al.)/Homer	AGGTCANTGACCTB	1	-1.795	0.3065	218	0.0363	1474.9	0.0339
Nkx2.1(Homeobox)/LungAC-Nkx2.1-ChIP-Seq(GSE43252)/Homer	RSCACTYRAG	1	-0.8474	0.7857	1072	0.2961	12925.7	0.2946		AP-2alpha(AP2)/Hela-AP2alpha-ChIP-Seq(GSE31477)/Homer	ATGCCCTGAGGC	1	-1.663	0.3476	497	0.0827	3456.6	0.0795
Atoh1(bHLH)/Cerebellum-Atoh1-ChIP-Seq(GSE22111)/Homer	VNRVCAGCTGGY	1	-0.8455	0.7857	386	0.1066	4633.3	0.1056		OCT:OCT(POU,Homeobox,IR1)/NPC-Brn2-ChIP-Seq(GSE35496)/Homer	ATGAATWATTCATGA	1	-1.648	0.3506	9	0.0015	46.4	0.0011
RBPJ:Ebox(?,bHLH)/Panc1-Rbpj1-ChIP-Seq(GSE47459)/Homer	GGGRAARRGRMCAGMTG	1	-0.8414	0.7857	139	0.0384	1656.9	0.0378		TCFL2(HMG)/K562-TCF7L2-ChIP-Seq(GSE29196)/Homer	ACWTCAAAGG	1	-1.63	0.355	35	0.0058	216.6	0.005
MyoG(bHLH)/C2C12-MyoG-ChIP-Seq(GSE36024)/Homer	AACAGCTG	1	-0.7917	0.8166	392	0.1083	4719.2	0.1076		Tgif1(Homeobox)/mES-Tgif1-ChIP-Seq(GSE55404)/Homer	YTGWCADY	1	-1.627	0.355	1710	0.2844	12143.1	0.2794
Ptf1a(bHLH)/Panc1-Ptf1a-ChIP-Seq(GSE47459)/Homer	ACAGCTGTTN	1	-0.7862	0.8166	1093	0.3019	13202.2	0.3009		Pbx3(Homeobox)/GM12878-PBX3-ChIP-Seq(GSE32465)/Homer	SCTGTCAMTCAN	1	-1.573	0.3716	112	0.0186	747.5	0.0172
RUNX(Runt)/HPC7-Runx1-ChIP-Seq(GSE22178)/Homer	SAAACCACAG	1	-0.7806	0.8166	189	0.0522	2269.5	0.0517		Nur77(NR)/K562-NR4A1-ChIP-Seq(GSE31363)/Homer	TGACCTTTNCNT	1	-1.565	0.3726	86	0.0143	567.2	0.013
Klf9(Zf)/GBM-Klf9-ChIP-Seq(GSE62211)/Homer	GCCACRCCCACY	1	-0.7604	0.8285	215	0.0594	2587.6	0.059		Ap4(bHLH)/AML-Tfap4-ChIP-Seq(GSE45738)/Homer	NAHCAGCTGD	1	-1.565	0.3726	669	0.1113	4692.5	0.108
GATA(Zf),IR4/iTreg-Gata3-ChIP-Seq(GSE20898)/Homer	NAGATWNBNATCTNN	1	-0.7005	0.8747	12	0.0033	141.6	0.0032		VDR(NR),DR3/GM10855-VDR+vitD-ChIP-Seq(GSE22484)/Homer	ARAGGTCANWGAGTTCANNN	1	-1.553	0.373	114	0.019	762.5	0.0175
AMYB(HTH)/Testes-AMYB-ChIP-Seq(GSE44588)/Homer	TGGCAGTTGG	1	-0.6974	0.8747	449	0.124	5435.6	0.1239		HNF6(Homeobox)/Liver-Hnf6-ChIP-Seq(ERP000394)/Homer	NTATYGATCH	1	-1.544	0.3741	292	0.0486	2014.5	0.0463
X-box(HTH)/NPC-H3K4me1-ChIP-Seq(GSE16256)/Homer	GGTTGCCATGGCAA	1	-0.6896	0.8747	32	0.0088	384.7	0.0088		EHF(ETS)/LoVo-EHF-ChIP-Seq(GSE49402)/Homer	AVCAGGAAGT	1	-1.532	0.3767	787	0.1309	5539.7	0.1274
GATA3(Zf),DR4/iTreg-Gata3-ChIP-Seq(GSE20898)/Homer	AGATGKDGAGATAAG	1	-0.6884	0.8747	15	0.0041	178.5	0.0041		CArG(MADS)/PUER-Srf-ChIP-Seq(Sullivan_et_al.)/Homer	CCATATATGGNM	1	-1.527	0.3767	154	0.0256	1043.8	0.024
Gata1(Zf)/K562-GATA1-ChIP-Seq(GSE18829)/Homer	SAGATAAGRV	1	-0.6842	0.8747	133	0.0367	1609.2	0.0367		Hnf1(Homeobox)/Liver-Foxa2-Chip-Seq(GSE25694)/Homer	GGTTAAWCATTAA	1	-1.519	0.3774	65	0.0108	425	0.0098
Pbx3(Homeobox)/GM12878-PBX3-ChIP-Seq(GSE32465)/Homer	SCTGTCAMTCAN	1	-0.6831	0.8747	59	0.0163	712.1	0.0162		E2F6(E2F)/Hela-E2F6-ChIP-Seq(GSE31477)/Homer	GGCGGGAARN	1	-1.485	0.3884	314	0.0522	2175	0.05
Foxo1(Forkhead)/RAW-Foxo1-ChIP-Seq(Fan_et_al.)/Homer	CTGTTTAC	1	-0.6807	0.8747	582	0.1607	7052.8	0.1607		GATA(Zf),IR4/iTreg-Gata3-ChIP-Seq(GSE20898)/Homer	NAGATWNBNATCTNN	1	-1.481	0.3884	36	0.006	227.7	0.0052
GFY(?)/Promoter/Homer	ACTACAATTCCC	1	-0.661	0.8761	29	0.008	351	0.008		SpiB(ETS)/OCILY3-SPIB-ChIP-Seq(GSE56857)/Homer	AAAGRGGAAGTG	1	-1.461	0.3937	140	0.0233	949.2	0.0218
IRF1(IRF)/PBMC-IRF1-ChIP-Seq(GSE43036)/Homer	GAAAGTGAAAGT	1	-0.6517	0.8797	42	0.0116	509.9	0.0116		ZNF519(Zf)/HEK293-ZNF519.GFP-ChIP-Seq(GSE58341)/Homer	GAGSCCGAGC	1	-1.459	0.3937	128	0.0213	865	0.0199
ZNF675(Zf)/HEK293-ZNF675.GFP-ChIP-Seq(GSE58341)/Homer	ARGAGGMCAAAATGW	1	-0.643	0.8826	37	0.0102	449.6	0.0102		Nr5a2(NR)/mES-Nr5a2-ChIP-Seq(GSE19019)/Homer	BTCAAGGTCA	1	-1.45	0.3939	264	0.0439	1824.2	0.042
Bach1(bZIP)/K562-Bach1-ChIP-Seq(GSE31477)/Homer	AWWNTGCTGAGTCAT	1	-0.6348	0.8852	10	0.0028	120.9	0.0028		RORgt(NR)/EL4-RORgt.Flag-ChIP-Seq(GSE56019)/Homer	AAYTAGGTCA	1	-1.444	0.3942	66	0.011	434.4	0.01
MyoD(bHLH)/Myotube-MyoD-ChIP-Seq(GSE21614)/Homer	RRCAGCTGYTSY	1	-0.625	0.8893	288	0.0795	3503.2	0.0798		Brachyury(T-box)/Mesoendoderm-Brachyury-ChIP-exo(GSE54963)/Homer	ANTTMRCASBNNNGTGYKAAN	1	-1.399	0.4101	145	0.0241	988.7	0.0227
CEBP:CEBP(bZIP)/MEF-Chop-ChIP-Seq(GSE35681)/Homer	NTNATGCAAYMNNHTGMAAY	1	-0.6104	0.8977	36	0.0099	440.9	0.01		Foxh1(Forkhead)/hESC-FOXH1-ChIP-Seq(GSE29422)/Homer	NNTGTGGATTSS	1	-1.396	0.4101	331	0.055	2305	0.053
Zfp809(Zf)/ES-Zfp809-ChIP-Seq(GSE70799)/Homer	GGGGCTYGKCTGGGA	1	-0.6098	0.8977	113	0.0312	1379.5	0.0314		ISRE(IRF)/ThioMac-LPS-Expression(GSE23622)/Homer	AGTTTCASTTTC	1	-1.383	0.4126	36	0.006	230.4	0.0053
E2F(E2F)/Hela-CellCycle-Expression/Homer	TTSGCGCGAAAA	1	-0.5772	0.9185	21	0.0058	259.4	0.0059		Tcf12(bHLH)/GM12878-Tcf12-ChIP-Seq(GSE32465)/Homer	VCAGCTGYTG	1	-1.362	0.4192	541	0.09	3804.7	0.0875
ARE(NR)/LNCAP-AR-ChIP-Seq(GSE27824)/Homer	RGRACASNSTGTYCYB	1	-0.5652	0.9248	64	0.0177	788.7	0.018		ZBTB33(Zf)/GM12878-ZBTB33-ChIP-Seq(GSE32465)/Homer	GGVTCTCGCGAGAAC	1	-1.311	0.4386	26	0.0043	164.5	0.0038
ZNF143|STAF(Zf)/CUTLL-ZNF143-ChIP-Seq(GSE29600)/Homer	ATTTCCCAGVAKSCY	1	-0.5148	0.9677	152	0.042	1874.1	0.0427		IRF:BATF(IRF:bZIP)/pDC-Irf8-ChIP-Seq(GSE66899)/Homer	CTTTCANTATGACTV	1	-1.287	0.4472	63	0.0105	420.3	0.0097
RFX(HTH)/K562-RFX3-ChIP-Seq(SRA012198)/Homer	CGGTTGCCATGGCAAC	1	-0.4944	0.9827	23	0.0064	291.3	0.0066		Pax7(Paired,Homeobox)/Myoblast-Pax7-ChIP-Seq(GSE25064)/Homer	TAATCAATTA	1	-1.283	0.4472	48	0.008	316.5	0.0073
PBX1(Homeobox)/MCF7-PBX1-ChIP-Seq(GSE28007)/Homer	GSCTGTCACTCA	1	-0.489	0.983	18	0.005	229.6	0.0052		HIF2a(bHLH)/785_O-HIF2a-ChIP-Seq(GSE34871)/Homer	GCACGTACCC	1	-1.282	0.4472	178	0.0296	1229.3	0.0283
Pax7(Paired,Homeobox)/Myoblast-Pax7-ChIP-Seq(GSE25064)/Homer	TAATCAATTA	1	-0.4731	0.9938	14	0.0039	181	0.0041		Egr2(Zf)/Thymocytes-Egr2-ChIP-Seq(GSE34254)/Homer	NGCGTGGGCGGR	1	-1.279	0.4472	87	0.0145	588.7	0.0135
IRF:BATF(IRF:bZIP)/pDC-Irf8-ChIP-Seq(GSE66899)/Homer	CTTTCANTATGACTV	1	-0.4581	1	22	0.0061	282.2	0.0064		PRDM14(Zf)/H1-PRDM14-ChIP-Seq(GSE22767)/Homer	RGGTCTCTAACY	1	-1.236	0.4612	171	0.0284	1183.8	0.0272
PU.1:IRF8(ETS:IRF)/pDC-Irf8-ChIP-Seq(GSE66899)/Homer	GGAAGTGAAAST	1	-0.4478	1	64	0.0177	806.6	0.0184		c-Myc(bHLH)/LNCAP-cMyc-ChIP-Seq(Unpublished)/Homer	VCCACGTG	1	-1.176	0.487	213	0.0354	1486.8	0.0342
Pknox1(Homeobox)/ES-Prep1-ChIP-Seq(GSE63282)/Homer	SCTGTCAVTCAV	1	-0.4137	1	55	0.0152	700.4	0.016		ZNF16(Zf)/HEK293-ZNF16.GFP-ChIP-Seq(GSE58341)/Homer	MACCTTCYATGGCTCCCTAKTGCCY	1	-1.142	0.5016	7	0.0012	40.6	0.0009
FOXA1:AR(Forkhead,NR)/LNCAP-AR-ChIP-Seq(GSE27824)/Homer	AGTAAACAAAAAAGAACAND	1	-0.4054	1	11	0.003	147.7	0.0034		Brn1(POU,Homeobox)/NPC-Brn1-ChIP-Seq(GSE35496)/Homer	TATGCWAATBAV	1	-1.136	0.5023	152	0.0253	1056.7	0.0243
Esrrb(NR)/mES-Esrrb-ChIP-Seq(GSE11431)/Homer	KTGACCTTGA	1	-0.4014	1	197	0.0544	2456.8	0.056		EKLF(Zf)/Erythrocyte-Klf1-ChIP-Seq(GSE20478)/Homer	NWGGGTGTGGCY	1	-1.118	0.5089	127	0.0211	880.8	0.0203
ZNF382(Zf)/HEK293-ZNF382.GFP-ChIP-Seq(GSE58341)/Homer	GNCTGTASTRNTGBCTCHTT	1	-0.3973	1	5	0.0014	69.1	0.0016		PAX3:FKHR-fusion(Paired,Homeobox)/Rh4-PAX3:FKHR-ChIP-Seq(GSE19063)/Homer	ACCRTGACTAATTNN	1	-1.116	0.5089	101	0.0168	696.3	0.016
RAR:RXR(NR),DR5/ES-RAR-ChIP-Seq(GSE56893)/Homer	RGGTCADNNAGAGGTCAV	1	-0.3929	1	9	0.0025	122.6	0.0028		ZBTB18(Zf)/HEK293-ZBTB18.GFP-ChIP-Seq(GSE58341)/Homer	AACATCTGGA	1	-1.057	0.5354	276	0.0459	1947.1	0.0448
NFAT:AP1(RHD,bZIP)/Jurkat-NFATC1-ChIP-Seq(Jolma_et_al.)/Homer	SARTGGAAAAWRTGAGTCAB	1	-0.3761	1	41	0.0113	531.2	0.0121		Hoxb4(Homeobox)/ES-Hoxb4-ChIP-Seq(GSE34014)/Homer	TGATTRATGGCY	1	-1.031	0.5472	95	0.0158	659.6	0.0152
HIF2a(bHLH)/785_O-HIF2a-ChIP-Seq(GSE34871)/Homer	GCACGTACCC	1	-0.3723	1	99	0.0273	1255.7	0.0286		ZNF264(Zf)/HEK293-ZNF264.GFP-ChIP-Seq(GSE58341)/Homer	RGGGCACTAACY	1	-1.03	0.5472	327	0.0544	2315.3	0.0533
KLF10(Zf)/HEK293-KLF10.GFP-ChIP-Seq(GSE58341)/Homer	GGGGGTGTGTCC	1	-0.3683	1	211	0.0583	2639.4	0.0602		STAT6(Stat)/CD4-Stat6-ChIP-Seq(GSE22104)/Homer	ABTTCYYRRGAA	1	-1.019	0.5484	300	0.0499	2123.3	0.0488
Hoxb4(Homeobox)/ES-Hoxb4-ChIP-Seq(GSE34014)/Homer	TGATTRATGGCY	1	-0.3615	1	31	0.0086	407.6	0.0093		Brn2(POU,Homeobox)/NPC-Brn2-ChIP-Seq(GSE35496)/Homer	ATGAATATTC	1	-1	0.5561	47	0.0078	321.1	0.0074
NF1(CTF)/LNCAP-NF1-ChIP-Seq(Unpublished)/Homer	CYTGGCABNSTGCCAR	1	-0.3473	1	133	0.0367	1684	0.0384		GATA:SCL(Zf,bHLH)/Ter119-SCL-ChIP-Seq(GSE18720)/Homer	CRGCTGBNGNSNNSAGATAA	1	-0.9925	0.5577	57	0.0095	392.9	0.009
Gata4(Zf)/Heart-Gata4-ChIP-Seq(GSE35151)/Homer	NBWGATAAGR	1	-0.3349	1	233	0.0643	2922.6	0.0666		Pit1+1bp(Homeobox)/GCrat-Pit1-ChIP-Seq(GSE58009)/Homer	ATGCATAATTCA	1	-0.985	0.5593	165	0.0274	1161.4	0.0267
EBNA1(EBV-virus)/Raji-EBNA1-ChIP-Seq(GSE30709)/Homer	GGYAGCAYDTGCTDCCCNNN	1	-0.3171	1	4	0.0011	60.3	0.0014		Zfp809(Zf)/ES-Zfp809-ChIP-Seq(GSE70799)/Homer	GGGGCTYGKCTGGGA	1	-0.9767	0.5613	123	0.0205	862.4	0.0198
HIF-1b(HLH)/T47D-HIF1b-ChIP-Seq(GSE59937)/Homer	RTACGTGC	1	-0.3136	1	304	0.084	3805.1	0.0867		ZNF675(Zf)/HEK293-ZNF675.GFP-ChIP-Seq(GSE58341)/Homer	ARGAGGMCAAAATGW	1	-0.951	0.5733	75	0.0125	522.7	0.012
bZIP:IRF(bZIP,IRF)/Th17-BatF-ChIP-Seq(GSE39756)/Homer	NAGTTTCABTHTGACTNW	1	-0.3082	1	96	0.0265	1234.9	0.0281		Tcf21(bHLH)/ArterySmoothMuscle-Tcf21-ChIP-Seq(GSE61369)/Homer	NAACAGCTGG	1	-0.9447	0.5742	525	0.0873	3748.8	0.0862
MafF(bZIP)/HepG2-MafF-ChIP-Seq(GSE31477)/Homer	HWWGTCAGCAWWTTT	1	-0.3019	1	55	0.0152	721.7	0.0164		CHR(?)/Hela-CellCycle-Expression/Homer	SRGTTTCAAA	1	-0.9428	0.5742	328	0.0545	2333	0.0537
Rfx2(HTH)/LoVo-RFX2-ChIP-Seq(GSE49402)/Homer	GTTGCCATGGCAACM	1	-0.2757	1	25	0.0069	343.1	0.0078		Max(bHLH)/K562-Max-ChIP-Seq(GSE31477)/Homer	RCCACGTGGYYN	1	-0.9317	0.5764	320	0.0532	2277.3	0.0524
ZSCAN22(Zf)/HEK293-ZSCAN22.GFP-ChIP-Seq(GSE58341)/Homer	SMCAGTCWGAKGGAGGAGGC	1	-0.2683	1	42	0.0116	563.6	0.0128		HIF-1a(bHLH)/MCF7-HIF1a-ChIP-Seq(GSE28352)/Homer	TACGTGCV	1	-0.8532	0.6206	123	0.0205	872.2	0.0201
HOXA2(Homeobox)/mES-Hoxa2-ChIP-Seq(Donaldson_et_al.)/Homer	GYCATCMATCAT	1	-0.2521	1	14	0.0039	202.6	0.0046		Tbx20(T-box)/Heart-Tbx20-ChIP-Seq(GSE29636)/Homer	GGTGYTGACAGS	1	-0.8231	0.6367	97	0.0161	688.4	0.0158
ZNF16(Zf)/HEK293-ZNF16.GFP-ChIP-Seq(GSE58341)/Homer	MACCTTCYATGGCTCCCTAKTGCCY	1	-0.2485	1	3	0.0008	50.6	0.0012		Mouse_Recombination_Hotspot(Zf)/Testis-DMC1-ChIP-Seq(GSE24438)/Homer	ACTYKNATTCGTGNTACTTC	1	-0.8048	0.6455	35	0.0058	245.8	0.0057
Gata2(Zf)/K562-GATA2-ChIP-Seq(GSE18829)/Homer	BBCTTATCTS	1	-0.2481	1	142	0.0392	1828.7	0.0417		NeuroD1(bHLH)/Islet-NeuroD1-ChIP-Seq(GSE30298)/Homer	GCCATCTGTT	1	-0.7969	0.6477	454	0.0755	3261.7	0.075
Pax7(Paired,Homeobox),longest/Myoblast-Pax7-ChIP-Seq(GSE25064)/Homer	NTAATTDGCYAATTANNWWD	1	-0.2327	1	4	0.0011	66.7	0.0015		bHLHE40(bHLH)/HepG2-BHLHE40-ChIP-Seq(GSE31477)/Homer	KCACGTGMCN	1	-0.7904	0.6489	136	0.0226	971.2	0.0223
ZNF165(Zf)/WHIM12-ZNF165-ChIP-Seq(GSE65937)/Homer	AAGGKGRCGCAGGCA	1	-0.2303	1	70	0.0193	930	0.0212		T1ISRE(IRF)/ThioMac-Ifnb-Expression/Homer	ACTTTCGTTTCT	1	-0.7897	0.6489	5	0.0008	32.4	0.0007
GATA3(Zf),DR8/iTreg-Gata3-ChIP-Seq(GSE20898)/Homer	AGATSTNDNNDSAGATAASN	1	-0.2051	1	10	0.0028	154.7	0.0035		GATA(Zf),IR3/iTreg-Gata3-ChIP-Seq(GSE20898)/Homer	NNNNNBAGATAWYATCTVHN	1	-0.7557	0.6659	90	0.015	643.4	0.0148
HOXB13(Homeobox)/ProstateTumor-HOXB13-ChIP-Seq(GSE56288)/Homer	TTTTATKRGG	1	-0.2046	1	219	0.0605	2808.7	0.064		Foxo1(Forkhead)/RAW-Foxo1-ChIP-Seq(Fan_et_al.)/Homer	CTGTTTAC	1	-0.7305	0.6799	1087	0.1808	7845.3	0.1805
c-Myc(bHLH)/LNCAP-cMyc-ChIP-Seq(Unpublished)/Homer	VCCACGTG	1	-0.1916	1	126	0.0348	1651.3	0.0376		Nkx3.1(Homeobox)/LNCaP-Nkx3.1-ChIP-Seq(GSE28264)/Homer	AAGCACTTAA	1	-0.727	0.6799	1495	0.2486	10794.6	0.2483
Nkx2.5(Homeobox)/HL1-Nkx2.5.biotin-ChIP-Seq(GSE21529)/Homer	RRSCACTYAA	1	-0.1731	1	794	0.2193	9920.1	0.2261		Usf2(bHLH)/C2C12-Usf2-ChIP-Seq(GSE36030)/Homer	GTCACGTGGT	1	-0.6972	0.6967	179	0.0298	1291.2	0.0297
NRF(NRF)/Promoter/Homer	STGCGCATGCGC	1	-0.1714	1	48	0.0133	665.2	0.0152		ZNF528(Zf)/HEK293-ZNF528.GFP-ChIP-Seq(GSE58341)/Homer	AGAAATGACTTCCCT	1	-0.6223	0.7476	2	0.0003	13.7	0.0003
BMYB(HTH)/Hela-BMYB-ChIP-Seq(GSE27030)/Homer	NHAACBGYYV	1	-0.1655	1	413	0.1141	5241.3	0.1194		AMYB(HTH)/Testes-AMYB-ChIP-Seq(GSE44588)/Homer	TGGCAGTTGG	1	-0.6177	0.7479	808	0.1344	5857.9	0.1348
GFY-Staf(?,Zf)/Promoter/Homer	RACTACAATTCCCAGAAKGC	1	-0.158	1	18	0.005	272.4	0.0062		Phox2a(Homeobox)/Neuron-Phox2a-ChIP-Seq(GSE31456)/Homer	YTAATYNRATTA	1	-0.5939	0.7625	202	0.0336	1471.9	0.0339
ZNF669(Zf)/HEK293-ZNF669.GFP-ChIP-Seq(GSE58341)/Homer	GARTGGTCATCGCCC	1	-0.1567	1	21	0.0058	313.1	0.0071		NFAT:AP1(RHD,bZIP)/Jurkat-NFATC1-ChIP-Seq(Jolma_et_al.)/Homer	SARTGGAAAAWRTGAGTCAB	1	-0.5522	0.7916	86	0.0143	632.5	0.0146
Nkx3.1(Homeobox)/LNCaP-Nkx3.1-ChIP-Seq(GSE28264)/Homer	AAGCACTTAA	1	-0.152	1	769	0.2124	9637.3	0.2196		Olig2(bHLH)/Neuron-Olig2-ChIP-Seq(GSE30882)/Homer	RCCATMTGTT	1	-0.549	0.7916	1107	0.1841	8042.3	0.185
Smad4(MAD)/ESC-SMAD4-ChIP-Seq(GSE29422)/Homer	VBSYGTCTGG	1	-0.1398	1	533	0.1472	6748.8	0.1538		ZSCAN22(Zf)/HEK293-ZSCAN22.GFP-ChIP-Seq(GSE58341)/Homer	SMCAGTCWGAKGGAGGAGGC	1	-0.5363	0.7974	50	0.0083	370.5	0.0085
NPAS2(bHLH)/Liver-NPAS2-ChIP-Seq(GSE39860)/Homer	KCCACGTGAC	1	-0.1378	1	305	0.0842	3925.1	0.0895		PU.1(ETS)/ThioMac-PU.1-ChIP-Seq(GSE21512)/Homer	AGAGGAAGTG	1	-0.5233	0.8044	268	0.0446	1962.6	0.0452
p53(p53)/mES-cMyc-ChIP-Seq(GSE11431)/Homer	ACATGCCCGGGCAT	1	-0.1338	1	5	0.0014	92.2	0.0021		c-Myc(bHLH)/mES-cMyc-ChIP-Seq(GSE11431)/Homer	VVCCACGTGG	1	-0.5137	0.8087	237	0.0394	1738.9	0.04
bHLHE40(bHLH)/HepG2-BHLHE40-ChIP-Seq(GSE31477)/Homer	KCACGTGMCN	1	-0.1319	1	73	0.0202	1004.9	0.0229		PAX6(Paired,Homeobox)/Forebrain-Pax6-ChIP-Seq(GSE66961)/Homer	NGTGTTCAVTSAAGCGKAAA	1	-0.4361	0.8703	42	0.007	319.2	0.0073
Atf4(bZIP)/MEF-Atf4-ChIP-Seq(GSE35681)/Homer	MTGATGCAAT	1	-0.1306	1	54	0.0149	758.9	0.0173		RAR:RXR(NR),DR5/ES-RAR-ChIP-Seq(GSE56893)/Homer	AGGTCAAGGTCA	1	-0.4333	0.8703	63	0.0105	475.3	0.0109
Smad2(MAD)/ES-SMAD2-ChIP-Seq(GSE29422)/Homer	CTGTCTGG	1	-0.1297	1	535	0.1477	6784.9	0.1546		ZNF692(Zf)/HEK293-ZNF692.GFP-ChIP-Seq(GSE58341)/Homer	GTGGGCCCCA	1	-0.4332	0.8703	81	0.0135	608.8	0.014
ZBTB33(Zf)/GM12878-ZBTB33-ChIP-Seq(GSE32465)/Homer	GGVTCTCGCGAGAAC	1	-0.08173	1	12	0.0033	208.2	0.0047		OCT:OCT(POU,Homeobox)/NPC-Brn1-ChIP-Seq(GSE35496)/Homer	ATGAATATTCATGAG	1	-0.4327	0.8703	2	0.0003	16	0.0004
Smad3(MAD)/NPC-Smad3-ChIP-Seq(GSE36673)/Homer	TWGTCTGV	1	-0.07868	1	951	0.2626	11983.6	0.2731		RARg(NR)/ES-RARg-ChIP-Seq(GSE30538)/Homer	AGGTCAAGGTCA	1	-0.4053	0.8826	16	0.0027	126.7	0.0029
E-box(bHLH)/Promoter/Homer	SSGGTCACGTGA	1	-0.06402	1	14	0.0039	244.2	0.0056		HOXA2(Homeobox)/mES-Hoxa2-ChIP-Seq(Donaldson_et_al.)/Homer	GYCATCMATCAT	1	-0.3957	0.8874	43	0.0072	330.8	0.0076
GFX(?)/Promoter/Homer	ATTCTCGCGAGA	1	-0.06267	1	3	0.0008	73.1	0.0017		Arnt:Ahr(bHLH)/MCF7-Arnt-ChIP-Seq(Lo_et_al.)/Homer	TBGCACGCAA	1	-0.3761	0.9012	291	0.0484	2160.7	0.0497
Chop(bZIP)/MEF-Chop-ChIP-Seq(GSE35681)/Homer	ATTGCATCAT	1	-0.05539	1	40	0.011	613.2	0.014		Ets1-distal(ETS)/CD4+-PolII-ChIP-Seq(Barski_et_al.)/Homer	MACAGGAAGT	1	-0.3674	0.9054	141	0.0234	1060.2	0.0244
GATA3(Zf)/iTreg-Gata3-ChIP-Seq(GSE20898)/Homer	AGATAASR	1	-0.05417	1	352	0.0972	4619.6	0.1053		ZNF317(Zf)/HEK293-ZNF317.GFP-ChIP-Seq(GSE58341)/Homer	GTCWGCTGTYYCTCT	1	-0.3591	0.9092	44	0.0073	341.4	0.0079
ISRE(IRF)/ThioMac-LPS-Expression(GSE23622)/Homer	AGTTTCASTTTC	1	-0.0541	1	11	0.003	204.2	0.0047		REST-NRSF(Zf)/Jurkat-NRSF-ChIP-Seq/Homer	GGMGCTGTCCATGGTGCTGA	1	-0.3278	0.9344	3	0.0005	27.8	0.0006
ZNF317(Zf)/HEK293-ZNF317.GFP-ChIP-Seq(GSE58341)/Homer	GTCWGCTGTYYCTCT	1	-0.04514	1	19	0.0052	327	0.0075		Pax8(Paired,Homeobox)/Thyroid-Pax8-ChIP-Seq(GSE26938)/Homer	GTCATGCHTGRCTGS	1	-0.3246	0.9344	175	0.0291	1319.4	0.0304
DMRT6(DM)/Testis-DMRT6-ChIP-Seq(GSE60440)/Homer	YDGHTACAWTGTADC	1	-0.03928	1	23	0.0064	389.8	0.0089		ETS:E-box(ETS,bHLH)/HPC7-Scl-ChIP-Seq(GSE22178)/Homer	AGGAARCAGCTG	1	-0.3146	0.9391	41	0.0068	323.3	0.0074
NF1-halfsite(CTF)/LNCaP-NF1-ChIP-Seq(Unpublished)/Homer	YTGCCAAG	1	-0.03777	1	574	0.1585	7435.2	0.1694		Pitx1(Homeobox)/Chicken-Pitx1-ChIP-Seq(GSE38910)/Homer	TAATCCCN	1	-0.3019	0.9473	2810	0.4673	20489.1	0.4714
USF1(bHLH)/GM12878-Usf1-ChIP-Seq(GSE32465)/Homer	SGTCACGTGR	1	-0.03679	1	104	0.0287	1487.9	0.0339		OCT4-SOX2-TCF-NANOG(POU,Homeobox,HMG)/mES-Oct4-ChIP-Seq(GSE11431)/Homer	ATTTGCATAACAATG	1	-0.2884	0.9563	70	0.0116	545.4	0.0125
p63(p53)/Keratinocyte-p63-ChIP-Seq(GSE17611)/Homer	NNDRCATGYCYNRRCATGYH	1	-0.03579	1	75	0.0207	1105.3	0.0252		Oct6(POU,Homeobox)/NPC-Oct6-ChIP-Seq(GSE35496)/Homer	WATGCAAATGAG	1	-0.2685	0.9716	193	0.0321	1465.7	0.0337
HOXD13(Homeobox)/Chicken-Hoxd13-ChIP-Seq(GSE38910)/Homer	NCYAATAAAA	1	-0.03577	1	196	0.0541	2681.5	0.0611		Pit1(Homeobox)/GCrat-Pit1-ChIP-Seq(GSE58009)/Homer	ATGMATATDC	1	-0.2602	0.9759	510	0.0848	3801.4	0.0875
Rfx1(HTH)/NPC-H3K4me1-ChIP-Seq(GSE16256)/Homer	KGTTGCCATGGCAA	1	-0.03521	1	50	0.0138	769.7	0.0175		CEBP:CEBP(bZIP)/MEF-Chop-ChIP-Seq(GSE35681)/Homer	NTNATGCAAYMNNHTGMAAY	1	-0.2519	0.9801	76	0.0126	596.9	0.0137
Pdx1(Homeobox)/Islet-Pdx1-ChIP-Seq(SRA008281)/Homer	YCATYAATCA	1	-0.03499	1	163	0.045	2258.6	0.0515		Oct4(POU,Homeobox)/mES-Oct4-ChIP-Seq(GSE11431)/Homer	ATTTGCATAW	1	-0.2484	0.9801	219	0.0364	1663.2	0.0383
Tgif1(Homeobox)/mES-Tgif1-ChIP-Seq(GSE55404)/Homer	YTGWCADY	1	-0.03397	1	775	0.214	9942.6	0.2266		NPAS2(bHLH)/Liver-NPAS2-ChIP-Seq(GSE39860)/Homer	KCCACGTGAC	1	-0.2409	0.9832	588	0.0978	4381.7	0.1008
PPARE(NR),DR1/3T3L1-Pparg-ChIP-Seq(GSE13511)/Homer	TGACCTTTGCCCCA	1	-0.03124	1	370	0.1022	4903.3	0.1117		IRF1(IRF)/PBMC-IRF1-ChIP-Seq(GSE43036)/Homer	GAAAGTGAAAGT	1	-0.2327	0.9874	70	0.0116	554.8	0.0128
n-Myc(bHLH)/mES-nMyc-ChIP-Seq(GSE11431)/Homer	VRCCACGTGG	1	-0.02811	1	175	0.0483	2429.8	0.0554		CEBP(bZIP)/ThioMac-CEBPb-ChIP-Seq(GSE21512)/Homer	ATTGCGCAAC	1	-0.2159	1	392	0.0652	2952.2	0.0679
PAX5(Paired,Homeobox)/GM12878-PAX5-ChIP-Seq(GSE32465)/Homer	GCAGCCAAGCRTGACH	1	-0.02769	1	110	0.0304	1583.1	0.0361		Myf5(bHLH)/GM-Myf5-ChIP-Seq(GSE24852)/Homer	BAACAGCTGT	1	-0.2049	1	343	0.057	2595.8	0.0597
BMAL1(bHLH)/Liver-Bmal1-ChIP-Seq(GSE39860)/Homer	GNCACGTG	1	-0.02757	1	430	0.1188	5671.9	0.1293		PAX5(Paired,Homeobox),condensed/GM12878-PAX5-ChIP-Seq(GSE32465)/Homer	GTCACGCTCSCTGM	1	-0.2014	1	43	0.0072	353.5	0.0081
ERE(NR),IR3/MCF7-ERa-ChIP-Seq(Unpublished)/Homer	VAGGTCACNSTGACC	1	-0.02623	1	61	0.0168	932.4	0.0213		Klf4(Zf)/mES-Klf4-ChIP-Seq(GSE11431)/Homer	GCCACACCCA	1	-0.1856	1	237	0.0394	1817.1	0.0418
NRF1(NRF)/MCF7-NRF1-ChIP-Seq(Unpublished)/Homer	CTGCGCATGCGC	1	-0.02453	1	38	0.0105	618.9	0.0141		p53(p53)/mES-cMyc-ChIP-Seq(GSE11431)/Homer	ACATGCCCGGGCAT	1	-0.1674	1	6	0.001	61.9	0.0014
RAR:RXR(NR),DR5/ES-RAR-ChIP-Seq(GSE56893)/Homer	AGGTCAAGGTCA	1	-0.02318	1	36	0.0099	592.3	0.0135		MafF(bZIP)/HepG2-MafF-ChIP-Seq(GSE31477)/Homer	HWWGTCAGCAWWTTT	1	-0.1599	1	143	0.0238	1123.3	0.0258
PAX5(Paired,Homeobox),condensed/GM12878-PAX5-ChIP-Seq(GSE32465)/Homer	GTCACGCTCSCTGM	1	-0.01916	1	21	0.0058	382.3	0.0087		Meis1(Homeobox)/MastCells-Meis1-ChIP-Seq(GSE48085)/Homer	VGCTGWCAVB	1	-0.1563	1	885	0.1472	6607.5	0.152
PU.1-IRF(ETS:IRF)/Bcell-PU.1-ChIP-Seq(GSE21512)/Homer	MGGAAGTGAAAC	1	-0.01886	1	505	0.1395	6653.9	0.1516		ZNF136(Zf)/HEK293-ZNF136.GFP-ChIP-Seq(GSE58341)/Homer	YTKGATAHAGTATTCTWGGTNGGCA	1	-0.156	1	52	0.0086	431.1	0.0099
TR4(NR),DR1/Hela-TR4-ChIP-Seq(GSE24685)/Homer	GAGGTCAAAGGTCA	1	-0.01772	1	28	0.0077	487.4	0.0111		ZNF669(Zf)/HEK293-ZNF669.GFP-ChIP-Seq(GSE58341)/Homer	GARTGGTCATCGCCC	1	-0.1559	1	24	0.004	211.2	0.0049
CEBP(bZIP)/ThioMac-CEBPb-ChIP-Seq(GSE21512)/Homer	ATTGCGCAAC	1	-0.01547	1	156	0.0431	2223.6	0.0507		ZFP3(Zf)/HEK293-ZFP3.GFP-ChIP-Seq(GSE58341)/Homer	GGGTTTTGAAGGATGARTAGGAGTT	1	-0.1511	1	2	0.0003	25.7	0.0006
Cdx2(Homeobox)/mES-Cdx2-ChIP-Seq(GSE14586)/Homer	GYMATAAAAH	1	-0.0153	1	103	0.0284	1524.9	0.0348		RAR:RXR(NR),DR5/ES-RAR-ChIP-Seq(GSE56893)/Homer	RGGTCADNNAGAGGTCAV	1	-0.1493	1	8	0.0013	80.1	0.0018
Hoxc9(Homeobox)/Ainv15-Hoxc9-ChIP-Seq(GSE21812)/Homer	GGCCATAAATCA	1	-0.01479	1	75	0.0207	1149.3	0.0262		PU.1:IRF8(ETS:IRF)/pDC-Irf8-ChIP-Seq(GSE66899)/Homer	GGAAGTGAAAST	1	-0.1417	1	98	0.0163	788.3	0.0181
RXR(NR),DR1/3T3L1-RXR-ChIP-Seq(GSE13511)/Homer	TAGGGCAAAGGTCA	1	-0.01428	1	450	0.1243	5990.2	0.1365		Pax7(Paired,Homeobox),long/Myoblast-Pax7-ChIP-Seq(GSE25064)/Homer	TAATCHGATTAC	1	-0.1322	1	7	0.0012	73.8	0.0017
CLOCK(bHLH)/Liver-Clock-ChIP-Seq(GSE39860)/Homer	GHCACGTG	1	-0.01395	1	112	0.0309	1649.8	0.0376		TR4(NR),DR1/Hela-TR4-ChIP-Seq(GSE24685)/Homer	GAGGTCAAAGGTCA	1	-0.1315	1	44	0.0073	374.1	0.0086
RARg(NR)/ES-RARg-ChIP-Seq(GSE30538)/Homer	AGGTCAAGGTCA	1	-0.01226	1	6	0.0017	155.4	0.0035		Esrrb(NR)/mES-Esrrb-ChIP-Seq(GSE11431)/Homer	KTGACCTTGA	1	-0.1299	1	324	0.0539	2490.4	0.0573
PRDM9(Zf)/Testis-DMC1-ChIP-Seq(GSE35498)/Homer	ADGGYAGYAGCATCT	1	-0.01108	1	116	0.032	1715.7	0.0391		Oct2(POU,Homeobox)/Bcell-Oct2-ChIP-Seq(GSE21512)/Homer	ATATGCAAAT	1	-0.1261	1	132	0.022	1052.1	0.0242
Phox2a(Homeobox)/Neuron-Phox2a-ChIP-Seq(GSE31456)/Homer	YTAATYNRATTA	1	-0.008276	1	49	0.0135	814.3	0.0186		EBNA1(EBV-virus)/Raji-EBNA1-ChIP-Seq(GSE30709)/Homer	GGYAGCAYDTGCTDCCCNNN	1	-0.1221	1	5	0.0008	56.5	0.0013
EKLF(Zf)/Erythrocyte-Klf1-ChIP-Seq(GSE20478)/Homer	NWGGGTGTGGCY	1	-0.007988	1	67	0.0185	1067.9	0.0243		Ascl1(bHLH)/NeuralTubes-Ascl1-ChIP-Seq(GSE55840)/Homer	NNVVCAGCTGBN	1	-0.1084	1	897	0.1492	6737.4	0.155
HIF-1a(bHLH)/MCF7-HIF1a-ChIP-Seq(GSE28352)/Homer	TACGTGCV	1	-0.006636	1	54	0.0149	893.1	0.0204		Nr5a2(NR)/Pancreas-LRH1-ChIP-Seq(GSE34295)/Homer	BTCAAGGTCA	1	-0.107	1	339	0.0564	2616.5	0.0602
Mef2d(MADS)/Retina-Mef2d-ChIP-Seq(GSE61391)/Homer	GCTATTTTTAGC	1	-0.005719	1	28	0.0077	522.2	0.0119		Mef2d(MADS)/Retina-Mef2d-ChIP-Seq(GSE61391)/Homer	GCTATTTTTAGC	1	-0.09946	1	98	0.0163	803.6	0.0185
DMRT1(DM)/Testis-DMRT1-ChIP-Seq(GSE64892)/Homer	TWGHWACAWTGTWDC	1	-0.004794	1	26	0.0072	497.5	0.0113		ZNF165(Zf)/WHIM12-ZNF165-ChIP-Seq(GSE65937)/Homer	AAGGKGRCGCAGGCA	1	-0.09214	1	65	0.0108	550.7	0.0127
Tgif2(Homeobox)/mES-Tgif2-ChIP-Seq(GSE55404)/Homer	TGTCANYT	1	-0.004068	1	851	0.235	11140.4	0.2539		NFkB-p65-Rel(RHD)/ThioMac-LPS-Expression(GSE23622)/Homer	GGAAATTCCC	1	-0.09203	1	24	0.004	223.2	0.0051
Hnf1(Homeobox)/Liver-Foxa2-Chip-Seq(GSE25694)/Homer	GGTTAAWCATTAA	1	-0.003859	1	9	0.0025	230.2	0.0052		Nkx2.5(Homeobox)/HL1-Nkx2.5.biotin-ChIP-Seq(GSE21529)/Homer	RRSCACTYAA	1	-0.09108	1	1375	0.2287	10259.6	0.236
ZNF136(Zf)/HEK293-ZNF136.GFP-ChIP-Seq(GSE58341)/Homer	YTKGATAHAGTATTCTWGGTNGGCA	1	-0.002978	1	16	0.0044	353.8	0.0081		PPARE(NR),DR1/3T3L1-Pparg-ChIP-Seq(GSE13511)/Homer	TGACCTTTGCCCCA	1	-0.07958	1	500	0.0832	3837.4	0.0883
Pax8(Paired,Homeobox)/Thyroid-Pax8-ChIP-Seq(GSE26938)/Homer	GTCATGCHTGRCTGS	1	-0.002685	1	95	0.0262	1501	0.0342		Nkx2.1(Homeobox)/LungAC-Nkx2.1-ChIP-Seq(GSE43252)/Homer	RSCACTYRAG	1	-0.07803	1	1789	0.2975	13300.5	0.306
Rfx5(HTH)/GM12878-Rfx5-ChIP-Seq(GSE31477)/Homer	SCCTAGCAACAG	1	-0.002354	1	74	0.0204	1215.5	0.0277		MyoG(bHLH)/C2C12-MyoG-ChIP-Seq(GSE36024)/Homer	AACAGCTG	1	-0.07755	1	535	0.089	4099.3	0.0943
MITF(bHLH)/MastCells-MITF-ChIP-Seq(GSE48085)/Homer	RTCATGTGAC	1	-0.00213	1	198	0.0547	2898.9	0.0661		Tbox:Smad(T-box,MAD)/ESCd5-Smad2_3-ChIP-Seq(GSE29422)/Homer	AGGTGHCAGACA	1	-0.06527	1	82	0.0136	695.2	0.016
Pitx1(Homeobox)/Chicken-Pitx1-ChIP-Seq(GSE38910)/Homer	TAATCCCN	1	-0.002056	1	1379	0.3808	17728.5	0.404		bZIP:IRF(bZIP,IRF)/Th17-BatF-ChIP-Seq(GSE39756)/Homer	NAGTTTCABTHTGACTNW	1	-0.06505	1	220	0.0366	1755	0.0404
FXR(NR),IR1/Liver-FXR-ChIP-Seq(Chong_et_al.)/Homer	AGGTCANTGACCTB	1	-0.001843	1	110	0.0304	1724.1	0.0393		FOXA1:AR(Forkhead,NR)/LNCAP-AR-ChIP-Seq(GSE27824)/Homer	AGTAAACAAAAAAGAACAND	1	-0.0628	1	30	0.005	281.9	0.0065
GATA(Zf),IR3/iTreg-Gata3-ChIP-Seq(GSE20898)/Homer	NNNNNBAGATAWYATCTVHN	1	-0.001822	1	18	0.005	397.5	0.0091		RBPJ:Ebox(?,bHLH)/Panc1-Rbpj1-ChIP-Seq(GSE47459)/Homer	GGGRAARRGRMCAGMTG	1	-0.03252	1	152	0.0253	1267.4	0.0292
CRE(bZIP)/Promoter/Homer	CSGTGACGTCAC	1	-0.000986	1	32	0.0088	633.7	0.0144		Eomes(T-box)/H9-Eomes-ChIP-Seq(GSE26097)/Homer	ATTAACACCT	1	-0.02814	1	1245	0.2071	9437.6	0.2171
JunD(bZIP)/K562-JunD-ChIP-Seq/Homer	ATGACGTCATCN	1	-0.000972	1	7	0.0019	219.8	0.005		Reverb(NR),DR2/RAW-Reverba.biotin-ChIP-Seq(GSE45914)/Homer	GTRGGTCASTGGGTCA	1	-0.0216	1	62	0.0103	570.3	0.0131
Max(bHLH)/K562-Max-ChIP-Seq(GSE31477)/Homer	RCCACGTGGYYN	1	-0.000916	1	133	0.0367	2071.3	0.0472		CRX(Homeobox)/Retina-Crx-ChIP-Seq(GSE20012)/Homer	GCTAATCC	1	-0.02079	1	1676	0.2787	12630.8	0.2906
YY1(Zf)/Promoter/Homer	CAAGATGGCGGC	1	-0.000829	1	15	0.0041	365.7	0.0083		GLI3(Zf)/Limb-GLI3-ChIP-Chip(GSE11077)/Homer	CGTGGGTGGTCC	1	-0.02011	1	45	0.0075	432.5	0.01
Usf2(bHLH)/C2C12-Usf2-ChIP-Seq(GSE36030)/Homer	GTCACGTGGT	1	-0.000829	1	66	0.0182	1141.3	0.026		RXR(NR),DR1/3T3L1-RXR-ChIP-Seq(GSE13511)/Homer	TAGGGCAAAGGTCA	1	-0.01549	1	589	0.098	4624.3	0.1064
NFAT(RHD)/Jurkat-NFATC1-ChIP-Seq(Jolma_et_al.)/Homer	ATTTTCCATT	1	-0.000608	1	196	0.0541	2942.9	0.0671		ZNF41(Zf)/HEK293-ZNF41.GFP-ChIP-Seq(GSE58341)/Homer	CCTCATGGTGYCYTWYTCCCTTGTG	1	-0.01144	1	10	0.0017	134.6	0.0031
HOXA9(Homeobox)/HSC-Hoxa9-ChIP-Seq(GSE33509)/Homer	GGCCATAAATCA	1	-0.000539	1	100	0.0276	1639.5	0.0374		NFkB-p50,p52(RHD)/Monocyte-p50-ChIP-Chip(Schreiber_et_al.)/Homer	GGGGGAATCCCC	1	-0.007714	1	57	0.0095	555.1	0.0128
Nkx2.2(Homeobox)/NPC-Nkx2.2-ChIP-Seq(GSE61673)/Homer	BTBRAGTGSN	1	-0.000433	1	733	0.2024	9879.5	0.2252		Tbet(T-box)/CD8-Tbet-ChIP-Seq(GSE33802)/Homer	AGGTGTGAAM	1	-0.00737	1	572	0.0951	4546	0.1046
p53(p53)/Saos-p53-ChIP-Seq(GSE15780)/Homer	RRCATGYCYRGRCATGYYYN	1	-0.000407	1	6	0.0017	214.7	0.0049		PU.1-IRF(ETS:IRF)/Bcell-PU.1-ChIP-Seq(GSE21512)/Homer	MGGAAGTGAAAC	1	-0.005417	1	759	0.1262	5970.8	0.1374
p53(p53)/Saos-p53-ChIP-Seq/Homer	RRCATGYCYRGRCATGYYYN	1	-0.000407	1	6	0.0017	214.7	0.0049		NFkB-p65(RHD)/GM12787-p65-ChIP-Seq(GSE19485)/Homer	WGGGGATTTCCC	1	-0.004913	1	260	0.0432	2186.3	0.0503
Meis1(Homeobox)/MastCells-Meis1-ChIP-Seq(GSE48085)/Homer	VGCTGWCAVB	1	-0.000267	1	431	0.119	6072.7	0.1384		Pax7(Paired,Homeobox),longest/Myoblast-Pax7-ChIP-Seq(GSE25064)/Homer	NTAATTDGCYAATTANNWWD	1	-0.0035	1	6	0.001	106.1	0.0024
Klf4(Zf)/mES-Klf4-ChIP-Seq(GSE11431)/Homer	GCCACACCCA	1	-0.000231	1	152	0.042	2395.7	0.0546		DMRT6(DM)/Testis-DMRT6-ChIP-Seq(GSE60440)/Homer	YDGHTACAWTGTADC	1	-0.002019	1	68	0.0113	679.6	0.0156
Tbx5(T-box)/HL1-Tbx5.biotin-ChIP-Seq(GSE21529)/Homer	AGGTGTCA	1	-0.000149	1	1143	0.3157	15089.4	0.3439		DMRT1(DM)/Testis-DMRT1-ChIP-Seq(GSE64892)/Homer	TWGHWACAWTGTWDC	1	-0.000886	1	88	0.0146	868	0.02
Srebp2(bHLH)/HepG2-Srebp2-ChIP-Seq(GSE31477)/Homer	CGGTCACSCCAC	1	-9.2e-05	1	36	0.0099	759.2	0.0173		PAX5(Paired,Homeobox)/GM12878-PAX5-ChIP-Seq(GSE32465)/Homer	GCAGCCAAGCRTGACH	1	-0.000386	1	158	0.0263	1467.9	0.0338
c-Myc(bHLH)/mES-cMyc-ChIP-Seq(GSE11431)/Homer	VVCCACGTGG	1	-6.4e-05	1	99	0.0273	1707.5	0.0389		Nkx2.2(Homeobox)/NPC-Nkx2.2-ChIP-Seq(GSE61673)/Homer	BTBRAGTGSN	1	-0.000195	1	1226	0.2039	9678.6	0.2227
Srebp1a(bHLH)/HepG2-Srebp1a-ChIP-Seq(GSE31477)/Homer	RTCACSCCAY	1	-3.4e-05	1	48	0.0133	973.4	0.0222		PRDM1(Zf)/Hela-PRDM1-ChIP-Seq(GSE31477)/Homer	ACTTTCACTTTC	1	-0.000154	1	258	0.0429	2301.6	0.0529
Erra(NR)/HepG2-Erra-ChIP-Seq(GSE31477)/Homer	CAAAGGTCAG	1	-3.4e-05	1	787	0.2173	10765.5	0.2453		Srebp2(bHLH)/HepG2-Srebp2-ChIP-Seq(GSE31477)/Homer	CGGTCACSCCAC	1	-2e-05	1	67	0.0111	764.6	0.0176
Reverb(NR),DR2/RAW-Reverba.biotin-ChIP-Seq(GSE45914)/Homer	GTRGGTCASTGGGTCA	1	-6e-06	1	26	0.0072	658.5	0.015		Erra(NR)/HepG2-Erra-ChIP-Seq(GSE31477)/Homer	CAAAGGTCAG	1	-8e-06	1	1202	0.1999	9677.7	0.2226
CRX(Homeobox)/Retina-Crx-ChIP-Seq(GSE20012)/Homer	GCTAATCC	1	-6e-06	1	746	0.206	10372.1	0.2364		Tbx5(T-box)/HL1-Tbx5.biotin-ChIP-Seq(GSE21529)/Homer	AGGTGTCA	1	-8e-06	1	1981	0.3295	15472.6	0.356
Tbet(T-box)/CD8-Tbet-ChIP-Seq(GSE33802)/Homer	AGGTGTGAAM	1	-5e-06	1	237	0.0655	3728.9	0.085		Ptf1a(bHLH)/Panc1-Ptf1a-ChIP-Seq(GSE47459)/Homer	ACAGCTGTTN	1	-5e-06	1	1562	0.2598	12399.9	0.2853
Gfi1b(Zf)/HPC7-Gfi1b-ChIP-Seq(GSE22178)/Homer	MAATCACTGC	1	-3e-06	1	191	0.0527	3127.3	0.0713		HEB(bHLH)/mES-Heb-ChIP-Seq(GSE53233)/Homer	VCAGCTGBNN	1	-2e-06	1	1161	0.1931	9452.5	0.2175
c-Jun-CRE(bZIP)/K562-cJun-ChIP-Seq(GSE31477)/Homer	ATGACGTCATCY	1	0	1	41	0.0113	1017.2	0.0232		Gfi1b(Zf)/HPC7-Gfi1b-ChIP-Seq(GSE22178)/Homer	MAATCACTGC	1	-1e-06	1	385	0.064	3479.9	0.0801
ZNF416(Zf)/HEK293-ZNF416.GFP-ChIP-Seq(GSE58341)/Homer	WDNCTGGGCA	1	0	1	543	0.15	8143.2	0.1856		ZNF416(Zf)/HEK293-ZNF416.GFP-ChIP-Seq(GSE58341)/Homer	WDNCTGGGCA	1	0	1	854	0.142	7191.3	0.1654
Atf2(bZIP)/3T3L1-Atf2-ChIP-Seq(GSE56872)/Homer	NRRTGACGTCAT	1	0	1	41	0.0113	1070.9	0.0244		LXRE(NR),DR4/RAW-LXRb.biotin-ChIP-Seq(GSE21512)/Homer	RGGTTACTANAGGTCA	1	0	1	62	0.0103	807.1	0.0186
Bapx1(Homeobox)/VertebralCol-Bapx1-ChIP-Seq(GSE36672)/Homer	TTRAGTGSYK	1	0	1	692	0.1911	10657.8	0.2429		Srebp1a(bHLH)/HepG2-Srebp1a-ChIP-Seq(GSE31477)/Homer	RTCACSCCAY	1	0	1	87	0.0145	1061.1	0.0244
GSC(Homeobox)/FrogEmbryos-GSC-ChIP-Seq(DRA000576)/Homer	RGGATTAR	1	0	1	364	0.1005	6292.9	0.1434		E2A(bHLH)/proBcell-E2A-ChIP-Seq(GSE21978)/Homer	DNRCAGCTGY	1	0	1	867	0.1442	7442.3	0.1712
Mef2a(MADS)/HL1-Mef2a.biotin-ChIP-Seq(GSE21529)/Homer	CYAAAAATAG	1	0	1	101	0.0279	2396.7	0.0546		Bapx1(Homeobox)/VertebralCol-Bapx1-ChIP-Seq(GSE36672)/Homer	TTRAGTGSYK	1	0	1	1396	0.2322	11482.1	0.2642
THRa(NR)/C17.2-THRa-ChIP-Seq(GSE38347)/Homer	GGTCANYTGAGGWCA	1	0	1	118	0.0326	2733.9	0.0623		THRa(NR)/C17.2-THRa-ChIP-Seq(GSE38347)/Homer	GGTCANYTGAGGWCA	1	0	1	241	0.0401	2474.2	0.0569
Atf1(bZIP)/K562-ATF1-ChIP-Seq(GSE31477)/Homer	GATGACGTCA	1	0	1	95	0.0262	2551.7	0.0582		E2A(bHLH),near_PU.1/Bcell-PU.1-ChIP-Seq(GSE21512)/Homer	NVCACCTGBN	1	0	1	861	0.1432	7527.7	0.1732
Atf7(bZIP)/3T3L1-Atf7-ChIP-Seq(GSE56872)/Homer	NGRTGACGTCAY	1	0	1	65	0.018	1908.4	0.0435		GSC(Homeobox)/FrogEmbryos-GSC-ChIP-Seq(DRA000576)/Homer	RGGATTAR	1	0	1	909	0.1512	7996.6	0.184
LXRE(NR),DR4/RAW-LXRb.biotin-ChIP-Seq(GSE21512)/Homer	RGGTTACTANAGGTCA	1	0	1	9	0.0025	747.5	0.017		Mef2b(MADS)/HEK293-Mef2b.V5-ChIP-Seq(GSE67450)/Homer	GCTATTTTTGGM	1	0	1	471	0.0783	4769.5	0.1097
Mef2b(MADS)/HEK293-Mef2b.V5-ChIP-Seq(GSE67450)/Homer	GCTATTTTTGGM	1	0	1	166	0.0458	3565.1	0.0812		Mef2a(MADS)/HL1-Mef2a.biotin-ChIP-Seq(GSE21529)/Homer	CYAAAAATAG	1	0	1	235	0.0391	3100.1	0.0713
Mef2c(MADS)/GM12878-Mef2c-ChIP-Seq(GSE32465)/Homer	DCYAAAAATAGM	1	0	1	68	0.0188	2445.5	0.0557		Mef2c(MADS)/GM12878-Mef2c-ChIP-Seq(GSE32465)/Homer	DCYAAAAATAGM	1	0	1	253	0.0421	3271.6	0.0753

## Sheet: denovo motif
Denovo motif statistics for ZBTB12-Flag ChIP data in hESCs								Denovo motif statistics for ZBTB12 ChIP data in HEK293 cells
">" + Consensus sequence (not actually used for anything, can be blank)	Motif name (should be unique if several motifs are in the same file)	Log odds detection threshold, used to determine bound vs. unbound sites (mandatory)	log P-value of enrichment	0 (A place holder for backward compatibility, used to describe "gapped" motifs in old version, turns out it wasn't very useful :)	Occurence Information separated by commas(T:#(%) - number of target sequences with motif, % of total of total targets; B:#(%) - number of background sequences with motif, % of total background; P:# - final enrichment p-value)	Motif statistics separated by commas(Tpos: average position of motif in target sequences (0 = start of sequences);Tstd: standard deviation of position in target sequences;Bpos: average position of motif in background sequences (0 = start of sequences);Bstd: standard deviation of position in background sequences;StrandBias: log ratio of + strand occurrences to - strand occurrences;Multiplicity: Th…		">" + Consensus sequence (not actually used for anything, can be blank)	Motif name (should be unique if several motifs are in the same file)	Log odds detection threshold, used to determine bound vs. unbound sites (mandatory)	log P-value of enrichment	0 (A place holder for backward compatibility, used to describe "gapped" motifs in old version, turns out it wasn't very useful :)	Occurence Information separated by commas(T:#(%) - number of target sequences with motif, % of total of total targets; B:#(%) - number of background sequences with motif, % of total background; P:# - final enrichment p-value)	Motif statistics separated by commas(Tpos: average position of motif in target sequences (0 = start of sequences);Tstd: standard deviation of position in target sequences;Bpos: average position of motif in background sequences (0 = start of sequences);Bstd: standard deviation of position in background sequences;StrandBias: log ratio of + strand occurrences to - strand occurrences;Multiplicity: Th…
>RYCTAGAACC	1-RYCTAGAACC	5.96653	-2020.59	0	T:2586.0(71.42%),B:9610.0(21.90%),P:1e-877	Tpos:100.6,Tstd:46.9,Bpos:101.0,Bstd:71.0,StrandBias:0.1,Multiplicity:1.54		>VGGTTCTAGA	1-VGGTTCTAGA	8.0245	-2829.53	0	T:1789.0(29.75%),B:1240.7(2.85%),P:1e-1228	Tpos:100.6,Tstd:51.3,Bpos:99.4,Bstd:69.3,StrandBias:-0.1,Multiplicity:1.16
0.353	0.201	0.281	0.165					0.354	0.205	0.276	0.165
0.192	0.383	0.097	0.328					0.14	0.042	0.577	0.241
0.137	0.555	0.158	0.15					0.017	0.01	0.969	0.004
0.123	0.179	0.216	0.481					0.066	0.081	0.053	0.8
0.698	0.001	0.3	0.001					0.007	0.004	0.02	0.969
0.001	0.001	0.997	0.001					0.003	0.993	0.001	0.003
0.997	0.001	0.001	0.001					0.001	0.125	0.006	0.868
0.894	0.015	0.051	0.04					0.939	0.01	0.041	0.01
0.001	0.993	0.001	0.005					0.009	0.007	0.981	0.003
0.106	0.775	0.027	0.092					0.701	0.054	0.213	0.032
>RAGGAACCCB	2-RAGGAACCCB	3.88846	-1711.66	0	T:1925.0(53.16%),B:5548.8(12.65%),P:1e-743	Tpos:99.6,Tstd:48.2,Bpos:100.8,Bstd:74.0,StrandBias:0.0,Multiplicity:1.10		>RVYCTRGAAC	2-RVYCTRGAAC	6.04471	-2004.22	0	T:3026.0(50.32%),B:6675.9(15.36%),P:1e-870	Tpos:98.6,Tstd:54.4,Bpos:99.4,Bstd:63.6,StrandBias:0.1,Multiplicity:1.27
0.471	0.029	0.499	0.001					0.343	0.095	0.46	0.102
0.409	0.213	0.229	0.149					0.356	0.248	0.371	0.025
0.162	0.084	0.753	0.001					0.104	0.395	0.028	0.472
0.001	0.001	0.997	0.001					0.085	0.681	0.066	0.168
0.997	0.001	0.001	0.001					0.143	0.173	0.058	0.626
0.997	0.001	0.001	0.001					0.52	0.001	0.478	0.001
0.001	0.997	0.001	0.001					0.001	0.001	0.992	0.006
0.001	0.997	0.001	0.001					0.857	0.06	0.037	0.046
0.001	0.619	0.001	0.379					0.746	0.07	0.118	0.066
0.15	0.248	0.317	0.286					0.048	0.837	0.006	0.109
>RRGTTCTAGA	3-RRGTTCTAGA	6.07315	-1080.92	0	T:2004.0(55.34%),B:8887.8(20.26%),P:1e-469	Tpos:100.8,Tstd:51.5,Bpos:99.2,Bstd:67.8,StrandBias:0.1,Multiplicity:1.20		>NNRGAACCYN	3-NNRGAACCYN	5.38037	-1109.68	0	T:2026.0(33.69%),B:4747.2(10.92%),P:1e-481	Tpos:101.1,Tstd:53.8,Bpos:100.2,Bstd:63.1,StrandBias:0.0,Multiplicity:1.17
0.3	0.136	0.428	0.137					0.24	0.264	0.253	0.243
0.338	0.111	0.396	0.154					0.191	0.29	0.218	0.301
0.128	0.001	0.87	0.001					0.488	0.079	0.412	0.021
0.244	0.213	0.113	0.43					0.027	0.023	0.915	0.035
0.128	0.088	0.14	0.644					0.64	0.154	0.024	0.182
0.001	0.997	0.001	0.001					0.556	0.085	0.197	0.162
0.001	0.295	0.011	0.693					0.152	0.569	0.019	0.26
0.699	0.001	0.187	0.113					0.176	0.625	0.16	0.039
0.001	0.007	0.991	0.001					0.182	0.371	0.073	0.374
0.58	0.219	0.1	0.101					0.239	0.232	0.289	0.239
>NRGWWCYHRN	4-NRGWWCYHRN	5.78377	-856.18	0	T:2341.0(64.65%),B:13698.3(31.22%),P:1e-371	Tpos:96.2,Tstd:53.5,Bpos:100.3,Bstd:67.8,StrandBias:0.1,Multiplicity:1.19		>GGCGCTAGAT	4-GGCGCTAGAT	4.92316	-602.996	0	T:1789.0(29.75%),B:5549.9(12.77%),P:1e-261	Tpos:98.7,Tstd:54.5,Bpos:100.3,Bstd:63.0,StrandBias:-0.0,Multiplicity:1.12
0.291	0.194	0.321	0.195					0.087	0.106	0.722	0.085
0.459	0.001	0.539	0.001					0.088	0.103	0.735	0.074
0.391	0.001	0.607	0.001					0.12	0.664	0.109	0.107
0.422	0.058	0.001	0.519					0.124	0.111	0.634	0.131
0.437	0.001	0.001	0.561					0.076	0.77	0.089	0.065
0.001	0.997	0.001	0.001					0.078	0.111	0.098	0.713
0.001	0.517	0.001	0.481					0.705	0.08	0.107	0.108
0.308	0.345	0.099	0.248					0.108	0.081	0.72	0.091
0.508	0.001	0.49	0.001					0.667	0.114	0.1	0.119
0.184	0.282	0.316	0.218					0.099	0.123	0.107	0.671
>TATGCAAATN	5-TATGCAAATN	7.15757	-338.062	0	T:487.0(13.45%),B:1457.2(3.32%),P:1e-146	Tpos:103.0,Tstd:57.1,Bpos:96.7,Bstd:63.2,StrandBias:0.1,Multiplicity:1.17		>TCTAGDHCRC	5-TCTAGDHCRC	7.64284	-516.795	0	T:466.0(7.75%),B:491.8(1.13%),P:1e-224	Tpos:90.3,Tstd:57.1,Bpos:104.2,Bstd:61.8,StrandBias:0.5,Multiplicity:1.09
0.202	0.201	0.125	0.471					0.054	0.369	0.046	0.531
0.745	0.001	0.001	0.253					0.049	0.628	0.271	0.052
0.001	0.001	0.001	0.997					0.056	0.06	0.04	0.844
0.001	0.001	0.718	0.28					0.83	0.057	0.041	0.072
0.001	0.598	0.001	0.4					0.063	0.111	0.794	0.032
0.654	0.001	0.019	0.326					0.368	0.035	0.249	0.349
0.67	0.022	0.12	0.188					0.271	0.35	0.048	0.331
0.866	0.004	0.08	0.05					0.027	0.845	0.049	0.079
0.144	0.1	0.113	0.643					0.408	0.247	0.31	0.035
0.216	0.223	0.311	0.25					0.217	0.607	0.148	0.028
>TGCATNACAA	6-TGCATNACAA	5.68145	-263.874	0	T:657.0(18.14%),B:2983.2(6.80%),P:1e-114	Tpos:99.6,Tstd:56.4,Bpos:98.7,Bstd:64.7,StrandBias:0.0,Multiplicity:1.18		>CTTCTGGAAT	6-CTTCTGGAAT	9.36917	-91.4361	0	T:156.0(2.59%),B:313.6(0.72%),P:1e-39	Tpos:107.4,Tstd:59.6,Bpos:96.9,Bstd:66.0,StrandBias:0.4,Multiplicity:1.11
0.264	0.024	0.084	0.628					0.021	0.691	0.287	0.001
0.147	0.224	0.589	0.04					0.001	0.001	0.017	0.981
0.281	0.644	0.021	0.054					0.001	0.001	0.015	0.983
0.656	0.111	0.036	0.197					0.001	0.997	0.001	0.001
0.236	0.043	0.168	0.553					0.05	0.184	0.001	0.765
0.274	0.164	0.267	0.295					0.102	0.018	0.859	0.021
0.447	0.15	0.132	0.272					0.035	0.001	0.963	0.001
0.118	0.423	0.27	0.19					0.997	0.001	0.001	0.001
0.597	0.144	0.024	0.235					0.89	0.035	0.033	0.042
0.742	0.101	0.113	0.044					0.001	0.012	0.001	0.986
>GGTGCTAGAC	7-GGTGCTAGAC	10.1266	-134.706	0	T:80.0(2.21%),B:75.5(0.17%),P:1e-58	Tpos:99.0,Tstd:46.2,Bpos:108.9,Bstd:63.0,StrandBias:0.5,Multiplicity:1.01		>TCCGATTGGC	7-TCCGATTGGC	6.61432	-69.8193	0	T:517.0(8.60%),B:2187.7(5.03%),P:1e-30	Tpos:100.2,Tstd:56.0,Bpos:96.4,Bstd:59.3,StrandBias:0.1,Multiplicity:1.15
0.055	0.001	0.943	0.001					0.109	0.251	0.119	0.521
0.001	0.001	0.997	0.001					0.081	0.704	0.151	0.064
0.001	0.001	0.001	0.997					0.062	0.509	0.092	0.337
0.044	0.025	0.93	0.001					0.036	0.212	0.506	0.246
0.001	0.997	0.001	0.001					0.804	0.01	0.042	0.144
0.001	0.068	0.001	0.93					0.009	0.195	0.021	0.775
0.997	0.001	0.001	0.001					0.089	0.065	0.085	0.761
0.001	0.001	0.997	0.001					0.027	0.006	0.951	0.016
0.799	0.001	0.178	0.022					0.024	0.105	0.843	0.028
0.036	0.785	0.112	0.067					0.009	0.683	0.141	0.167
>RDGGCCTAGA	8-RDGGCCTAGA	8.46694	-100.734	0	T:315.0(8.70%),B:1586.5(3.62%),P:1e-43	Tpos:97.3,Tstd:51.3,Bpos:100.8,Bstd:65.4,StrandBias:0.1,Multiplicity:1.05		>GTGAGTCATA	8-GTGAGTCATA	6.55861	-53.7808	0	T:178.0(2.96%),B:547.8(1.26%),P:1e-23	Tpos:102.6,Tstd:51.8,Bpos:103.4,Bstd:60.4,StrandBias:0.0,Multiplicity:1.05
0.438	0.198	0.362	0.001					0.181	0.172	0.492	0.155
0.213	0.142	0.314	0.331					0.128	0.152	0.091	0.629
0.364	0.102	0.533	0.001					0.124	0.109	0.646	0.121
0.1	0.001	0.89	0.009					0.59	0.158	0.112	0.14
0.001	0.87	0.001	0.128					0.121	0.144	0.557	0.178
0.001	0.997	0.001	0.001					0.07	0.07	0.12	0.74
0.001	0.001	0.001	0.997					0.063	0.707	0.124	0.106
0.608	0.001	0.215	0.176					0.613	0.097	0.125	0.165
0.001	0.001	0.997	0.001					0.107	0.123	0.182	0.588
0.817	0.02	0.162	0.001					0.434	0.187	0.21	0.169
>GGTTCTTTTG	9-GGTTCTTTTG	7.01177	-80.9481	0	T:372.0(10.27%),B:2245.8(5.12%),P:1e-35	Tpos:98.1,Tstd:57.1,Bpos:99.5,Bstd:65.1,StrandBias:-0.1,Multiplicity:1.03		>AGATATTTAC	9-AGATATTTAC	8.87076	-43.2007	0	T:46.0(0.77%),B:61.5(0.14%),P:1e-18	Tpos:85.8,Tstd:48.7,Bpos:112.0,Bstd:54.8,StrandBias:0.1,Multiplicity:1.00
0.133	0.094	0.7	0.073					0.997	0.001	0.001	0.001
0.068	0.051	0.825	0.056					0.001	0.001	0.997	0.001
0.077	0.101	0.017	0.805					0.961	0.037	0.001	0.001
0.082	0.069	0.109	0.74					0.001	0.001	0.001	0.997
0.058	0.846	0.051	0.045					0.997	0.001	0.001	0.001
0.07	0.1	0.045	0.785					0.001	0.001	0.001	0.997
0.037	0.044	0.072	0.847					0.001	0.001	0.001	0.997
0.06	0.071	0.035	0.834					0.001	0.001	0.001	0.997
0.06	0.048	0.019	0.873					0.81	0.188	0.001	0.001
0.058	0.117	0.824	0.001					0.001	0.997	0.001	0.001
>SGVTTHACAA	10-SGVTTHACAA	6.21588	-68.2968	0	T:200.0(5.52%),B:970.7(2.21%),P:1e-29	Tpos:96.9,Tstd:55.7,Bpos:100.7,Bstd:64.8,StrandBias:-0.0,Multiplicity:1.03		>ASATCGYAAA	10-ASATCGYAAA	6.92515	-42.9284	0	T:79.0(1.31%),B:171.7(0.40%),P:1e-18	Tpos:102.1,Tstd:56.2,Bpos:102.9,Bstd:56.2,StrandBias:0.5,Multiplicity:1.04
0.241	0.403	0.307	0.049					0.424	0.206	0.202	0.168
0.291	0.107	0.467	0.135					0.032	0.438	0.492	0.037
0.405	0.325	0.269	0.001					0.49	0.305	0.039	0.166
0.001	0.224	0.233	0.542					0.242	0.191	0.018	0.549
0.001	0.214	0.001	0.784					0.028	0.904	0.017	0.051
0.298	0.338	0.003	0.361					0.379	0.01	0.536	0.075
0.545	0.065	0.389	0.001					0.007	0.501	0.104	0.388
0.004	0.728	0.267	0.001					0.697	0.126	0.159	0.018
0.744	0.088	0.001	0.167					0.51	0.2	0.225	0.065
0.466	0.238	0.004	0.292					0.574	0.141	0.272	0.013
>GGGGGAGGGG	11-GGGGGAGGGG	9.69769	-60.1809	0	T:319.0(8.81%),B:2033.1(4.63%),P:1e-26	Tpos:98.6,Tstd:52.5,Bpos:97.8,Bstd:73.6,StrandBias:0.0,Multiplicity:1.20		>NKGTTVTCTG	11-NKGTTVTCTG	6.20972	-39.2217	0	T:1271.0(21.14%),B:7344.2(16.90%),P:1e-17	Tpos:101.4,Tstd:54.7,Bpos:100.7,Bstd:60.2,StrandBias:0.0,Multiplicity:1.13
0.001	0.001	0.932	0.066					0.196	0.273	0.261	0.27
0.001	0.062	0.936	0.001					0.108	0.192	0.347	0.353
0.001	0.001	0.997	0.001					0.122	0.062	0.558	0.258
0.001	0.001	0.997	0.001					0.201	0.287	0.014	0.498
0.001	0.001	0.997	0.001					0.266	0.001	0.182	0.551
0.997	0.001	0.001	0.001					0.302	0.33	0.248	0.119
0.051	0.001	0.84	0.108					0.001	0.001	0.057	0.941
0.001	0.001	0.972	0.026					0.001	0.628	0.37	0.001
0.001	0.001	0.948	0.05					0.001	0.001	0.001	0.997
0.001	0.091	0.87	0.038					0.001	0.001	0.753	0.245
>ATTCTAGTCA	12-ATTCTAGTCA	10.2962	-53.2737	0	T:16.0(0.44%),B:3.8(0.01%),P:1e-23	Tpos:99.9,Tstd:33.3,Bpos:94.6,Bstd:53.0,StrandBias:0.4,Multiplicity:1.00		>GAAGCATTCT	12-GAAGCATTCT	10.2962	-36.4145	0	T:27.0(0.45%),B:23.2(0.05%),P:1e-15	Tpos:120.8,Tstd:56.9,Bpos:123.6,Bstd:43.2,StrandBias:-1.2,Multiplicity:1.07
0.7	0.1	0.1	0.1					0.1	0.1	0.7	0.1
0.1	0.1	0.1	0.7					0.7	0.1	0.1	0.1
0.1	0.1	0.1	0.7					0.7	0.1	0.1	0.1
0.1	0.7	0.1	0.1					0.1	0.1	0.7	0.1
0.1	0.1	0.1	0.7					0.1	0.7	0.1	0.1
0.7	0.1	0.1	0.1					0.7	0.1	0.1	0.1
0.1	0.1	0.7	0.1					0.1	0.1	0.1	0.7
0.1	0.1	0.1	0.7					0.1	0.1	0.1	0.7
0.1	0.7	0.1	0.1					0.1	0.7	0.1	0.1
0.7	0.1	0.1	0.1					0.1	0.1	0.1	0.7
>CTAATCCTAG	13-CTAATCCTAG	10.2962	-53.2737	0	T:16.0(0.44%),B:4.0(0.01%),P:1e-23	Tpos:103.2,Tstd:56.2,Bpos:76.1,Bstd:71.5,StrandBias:0.0,Multiplicity:1.00		>AGGGGGCGGG	13-AGGGGGCGGG	9.68696	-35.125	0	T:175.0(2.91%),B:648.6(1.49%),P:1e-15	Tpos:99.9,Tstd:57.6,Bpos:98.2,Bstd:62.1,StrandBias:-0.3,Multiplicity:1.10
0.1	0.7	0.1	0.1					0.878	0.025	0.024	0.073
0.1	0.1	0.1	0.7					0.05	0.02	0.827	0.103
0.7	0.1	0.1	0.1					0.067	0.001	0.887	0.045
0.7	0.1	0.1	0.1					0.147	0.001	0.851	0.001
0.1	0.1	0.1	0.7					0.001	0.001	0.958	0.04
0.1	0.7	0.1	0.1					0.02	0.001	0.978	0.001
0.1	0.7	0.1	0.1					0.001	0.972	0.026	0.001
0.1	0.1	0.1	0.7					0.047	0.013	0.939	0.001
0.7	0.1	0.1	0.1					0.019	0.041	0.918	0.022
0.1	0.1	0.7	0.1					0.043	0.015	0.855	0.087
>TTCCGGAATG	14-TTCCGGAATG	7.44152	-50.893	0	T:152.0(4.20%),B:747.7(1.70%),P:1e-22	Tpos:98.1,Tstd:53.7,Bpos:105.3,Bstd:68.9,StrandBias:0.1,Multiplicity:1.03		>CAGWKTTGAA	14-CAGWKTTGAA	7.80959	-34.9578	0	T:44.0(0.73%),B:70.5(0.16%),P:1e-15	Tpos:91.6,Tstd:51.2,Bpos:107.9,Bstd:55.1,StrandBias:-0.9,Multiplicity:1.21
0.101	0.067	0.085	0.747					0.127	0.463	0.286	0.124
0.048	0.064	0.049	0.839					0.751	0.162	0.032	0.055
0.07	0.815	0.039	0.076					0.012	0.174	0.807	0.007
0.137	0.701	0.051	0.111					0.37	0.012	0.192	0.426
0.056	0.05	0.822	0.072					0.009	0.213	0.401	0.377
0.04	0.041	0.85	0.069					0.266	0.141	0.129	0.465
0.847	0.05	0.059	0.044					0.002	0.35	0.12	0.528
0.741	0.068	0.064	0.127					0.317	0.176	0.483	0.024
0.071	0.039	0.053	0.837					0.662	0.068	0.03	0.24
0.023	0.095	0.805	0.077					0.719	0.254	0.019	0.008
>AGTTAATCTC	15-AGTTAATCTC	10.2962	-48.7481	0	T:16.0(0.44%),B:4.0(0.01%),P:1e-21	Tpos:115.6,Tstd:29.3,Bpos:139.3,Bstd:68.7,StrandBias:0.5,Multiplicity:1.06		>GGCCTATGGT	15-GGCCTATGGT	10.7842	-33.1357	0	T:22.0(0.37%),B:16.9(0.04%),P:1e-14	Tpos:101.3,Tstd:58.5,Bpos:107.5,Bstd:60.3,StrandBias:0.1,Multiplicity:1.00
0.7	0.1	0.1	0.1					0.001	0.001	0.997	0.001
0.1	0.1	0.7	0.1					0.001	0.136	0.862	0.001
0.1	0.1	0.1	0.7					0.001	0.997	0.001	0.001
0.1	0.1	0.1	0.7					0.001	0.997	0.001	0.001
0.7	0.1	0.1	0.1					0.001	0.001	0.058	0.94
0.7	0.1	0.1	0.1					0.997	0.001	0.001	0.001
0.1	0.1	0.1	0.7					0.001	0.001	0.001	0.997
0.1	0.7	0.1	0.1					0.001	0.058	0.94	0.001
0.1	0.1	0.1	0.7					0.001	0.001	0.997	0.001
0.1	0.7	0.1	0.1					0.001	0.001	0.001	0.997
>GTYAAGWTAA	16-GTYAAGWTAA	8.43211	-43.1403	0	T:45.0(1.24%),B:98.4(0.22%),P:1e-18	Tpos:103.3,Tstd:52.0,Bpos:99.1,Bstd:71.5,StrandBias:0.3,Multiplicity:1.02		>AATGGAATGG	16-AATGGAATGG	7.99185	-29.8322	0	T:176.0(2.93%),B:695.1(1.60%),P:1e-12	Tpos:97.9,Tstd:57.1,Bpos:104.1,Bstd:63.7,StrandBias:0.7,Multiplicity:1.40
0.216	0.001	0.713	0.07					0.8	0.019	0.001	0.18
0.033	0.086	0.035	0.846					0.818	0.136	0.001	0.045
0.079	0.475	0.035	0.412					0.001	0.001	0.001	0.997
0.695	0.001	0.269	0.035					0.063	0.13	0.653	0.154
0.541	0.387	0.071	0.001					0.001	0.001	0.912	0.086
0.07	0.071	0.823	0.036					0.949	0.049	0.001	0.001
0.418	0.216	0.071	0.294					0.579	0.291	0.057	0.073
0.069	0.288	0.001	0.642					0.077	0.001	0.001	0.921
0.979	0.001	0.019	0.001					0.093	0.356	0.514	0.037
0.687	0.277	0.035	0.001					0.036	0.037	0.803	0.124
>ATAGATGACA	17-ATAGATGACA	12.3792	-42.4912	0	T:18.0(0.50%),B:9.1(0.02%),P:1e-18	Tpos:111.8,Tstd:43.5,Bpos:99.8,Bstd:41.9,StrandBias:-0.7,Multiplicity:1.00		>CAGAACCAGN	17-CAGAACCAGN	9.52678	-25.8988	0	T:158.0(2.63%),B:633.4(1.46%),P:1e-11	Tpos:96.3,Tstd:53.3,Bpos:100.7,Bstd:61.7,StrandBias:-0.2,Multiplicity:1.22
0.997	0.001	0.001	0.001					0.034	0.663	0.169	0.134
0.001	0.001	0.001	0.997					0.939	0.001	0.059	0.001
0.997	0.001	0.001	0.001					0.001	0.001	0.777	0.221
0.001	0.001	0.997	0.001					0.932	0.001	0.001	0.066
0.997	0.001	0.001	0.001					0.466	0.235	0.12	0.179
0.001	0.001	0.001	0.997					0.001	0.997	0.001	0.001
0.001	0.001	0.997	0.001					0.001	0.997	0.001	0.001
0.765	0.001	0.233	0.001					0.997	0.001	0.001	0.001
0.001	0.997	0.001	0.001					0.001	0.104	0.887	0.008
0.997	0.001	0.001	0.001					0.231	0.299	0.192	0.278
>CAGACCTTTA	18-CAGACCTTTA	12.9443	-39.0644	0	T:19.0(0.52%),B:13.2(0.03%),P:1e-16	Tpos:101.4,Tstd:27.2,Bpos:126.3,Bstd:55.3,StrandBias:0.2,Multiplicity:1.00		>CAAGGTATGT	18-CAAGGTATGT	11.2589	-24.8154	0	T:14.0(0.23%),B:8.3(0.02%),P:1e-10	Tpos:109.1,Tstd:50.2,Bpos:81.7,Bstd:57.4,StrandBias:-0.4,Multiplicity:1.00
0.001	0.997	0.001	0.001					0.001	0.997	0.001	0.001
0.997	0.001	0.001	0.001					0.922	0.001	0.076	0.001
0.001	0.001	0.997	0.001					0.997	0.001	0.001	0.001
0.997	0.001	0.001	0.001					0.001	0.001	0.997	0.001
0.001	0.588	0.001	0.41					0.001	0.001	0.997	0.001
0.001	0.997	0.001	0.001					0.001	0.001	0.001	0.997
0.001	0.001	0.001	0.997					0.997	0.001	0.001	0.001
0.001	0.001	0.001	0.997					0.001	0.001	0.001	0.997
0.001	0.001	0.001	0.997					0.001	0.001	0.997	0.001
0.997	0.001	0.001	0.001					0.001	0.001	0.001	0.997
>TAAGATGTTT	19-TAAGATGTTT	10.2962	-34.7723	0	T:15.0(0.41%),B:8.7(0.02%),P:1e-15	Tpos:122.1,Tstd:45.6,Bpos:123.1,Bstd:32.3,StrandBias:-0.2,Multiplicity:1.00		>CGATYTYTTC	19-CGATYTYTTC	11.1868	-21.9476	0	T:14.0(0.23%),B:10.8(0.02%),P:1e-9	Tpos:110.1,Tstd:55.6,Bpos:103.6,Bstd:59.1,StrandBias:-0.9,Multiplicity:1.43
0.1	0.1	0.1	0.7					0.001	0.997	0.001	0.001
0.7	0.1	0.1	0.1					0.001	0.001	0.956	0.042
0.7	0.1	0.1	0.1					0.997	0.001	0.001	0.001
0.1	0.1	0.7	0.1					0.042	0.001	0.001	0.956
0.7	0.1	0.1	0.1					0.086	0.433	0.072	0.408
0.1	0.1	0.1	0.7					0.086	0.043	0.129	0.742
0.1	0.1	0.7	0.1					0.043	0.523	0.001	0.433
0.1	0.1	0.1	0.7					0.043	0.043	0.088	0.826
0.1	0.1	0.1	0.7					0.086	0.129	0.001	0.784
0.1	0.1	0.1	0.7					0.086	0.841	0.001	0.072
>AGGTTCTTTT	20-AGGTTCTTTT	10.2962	-32.9633	0	T:21.0(0.58%),B:24.7(0.06%),P:1e-14	Tpos:86.3,Tstd:52.0,Bpos:159.8,Bstd:11.6,StrandBias:0.9,Multiplicity:1.00		>ATGGAATGGA	20-ATGGAATGGA	10.5117	-20.8215	0	T:20.0(0.33%),B:25.2(0.06%),P:1e-9	Tpos:101.0,Tstd:56.0,Bpos:107.7,Bstd:75.8,StrandBias:2.8,Multiplicity:10.40
0.7	0.1	0.1	0.1					0.997	0.001	0.001	0.001
0.1	0.1	0.7	0.1					0.001	0.036	0.001	0.962
0.1	0.1	0.7	0.1					0.001	0.001	0.997	0.001
0.1	0.1	0.1	0.7					0.001	0.001	0.997	0.001
0.1	0.1	0.1	0.7					0.997	0.001	0.001	0.001
0.1	0.7	0.1	0.1					0.997	0.001	0.001	0.001
0.1	0.1	0.1	0.7					0.001	0.001	0.001	0.997
0.1	0.1	0.1	0.7					0.001	0.001	0.997	0.001
0.1	0.1	0.1	0.7					0.001	0.001	0.997	0.001
0.1	0.1	0.1	0.7					0.997	0.001	0.001	0.001
>GTTYCTTTAC	21-GTTYCTTTAC	11.0128	-32.778	0	T:27.0(0.75%),B:45.8(0.10%),P:1e-14	Tpos:117.4,Tstd:69.0,Bpos:108.2,Bstd:55.2,StrandBias:-0.9,Multiplicity:1.00		>AGGAGCTGAT	21-AGGAGCTGAT	10.225	-15.3325	0	T:32.0(0.53%),B:80.5(0.19%),P:1e-6	Tpos:106.2,Tstd:56.7,Bpos:95.4,Bstd:60.1,StrandBias:0.0,Multiplicity:1.43
0.114	0.001	0.884	0.001					0.997	0.001	0.001	0.001
0.375	0.084	0.001	0.54					0.001	0.001	0.908	0.09
0.001	0.001	0.083	0.915					0.001	0.001	0.997	0.001
0.001	0.37	0.238	0.391					0.964	0.034	0.001	0.001
0.001	0.997	0.001	0.001					0.098	0.001	0.9	0.001
0.001	0.001	0.001	0.997					0.001	0.997	0.001	0.001
0.165	0.001	0.001	0.833					0.001	0.001	0.001	0.997
0.114	0.004	0.001	0.881					0.034	0.001	0.964	0.001
0.997	0.001	0.001	0.001					0.997	0.001	0.001	0.001
0.001	0.765	0.001	0.233					0.001	0.001	0.001	0.997
>GTCGTGCAGC	22-GTCGTGCAGC	10.2962	-29.1735	0	T:9.0(0.25%),B:3.0(0.01%),P:1e-12	Tpos:99.0,Tstd:53.8,Bpos:61.5,Bstd:58.4,StrandBias:-1.1,Multiplicity:1.78		>TACATACACG	22-TACATACACG	10.3872	-14.5277	0	T:6.0(0.10%),B:2.6(0.01%),P:1e-6	Tpos:92.6,Tstd:53.4,Bpos:91.4,Bstd:22.0,StrandBias:0.0,Multiplicity:3.00
0.1	0.1	0.7	0.1					0.001	0.001	0.001	0.997
0.1	0.1	0.1	0.7					0.997	0.001	0.001	0.001
0.1	0.7	0.1	0.1					0.001	0.964	0.034	0.001
0.1	0.1	0.7	0.1					0.964	0.001	0.034	0.001
0.1	0.1	0.1	0.7					0.001	0.001	0.001	0.997
0.1	0.1	0.7	0.1					0.964	0.034	0.001	0.001
0.1	0.7	0.1	0.1					0.001	0.997	0.001	0.001
0.7	0.1	0.1	0.1					0.997	0.001	0.001	0.001
0.1	0.1	0.7	0.1					0.001	0.997	0.001	0.001
0.1	0.7	0.1	0.1					0.001	0.001	0.997	0.001
>TCTAAGGGCA	23-TCTAAGGGCA	10.2962	-22.6501	0	T:13.0(0.36%),B:13.1(0.03%),P:1e-9	Tpos:104.2,Tstd:47.5,Bpos:92.3,Bstd:63.9,StrandBias:-0.7,Multiplicity:1.00		>GAATACGTCT	23-GAATACGTCT	10.5279	-14.5277	0	T:6.0(0.10%),B:2.8(0.01%),P:1e-6	Tpos:95.6,Tstd:60.3,Bpos:98.6,Bstd:30.3,StrandBias:0.2,Multiplicity:3.40
0.1	0.1	0.1	0.7					0.001	0.001	0.997	0.001
0.1	0.7	0.1	0.1					0.997	0.001	0.001	0.001
0.1	0.1	0.1	0.7					0.96	0.038	0.001	0.001
0.7	0.1	0.1	0.1					0.001	0.001	0.001	0.997
0.7	0.1	0.1	0.1					0.997	0.001	0.001	0.001
0.1	0.1	0.7	0.1					0.001	0.997	0.001	0.001
0.1	0.1	0.7	0.1					0.001	0.001	0.997	0.001
0.1	0.1	0.7	0.1					0.001	0.001	0.001	0.997
0.1	0.7	0.1	0.1					0.038	0.96	0.001	0.001
0.7	0.1	0.1	0.1					0.001	0.001	0.001	0.997
>CTTGCAAAGA	24-CTTGCAAAGA	10.2962	-19.4091	0	T:11.0(0.30%),B:11.3(0.03%),P:1e-8	Tpos:110.9,Tstd:45.0,Bpos:118.3,Bstd:53.0,StrandBias:0.2,Multiplicity:1.36		>TACCACATGG	24-TACCACATGG	11.0615	-7.31318	0	T:11.0(0.18%),B:24.9(0.06%),P:1e-3	Tpos:95.5,Tstd:49.6,Bpos:102.2,Bstd:53.8,StrandBias:0.3,Multiplicity:2.00
0.1	0.7	0.1	0.1					0.001	0.001	0.001	0.997
0.1	0.1	0.1	0.7					0.997	0.001	0.001	0.001
0.1	0.1	0.1	0.7					0.001	0.997	0.001	0.001
0.1	0.1	0.7	0.1					0.001	0.824	0.001	0.174
0.1	0.7	0.1	0.1					0.597	0.001	0.401	0.001
0.7	0.1	0.1	0.1					0.001	0.597	0.001	0.401
0.7	0.1	0.1	0.1					0.997	0.001	0.001	0.001
0.7	0.1	0.1	0.1					0.001	0.001	0.001	0.997
0.1	0.1	0.7	0.1					0.001	0.001	0.997	0.001
0.7	0.1	0.1	0.1					0.001	0.001	0.997	0.001
>GGGGTACCGC	25-GGGGTACCGC	6.92815	-11.5638	0	T:8.0(0.22%),B:13.0(0.03%),P:1e-5	Tpos:78.5,Tstd:53.4,Bpos:113.1,Bstd:53.9,StrandBias:2.7,Multiplicity:2.50		>TAGGGTTAGG	25-TAGGGTTAGG	10.2962	-3.66806	0	T:6.0(0.10%),B:16.6(0.04%),P:1e-1	Tpos:99.5,Tstd:56.4,Bpos:114.2,Bstd:89.8,StrandBias:-0.8,Multiplicity:12.80
0.052	0.001	0.946	0.001					0.1	0.1	0.1	0.7
0.001	0.001	0.997	0.001					0.7	0.1	0.1	0.1
0.001	0.001	0.997	0.001					0.1	0.1	0.7	0.1
0.001	0.001	0.997	0.001					0.1	0.1	0.7	0.1
0.001	0.001	0.001	0.997					0.1	0.1	0.7	0.1
0.997	0.001	0.001	0.001					0.1	0.1	0.1	0.7
0.001	0.997	0.001	0.001					0.1	0.1	0.1	0.7
0.001	0.997	0.001	0.001					0.7	0.1	0.1	0.1
0.001	0.001	0.997	0.001					0.1	0.1	0.7	0.1
0.001	0.997	0.001	0.001					0.1	0.1	0.7	0.1
>SNNNNGGGTTCY	1-SNNNNGGGTTCY	6.49933	-2002.59	0	T:2123.0(58.63%),B:5969.6(13.60%),P:1e-869	Tpos:100.0,Tstd:47.0,Bpos:102.6,Bstd:70.7,StrandBias:0.0,Multiplicity:1.27		>GTTCTAGAACCN	1-GTTCTAGAACCN	7.38456	-2300.4	0	T:1574.0(26.18%),B:1218.9(2.80%),P:1e-999	Tpos:100.4,Tstd:51.1,Bpos:97.3,Bstd:65.2,StrandBias:0.1,Multiplicity:1.18
0.19	0.283	0.342	0.185					0.26	0.102	0.564	0.074
0.236	0.245	0.306	0.213					0.253	0.12	0.17	0.457
0.191	0.315	0.285	0.21					0.057	0.231	0.062	0.65
0.246	0.309	0.224	0.221					0.008	0.967	0.009	0.016
0.297	0.243	0.29	0.17					0.015	0.126	0.005	0.854
0.335	0.001	0.663	0.001					0.835	0.005	0.156	0.004
0.001	0.001	0.997	0.001					0.007	0.004	0.984	0.005
0.001	0.001	0.997	0.001					0.719	0.069	0.172	0.04
0.032	0.001	0.008	0.959					0.461	0.164	0.134	0.241
0.059	0.001	0.036	0.904					0.063	0.619	0.092	0.226
0.001	0.997	0.001	0.001					0.252	0.436	0.123	0.189
0.001	0.501	0.024	0.474					0.193	0.31	0.189	0.308
>GDTCTAGAACCY	2-GDTCTAGAACCY	7.0519	-1517.3	0	T:1514.0(41.81%),B:3578.3(8.16%),P:1e-658	Tpos:101.6,Tstd:45.6,Bpos:101.4,Bstd:68.5,StrandBias:0.1,Multiplicity:1.31		>RCCTRGAACCYN	2-RCCTRGAACCYN	7.01674	-2114.83	0	T:2416.0(40.18%),B:3903.9(8.98%),P:1e-918	Tpos:98.6,Tstd:52.8,Bpos:99.4,Bstd:63.4,StrandBias:0.1,Multiplicity:1.20
0.341	0.102	0.493	0.065					0.39	0.208	0.397	0.005
0.343	0.182	0.235	0.24					0.156	0.507	0.072	0.265
0.098	0.271	0.093	0.538					0.103	0.683	0.03	0.184
0.01	0.908	0.036	0.046					0.112	0.189	0.044	0.655
0.092	0.164	0.037	0.707					0.542	0.001	0.456	0.001
0.639	0.004	0.356	0.001					0.001	0.001	0.997	0.001
0.001	0.001	0.997	0.001					0.966	0.032	0.001	0.001
0.852	0.108	0.018	0.022					0.821	0.028	0.111	0.04
0.677	0.037	0.16	0.126					0.001	0.997	0.001	0.001
0.001	0.946	0.01	0.043					0.232	0.583	0.036	0.149
0.198	0.561	0.031	0.21					0.184	0.355	0.135	0.326
0.167	0.352	0.197	0.284					0.22	0.233	0.294	0.253
>NNGTTCTAGANN	3-NNGTTCTAGANN	5.10593	-946.724	0	T:2311.0(63.82%),B:12703.0(28.95%),P:1e-411	Tpos:100.3,Tstd:51.6,Bpos:100.3,Bstd:66.9,StrandBias:0.0,Multiplicity:1.23		>NDGTTCTABGNN	3-NDGTTCTABGNN	5.28995	-1103.17	0	T:3640.0(60.54%),B:13534.2(31.14%),P:1e-479	Tpos:101.3,Tstd:53.7,Bpos:100.6,Bstd:62.9,StrandBias:0.1,Multiplicity:1.27
0.225	0.264	0.273	0.238					0.284	0.248	0.29	0.179
0.287	0.166	0.301	0.247					0.262	0.136	0.279	0.323
0.152	0.15	0.575	0.123					0.098	0.061	0.728	0.113
0.159	0.112	0.177	0.552					0.089	0.128	0.026	0.757
0.071	0.185	0.177	0.567					0.001	0.021	0.019	0.959
0.01	0.945	0.019	0.026					0.017	0.934	0.013	0.036
0.026	0.271	0.049	0.654					0.012	0.202	0.007	0.779
0.485	0.1	0.229	0.186					0.481	0.295	0.155	0.068
0.029	0.103	0.849	0.019					0.039	0.389	0.322	0.25
0.492	0.162	0.212	0.134					0.278	0.073	0.434	0.215
0.188	0.237	0.319	0.255					0.261	0.235	0.317	0.187
0.205	0.285	0.243	0.266					0.255	0.247	0.226	0.272
>TTGWYATGCAAA	4-TTGWYATGCAAA	8.06325	-478.174	0	T:440.0(12.15%),B:814.7(1.86%),P:1e-207	Tpos:105.4,Tstd:55.5,Bpos:99.0,Bstd:64.6,StrandBias:0.0,Multiplicity:1.08		>GYYCTAGAABSN	4-GYYCTAGAABSN	6.63103	-790.92	0	T:1543.0(25.66%),B:3661.5(8.42%),P:1e-343	Tpos:99.4,Tstd:52.8,Bpos:98.7,Bstd:64.7,StrandBias:0.1,Multiplicity:1.08
0.007	0.051	0.032	0.91					0.102	0.161	0.474	0.263
0.153	0.004	0.034	0.809					0.16	0.431	0.124	0.285
0.122	0.281	0.528	0.069					0.03	0.357	0.204	0.409
0.349	0.086	0.079	0.487					0.004	0.737	0.041	0.218
0.206	0.26	0.167	0.368					0.001	0.058	0.125	0.816
0.724	0.03	0.032	0.214					0.946	0.052	0.001	0.001
0.014	0.004	0.027	0.955					0.001	0.001	0.997	0.001
0.024	0.001	0.743	0.232					0.732	0.264	0.001	0.003
0.039	0.641	0.111	0.209					0.584	0.114	0.153	0.149
0.75	0.007	0.007	0.236					0.072	0.252	0.297	0.379
0.629	0.011	0.194	0.166					0.001	0.424	0.574	0.001
0.83	0.021	0.082	0.067					0.215	0.261	0.202	0.321
>NHGTTCTCTGNC	5-NHGTTCTCTGNC	4.3505	-353.265	0	T:1457.0(40.24%),B:9153.2(20.86%),P:1e-153	Tpos:99.3,Tstd:51.2,Bpos:99.1,Bstd:69.1,StrandBias:0.0,Multiplicity:1.20		>SCBCTAGHASGW	5-SCBCTAGHASGW	5.43546	-184.006	0	T:554.0(9.21%),B:1623.7(3.74%),P:1e-79	Tpos:102.9,Tstd:53.9,Bpos:99.0,Bstd:64.0,StrandBias:-0.1,Multiplicity:1.01
0.272	0.217	0.24	0.27					0.06	0.384	0.387	0.168
0.339	0.203	0.105	0.352					0.277	0.44	0.061	0.221
0.001	0.001	0.997	0.001					0.166	0.275	0.22	0.339
0.001	0.001	0.001	0.997					0.111	0.557	0.166	0.166
0.001	0.001	0.001	0.997					0.003	0.111	0.277	0.609
0.001	0.997	0.001	0.001					0.61	0.33	0.003	0.057
0.001	0.349	0.001	0.649					0.111	0.111	0.721	0.057
0.001	0.997	0.001	0.001					0.339	0.329	0.112	0.221
0.35	0.077	0.001	0.572					0.393	0.166	0.221	0.22
0.147	0.198	0.424	0.231					0.164	0.397	0.382	0.057
0.217	0.276	0.223	0.283					0.113	0.117	0.548	0.222
0.208	0.455	0.193	0.143					0.28	0.221	0.116	0.384
>TGCATAACAAAG	6-TGCATAACAAAG	9.43155	-191.915	0	T:138.0(3.81%),B:177.5(0.40%),P:1e-83	Tpos:96.3,Tstd:54.8,Bpos:107.1,Bstd:63.1,StrandBias:0.2,Multiplicity:1.03		>GAAGATATTTCC	6-GAAGATATTTCC	12.6379	-104.197	0	T:28.0(0.47%),B:2.9(0.01%),P:1e-45	Tpos:83.7,Tstd:55.3,Bpos:137.1,Bstd:43.9,StrandBias:1.2,Multiplicity:1.04
0.048	0.055	0.028	0.869					0.001	0.001	0.997	0.001
0.097	0.07	0.767	0.066					0.997	0.001	0.001	0.001
0.164	0.78	0.028	0.028					0.997	0.001	0.001	0.001
0.801	0.056	0.042	0.101					0.001	0.001	0.977	0.021
0.066	0.051	0.072	0.811					0.997	0.001	0.001	0.001
0.774	0.042	0.083	0.101					0.001	0.001	0.001	0.997
0.87	0.014	0.061	0.055					0.977	0.001	0.001	0.021
0.055	0.728	0.148	0.069					0.001	0.001	0.021	0.977
0.958	0.014	0.014	0.014					0.021	0.001	0.001	0.977
0.875	0.042	0.069	0.014					0.021	0.001	0.001	0.977
0.854	0.001	0.062	0.083					0.021	0.977	0.001	0.001
0.055	0.014	0.917	0.014					0.001	0.997	0.001	0.001
>AATTTGCATTTG	7-AATTTGCATTTG	8.2064	-157.437	0	T:215.0(5.94%),B:600.1(1.37%),P:1e-68	Tpos:101.9,Tstd:60.5,Bpos:97.7,Bstd:61.6,StrandBias:-0.1,Multiplicity:1.01		>ACAGAGTTGAAC	7-ACAGAGTTGAAC	13.0967	-85.0543	0	T:28.0(0.47%),B:4.7(0.01%),P:1e-36	Tpos:102.0,Tstd:58.0,Bpos:88.5,Bstd:21.4,StrandBias:-0.8,Multiplicity:1.00
0.792	0.087	0.078	0.043					0.973	0.001	0.001	0.025
0.873	0.062	0.011	0.054					0.087	0.825	0.001	0.087
0.011	0.054	0.048	0.887					0.912	0.001	0.086	0.001
0.05	0.053	0.051	0.846					0.001	0.001	0.912	0.086
0.054	0.043	0.062	0.841					0.997	0.001	0.001	0.001
0.078	0.027	0.733	0.162					0.173	0.001	0.825	0.001
0.032	0.875	0.05	0.043					0.086	0.001	0.001	0.912
0.945	0.016	0.019	0.02					0.001	0.001	0.001	0.997
0.043	0.022	0.051	0.884					0.001	0.086	0.912	0.001
0.057	0.175	0.073	0.695					0.825	0.001	0.087	0.087
0.043	0.022	0.043	0.892					0.912	0.001	0.001	0.086
0.065	0.112	0.744	0.079					0.089	0.899	0.001	0.011
>NTGGTTCTTTBS	8-NTGGTTCTTTBS	7.72254	-106.677	0	T:327.0(9.03%),B:1630.1(3.71%),P:1e-46	Tpos:100.5,Tstd:54.8,Bpos:102.0,Bstd:68.6,StrandBias:0.0,Multiplicity:1.03		>TCTGATTGGYTV	8-TCTGATTGGYTV	7.55383	-78.3401	0	T:365.0(6.07%),B:1307.8(3.01%),P:1e-34	Tpos:98.8,Tstd:55.7,Bpos:95.1,Bstd:58.8,StrandBias:0.0,Multiplicity:1.17
0.26	0.256	0.266	0.219					0.2	0.144	0.253	0.403
0.13	0.133	0.262	0.475					0.057	0.474	0.307	0.161
0.166	0.034	0.681	0.119					0.001	0.155	0.081	0.763
0.026	0.001	0.858	0.115					0.001	0.22	0.763	0.016
0.02	0.02	0.013	0.947					0.953	0.001	0.038	0.008
0.001	0.092	0.001	0.906					0.049	0.001	0.001	0.949
0.001	0.884	0.07	0.045					0.001	0.001	0.001	0.997
0.071	0.24	0.02	0.669					0.001	0.007	0.991	0.001
0.06	0.001	0.033	0.906					0.001	0.001	0.997	0.001
0.083	0.001	0.001	0.915					0.181	0.408	0.102	0.308
0.16	0.337	0.191	0.313					0.112	0.252	0.15	0.487
0.26	0.421	0.289	0.031					0.322	0.248	0.333	0.096
>ATTGTCTTGGAT	9-ATTGTCTTGGAT	12.9326	-93.2687	0	T:23.0(0.64%),B:3.0(0.01%),P:1e-40	Tpos:90.3,Tstd:46.2,Bpos:93.8,Bstd:39.6,StrandBias:0.1,Multiplicity:1.00		>GCAGTTTTGAAA	9-GCAGTTTTGAAA	15.1637	-77.0828	0	T:19.0(0.32%),B:1.7(0.00%),P:1e-33	Tpos:91.3,Tstd:54.8,Bpos:111.8,Bstd:15.5,StrandBias:-1.2,Multiplicity:1.05
0.926	0.001	0.072	0.001					0.401	0.001	0.597	0.001
0.001	0.031	0.001	0.967					0.001	0.997	0.001	0.001
0.001	0.001	0.031	0.967					0.997	0.001	0.001	0.001
0.001	0.001	0.997	0.001					0.001	0.001	0.997	0.001
0.001	0.001	0.001	0.997					0.001	0.001	0.013	0.985
0.001	0.967	0.001	0.031					0.001	0.001	0.001	0.997
0.031	0.001	0.001	0.967					0.001	0.001	0.001	0.997
0.001	0.001	0.001	0.997					0.001	0.001	0.001	0.997
0.001	0.001	0.997	0.001					0.001	0.001	0.997	0.001
0.001	0.001	0.967	0.031					0.597	0.401	0.001	0.001
0.997	0.001	0.001	0.001					0.997	0.001	0.001	0.001
0.001	0.001	0.001	0.997					0.997	0.001	0.001	0.001
>GAGACAATAGAT	10-GAGACAATAGAT	12.4459	-92.3328	0	T:33.0(0.91%),B:10.8(0.02%),P:1e-40	Tpos:105.0,Tstd:41.0,Bpos:112.6,Bstd:48.7,StrandBias:0.1,Multiplicity:1.00		>ATGGAATGGAAT	10-ATGGAATGGAAT	13.8149	-68.3284	0	T:20.0(0.33%),B:2.2(0.01%),P:1e-29	Tpos:90.8,Tstd:56.6,Bpos:152.5,Bstd:19.6,StrandBias:2.3,Multiplicity:1.20
0.001	0.001	0.997	0.001					0.844	0.154	0.001	0.001
0.971	0.001	0.027	0.001					0.083	0.04	0.001	0.876
0.028	0.028	0.943	0.001					0.151	0.236	0.408	0.205
0.971	0.001	0.027	0.001					0.184	0.02	0.755	0.041
0.001	0.78	0.191	0.028					0.997	0.001	0.001	0.001
0.971	0.001	0.001	0.027					0.892	0.04	0.001	0.067
0.971	0.001	0.027	0.001					0.052	0.04	0.001	0.907
0.001	0.027	0.001	0.971					0.062	0.022	0.867	0.049
0.971	0.001	0.027	0.001					0.001	0.04	0.898	0.061
0.028	0.028	0.943	0.001					0.958	0.04	0.001	0.001
0.997	0.001	0.001	0.001					0.825	0.134	0.001	0.04
0.028	0.028	0.001	0.943					0.048	0.04	0.001	0.911
>AGTTAATCTCTT	11-AGTTAATCTCTT	13.0065	-78.5748	0	T:20.0(0.55%),B:2.4(0.01%),P:1e-34	Tpos:117.8,Tstd:27.4,Bpos:121.1,Bstd:87.3,StrandBias:0.4,Multiplicity:1.05		>TGGATRTTTGGA	11-TGGATRTTTGGA	14.3553	-67.2853	0	T:17.0(0.28%),B:1.7(0.00%),P:1e-29	Tpos:102.8,Tstd:47.6,Bpos:138.9,Bstd:47.5,StrandBias:-2.2,Multiplicity:1.00
0.967	0.001	0.031	0.001					0.001	0.001	0.001	0.997
0.001	0.001	0.997	0.001					0.001	0.001	0.997	0.001
0.001	0.031	0.001	0.967					0.001	0.001	0.997	0.001
0.001	0.001	0.001	0.997					0.997	0.001	0.001	0.001
0.997	0.001	0.001	0.001					0.001	0.021	0.001	0.977
0.997	0.001	0.001	0.001					0.517	0.001	0.481	0.001
0.001	0.031	0.001	0.967					0.001	0.001	0.001	0.997
0.001	0.967	0.031	0.001					0.001	0.001	0.001	0.997
0.001	0.001	0.001	0.997					0.001	0.208	0.208	0.583
0.001	0.997	0.001	0.001					0.001	0.001	0.997	0.001
0.031	0.001	0.001	0.967					0.001	0.001	0.997	0.001
0.001	0.001	0.001	0.997					0.997	0.001	0.001	0.001
>AAHTCTAGTTAG	12-AAHTCTAGTTAG	13.1971	-73.7719	0	T:19.0(0.52%),B:2.8(0.01%),P:1e-32	Tpos:107.9,Tstd:37.0,Bpos:87.4,Bstd:30.9,StrandBias:-0.5,Multiplicity:1.00		>CAGAAGCATTCT	12-CAGAAGCATTCT	13.0959	-62.056	0	T:22.0(0.37%),B:5.0(0.01%),P:1e-26	Tpos:113.7,Tstd:49.8,Bpos:134.3,Bstd:21.2,StrandBias:-0.9,Multiplicity:1.05
0.997	0.001	0.001	0.001					0.001	0.997	0.001	0.001
0.997	0.001	0.001	0.001					0.997	0.001	0.001	0.001
0.294	0.294	0.001	0.41					0.001	0.001	0.997	0.001
0.001	0.001	0.294	0.704					0.968	0.03	0.001	0.001
0.001	0.994	0.004	0.001					0.997	0.001	0.001	0.001
0.001	0.001	0.001	0.997					0.001	0.001	0.997	0.001
0.997	0.001	0.001	0.001					0.001	0.997	0.001	0.001
0.001	0.001	0.997	0.001					0.997	0.001	0.001	0.001
0.001	0.001	0.001	0.997					0.001	0.001	0.001	0.997
0.001	0.115	0.001	0.883					0.001	0.001	0.001	0.997
0.994	0.001	0.004	0.001					0.001	0.997	0.001	0.001
0.001	0.001	0.997	0.001					0.001	0.001	0.001	0.997
>GAAATTCCAGCC	13-GAAATTCCAGCC	14.3465	-73.7719	0	T:19.0(0.52%),B:2.6(0.01%),P:1e-32	Tpos:100.3,Tstd:45.8,Bpos:59.4,Bstd:41.0,StrandBias:-0.2,Multiplicity:1.00		>TGGAATGGAATG	13-TGGAATGGAATG	11.9852	-59.8109	0	T:18.0(0.30%),B:2.2(0.01%),P:1e-25	Tpos:103.3,Tstd:55.4,Bpos:67.8,Bstd:20.9,StrandBias:2.7,Multiplicity:2.72
0.003	0.001	0.995	0.001					0.001	0.01	0.001	0.988
0.997	0.001	0.001	0.001					0.001	0.001	0.997	0.001
0.771	0.001	0.227	0.001					0.001	0.001	0.997	0.001
0.771	0.001	0.001	0.227					0.997	0.001	0.001	0.001
0.001	0.001	0.001	0.997					0.997	0.001	0.001	0.001
0.001	0.001	0.001	0.997					0.001	0.001	0.001	0.997
0.001	0.997	0.001	0.001					0.007	0.001	0.991	0.001
0.001	0.997	0.001	0.001					0.001	0.001	0.997	0.001
0.997	0.001	0.001	0.001					0.997	0.001	0.001	0.001
0.001	0.001	0.771	0.227					0.991	0.001	0.007	0.001
0.001	0.771	0.227	0.001					0.001	0.001	0.001	0.997
0.001	0.997	0.001	0.001					0.001	0.001	0.997	0.001
>CTAATCCTAGTA	14-CTAATCCTAGTA	13.7085	-64.3236	0	T:17.0(0.47%),B:2.6(0.01%),P:1e-27	Tpos:100.6,Tstd:55.7,Bpos:103.2,Bstd:38.0,StrandBias:0.0,Multiplicity:1.00		>ACCATAGGCCGC	14-ACCATAGGCCGC	13.289	-43.4529	0	T:14.0(0.23%),B:2.0(0.00%),P:1e-18	Tpos:108.0,Tstd:61.3,Bpos:21.6,Bstd:3.5,StrandBias:0.0,Multiplicity:1.00
0.001	0.997	0.001	0.001					0.997	0.001	0.001	0.001
0.001	0.417	0.001	0.581					0.001	0.997	0.001	0.001
0.997	0.001	0.001	0.001					0.001	0.997	0.001	0.001
0.581	0.001	0.417	0.001					0.997	0.001	0.001	0.001
0.001	0.001	0.001	0.997					0.001	0.09	0.001	0.908
0.001	0.997	0.001	0.001					0.997	0.001	0.001	0.001
0.001	0.997	0.001	0.001					0.001	0.001	0.908	0.09
0.001	0.001	0.001	0.997					0.09	0.001	0.908	0.001
0.997	0.001	0.001	0.001					0.001	0.997	0.001	0.001
0.001	0.001	0.997	0.001					0.001	0.997	0.001	0.001
0.001	0.163	0.001	0.835					0.212	0.091	0.486	0.212
0.997	0.001	0.001	0.001					0.001	0.997	0.001	0.001
>TAAAGRTCTGAA	15-TAAAGRTCTGAA	12.5951	-61.8552	0	T:23.0(0.64%),B:8.0(0.02%),P:1e-26	Tpos:109.4,Tstd:29.2,Bpos:97.3,Bstd:35.4,StrandBias:0.0,Multiplicity:1.00		>TAGTDTTTATGT	15-TAGTDTTTATGT	12.1582	-43.417	0	T:28.0(0.47%),B:19.7(0.05%),P:1e-18	Tpos:95.9,Tstd:61.4,Bpos:101.0,Bstd:56.3,StrandBias:1.4,Multiplicity:1.14
0.001	0.001	0.001	0.997					0.001	0.001	0.061	0.937
0.919	0.04	0.001	0.04					0.805	0.001	0.132	0.062
0.997	0.001	0.001	0.001					0.208	0.001	0.79	0.001
0.959	0.001	0.001	0.039					0.124	0.001	0.062	0.813
0.001	0.001	0.997	0.001					0.276	0.062	0.268	0.394
0.545	0.001	0.414	0.04					0.001	0.001	0.001	0.997
0.001	0.039	0.001	0.959					0.133	0.124	0.009	0.734
0.001	0.997	0.001	0.001					0.001	0.248	0.062	0.689
0.001	0.001	0.001	0.997					0.793	0.001	0.001	0.205
0.001	0.001	0.997	0.001					0.008	0.001	0.001	0.99
0.959	0.001	0.001	0.039					0.001	0.001	0.997	0.001
0.997	0.001	0.001	0.001					0.062	0.001	0.017	0.92
>TTGGGAGGGCCT	16-TTGGGAGGGCCT	13.4559	-55.1051	0	T:15.0(0.41%),B:2.6(0.01%),P:1e-23	Tpos:108.2,Tstd:53.4,Bpos:112.0,Bstd:0.0,StrandBias:-0.2,Multiplicity:1.07		>GAGCATCTGACA	16-GAGCATCTGACA	13.0831	-35.6721	0	T:12.0(0.20%),B:2.8(0.01%),P:1e-15	Tpos:103.3,Tstd:61.8,Bpos:133.1,Bstd:45.7,StrandBias:3.2,Multiplicity:1.75
0.001	0.001	0.001	0.997					0.001	0.001	0.997	0.001
0.001	0.001	0.001	0.997					0.997	0.001	0.001	0.001
0.001	0.001	0.997	0.001					0.001	0.001	0.997	0.001
0.001	0.001	0.997	0.001					0.001	0.997	0.001	0.001
0.001	0.001	0.997	0.001					0.997	0.001	0.001	0.001
0.997	0.001	0.001	0.001					0.001	0.001	0.001	0.997
0.001	0.001	0.997	0.001					0.001	0.964	0.034	0.001
0.001	0.001	0.997	0.001					0.001	0.035	0.035	0.929
0.001	0.043	0.955	0.001					0.001	0.001	0.997	0.001
0.001	0.997	0.001	0.001					0.964	0.001	0.001	0.034
0.001	0.997	0.001	0.001					0.001	0.997	0.001	0.001
0.001	0.001	0.001	0.997					0.964	0.001	0.034	0.001
>GCCACTATRAGA	17-GCCACTATRAGA	13.0363	-55.0807	0	T:13.0(0.36%),B:0.4(0.00%),P:1e-23	Tpos:88.1,Tstd:53.0,Bpos:75.0,Bstd:0.0,StrandBias:-1.2,Multiplicity:1.00		>GACTTGGAACCA	17-GACTTGGAACCA	10.5491	-31.8714	0	T:50.0(0.83%),B:97.5(0.22%),P:1e-13	Tpos:89.9,Tstd:46.8,Bpos:104.1,Bstd:55.2,StrandBias:0.2,Multiplicity:1.00
0.001	0.001	0.997	0.001					0.001	0.078	0.804	0.117
0.001	0.997	0.001	0.001					0.739	0.027	0.078	0.156
0.001	0.917	0.001	0.081					0.156	0.804	0.039	0.001
0.997	0.001	0.001	0.001					0.001	0.038	0.001	0.96
0.001	0.917	0.001	0.081					0.117	0.001	0.105	0.777
0.001	0.001	0.001	0.997					0.001	0.001	0.827	0.171
0.917	0.001	0.081	0.001					0.076	0.039	0.884	0.001
0.001	0.001	0.001	0.997					0.921	0.039	0.001	0.039
0.491	0.001	0.427	0.082					0.745	0.021	0.156	0.078
0.997	0.001	0.001	0.001					0.001	0.882	0.001	0.116
0.001	0.082	0.835	0.082					0.117	0.804	0.001	0.078
0.997	0.001	0.001	0.001					0.883	0.039	0.039	0.039
>AGGAAACATTTG	18-AGGAAACATTTG	13.1172	-54.7662	0	T:23.0(0.64%),B:11.7(0.03%),P:1e-23	Tpos:94.8,Tstd:42.1,Bpos:67.8,Bstd:39.5,StrandBias:-0.1,Multiplicity:1.00		>GAATGGAATCRA	18-GAATGGAATCRA	11.3576	-27.773	0	T:28.0(0.47%),B:36.1(0.08%),P:1e-12	Tpos:95.8,Tstd:56.8,Bpos:97.8,Bstd:69.5,StrandBias:1.8,Multiplicity:2.39
0.997	0.001	0.001	0.001					0.001	0.025	0.973	0.001
0.001	0.001	0.956	0.042					0.997	0.001	0.001	0.001
0.001	0.042	0.956	0.001					0.973	0.001	0.001	0.025
0.997	0.001	0.001	0.001					0.081	0.025	0.001	0.893
0.956	0.042	0.001	0.001					0.077	0.001	0.837	0.085
0.997	0.001	0.001	0.001					0.001	0.001	0.973	0.025
0.001	0.956	0.001	0.042					0.914	0.084	0.001	0.001
0.997	0.001	0.001	0.001					0.72	0.194	0.027	0.059
0.001	0.001	0.001	0.997					0.061	0.001	0.001	0.937
0.001	0.097	0.001	0.901					0.094	0.556	0.273	0.077
0.001	0.001	0.001	0.997					0.358	0.026	0.505	0.111
0.043	0.043	0.913	0.001					0.834	0.001	0.025	0.14
>CCTGTTTAGATG	19-CCTGTTTAGATG	13.6646	-53.2737	0	T:16.0(0.44%),B:3.4(0.01%),P:1e-23	Tpos:102.5,Tstd:46.1,Bpos:171.7,Bstd:8.6,StrandBias:0.4,Multiplicity:1.00		>TGTGTCTTGCTA	19-TGTGTCTTGCTA	12.6638	-26.7953	0	T:16.0(0.27%),B:10.9(0.03%),P:1e-11	Tpos:109.7,Tstd:58.3,Bpos:93.4,Bstd:60.0,StrandBias:-1.4,Multiplicity:1.56
0.001	0.997	0.001	0.001					0.154	0.001	0.007	0.838
0.417	0.581	0.001	0.001					0.001	0.001	0.997	0.001
0.001	0.001	0.001	0.997					0.153	0.001	0.001	0.845
0.001	0.001	0.581	0.417					0.001	0.001	0.997	0.001
0.001	0.001	0.001	0.997					0.001	0.001	0.001	0.997
0.001	0.001	0.001	0.997					0.001	0.788	0.057	0.154
0.156	0.001	0.001	0.842					0.001	0.153	0.001	0.845
0.997	0.001	0.001	0.001					0.075	0.001	0.308	0.616
0.001	0.001	0.997	0.001					0.001	0.001	0.845	0.153
0.997	0.001	0.001	0.001					0.001	0.845	0.001	0.153
0.001	0.001	0.001	0.997					0.057	0.001	0.001	0.941
0.001	0.001	0.997	0.001					0.997	0.001	0.001	0.001
>CCARRGYTCTTT	20-CCARRGYTCTTT	9.28571	-49.9395	0	T:108.0(2.98%),B:438.3(1.00%),P:1e-21	Tpos:102.4,Tstd:55.3,Bpos:100.6,Bstd:65.6,StrandBias:-0.3,Multiplicity:1.02		>GCAGCTGCAGAC	20-GCAGCTGCAGAC	12.3554	-24.6205	0	T:9.0(0.15%),B:2.4(0.01%),P:1e-10	Tpos:112.1,Tstd:51.3,Bpos:145.1,Bstd:51.3,StrandBias:0.4,Multiplicity:1.56
0.252	0.566	0.16	0.022					0.1	0.1	0.7	0.1
0.292	0.706	0.001	0.001					0.1	0.7	0.1	0.1
0.997	0.001	0.001	0.001					0.7	0.1	0.1	0.1
0.351	0.062	0.485	0.103					0.1	0.1	0.7	0.1
0.422	0.001	0.5	0.077					0.1	0.7	0.1	0.1
0.001	0.001	0.966	0.032					0.1	0.1	0.1	0.7
0.102	0.46	0.001	0.436					0.1	0.1	0.7	0.1
0.201	0.103	0.001	0.695					0.1	0.7	0.1	0.1
0.041	0.799	0.001	0.159					0.7	0.1	0.1	0.1
0.061	0.001	0.001	0.937					0.1	0.1	0.7	0.1
0.001	0.02	0.001	0.978					0.7	0.1	0.1	0.1
0.001	0.001	0.061	0.937					0.1	0.7	0.1	0.1
>TGTGCCTGATTC	21-TGTGCCTGATTC	12.3554	-45.0342	0	T:11.0(0.30%),B:1.8(0.00%),P:1e-19	Tpos:107.5,Tstd:33.5,Bpos:0.0,Bstd:0.0,StrandBias:-0.3,Multiplicity:1.00		>BACATACACGTK	21-BACATACACGTK	12.0998	-16.9941	0	T:16.0(0.27%),B:20.6(0.05%),P:1e-7	Tpos:115.0,Tstd:57.8,Bpos:100.3,Bstd:54.5,StrandBias:0.0,Multiplicity:1.38
0.1	0.1	0.1	0.7					0.093	0.309	0.278	0.321
0.1	0.1	0.7	0.1					0.997	0.001	0.001	0.001
0.1	0.1	0.1	0.7					0.001	0.997	0.001	0.001
0.1	0.1	0.7	0.1					0.997	0.001	0.001	0.001
0.1	0.7	0.1	0.1					0.001	0.184	0.001	0.814
0.1	0.7	0.1	0.1					0.997	0.001	0.001	0.001
0.1	0.1	0.1	0.7					0.001	0.997	0.001	0.001
0.1	0.1	0.7	0.1					0.997	0.001	0.001	0.001
0.7	0.1	0.1	0.1					0.093	0.721	0.093	0.093
0.1	0.1	0.1	0.7					0.185	0.001	0.507	0.307
0.1	0.1	0.1	0.7					0.001	0.001	0.001	0.997
0.1	0.7	0.1	0.1					0.001	0.001	0.507	0.491
>GCAGCTGCAGAC	22-GCAGCTGCAGAC	13.0051	-37.4849	0	T:11.0(0.30%),B:2.9(0.01%),P:1e-16	Tpos:116.5,Tstd:51.2,Bpos:155.2,Bstd:44.1,StrandBias:-1.7,Multiplicity:1.91		>CATAGAATARKT	22-CATAGAATARKT	10.1234	-15.6693	0	T:57.0(0.95%),B:191.4(0.44%),P:1e-6	Tpos:96.9,Tstd:60.0,Bpos:99.9,Bstd:64.8,StrandBias:0.1,Multiplicity:1.02
0.001	0.001	0.997	0.001					0.001	0.915	0.001	0.083
0.001	0.997	0.001	0.001					0.997	0.001	0.001	0.001
0.969	0.001	0.029	0.001					0.042	0.252	0.001	0.705
0.001	0.001	0.997	0.001					0.586	0.001	0.245	0.168
0.001	0.969	0.001	0.029					0.001	0.001	0.997	0.001
0.001	0.001	0.001	0.997					0.997	0.001	0.001	0.001
0.001	0.001	0.997	0.001					0.502	0.084	0.328	0.086
0.001	0.997	0.001	0.001					0.366	0.001	0.001	0.632
0.997	0.001	0.001	0.001					0.549	0.125	0.325	0.001
0.001	0.001	0.997	0.001					0.541	0.047	0.411	0.001
0.997	0.001	0.001	0.001					0.044	0.001	0.495	0.46
0.001	0.969	0.001	0.029					0.001	0.001	0.085	0.913
>TGCTTGCAAAGA	23-TGCTTGCAAAGA	13.3698	-37.4849	0	T:11.0(0.30%),B:2.7(0.01%),P:1e-16	Tpos:103.3,Tstd:40.4,Bpos:142.2,Bstd:19.9,StrandBias:0.0,Multiplicity:1.45		>ATTCTATGTCCA	23-ATTCTATGTCCA	11.4537	-11.4434	0	T:5.0(0.08%),B:2.7(0.01%),P:1e-4	Tpos:103.2,Tstd:49.5,Bpos:157.8,Bstd:11.7,StrandBias:0.2,Multiplicity:3.00
0.001	0.001	0.001	0.997					0.784	0.069	0.046	0.101
0.001	0.001	0.997	0.001					0.093	0.079	0.082	0.746
0.001	0.997	0.001	0.001					0.081	0.096	0.083	0.74
0.001	0.001	0.001	0.997					0.122	0.683	0.092	0.103
0.001	0.043	0.001	0.955					0.115	0.107	0.033	0.745
0.001	0.001	0.997	0.001					0.71	0.096	0.128	0.066
0.001	0.997	0.001	0.001					0.077	0.036	0.059	0.828
0.997	0.001	0.001	0.001					0.074	0.098	0.724	0.104
0.955	0.001	0.043	0.001					0.087	0.089	0.092	0.732
0.955	0.001	0.001	0.043					0.064	0.739	0.105	0.092
0.001	0.001	0.997	0.001					0.108	0.794	0.036	0.062
0.997	0.001	0.001	0.001					0.774	0.087	0.033	0.106
>CAGCTCCTCTCC	24-CAGCTCCTCTCC	13.0276	-17.6727	0	T:18.0(0.50%),B:41.6(0.09%),P:1e-7	Tpos:95.5,Tstd:54.7,Bpos:93.2,Bstd:65.0,StrandBias:1.6,Multiplicity:2.18		>TGTAGTATAGAG	24-TGTAGTATAGAG	12.74	-8.53893	0	T:4.0(0.07%),B:2.4(0.01%),P:1e-3	Tpos:100.2,Tstd:56.0,Bpos:84.4,Bstd:32.2,StrandBias:0.9,Multiplicity:5.00
0.001	0.997	0.001	0.001					0.001	0.053	0.047	0.899
0.997	0.001	0.001	0.001					0.001	0.001	0.856	0.142
0.001	0.001	0.997	0.001					0.095	0.1	0.001	0.804
0.001	0.997	0.001	0.001					0.992	0.001	0.006	0.001
0.001	0.001	0.001	0.997					0.001	0.048	0.904	0.047
0.001	0.962	0.001	0.036					0.021	0.048	0.048	0.883
0.001	0.997	0.001	0.001					0.839	0.018	0.048	0.095
0.001	0.001	0.001	0.997					0.048	0.143	0.005	0.804
0.001	0.997	0.001	0.001					0.946	0.052	0.001	0.001
0.001	0.222	0.001	0.776					0.191	0.001	0.547	0.261
0.001	0.997	0.001	0.001					0.809	0.047	0.001	0.143
0.001	0.997	0.001	0.001					0.308	0.001	0.69	0.001
>AAGAGGCTGTTG	25-AAGAGGCTGTTG	13.3698	-17.5335	0	T:6.0(0.17%),B:2.9(0.01%),P:1e-7	Tpos:102.5,Tstd:60.1,Bpos:82.7,Bstd:68.1,StrandBias:-2.1,Multiplicity:2.67		>ACCCTAACCCTA	25-ACCCTAACCCTA	16.5813	-3.40739	0	T:3.0(0.05%),B:5.5(0.01%),P:1e-1	Tpos:101.3,Tstd:56.2,Bpos:119.4,Bstd:117.0,StrandBias:1.0,Multiplicity:20.00
0.997	0.001	0.001	0.001					0.997	0.001	0.001	0.001
0.997	0.001	0.001	0.001					0.001	0.997	0.001	0.001
0.001	0.001	0.955	0.043					0.001	0.997	0.001	0.001
0.955	0.001	0.001	0.043					0.001	0.997	0.001	0.001
0.001	0.001	0.997	0.001					0.001	0.001	0.001	0.997
0.001	0.001	0.997	0.001					0.997	0.001	0.001	0.001
0.001	0.997	0.001	0.001					0.988	0.01	0.001	0.001
0.001	0.001	0.001	0.997					0.001	0.997	0.001	0.001
0.001	0.001	0.997	0.001					0.001	0.997	0.001	0.001
0.001	0.001	0.001	0.997					0.001	0.988	0.001	0.01
0.001	0.001	0.001	0.997					0.001	0.001	0.001	0.997
0.001	0.001	0.955	0.043					0.997	0.001	0.001	0.001
>CKAGAACC	1-CKAGAACC	6.17352	-2061.85	0	T:2584.0(71.36%),B:9420.4(21.47%),P:1e-895	Tpos:100.3,Tstd:47.0,Bpos:101.3,Bstd:72.3,StrandBias:0.1,Multiplicity:1.54		>TCTAGAAC	1-TCTAGAAC	7.42129	-2555.15	0	T:1915.0(31.85%),B:1757.9(4.04%),P:1e-1109	Tpos:100.5,Tstd:52.0,Bpos:98.4,Bstd:68.2,StrandBias:0.0,Multiplicity:1.19
0.157	0.5	0.182	0.161					0.001	0.202	0.036	0.761
0.137	0.183	0.265	0.415					0.001	0.997	0.001	0.001
0.638	0.021	0.34	0.001					0.001	0.001	0.001	0.997
0.001	0.001	0.997	0.001					0.916	0.001	0.082	0.001
0.962	0.018	0.002	0.018					0.001	0.001	0.997	0.001
0.793	0.048	0.089	0.07					0.997	0.001	0.001	0.001
0.001	0.965	0.002	0.032					0.785	0.05	0.094	0.071
0.122	0.727	0.051	0.1					0.001	0.997	0.001	0.001
>AGGAACCT	2-AGGAACCT	3.30268	-1245.96	0	T:1968.0(54.35%),B:7727.7(17.61%),P:1e-541	Tpos:97.3,Tstd:49.6,Bpos:100.7,Bstd:70.0,StrandBias:-0.2,Multiplicity:1.15		>YCTAGAAC	2-YCTAGAAC	6.47853	-2001.81	0	T:2499.0(41.56%),B:4441.2(10.22%),P:1e-869	Tpos:96.5,Tstd:54.3,Bpos:100.5,Bstd:65.5,StrandBias:-0.0,Multiplicity:1.19
0.652	0.198	0.149	0.001					0.218	0.411	0.02	0.351
0.023	0.122	0.854	0.001					0.053	0.642	0.047	0.258
0.001	0.001	0.997	0.001					0.026	0.162	0.106	0.706
0.754	0.001	0.001	0.244					0.745	0.018	0.236	0.001
0.997	0.001	0.001	0.001					0.001	0.001	0.997	0.001
0.001	0.997	0.001	0.001					0.747	0.001	0.126	0.126
0.001	0.997	0.001	0.001					0.632	0.048	0.046	0.274
0.001	0.258	0.001	0.74					0.017	0.776	0.001	0.206
>GHTCTAGA	3-GHTCTAGA	5.53024	-1014.66	0	T:2070.0(57.17%),B:9872.6(22.50%),P:1e-440	Tpos:99.8,Tstd:51.4,Bpos:100.2,Bstd:67.5,StrandBias:0.0,Multiplicity:1.31		>CTAGADCC	3-CTAGADCC	6.08643	-1148.47	0	T:2332.0(38.78%),B:6018.8(13.85%),P:1e-498	Tpos:98.3,Tstd:55.4,Bpos:99.0,Bstd:63.7,StrandBias:-0.1,Multiplicity:1.15
0.074	0.001	0.924	0.001					0.127	0.812	0.001	0.06
0.311	0.278	0.001	0.41					0.062	0.117	0.111	0.71
0.019	0.033	0.111	0.837					0.764	0.001	0.234	0.001
0.001	0.997	0.001	0.001					0.001	0.001	0.997	0.001
0.001	0.308	0.001	0.69					0.722	0.136	0.066	0.076
0.729	0.001	0.212	0.058					0.372	0.08	0.26	0.288
0.001	0.001	0.997	0.001					0.012	0.906	0.026	0.056
0.818	0.08	0.07	0.032					0.019	0.85	0.092	0.039
>GTTCTAGV	4-GTTCTAGV	5.09058	-926.056	0	T:2262.0(62.47%),B:12341.0(28.13%),P:1e-402	Tpos:101.7,Tstd:53.1,Bpos:99.8,Bstd:68.9,StrandBias:0.1,Multiplicity:1.15		>TCTAGBMC	4-TCTAGBMC	7.08545	-1046.77	0	T:1414.0(23.52%),B:2474.9(5.69%),P:1e-454	Tpos:99.9,Tstd:56.6,Bpos:100.2,Bstd:64.7,StrandBias:0.1,Multiplicity:1.06
0.148	0.073	0.701	0.078					0.076	0.001	0.001	0.922
0.001	0.319	0.187	0.493					0.029	0.746	0.001	0.224
0.237	0.06	0.155	0.548					0.001	0.001	0.185	0.813
0.001	0.883	0.115	0.001					0.772	0.001	0.226	0.001
0.04	0.186	0.001	0.773					0.001	0.001	0.997	0.001
0.737	0.098	0.057	0.108					0.114	0.343	0.211	0.333
0.163	0.001	0.814	0.022					0.423	0.402	0.174	0.001
0.322	0.23	0.292	0.157					0.001	0.997	0.001	0.001
>ATGCAAAT	5-ATGCAAAT	6.82484	-327.395	0	T:499.0(13.78%),B:1570.5(3.58%),P:1e-142	Tpos:102.9,Tstd:57.6,Bpos:99.4,Bstd:64.1,StrandBias:0.1,Multiplicity:1.19		>CGGAACCC	5-CGGAACCC	5.92155	-741.942	0	T:1680.0(27.94%),B:4439.4(10.21%),P:1e-322	Tpos:99.9,Tstd:53.6,Bpos:99.8,Bstd:62.8,StrandBias:0.1,Multiplicity:1.21
0.927	0.001	0.001	0.071					0.13	0.623	0.075	0.172
0.001	0.003	0.001	0.995					0.193	0.026	0.78	0.001
0.001	0.001	0.947	0.051					0.001	0.001	0.995	0.003
0.001	0.851	0.001	0.147					0.967	0.015	0.001	0.017
0.841	0.001	0.015	0.143					0.981	0.001	0.001	0.017
0.861	0.012	0.1	0.027					0.019	0.966	0.01	0.005
0.986	0.001	0.012	0.001					0.017	0.97	0.012	0.001
0.023	0.051	0.025	0.901					0.014	0.847	0.029	0.11
>TTGGAACR	6-TTGGAACR	2.75501	-136.546	0	T:1206.0(33.31%),B:9454.3(21.55%),P:1e-59	Tpos:100.3,Tstd:52.1,Bpos:99.8,Bstd:69.8,StrandBias:0.0,Multiplicity:1.22		>CYYGGAAC	6-CYYGGAAC	4.71705	-663.629	0	T:4222.0(70.21%),B:20453.8(47.06%),P:1e-288	Tpos:99.4,Tstd:56.0,Bpos:99.9,Bstd:62.2,StrandBias:0.0,Multiplicity:1.35
0.119	0.001	0.319	0.561					0.126	0.495	0.08	0.3
0.001	0.001	0.35	0.648					0.169	0.385	0.103	0.344
0.093	0.001	0.905	0.001					0.001	0.444	0.079	0.477
0.001	0.001	0.997	0.001					0.272	0.052	0.675	0.001
0.997	0.001	0.001	0.001					0.001	0.03	0.919	0.05
0.997	0.001	0.001	0.001					0.666	0.182	0.001	0.151
0.001	0.997	0.001	0.001					0.623	0.001	0.288	0.088
0.325	0.001	0.414	0.26					0.181	0.521	0.021	0.277
>CTTTTGTT	7-CTTTTGTT	6.82295	-124.188	0	T:484.0(13.37%),B:2737.0(6.24%),P:1e-53	Tpos:99.1,Tstd:58.4,Bpos:99.3,Bstd:64.9,StrandBias:-0.1,Multiplicity:1.06		>TAGAACCW	7-TAGAACCW	6.65276	-620.571	0	T:1771.0(29.45%),B:5377.9(12.37%),P:1e-269	Tpos:103.5,Tstd:56.0,Bpos:99.3,Bstd:64.3,StrandBias:-0.0,Multiplicity:1.07
0.001	0.997	0.001	0.001					0.001	0.111	0.317	0.571
0.001	0.234	0.001	0.764					0.879	0.001	0.119	0.001
0.139	0.001	0.001	0.859					0.001	0.001	0.854	0.144
0.001	0.001	0.001	0.997					0.781	0.001	0.001	0.217
0.001	0.001	0.001	0.997					0.997	0.001	0.001	0.001
0.001	0.001	0.997	0.001					0.001	0.997	0.001	0.001
0.001	0.001	0.001	0.997					0.267	0.54	0.192	0.001
0.001	0.149	0.134	0.716					0.508	0.001	0.012	0.479
>CTGTTCCA	8-CTGTTCCA	6.38136	-121.399	0	T:396.0(10.94%),B:2047.0(4.67%),P:1e-52	Tpos:108.1,Tstd:71.0,Bpos:69.8,Bstd:141.9,StrandBias:1.9,Multiplicity:1.27		>CGTCTAGA	8-CGTCTAGA	6.73678	-191.375	0	T:492.0(8.18%),B:1316.0(3.03%),P:1e-83	Tpos:99.2,Tstd:57.4,Bpos:97.9,Bstd:67.4,StrandBias:-0.4,Multiplicity:1.12
0.101	0.897	0.001	0.001					0.224	0.488	0.093	0.195
0.101	0.001	0.001	0.897					0.001	0.047	0.865	0.087
0.001	0.001	0.997	0.001					0.079	0.249	0.001	0.671
0.001	0.001	0.001	0.997					0.146	0.712	0.084	0.058
0.001	0.001	0.001	0.997					0.053	0.001	0.092	0.854
0.001	0.997	0.001	0.001					0.997	0.001	0.001	0.001
0.001	0.897	0.001	0.101					0.069	0.133	0.781	0.017
0.997	0.001	0.001	0.001					0.447	0.24	0.029	0.285
>GAGGTGCT	9-GAGGTGCT	7.34379	-106.897	0	T:613.0(16.93%),B:4073.0(9.28%),P:1e-46	Tpos:100.5,Tstd:56.4,Bpos:99.8,Bstd:66.9,StrandBias:-0.2,Multiplicity:1.16		>GTTCCCGA	9-GTTCCCGA	7.14132	-134.6	0	T:472.0(7.85%),B:1491.8(3.43%),P:1e-58	Tpos:96.6,Tstd:56.2,Bpos:99.4,Bstd:64.6,StrandBias:0.1,Multiplicity:1.06
0.001	0.177	0.821	0.001					0.016	0.001	0.982	0.001
0.775	0.14	0.084	0.001					0.072	0.001	0.001	0.926
0.001	0.001	0.997	0.001					0.001	0.001	0.001	0.997
0.001	0.001	0.997	0.001					0.001	0.974	0.001	0.024
0.219	0.001	0.001	0.779					0.001	0.82	0.087	0.092
0.001	0.001	0.942	0.056					0.001	0.627	0.083	0.289
0.001	0.947	0.001	0.051					0.001	0.096	0.856	0.047
0.001	0.001	0.001	0.997					0.959	0.001	0.039	0.001
>TGCAAAGC	10-TGCAAAGC	5.11991	-97.9039	0	T:1211.0(33.44%),B:10250.5(23.36%),P:1e-42	Tpos:102.2,Tstd:57.5,Bpos:100.6,Bstd:65.1,StrandBias:0.0,Multiplicity:1.28		>GCCAATCA	10-GCCAATCA	5.59926	-72.9111	0	T:842.0(14.00%),B:4037.2(9.29%),P:1e-31	Tpos:98.9,Tstd:54.9,Bpos:97.2,Bstd:60.5,StrandBias:-0.0,Multiplicity:1.18
0.075	0.025	0.023	0.877					0.11	0.025	0.794	0.071
0.079	0.02	0.761	0.14					0.001	0.962	0.001	0.036
0.197	0.527	0.051	0.225					0.022	0.969	0.008	0.001
0.763	0.007	0.036	0.194					0.98	0.001	0.008	0.011
0.497	0.017	0.262	0.225					0.964	0.034	0.001	0.001
0.56	0.072	0.074	0.294					0.001	0.053	0.001	0.945
0.18	0.128	0.449	0.243					0.097	0.765	0.088	0.05
0.243	0.625	0.009	0.123					0.793	0.028	0.137	0.042
>ATRACAAT	11-ATRACAAT	7.32983	-97.0488	0	T:256.0(7.07%),B:1170.4(2.67%),P:1e-42	Tpos:99.0,Tstd:53.7,Bpos:99.0,Bstd:65.4,StrandBias:0.2,Multiplicity:1.03		>CATTTGGC	11-CATTTGGC	6.17244	-50.0415	0	T:846.0(14.07%),B:4392.5(10.11%),P:1e-21	Tpos:98.9,Tstd:57.0,Bpos:100.9,Bstd:58.8,StrandBias:-0.1,Multiplicity:1.08
0.791	0.051	0.125	0.033					0.001	0.927	0.001	0.071
0.205	0.026	0.076	0.693					0.871	0.072	0.001	0.056
0.286	0.138	0.385	0.192					0.001	0.048	0.047	0.904
0.881	0.072	0.001	0.046					0.001	0.001	0.191	0.807
0.038	0.746	0.209	0.007					0.001	0.001	0.075	0.923
0.912	0.042	0.001	0.045					0.049	0.001	0.916	0.034
0.931	0.034	0.026	0.009					0.156	0.034	0.809	0.001
0.288	0.013	0.031	0.668					0.001	0.944	0.054	0.001
>ARGAACGC	12-ARGAACGC	6.71127	-82.7589	0	T:719.0(19.86%),B:5456.6(12.44%),P:1e-35	Tpos:95.9,Tstd:53.9,Bpos:99.7,Bstd:68.9,StrandBias:0.0,Multiplicity:1.12		>TGATGTAA	12-TGATGTAA	7.16419	-38.6022	0	T:460.0(7.65%),B:2211.9(5.09%),P:1e-16	Tpos:105.2,Tstd:55.6,Bpos:99.1,Bstd:61.7,StrandBias:0.2,Multiplicity:1.04
0.736	0.124	0.139	0.001					0.043	0.014	0.001	0.942
0.48	0.001	0.518	0.001					0.001	0.001	0.934	0.064
0.001	0.001	0.997	0.001					0.872	0.084	0.02	0.024
0.997	0.001	0.001	0.001					0.001	0.001	0.026	0.972
0.997	0.001	0.001	0.001					0.063	0.083	0.853	0.001
0.001	0.66	0.001	0.338					0.026	0.056	0.025	0.893
0.079	0.001	0.597	0.323					0.793	0.159	0.047	0.001
0.001	0.997	0.001	0.001					0.959	0.017	0.001	0.023
>ATTAGCAT	13-ATTAGCAT	6.80255	-81.7612	0	T:272.0(7.51%),B:1412.8(3.22%),P:1e-35	Tpos:98.7,Tstd:56.8,Bpos:98.9,Bstd:65.1,StrandBias:-0.1,Multiplicity:1.07		>ATGACTCA	13-ATGACTCA	7.31607	-36.688	0	T:241.0(4.01%),B:983.7(2.26%),P:1e-15	Tpos:99.8,Tstd:52.8,Bpos:103.8,Bstd:58.8,StrandBias:0.0,Multiplicity:1.07
0.64	0.001	0.001	0.358					0.832	0.001	0.166	0.001
0.001	0.001	0.213	0.785					0.001	0.001	0.001	0.997
0.001	0.188	0.001	0.81					0.001	0.001	0.997	0.001
0.576	0.351	0.001	0.072					0.997	0.001	0.001	0.001
0.003	0.153	0.843	0.001					0.001	0.737	0.261	0.001
0.182	0.814	0.001	0.003					0.001	0.001	0.038	0.96
0.846	0.001	0.152	0.001					0.001	0.997	0.001	0.001
0.006	0.372	0.001	0.621					0.997	0.001	0.001	0.001
>ACAGCAGG	14-ACAGCAGG	7.01935	-70.8422	0	T:464.0(12.81%),B:3200.8(7.29%),P:1e-30	Tpos:98.1,Tstd:55.6,Bpos:99.5,Bstd:64.3,StrandBias:0.1,Multiplicity:1.11		>GGGCGGAA	14-GGGCGGAA	6.4173	-36.6021	0	T:303.0(5.04%),B:1326.2(3.05%),P:1e-15	Tpos:102.9,Tstd:55.8,Bpos:99.1,Bstd:61.9,StrandBias:-0.1,Multiplicity:1.10
0.624	0.127	0.001	0.248					0.001	0.339	0.659	0.001
0.001	0.997	0.001	0.001					0.001	0.001	0.997	0.001
0.964	0.001	0.034	0.001					0.174	0.153	0.572	0.101
0.001	0.001	0.997	0.001					0.001	0.997	0.001	0.001
0.001	0.966	0.001	0.032					0.001	0.001	0.997	0.001
0.897	0.001	0.101	0.001					0.001	0.167	0.831	0.001
0.001	0.001	0.997	0.001					0.997	0.001	0.001	0.001
0.001	0.001	0.997	0.001					0.96	0.001	0.038	0.001
>CATTTCCT	15-CATTTCCT	6.9658	-59.2878	0	T:472.0(13.04%),B:3458.5(7.88%),P:1e-25	Tpos:102.9,Tstd:56.5,Bpos:101.5,Bstd:71.1,StrandBias:-0.0,Multiplicity:1.08		>HCBSACAV	15-HCBSACAV	3.96732	-33.7044	0	T:702.0(11.67%),B:3776.6(8.69%),P:1e-14	Tpos:100.9,Tstd:57.2,Bpos:98.7,Bstd:60.1,StrandBias:0.1,Multiplicity:1.10
0.162	0.767	0.001	0.07					0.328	0.216	0.118	0.338
0.932	0.001	0.066	0.001					0.143	0.468	0.239	0.15
0.001	0.128	0.001	0.87					0.16	0.319	0.285	0.237
0.074	0.001	0.001	0.924					0.033	0.363	0.411	0.192
0.001	0.001	0.051	0.947					0.51	0.063	0.303	0.124
0.001	0.997	0.001	0.001					0.001	0.667	0.03	0.302
0.001	0.997	0.001	0.001					0.519	0.114	0.291	0.076
0.001	0.001	0.036	0.962					0.254	0.234	0.352	0.16
>CCTCCCCC	16-CCTCCCCC	10.9717	-57.0606	0	T:341.0(9.42%),B:2271.8(5.18%),P:1e-24	Tpos:102.4,Tstd:52.7,Bpos:96.5,Bstd:73.4,StrandBias:0.0,Multiplicity:1.15		>TAAGCGCC	16-TAAGCGCC	5.53667	-32.0691	0	T:592.0(9.85%),B:3116.0(7.17%),P:1e-13	Tpos:97.9,Tstd:58.6,Bpos:99.4,Bstd:60.1,StrandBias:-0.2,Multiplicity:1.06
0.091	0.907	0.001	0.001					0.097	0.027	0.074	0.802
0.001	0.997	0.001	0.001					0.749	0.098	0.089	0.064
0.001	0.001	0.001	0.997					0.718	0.07	0.136	0.076
0.001	0.997	0.001	0.001					0.072	0.066	0.804	0.058
0.001	0.997	0.001	0.001					0.112	0.73	0.084	0.074
0.001	0.997	0.001	0.001					0.062	0.036	0.796	0.106
0.001	0.997	0.001	0.001					0.053	0.818	0.043	0.086
0.001	0.997	0.001	0.001					0.045	0.593	0.14	0.222
>CTTGTTAA	17-CTTGTTAA	6.20582	-51.4538	0	T:445.0(12.29%),B:3335.1(7.60%),P:1e-22	Tpos:95.5,Tstd:58.3,Bpos:97.8,Bstd:65.2,StrandBias:-0.2,Multiplicity:1.08		>ATKGGGCG	17-ATKGGGCG	7.11628	-30.0097	0	T:211.0(3.51%),B:882.6(2.03%),P:1e-13	Tpos:99.7,Tstd:53.7,Bpos:94.0,Bstd:62.2,StrandBias:0.1,Multiplicity:1.06
0.001	0.895	0.001	0.103					0.997	0.001	0.001	0.001
0.001	0.001	0.001	0.997					0.001	0.001	0.069	0.929
0.001	0.025	0.023	0.951					0.001	0.14	0.419	0.44
0.013	0.001	0.928	0.058					0.001	0.001	0.997	0.001
0.013	0.126	0.028	0.833					0.001	0.001	0.997	0.001
0.107	0.001	0.036	0.856					0.338	0.001	0.66	0.001
0.848	0.027	0.001	0.124					0.001	0.997	0.001	0.001
0.84	0.001	0.126	0.033					0.001	0.001	0.997	0.001
>GTTAAGMT	18-GTTAAGMT	8.06634	-42.9248	0	T:105.0(2.90%),B:462.5(1.05%),P:1e-18	Tpos:101.8,Tstd:56.4,Bpos:96.5,Bstd:73.7,StrandBias:-0.2,Multiplicity:1.08		>CTTTACTG	18-CTTTACTG	6.61515	-22.8876	0	T:263.0(4.37%),B:1259.1(2.90%),P:1e-9	Tpos:97.7,Tstd:56.0,Bpos:97.7,Bstd:62.2,StrandBias:-0.2,Multiplicity:1.02
0.001	0.001	0.997	0.001					0.225	0.773	0.001	0.001
0.001	0.001	0.001	0.997					0.289	0.015	0.001	0.695
0.001	0.001	0.001	0.997					0.001	0.001	0.001	0.997
0.997	0.001	0.001	0.001					0.001	0.001	0.001	0.997
0.997	0.001	0.001	0.001					0.997	0.001	0.001	0.001
0.001	0.098	0.549	0.352					0.001	0.997	0.001	0.001
0.493	0.505	0.001	0.001					0.001	0.001	0.001	0.997
0.001	0.001	0.001	0.997					0.001	0.001	0.997	0.001
>TTTCAAAG	19-TTTCAAAG	8.30107	-39.4209	0	T:218.0(6.02%),B:1412.9(3.22%),P:1e-17	Tpos:101.7,Tstd:52.2,Bpos:100.1,Bstd:64.9,StrandBias:-0.1,Multiplicity:1.03		>CTAAGCCA	19-CTAAGCCA	10.6937	-21.7293	0	T:81.0(1.35%),B:270.2(0.62%),P:1e-9	Tpos:99.7,Tstd:53.0,Bpos:97.4,Bstd:62.5,StrandBias:0.1,Multiplicity:1.00
0.03	0.02	0.001	0.949					0.001	0.997	0.001	0.001
0.001	0.001	0.001	0.997					0.001	0.243	0.001	0.755
0.16	0.029	0.001	0.81					0.997	0.001	0.001	0.001
0.11	0.616	0.11	0.164					0.997	0.001	0.001	0.001
0.989	0.001	0.009	0.001					0.001	0.001	0.997	0.001
0.893	0.081	0.025	0.001					0.001	0.997	0.001	0.001
0.945	0.001	0.04	0.014					0.001	0.997	0.001	0.001
0.001	0.001	0.842	0.156					0.907	0.001	0.091	0.001
>GAGGGAGC	20-GAGGGAGC	7.26424	-36.9929	0	T:474.0(13.09%),B:3919.2(8.93%),P:1e-16	Tpos:98.1,Tstd:55.9,Bpos:97.7,Bstd:67.6,StrandBias:-0.1,Multiplicity:1.12		>TACAACTC	20-TACAACTC	8.32045	-16.1262	0	T:54.0(0.90%),B:174.5(0.40%),P:1e-7	Tpos:100.2,Tstd:60.8,Bpos:99.4,Bstd:63.8,StrandBias:0.1,Multiplicity:1.02
0.001	0.001	0.997	0.001					0.001	0.001	0.001	0.997
0.877	0.121	0.001	0.001					0.997	0.001	0.001	0.001
0.001	0.001	0.997	0.001					0.001	0.997	0.001	0.001
0.084	0.001	0.914	0.001					0.997	0.001	0.001	0.001
0.001	0.001	0.997	0.001					0.997	0.001	0.001	0.001
0.856	0.142	0.001	0.001					0.001	0.997	0.001	0.001
0.001	0.001	0.765	0.233					0.001	0.001	0.064	0.934
0.001	0.997	0.001	0.001					0.001	0.997	0.001	0.001
>ATGACTCA	21-ATGACTCA	9.66466	-34.6433	0	T:79.0(2.18%),B:335.2(0.76%),P:1e-15	Tpos:98.9,Tstd:51.8,Bpos:104.3,Bstd:58.4,StrandBias:-0.3,Multiplicity:1.03		>GAATGGAA	21-GAATGGAA	7.29553	-13.9313	0	T:132.0(2.20%),B:611.6(1.41%),P:1e-6	Tpos:101.5,Tstd:55.1,Bpos:102.5,Bstd:63.4,StrandBias:1.7,Multiplicity:2.95
0.814	0.001	0.184	0.001					0.001	0.001	0.997	0.001
0.001	0.001	0.001	0.997					0.997	0.001	0.001	0.001
0.001	0.001	0.997	0.001					0.997	0.001	0.001	0.001
0.997	0.001	0.001	0.001					0.001	0.044	0.001	0.954
0.087	0.603	0.309	0.001					0.001	0.024	0.974	0.001
0.001	0.001	0.001	0.997					0.001	0.001	0.997	0.001
0.001	0.997	0.001	0.001					0.997	0.001	0.001	0.001
0.97	0.001	0.028	0.001					0.997	0.001	0.001	0.001
>TGAATMAG	22-TGAATMAG	7.47197	-24.3352	0	T:136.0(3.76%),B:891.3(2.03%),P:1e-10	Tpos:101.1,Tstd:53.7,Bpos:100.4,Bstd:65.7,StrandBias:0.1,Multiplicity:1.07		>TGAGGAAT	22-TGAGGAAT	8.23695	-12.5057	0	T:100.0(1.66%),B:445.2(1.02%),P:1e-5	Tpos:98.6,Tstd:61.7,Bpos:102.7,Bstd:62.4,StrandBias:-0.2,Multiplicity:1.02
0.001	0.044	0.073	0.882					0.1	0.1	0.1	0.7
0.184	0.178	0.636	0.002					0.1	0.1	0.7	0.1
0.891	0.041	0.067	0.001					0.7	0.1	0.1	0.1
0.663	0.035	0.032	0.27					0.1	0.1	0.7	0.1
0.001	0.001	0.001	0.997					0.1	0.1	0.7	0.1
0.437	0.424	0.054	0.084					0.7	0.1	0.1	0.1
0.65	0.112	0.237	0.001					0.7	0.1	0.1	0.1
0.073	0.001	0.784	0.142					0.1	0.1	0.1	0.7
>TCAAGTAC	23-TCAAGTAC	8.69951	-16.6514	0	T:59.0(1.63%),B:327.0(0.75%),P:1e-7	Tpos:85.7,Tstd:59.4,Bpos:99.0,Bstd:66.8,StrandBias:0.1,Multiplicity:1.02		>GAGCTAAT	23-GAGCTAAT	8.01172	-12.2871	0	T:143.0(2.38%),B:697.1(1.60%),P:1e-5	Tpos:102.4,Tstd:53.0,Bpos:99.0,Bstd:61.7,StrandBias:-0.1,Multiplicity:1.22
0.001	0.001	0.127	0.871					0.001	0.001	0.997	0.001
0.155	0.734	0.001	0.11					0.997	0.001	0.001	0.001
0.997	0.001	0.001	0.001					0.001	0.001	0.997	0.001
0.997	0.001	0.001	0.001					0.001	0.997	0.001	0.001
0.001	0.001	0.997	0.001					0.001	0.001	0.001	0.997
0.001	0.001	0.001	0.997					0.715	0.047	0.237	0.001
0.997	0.001	0.001	0.001					0.997	0.001	0.001	0.001
0.001	0.997	0.001	0.001					0.001	0.001	0.001	0.997
>AGGGTCGT	24-AGGGTCGT	8.78654	-15.9569	0	T:35.0(0.97%),B:151.6(0.35%),P:1e-6	Tpos:112.2,Tstd:53.7,Bpos:100.4,Bstd:65.5,StrandBias:-0.6,Multiplicity:1.27		>GACGTATT	24-GACGTATT	8.23695	-5.79559	0	T:10.0(0.17%),B:25.5(0.06%),P:1e-2	Tpos:114.2,Tstd:57.2,Bpos:91.9,Bstd:45.1,StrandBias:0.0,Multiplicity:2.50
0.997	0.001	0.001	0.001					0.1	0.1	0.7	0.1
0.001	0.001	0.997	0.001					0.7	0.1	0.1	0.1
0.102	0.001	0.778	0.119					0.1	0.7	0.1	0.1
0.001	0.001	0.997	0.001					0.1	0.1	0.7	0.1
0.001	0.001	0.001	0.997					0.1	0.1	0.1	0.7
0.001	0.997	0.001	0.001					0.7	0.1	0.1	0.1
0.001	0.001	0.997	0.001					0.1	0.1	0.1	0.7
0.001	0.001	0.001	0.997					0.1	0.1	0.1	0.7
>CAAGAGCT	25-CAAGAGCT	8.23695	-14.856	0	T:60.0(1.66%),B:354.7(0.81%),P:1e-6	Tpos:100.7,Tstd:54.6,Bpos:103.1,Bstd:67.4,StrandBias:0.6,Multiplicity:1.00		>CCCTAACC	25-CCCTAACC	8.23695	-2.26011	0	T:43.0(0.72%),B:253.2(0.58%),P:1e0	Tpos:102.4,Tstd:55.2,Bpos:101.3,Bstd:72.6,StrandBias:0.4,Multiplicity:2.92
0.1	0.7	0.1	0.1					0.1	0.7	0.1	0.1
0.7	0.1	0.1	0.1					0.1	0.7	0.1	0.1
0.7	0.1	0.1	0.1					0.1	0.7	0.1	0.1
0.1	0.1	0.7	0.1					0.1	0.1	0.1	0.7
0.7	0.1	0.1	0.1					0.7	0.1	0.1	0.1
0.1	0.1	0.7	0.1					0.7	0.1	0.1	0.1
0.1	0.7	0.1	0.1					0.1	0.7	0.1	0.1
0.1	0.1	0.1	0.7					0.1	0.7	0.1	0.1

## Sheet: Motif sequence
Motif sequence statistics for ZBTB12-Flag ChIP data in hESCs						Motif sequence statistics for ZBTB12 ChIP data in HEK293 cells
PeakID (cmd=annotatePeaks.pl ZB12-flag.bed hg19 -m /raid/liugj/work/nanoCAGE/HOMER/motifs/zbtb12.motif)	Chr	Start	End	ZBTB12(Zf)/HEK293-ZBTB12.GFP-ChIP-Seq(GSE58341)/Homer Distance From Peak(sequence,strand,conservation)		PeakID (cmd=annotatePeaks.pl test.bed hg19 -m /raid/liugj/work/nanoCAGE/HOMER/motifs/zbtb12.motif)	Chr	Start	End	ZBTB12(Zf)/HEK293-ZBTB12.GFP-ChIP-Seq(GSE58341)/Homer Distance From Peak(sequence,strand,conservation)
1-2404	chr12	62586284	62586554	66(CACTCTAGAACCCTA,+,0.00)		1-342	chr1	110540462	110540873	151(GGAGGCTCTAGATGG,-,0.00)
1-543	chr2	25775231	25775441	17(GCACCTGGAACCCTA,+,0.00)		1-2057	chr16	19533039	19533713
1-342	chr1	94286316	94286499			1-4579	chr5	126285870	126286232
1-2057	chr10	85922669	85922847	81(TGACCTGGAACCACC,+,0.00)		1-3063	chr19	48968797	48969486	491(TGCTCTGGAACCCTA,+,0.00)
1-1522	chr7	156377953	156378183			1-1888	chr15	65079122	65079521
1-3063	chr17	60004880	60005276			1-1046	chr11	4115272	4116303	279(TCCAGTTCCAGAGTG,-,0.00),511(GCGGGCTCTAGGTGC,-,0.00)
1-1888	chr9	75665656	75665931			1-5863	chrX	19002397	19003241
1-1824	chr9	139792016	139792657			1-4971	chr6	89091541	89091986
1-1615	chr8	103389334	103389618	111(TACCCTAGAACCCAA,+,0.00),132(GTATCTAGAACATAG,+,0.00)		1-3884	chr3	42113219	42113997
1-1046	chr5	136372375	136372729	317(AGTGCTAGAACCAGC,+,0.00)		1-2128	chr16	51171249	51171658
1-3552	chrX	139582618	139582936			1-253	chr1	63638740	63639422
1-2128	chr11	120642503	120642707			1-5151	chr6	170588870	170589415
1-253	chr1	34628880	34630001			1-3249	chr2	68025479	68025726	126(CGCTGTTCTAGAACC,-,0.00),129(TGTTCTAGAACCTGA,+,0.00)
1-1316	chr6	167641521	167641768			1-860	chr10	75645715	75646498	524(GCAGGTTCCAGGTGC,-,0.00)
1-3249	chr19	3394696	3394895			1-762	chr10	25402203	25402598	316(ACTTGTTCTAGACTG,-,0.00)
1-241	chr1	28919482	28919702			1-2856	chr19	11435110	11435578	199(CATAGTTCCAGAATT,-,0.00)
1-860	chr4	124319118	124319310	106(GCGACTAGAACCCGA,+,0.00)		1-1697	chr14	24561331	24561611
1-762	chr3	44518743	44519133	115(CCGGGCTCCAGATTC,-,0.00),155(AGAGGTTCTAGATAC,-,0.00)		1-2530	chr17	64327459	64328087	229(GTACCTAGAACCTAA,+,0.00)
1-2856	chr16	55972226	55972447			1-4380	chr5	33232917	33233522
1-1697	chr8	48678153	48678553			1-2068	chr16	21569058	21569488
1-2530	chr13	76377400	76377655			1-1478	chr12	96757289	96757709
1-2068	chr10	94051053	94051507			1-5748	chr9	123931303	123931688
1-827	chr3	73213788	73214155	4(TGGTCTGGAGCCCAA,+,0.00)		1-5377	chr7	144052830	144053650	431(TGGGGTGCTAGAATG,-,0.00),452(CAGAGCTCTAGAACC,-,0.00),455(AGCTCTAGAACCCCT,+,0.00)
1-144	chr1	199280673	199280853			1-3165	chr2	2392844	2393327
1-3510	chr22	39854092	39854359	122(GTGAGTTCTGGAACC,-,0.00),125(AGTTCTGGAACCGGG,+,0.00)		1-285	chr1	78464206	78464535	108(AGGAGTTCTAGACCA,-,0.00)
1-1478	chr7	131031875	131032267			2022-01-27	chr1	7110527	7110911
1-1245	chr6	110175773	110176395	471(ATGGGTTCTGGAATT,-,0.00)		1-1126	chr11	57546887	57547284
1-3165	chr18	59990994	59991175			1-5945	chrX	112812135	112812654
1-2824	chr16	27338415	27338678			1-5540	chr8	64320932	64321292
1-3328	chr19	50173172	50173526	184(TGGCCTAGAACCTTA,+,0.00),199(GCATCTAGAACGATC,+,0.00)		1-4258	chr4	123485062	123485408	198(AACTGTTCTAGATTA,-,0.00)
1-285	chr1	4940834	4941025	94(GAACCCAGAACCAAG,+,0.00)		1-3357	chr2	172778445	172779294	677(CTGGGTTCCAGAAGG,-,0.00)
1-3050	chr17	55952013	55952350			1-4949	chr6	74351934	74352432
2022-01-27	chr1	142890661	142891032	79(GCCTCTAGAACCCGT,+,0.00)		1-4791	chr6	15148649	15149147	192(TCGTGTTCTGGGGTT,-,0.00)
1-2015	chr10	53964789	53964997			1-3678	chr22	26823963	26824445	111(GTAGGTTCTGGAAGA,-,0.00),157(GTGGGTTCTGGAAGA,-,0.00),250(GTGGGTTCTGGAACA,-,0.00),253(GGTTCTGGAACAGGA,+,0.00),276(CGTTCTGGAACAGGG,+,0.00)
1-1652	chr8	145690213	145690951	186(CCAGGTTCCAGGTCC,-,0.00)		1-3658	chr22	21613564	21614404	521(ATACCTAGAACCCAG,+,0.00)
1-2981	chr17	36607630	36607903	55(TGTCCCAGAACCCTC,+,0.00)		1-5822	chrUn_gl000212	99906	100192	88(CAGCCTAGAGCCTGG,+,0.00)
1-1126	chr5	179061469	179061777			1-5184	chr7	24612219	24612728
1-434	chr2	175113464	175113747	89(CTCGGTTCTAGGTCT,-,0.00)		1-838	chr10	73028175	73028930	240(TTCGGTTCTAGAGCG,-,0.00),243(GGTTCTAGAGCGTGG,+,0.00)
1-3357	chr19	54414534	54414749	100(TGATGTTCTGGAATC,-,0.00)		1-410	chr1	148860346	148861111	331(GAATCTAGAACATTT,+,0.00),342(ATTTCTAGAACATCC,+,0.00)
1-2454	chr12	95942605	95942868			1-1365	chr12	51405711	51406022	111(TAATGTTCTAGACCT,-,0.00)
1-532	chr2	236688068	236688286			1-980	chr10	112392411	112392810
1-1229	chr6	105022368	105022667	145(GGGGCTGGAACCCAA,+,0.00)		1-776	chr10	33237413	33237829
1-1984	chr10	21694962	21695246	131(GCCGGTTCTAGCTTC,-,0.00)		1-134	chr1	28980369	28980736	213(CCCTCTAGAACTAAG,+,0.00)
1-1281	chr6	144537203	144537453			2022-01-04	chr1	1117983	1118540	330(TGCTCCGGAACCAGG,+,0.00)
1-838	chr3	85603489	85603667	86(CCCTGTTCTAGGCGT,-,0.00)		1-2350	chr17	18094477	18095055	144(GGAAGTTCTAGAAGA,-,0.00),285(GTTTGTTCTAGAGCC,-,0.00),288(TGTTCTAGAGCCCTT,+,0.00),359(TGCTCCAGAACTGCA,+,0.00)
1-1994	chr10	25782010	25782224			1-2377	chr17	28008991	28009499	352(TGAGCTAGAACAGTG,+,0.00)
1-410	chr2	16078874	16079118			1-2846	chr19	9300366	9300779
1-1365	chr6	37568397	37568786			1-5491	chr8	36590439	36590873
1-980	chr4	7986941	7987206	131(GCGCCTAGAACCTGC,+,0.00)		1-5345	chr7	129690934	129691343
1-776	chr3	49459926	49460192			1-4420	chr5	55972152	55972570	242(TCATGTTCTAGAGAC,-,0.00)
1-134	chr1	1886165	1886586	234(GACGGATCTAGAACC,-,0.00),237(GGATCTAGAACCCGA,+,0.00)		1-5835	chrUn_gl000225	5034	7967
2022-01-04	chr1	108410142	108410389			1-2736	chr18	48274471	48275581
2022-01-28	chr1	143742878	143743089			1-70	chr1	16877719	16878186	264(GCTTGTTCTAGATCA,-,0.00),267(TGTTCTAGATCACTC,+,0.00)
1-2350	chr12	31271250	31271972			1-4568	chr5	123204005	123204335
1-790	chr3	54113161	54113704			1-3411	chr2	217615344	217615951
2022-01-30	chr1	144340323	144340632			1-3241	chr2	61720557	61721159	303(CAAGGTTCTAGACTC,-,0.00),326(TCATGTTCTAGTTTT,-,0.00)
1-2452	chr12	94401707	94401985			1-2576	chr17	76559306	76560060	470(TGCTCTAGAACGTTC,+,0.00)
1-2377	chr12	53339257	53339944			1-4458	chr5	70585016	70585683
1-1102	chr5	167957028	167957262			1-2660	chr18	21504410	21504842
1-2846	chr16	48387597	48387797			1-5018	chr6	110864236	110864916	10(GGCACTAGATCCAGA,+,0.00),388(ACGTCTAGAACTCAG,+,0.00),426(TATTCTAGAGCCTGG,+,0.00)
1-2863	chr16	58426108	58426286			1-115	chr1	25021748	25022611	417(CAAAGCTCTAGGTCC,-,0.00),432(TTATCTAGAACTCTG,+,0.00)
1-2736	chr15	69409990	69410267			1-2045	chr16	14765978	14766187	120(CAGCCTAGAACATAG,+,0.00)
1-2426	chr12	72665950	72666458	319(GTGTCCAGAACCCGT,+,0.00)		1-737	chr10	16478259	16479196	306(TGAGGATCCAGAACC,-,0.00),309(GGATCCAGAACCCAC,+,0.00),396(CCTTGTTCCAGACTG,-,0.00)
1-70	chr1	156675522	156676005			1-2816	chr19	3384489	3384849
1-1106	chr5	169821252	169821531			1-1145	chr11	64159914	64160326
1-2848	chr16	48946399	48946661	117(TCCGGCTCTAGAACT,-,0.00),120(GGCTCTAGAACTGTG,+,0.00)		1-5301	chr7	104866158	104866589	112(TGGGGTTCTAGACTT,-,0.00)
1-2484	chr13	114884816	114885045			1-1515	chr12	111171810	111172343
1-3411	chr20	35214075	35214404	125(CAGGGTTCTGGGCCC,-,0.00)		1-4153	chr4	1267249	1267720	28(GGGGGTTCTGGATGT,-,0.00),77(GGGGGTTCTGGATGT,-,0.00),126(GGGGGTTCTGGATGT,-,0.00),175(GGGGGTTCTGGATGT,-,0.00),224(GGGGGTTCTGGATGT,-,0.00),322(GGGGGTTCTGGATGT,-,0.00),371(GGGGGTTCTGGATGT,-,0.00),420(GGGGGTTCTGGATGT,-,0.00)
1-3241	chr19	2463039	2463410	96(GATTCCGGAACCTGG,+,0.00),123(CCGGATTCCAGAGCC,-,0.00),126(GATTCCAGAGCCTGG,+,0.00),186(GATTCCGGAACCTGG,+,0.00),246(GATTCCGGAACCTGG,+,0.00),335(AATTCTGGAGCCTGG,+,0.00)		1-1792	chr14	101353741	101354234	140(AAGGGTTCTAGGTCA,-,0.00)
1-1119	chr5	175969342	175969682			1-1597	chr13	40117155	40117824	334(AAACCTAGAACCTTC,+,0.00)
1-2576	chr14	38671860	38672103	157(CAACCTAGAACCAGT,+,0.00)		1-546	chr1	182631922	182632322	250(GTGGGTTCTAGACTC,-,0.00)
1-2660	chr15	101557710	101557888			1-5829	chrUn_gl000219	148078	148413
1-3507	chr22	37418029	37418266			1-465	chr1	156662621	156663294
1-115	chr1	17820543	17821056	308(TGCTCAAGAACCTGC,+,0.00)		1-5089	chr6	143029017	143029279
1-616	chr2	85187034	85187302	32(GGTGGTTCTACAACT,-,0.00)		1-146	chr1	31538442	31538878	208(GGCTCTGGAACAGGT,+,0.00)
1-2045	chr10	76947896	76948124			1-2899	chr19	18404122	18404544
1-1802	chr9	127615793	127616380	155(GGGGGTTCCAGAATG,-,0.00),461(TGGGGTTCCAGGCTC,-,0.00),474(TCTGGTTCCAGAGAA,-,0.00),550(CCGGGTTCTGGGCTC,-,0.00)		1-1535	chr12	117542205	117542475
1-737	chr3	27575517	27575730	98(CCTGGTTCCAGGGTG,-,0.00)		1-173	chr1	39983298	39983713	265(AGGAGTTCTAGAACC,-,0.00),268(AGTTCTAGAACCCTA,+,0.00)
1-2880	chr16	69165533	69166065			1-5189	chr7	27170501	27171309	359(AGGGGTTCTAGGCTA,-,0.00)
1-2816	chr16	2301073	2301318			1-5601	chr8	125006155	125006468
1-1145	chr5	36607984	36608456			1-5090	chr6	143992720	143993181	302(CAACCTAGAACAAAA,+,0.00)
1-2903	chr16	82677908	82678095			1-1062	chr11	12849612	12850078	361(TGCTGTTCTAGAACC,-,0.00),364(TGTTCTAGAACCAAG,+,0.00)
1-1515	chr7	150863833	150864014	78(GGGGGTTCTGGAATC,-,0.00)		1-2151	chr16	58254830	58255263
1-1792	chr9	124131660	124131863			1-2430	chr17	41120850	41121258
1-1597	chr7	77427564	77427947	103(AAATCCAGAACCCGT,+,0.00)		1-3447	chr2	237070379	237070762	228(GCACCTAGAACCACC,+,0.00)
1-567	chr2	44690679	44690961			1-2224	chr16	79069064	79069451	162(GGGAGTTCTAGACTG,-,0.00)
1-546	chr2	27392763	27392996			1-693	chr10	3237203	3237570	81(TCAGGTTCCAGAACT,-,0.00),84(GGTTCCAGAACTTTC,+,0.00)
1-212	chr1	23882156	23882964	267(TAGTCTGGAACCTGG,+,0.00)		1-5713	chr9	94778584	94779155	290(CCTGGATCTAGGCTC,-,0.00)
1-465	chr2	201728782	201728960	80(CATTCTGGAACCCCA,+,0.00)		1-1457	chr12	89432208	89432500	105(AATGGTTCTAGGCTA,-,0.00)
1-2726	chr15	66360153	66360424	120(ATGGGTTCTGGAGTA,-,0.00)		1-4137	chr3	195728505	195729430	224(CAATCTAGAACATCA,+,0.00),270(CAAACTAGAACCTCA,+,0.00),317(TAATCTAGAACCTCA,+,0.00),363(CAATCTAGAACATCA,+,0.00),453(CAATCTAGAACATCA,+,0.00),641(CAATCTAGAACATCA,+,0.00),782(CAATCTAGAACATCA,+,0.00),876(AAATCTAGAACATCA,+,0.00)
1-146	chr1	200003132	200003658			1-87	chr1	18768335	18768801
1-2899	chr16	77997013	77997304			1-4638	chr5	144121707	144122025
1-1535	chr7	20823269	20823475	115(GGCTCTGGAACCAAG,+,0.00)		1-4868	chr6	36086888	36087583	283(TGCGGTTCTAGGTAA,-,0.00),296(AATTCTAGAACTTTC,+,0.00)
1-173	chr1	209330863	209331160			1-4224	chr4	87541446	87541881	290(TGACCTAGAACTGTA,+,0.00)
1-1062	chr5	141196128	141196836			1-4580	chr5	126300424	126301101	333(TTGTGTTCTAGAATG,-,0.00)
1-982	chr4	80993849	80994235	240(GGACCTGGAACCCAC,+,0.00)		1-1811	chr15	26142402	26142834
1-2151	chr11	131774435	131775074			1-367	chr1	117923970	117924305
1-2714	chr15	60689224	60689402			1-4942	chr6	71439396	71439896	153(GAATGCTCTAGAACC,-,0.00),156(TGCTCTAGAACCTTG,+,0.00)
1-1637	chr8	130527245	130527548			1-816	chr10	62796745	62797138
1-2430	chr12	76337902	76338189	121(AACTCCAGAACCAAA,+,0.00)		1-280	chr1	78070620	78071544	449(TGCTCTAGAGCATTA,+,0.00)
1-3447	chr20	54792987	54793194			1-5065	chr6	136296380	136296680
1-2362	chr12	46955857	46956057	94(TGACCTGGAACCCCA,+,0.00)		1-625	chr1	214669416	214670036	198(AAGTGTTCTAGAGCA,-,0.00),201(TGTTCTAGAGCAGAA,+,0.00)
1-2224	chr11	69336214	69336665			1-1774	chr14	93531819	93532553	305(TAACCTAGAACTTGA,+,0.00),336(AATGGTTCTAGATGC,-,0.00)
1-1839	chr9	21967288	21967466	41(CCCTCTGGAACCCCA,+,0.00)		1-4192	chr4	41592362	41592810
1-693	chr3	169337618	169337827			1-2681	chr18	29238077	29238469
1-236	chr1	27853747	27853981			1-5951	chrX	120518148	120518534
1-1013	chr5	10310646	10310892	193(GAAGGTTCTTGAGCA,-,0.00)		1-3294	chr2	108800883	108801371	158(CCAGGCTCTGGAACA,-,0.00),161(GGCTCTGGAACAAGC,+,0.00)
1-1457	chr7	109089981	109090221	71(TTTAGTTCTAGAAAG,-,0.00)		1-2803	chr19	1197882	1198204	27(CCACCTAGAACCCAG,+,0.00),128(TCACCTAGAACCTGG,+,0.00),251(TCACCTAGAACCTGG,+,0.00)
1-1353	chr6	3166238	3166732	52(CGATCCAGAACTAGT,+,0.00)		1-352	chr1	113215982	113216538	132(TCTTCTGGAACCTCA,+,0.00),375(CTGGGTTCTGGACTT,-,0.00)
1-1179	chr5	69451913	69452101			1-4632	chr5	142390887	142391266
1-87	chr1	161418299	161418478			1-259	chr1	64984200	64984975	389(TTGTGTTCTAGAACC,-,0.00),392(TGTTCTAGAACCCCA,+,0.00)
1-1649	chr8	144199219	144199464			1-4551	chr5	118658191	118658775	357(CTAAGTTCTAGACCT,-,0.00),360(AGTTCTAGACCTGGG,+,0.00)
1-97	chr1	163369858	163370132			1-124	chr1	26947202	26948373
1-2603	chr14	60979971	60980241			1-1967	chr15	86028681	86029090
1-3545	chrX	130964472	130964685			1-1944	chr15	79167814	79168173
1-1022	chr5	113092247	113092611	210(GTCTCTAGAACCTCT,+,0.00)		1-1663	chr13	101887848	101888173
1-3385	chr20	20347782	20348195			1-1898	chr15	67364828	67366014	1026(GTAGGTTCTAGACGT,-,0.00)
1-789	chr3	53292756	53292986			1-3609	chr21	34499432	34499903
1-3573	chrX	2879572	2879750			1-4581	chr5	126323162	126323593
1-489	chr2	210172460	210172658			1-4289	chr4	152276642	152277070	125(AGACCTAGAACATGG,+,0.00)
1-1811	chr9	131446303	131446571			1-3924	chr3	54179829	54180243
1-367	chr2	113608286	113608555			1-5365	chr7	138794048	138794644	339(CTCGGTTCTAGGCTC,-,0.00)
1-1878	chr9	68409257	68409490	155(CGCTCCAGAACCCGA,+,0.00)		1-5337	chr7	128050153	128050775
1-1871	chr9	43766329	43766573			1-856	chr10	75159612	75160053
1-1206	chr5	87205283	87205479	113(CTTTGTTCTGGATCT,-,0.00),176(TAGTCTGGAACCAAA,+,0.00)		1-1659	chr13	100624415	100625074	374(ATCGGTTCTAGATCT,-,0.00),377(GGTTCTAGATCTGCC,+,0.00)
1-1677	chr8	31096176	31096995			1-2808	chr19	1895303	1895727
1-816	chr3	63850009	63850239	155(CCGGGTTCCAGGTCG,-,0.00)		1-1996	chr15	98504533	98504861
1-280	chr1	47898137	47898318			1-4757	chr6	4352029	4352875	426(GGGGGTTCTAGAAGA,-,0.00)
1-625	chr2	88382304	88382704	266(CCAGGCTCTGGAATT,-,0.00)		1-5974	chrX	137307985	137308424
1-2700	chr15	45491138	45491316			1-3689	chr22	30162739	30163374
1-2590	chr14	54976435	54976669			1-868	chr10	76777118	76777496
1-1668	chr8	23644256	23644479	133(ATGGGTTCTTGATCT,-,0.00)		1-5841	chrUn_gl000233	25066	25537
1-1774	chr9	112021591	112021784	54(AGGTCTGGAACCCGG,+,0.00)		1-5898	chrX	52949959	52950480
1-2681	chr15	38544878	38545322			1-4732	chr5	179061374	179061995
1-3294	chr19	45879609	45879880	137(TCAGTTTCTAGAGCC,-,0.00),140(GTTTCTAGAGCCAAA,+,0.00)		1-4728	chr5	178647183	178647623
1-2803	chr16	14927892	14928418	366(CATTCCAGAACCTAG,+,0.00)		1-5777	chr9	131446194	131446746
1-1708	chr8	62736606	62736807	143(TTTGGCTCTAGAACC,-,0.00),146(GGCTCTAGAACCCCT,+,0.00)		1-4660	chr5	151245333	151245719	291(CACCCTAGAACCTGA,+,0.00)
1-352	chr2	102225244	102225697			1-2249	chr16	86398329	86399296	29(CCCGGTTCTGGAGAG,-,0.00),315(ACGGGTTCTAGGTTT,-,0.00),788(TGGGGTTCTAGATTC,-,0.00),866(TCATGTTCCAGAGCA,-,0.00)
1-259	chr1	37781188	37781388			1-325	chr1	101753867	101754309	249(AAGGGTTCTAGGTCA,-,0.00)
1-867	chr4	134515066	134515324	130(TGTGGTTCCAGCCCT,-,0.00),139(AGCCCTAGAACCTGG,+,0.00)		1-1369	chr12	52288560	52289184	331(CTGGGTTCCAGGTTG,-,0.00)
1-1110	chr5	17415595	17415809			1-5589	chr8	108617629	108618007
1-124	chr1	184020389	184020918	325(GCAGGTTCTAGCTAC,-,0.00)		1-4367	chr5	20193065	20193436
1-1967	chr10	133792504	133792792	193(ACCTCTAGAACCTCA,+,0.00)		1-373	chr1	120538547	120539456	369(CACTCTAGAACACTT,+,0.00)
1-1944	chr10	11147585	11147790	88(TGCTCTAGCACCCTG,+,0.00)		1-1449	chr12	83273071	83273410	142(TAGGGTTCCAGCTCC,-,0.00)
1-1663	chr8	22721889	22722127			1-5140	chr6	160976562	160977034
1-1898	chr9	80344768	80345011			1-2272	chr16	90084534	90085119	305(TGTAGTTCCAGAGCG,-,0.00)
1-3609	chrX	73002873	73003148			1-1958	chr15	84438507	84438857
1-3572	chrX	25038334	25038706			1-1505	chr12	107541173	107541658
1-3456	chr20	6744351	6744675			1-861	chr10	75872787	75873221
1-856	chr4	121844189	121844472			1	chr1	742476	742909	141(TCTGGACCTAGAACC,-,0.00),144(GGACCTAGAACCACA,+,0.00)
1-1659	chr8	20925702	20925880			1-2318	chr17	8057642	8058008
1-2841	chr16	31341386	31341677			1-4267	chr4	130872084	130872501
1-1450	chr7	105389345	105389523			1-1821	chr15	32155478	32155907
1-3012	chr17	45950299	45950524			1-4773	chr6	10311187	10311535
1-2448	chr12	93764794	93765050			1-2489	chr17	56032902	56033516	283(ACAGGTTCCAGGTCA,-,0.00)
1-2808	chr16	19328138	19328360	86(CCCTCTAGAACCAAA,+,0.00)		1-3071	chr19	49246567	49246955
1-2446	chr12	89919344	89919545	85(AGCTCCGGAACTCGG,+,0.00)		1-1951	chr15	82635255	82635736	465(TTGCCTAGAACCCCA,+,0.00)
1-1996	chr10	29315030	29315338	232(CAGTCTAGAGCCATC,+,0.00)		1-975	chr10	111821313	111821828	317(AGAGCTAGAACTGGA,+,0.00),329(GGAACTAGAACCTAG,+,0.00),429(TGGGGTTCCAGGGCA,-,0.00)
1-877	chr4	144434737	144435067	125(GAACCTAGAGCCCCG,+,0.00)		1-5893	chrX	49044765	49045282	121(CTGTCTGGAACCCTG,+,0.00),306(CCTTCTAGAACCCTG,+,0.00),393(CTGTCTGGAACCCAA,+,0.00)
1-1921	chr10	101673714	101673996	198(GGAGCTGGAACCCTA,+,0.00)		1-2265	chr16	89307632	89308310
1-868	chr4	134545911	134546153			1-1401	chr12	57828096	57828490
1-1600	chr7	83906975	83907186	80(TCGGGTCCTAGGCCT,-,0.00)		1-2141	chr16	55458657	55458992
1-3528	chr22	49178702	49178922			1-854	chr10	74572622	74572994
1-2249	chr11	8721465	8721673			1-1209	chr11	102164601	102165032
1-325	chr1	79728388	79728645	126(TTTGGTTCTGGGTTC,-,0.00)		1-2218	chr16	77596836	77597294
1-1369	chr6	39199316	39199568			1-5201	chr7	30603662	30604211
1-3312	chr19	49199259	49199612	320(TCTGTTTCTAGAGCT,-,0.00)		1-644	chr1	226911209	226912062
1-275	chr1	46769248	46769743	169(GAATCTAGAACCGTA,+,0.00)		1-2791	chr18	74199447	74200227
1-3472	chr21	38311807	38312012			1-2982	chr19	41914034	41914578	330(GCTGGTTCTAGGCTG,-,0.00),345(CCTAGCTCCAGAGCT,-,0.00)
1-373	chr2	119317606	119317893	185(AAGTCTAGAACCCCA,+,0.00)		1-2497	chr17	57034263	57034589	87(TCACCTAGAACCAAA,+,0.00)
1-1449	chr7	105337677	105337888			1-2388	chr17	31003449	31003906	170(GAACCTAGAACCTGT,+,0.00)
1-3431	chr20	44562402	44562699			1-5328	chr7	122571292	122571691
1-3151	chr18	49348087	49348309			1-923	chr10	97235551	97236193
1-2272	chr12	105630031	105630239			1-5005	chr6	107859892	107860505
1-1958	chr10	122264665	122264894	58(CCAGGTTCTAGCGGC,-,0.00),190(CTTTCTAGAACAGAG,+,0.00)		1-5356	chr7	133482128	133482749	92(AGGTCTAGAGCAGTG,+,0.00),454(CTAGGTTCTAGGTAT,-,0.00)
1-1505	chr7	147697154	147697443			1-3403	chr2	209057256	209057656
1-861	chr4	126236751	126237008			1-294	chr1	85670733	85671190
1-782	chr3	50274524	50274702			1-5926	chrX	88936080	88936475
1-525	chr2	232578918	232579104	50(TCACCTAGAACCTTC,+,0.00)		1-1333	chr12	31271050	31272385
1-1556	chr7	33391524	33391717	69(CTGGGTTCTGGGTTT,-,0.00)		1-2006	chr16	1225825	1226299	302(CTGGGTTCTAGACTT,-,0.00)
1-1446	chr7	101579722	101580109			1-5094	chr6	145200387	145200834
1-477	chr2	206701320	206701567			1-5751	chr9	127078669	127079102	238(CCAGGTTCTAGACTC,-,0.00)
1	chr1	101468182	101468432			1-3390	chr2	198448697	198449111	199(TCTAGTTCTGGATCC,-,0.00),202(AGTTCTGGATCCCTG,+,0.00)
1-3139	chr18	35278579	35278796			1-2490	chr17	56068259	56068580	140(AGTGGTTCTAGATTA,-,0.00)
1-2318	chr12	12829614	12829792	27(ATTTCTAGAACCCCC,+,0.00)		1-4785	chr6	13712146	13712734	317(CGCTCTAGGACCCGT,+,0.00)
1-1231	chr6	10523174	10523359			1-2798	chr18	77872948	77873477	231(GGATGTTCTAGGCTC,-,0.00)
1-1075	chr5	147248693	147248998			1-5798	chr9	136662998	136663515	180(GGTGGTTCTAGGTCA,-,0.00)
1-1821	chr9	136817865	136818340	95(ACACCTAGAACCTGG,+,0.00),129(ACACCTAGAACCTGG,+,0.00),163(ACACCTAGAACCTGG,+,0.00),197(ACACCTAGAACCTGG,+,0.00),231(ACACCTAGAACCTGG,+,0.00),265(ACACCTAGAACCTGG,+,0.00),299(ACACCTAGAACCTGG,+,0.00),333(ACACCTAGAACCTGG,+,0.00),366(ACATCTAGAACCTCC,+,0.00)		1-1631	chr13	72758357	72758767
1-3057	chr17	5822422	5822753			1-4248	chr4	111790519	111790900
1-3561	chrX	153824790	153825186			1-4391	chr5	36151918	36152398
1-2489	chr13	25290259	25290456			1-3035	chr19	47010279	47010722
1-2197	chr11	57194485	57194896	267(CCCTCTAGAACCCCC,+,0.00),277(CCCCCTAGAACCCCA,+,0.00)		1-1541	chr12	118411010	118411465
1-3071	chr17	61920047	61920258			1-3857	chr3	29478948	29479417	122(CAGTGATCTAGAACT,-,0.00),125(TGATCTAGAACTGGG,+,0.00)
1-1951	chr10	118211882	118212222			1-3046	chr19	47639880	47640303	292(GAGGGTTCTAGGTGG,-,0.00)
1-975	chr4	77068986	77069270			1-1834	chr15	37646468	37646933
1-2793	chr15	96904449	96904812			1-4994	chr6	100753483	100753909	144(CAGGCTAGAACAAGA,+,0.00)
1-2611	chr14	65168372	65168552			1-3596	chr21	19137822	19138300
1-2265	chr11	9623086	9623264			1-2588	chr17	79004957	79005418	152(CGCTCTGGAACTTTC,+,0.00)
1-1401	chr6	54712198	54712458	120(CACTGCTCTAGATCC,-,0.00),123(TGCTCTAGATCCTGG,+,0.00)		1-4893	chr6	43044599	43045271	327(TGGTCTGGAACCCTG,+,0.00)
1-2141	chr11	128556235	128556428			1-3680	chr22	28957192	28957654	310(ACTTCTAGATCCCCA,+,0.00),325(GTGTCTAGAACAGCA,+,0.00)
1-3612	chrX	77770350	77770650			1-162	chr1	37906045	37906582	347(CAATCTGGAACCCTT,+,0.00)
1-1752	chr8	95652443	95652953			1-4117	chr3	187410679	187411110
1-854	chr4	120133218	120133469			1-1437	chr12	76029015	76029820
1-1209	chr5	87988085	87988263			1-1571	chr12	132239489	132239997
1-73	chr1	157211165	157211454			1-4324	chr4_gl000193_random	78146	79076
1-2218	chr11	65659291	65659493	83(GGGCCTAGAACCACT,+,0.00)		1-3143	chr19	55883725	55884167
1-644	chr3	120169824	120170449	394(GGGACTGGAACCTGG,+,0.00)		1-3026	chr19	46118953	46119542
1-2791	chr15	96890668	96891124	241(AAATCTAGAACATCC,+,0.00)		1-2776	chr18	64554535	64554982
1-2134	chr11	125133373	125133636	100(CCGGGTTCTGGACTT,-,0.00)		1-2236	chr16	84210585	84211074
1-1140	chr5	33440972	33441264			1-2833	chr19	6393825	6394176
1-2982	chr17	36608197	36608389			1-5052	chr6	130334615	130334990	206(CATTCTAGAACCAGG,+,0.00)
1-2497	chr13	31004596	31004836			1-935	chr10	99392975	99394308	168(CAGGGTTCCAGCGCC,-,0.00),873(AAGAGTTCTAGATCA,-,0.00),876(AGTTCTAGATCAGCC,+,0.00)
1-2388	chr12	56617797	56618016			1-4797	chr6	16228012	16228424
1-263	chr1	40916378	40916586			1-4570	chr5	124126427	124127215
1-923	chr4	23933806	23934138			1-677	chr1	242010669	242011918	281(CTGGGTTCTAGGTAA,-,0.00)
1-2287	chr12	114561036	114561266	149(CTGCGTTCTAGATGG,-,0.00)		1-5055	chr6	133563911	133564495	282(TTTGGTTCCAGAGCA,-,0.00)
1-582	chr2	55193358	55194006	274(TCAGGTTCTAGACAC,-,0.00)		1-2526	chr17	63194687	63195430	313(TGCTGCTCTAGAACA,-,0.00),316(TGCTCTAGAACAAAA,+,0.00),674(AATTCTAGAACATTT,+,0.00)
1-3403	chr20	31766730	31766940	119(TGAGGTCCTAGAATT,-,0.00)		1-3204	chr2	28612967	28613341
1-294	chr1	57728100	57728616			1-4955	chr6	82555149	82555442
1-3191	chr19	10380228	10380537			1-458	chr1	156163367	156163925
1-1978	chr10	16478391	16478805	174(TGAGGATCCAGAACC,-,0.00),177(GGATCCAGAACCCAC,+,0.00),264(CCTTGTTCCAGACTG,-,0.00)		1-5645	chr9	22303991	22304416
1-1928	chr10	102995566	102995799	109(AGAGGTTCCAGAGTT,-,0.00),212(CAGCCTAGAGCCAGG,+,0.00)		1-3990	chr3	100429160	100429794	306(GAACCTAGAACCTGG,+,0.00)
1-1333	chr6	21693237	21693526	105(ACTTCTAGAACAAGT,+,0.00)		1-2477	chr17	48364095	48364475
1-1007	chr4	99031799	99032614	415(AAGACTAGAACCAGA,+,0.00)		1-1121	chr11	57194620	57194884	132(CCCTCTAGAACCCCC,+,0.00),142(CCCCCTAGAACCCCA,+,0.00)
1-2006	chr10	36476939	36477165			1-985	chr10	112655079	112655672
1-3597	chrX	51927955	51928229			1-4451	chr5	69898500	69898976	374(CAGTCTGGAACCACC,+,0.00)
1-2642	chr14	91959699	91959907	111(CTGGGTTCTAGACTG,-,0.00)		1-4360	chr5	16690134	16690813	319(GGTGGTTCTGGAACC,-,0.00),322(GGTTCTGGAACCCGT,+,0.00)
1-3390	chr20	23847820	23848006			1-4827	chr6	27689944	27690369
1-2490	chr13	25641175	25641624			1-3453	chr2	243059477	243060031	226(TGTGGTTCTAGGTCC,-,0.00),229(GGTTCTAGGTCCAGA,+,0.00)
1-1129	chr5	179719122	179719300			1-1481	chr12	98884809	98885170
1-496	chr2	217547196	217547428	127(TGCTCTGGAACCTGT,+,0.00)		1-3790	chr3	9542824	9543213
1-3268	chr19	41104470	41104864	264(CGGGGTTCTAGATTC,-,0.00)		1-3337	chr2	157191046	157191602
1-2798	chr16	11409376	11409761	124(CCAGGTGCTAGGGCG,-,0.00)		1-1037	chr10	133851491	133852060	376(GCAGGTTCCAGGCTC,-,0.00)
1-814	chr3	61860919	61861149			1-2271	chr16	89936787	89937237	172(GAAGGTTCTAGATCC,-,0.00),175(GGTTCTAGATCCTGG,+,0.00)
1-1631	chr8	126399163	126399601			1-2940	chr19	36427479	36428178	199(GAGCCTGGAACCCTG,+,0.00),254(AGATCTGGAGCCTGA,+,0.00)
1-1152	chr5	40309074	40309306			1-5434	chr8	17016270	17017022	216(GAAAGATCTAGATTC,-,0.00)
1-1182	chr5	72415312	72415662			1-49	chr1	11717836	11718172
1-1905	chr9	88478823	88479007			1-5298	chr7	102991841	102992131
1-3035	chr17	47448629	47449146			1-3236	chr2	56561175	56561591	232(GGACCTAGAACAATA,+,0.00)
1-1500	chr7	143891765	143893039	161(AGGGGTTCTAGAGCT,-,0.00),164(GGTTCTAGAGCTCTG,+,0.00),185(CATTCTAGCACCCCA,+,0.00)		1-2913	chr19	30301951	30302414	321(CTTGGTTCTAGGCCA,-,0.00)
1-1541	chr7	23251269	23251457	52(CATGGTTCCGGATTC,-,0.00)		1-153	chr1	34098720	34099173	219(GGTGCTTCTAGAGCC,-,0.00),222(GCTTCTAGAGCCTCC,+,0.00)
1-3046	chr17	4981337	4981696	86(TCGAGTTCTTGAGCC,-,0.00),297(AGGGCTAGAACCGGC,+,0.00)		1-3307	chr2	127782584	127782908	19(GGTTCAAGAACCGGG,+,0.00)
1-1834	chr9	18668996	18669190	94(TCTGGTTCCAGCCCA,-,0.00)		1-5655	chr9	33150968	33151853	446(CCACCTAGAACCAGA,+,0.00)
1-3596	chrX	51812033	51812335			1-3134	chr19	54480543	54481186	255(GAAGGTTCCAGGTTC,-,0.00)
1-2588	chr14	54419639	54419995			1-2038	chr16	9677564	9677938
1-717	chr3	195371129	195371624	74(TGATGTTCTAGATTG,-,0.00),121(TGATGTTCTAGATTG,-,0.00),168(TGATGTTCTAGATTG,-,0.00),215(TGATGTTCTAGATTG,-,0.00),262(TGATGTTCTAGATTG,-,0.00),309(TGATGTTCTAGATTG,-,0.00),356(TGATGTTCTAGATTG,-,0.00),403(TGATGTTCTAGATTG,-,0.00),450(TGATGTTCTAGATTG,-,0.00)		1-5707	chr9	90166671	90167100	182(GAATCTAGATCAACA,+,0.00)
1-2070	chr10	94455715	94456105	190(TGTTCTCGAACCCGG,+,0.00)		1-5706	chr9	89200803	89201433	281(AACTCTAGAACTTCT,+,0.00)
1-3379	chr20	14900488	14900722			1-3602	chr21	32746684	32747128	397(TCAGCTTCTAGGACC,-,0.00)
1-162	chr1	204048598	204049009			1-2540	chr17	66380995	66381590
1-1437	chr7	100399729	100399958			1-3700	chr22	34153237	34153717
1-765	chr3	45299977	45300205			1-5537	chr8	61613306	61613622
1-1690	chr8	3923486	3923777			1-686	chr10	182810	183563	478(GGGAGGTCTAGAGCC,-,0.00),481(AGGTCTAGAGCCCTT,+,0.00)
1-1571	chr7	4540484	4540804			1-4405	chr5	43066312	43067351
1-3143	chr18	41520353	41520639	66(GGAGGTTCTAGGGGA,-,0.00),102(TCAGCTTCTAGAGGC,-,0.00)		1-4063	chr3	157965192	157965665
1-3026	chr17	46806571	46806860			1-2925	chr19	33467169	33467747	164(TCAGGTTCAAGAGCA,-,0.00)
1-279	chr1	47595515	47595757			1-711	chr10	9074610	9075038
1-1793	chr9	124149606	124149860	126(TCCTGATCCAGAACC,-,0.00),129(TGATCCAGAACCCAA,+,0.00)		1-5253	chr7	77463700	77464435	344(CTTGGATCTAGAACC,-,0.00),347(GGATCTAGAACCCAA,+,0.00)
1-640	chr3	115070100	115070339	113(CAATCTGGAACCATA,+,0.00)		1-1424	chr12	67191095	67191423	131(GGATTTAGAACCCCA,+,0.00)
1-2776	chr15	89920678	89920993	92(TGGGGTTCCAGCTCT,-,0.00)		1-4176	chr4	22501638	22502276	412(GCACCTAGAACACGA,+,0.00)
1-1583	chr7	66857327	66858195			1-664	chr1	235295313	235295801	270(TGAGGTTCTAGACTA,-,0.00)
1-2236	chr11	72524963	72525216			1-5623	chr9	2570600	2571287	588(AGACCTGGAACAACC,+,0.00)
1-2833	chr16	30411925	30412425	222(AACCCTAGAACCCTG,+,0.00)		1-2932	chr19	36000782	36001747	699(GACCCTAGAGCCCTC,+,0.00)
1-935	chr4	38732887	38733152	202(CAATCTAGAGCCAGA,+,0.00)		1-5527	chr8	51329626	51330041
1-2650	chr14	96709189	96709450	116(AGAGCTAGAACCTGG,+,0.00),131(AGAGCTAGAACCTGG,+,0.00),146(AGAACTAGAACCTGG,+,0.00),161(AGGGCTAGAACTGGA,+,0.00),176(GAGGCTAGAACCAAG,+,0.00),192(AGGGCTAGAACCTGG,+,0.00),208(GGGGCTAGAACCTAG,+,0.00)		1-3326	chr2	150103518	150103927
1-1468	chr7	123168394	123168674	181(CAGTCTGGATCCAGA,+,0.00),184(TCTGGATCCAGAACC,-,0.00),187(GGATCCAGAACCCAT,+,0.00)		1-3651	chr22	19840734	19841176	30(AATCCTGGAACCCCA,+,0.00),148(GGAGGCTCCAGAGCC,-,0.00),151(GGCTCCAGAGCCAGT,+,0.00),428(AGCACTAGAACCTGC,+,0.00)
1-677	chr3	148916443	148916663			1-5688	chr9	73033144	73033988
1-2731	chr15	67441722	67442027			1-1916	chr15	72406715	72407387	342(CAGGGGTCTAGAGCA,-,0.00),345(GGGTCTAGAGCAAAG,+,0.00),375(AGCAGTTCTAGACTT,-,0.00)
1-2526	chr13	74208084	74208487			1-5262	chr7	90384446	90384854
1-3204	chr19	12936410	12936627			1-1070	chr11	17033880	17034583
1-490	chr2	211036186	211036422			1-5116	chr6	151377790	151378250
1-1278	chr6	13944081	13944688			1-1510	chr12	110258641	110259384
1-458	chr2	198364623	198364893	164(CTCGGTTCCAGAACT,-,0.00),167(GGTTCCAGAACTTTC,+,0.00)		1-1111	chr11	47934671	47935103
1-2477	chr13	110439297	110439885	303(GGAGGTTCCAGGGCC,-,0.00)		1-1010	chr10	123023174	123023523
1-58	chr1	155146248	155146735	297(TAGGGTTCTGGGGCA,-,0.00)		1-1172	chr11	71712775	71713193
1-2649	chr14	96042672	96042860			1-2299	chr17	6250579	6251036
1-1121	chr5	176900748	176900934			1-2505	chr17	58602780	58603911
1-985	chr4	83206219	83206508	157(TGGTCCGGAACCTGC,+,0.00)		1-1990	chr15	93438424	93438803	167(AATTCTAGATCAAAA,+,0.00)
1-2372	chr12	51663286	51663593	247(CCAGGCTCCAGAGCG,-,0.00)		1-3424	chr2	223162792	223164154	717(GGAGCTGGAACCCGG,+,0.00)
1-193	chr1	225706852	225707207			1-5573	chr8	91377713	91378153
1-3582	chrX	39661845	39662179	160(GAACCTGGAACCCCC,+,0.00),289(CATTCTGGAGCCAGG,+,0.00)		1-4100	chr3	183483247	183483561
1-3453	chr20	61339992	61340635	277(GCACCTGGAACCCGT,+,0.00),327(ACGGGTTCTGGAGCT,-,0.00),330(GGTTCTGGAGCTAGG,+,0.00)		1-3283	chr2	97760003	97760502	356(CCTGGTTCTAGTTCT,-,0.00)
1-1481	chr7	131432886	131433064			1-3941	chr3	61099120	61099699
1-2554	chr14	22002742	22003093			1-1671	chr13	109382993	109383379	193(GAGAGTTCTAGACAC,-,0.00)
1-3337	chr19	51486836	51487471	453(TTATCTGGAACCCTG,+,0.00)		1-2973	chr19	41174733	41175273	134(TGTGGTTCTAGGATA,-,0.00),358(CTTGGTTCTAGGATG,-,0.00),432(CATAGTTCTAGGATG,-,0.00)
1-1037	chr5	131833180	131833504	102(CCTGGATCTAGAACC,-,0.00),105(GGATCTAGAACCCAC,+,0.00)		1-2028	chr16	4165372	4165973	315(GGACCTAGAACGCCC,+,0.00)
1-2271	chr12	104920209	104920822			1-5281	chr7	99610264	99610870	340(AGGTCTAGAACCCTG,+,0.00)
1-1537	chr7	21754737	21755090			1-4207	chr4	74702241	74702615	193(AGCTCAGGAACCCGC,+,0.00)
1-3031	chr17	47090330	47090992	127(GGTGGTTCCAGGTTC,-,0.00)		1-1881	chr15	59592473	59592876	356(TGATCTAGAAACCTG,+,0.00)
1-2940	chr17	15869573	15869921	68(GCGGGTTCTGGGGCT,-,0.00)		1-1381	chr12	54139875	54140607	331(GTGGGTTCTAGTTCT,-,0.00),337(TCTAGTTCTAGCTCC,-,0.00)
1-49	chr1	151032651	151032907	121(AAGTGTTCTGGAACC,-,0.00),124(TGTTCTGGAACCTAT,+,0.00)		1-93	chr1	19675159	19675567	123(CAGTCCAGAACCTGC,+,0.00)
1-3236	chr19	19586165	19586393			1-4489	chr5	79940592	79941065	373(AACTCTAGAACTGAT,+,0.00)
1-3206	chr19	13128002	13128318			1-3008	chr19	44715992	44717495	610(TATTCCAGAACTCTG,+,0.00)
1-2913	chr16	85645913	85646719	540(CACTGTTCTAGGTTC,-,0.00)		1-441	chr1	154012312	154012713
1-1416	chr6	74098538	74098985	220(CGAGCTGGAACCTGG,+,0.00)		1-314	chr1	95320049	95320324
1-2697	chr15	43199387	43199565			1-2607	chr18	2656818	2657407	359(AAATGTTCTAGACCA,-,0.00),472(GCGTCTAGAACTGTG,+,0.00)
1-1222	chr6	100066397	100066924	179(TGGGGTTCCAGAGCC,-,0.00)		1-2669	chr18	23765085	23765485
1-153	chr1	201140642	201140864	116(CGCCCTAGATCATGA,+,0.00)		1-2615	chr18	3753509	3753950	387(ATTGGTTCCAGGACT,-,0.00)
1-3307	chr19	48567910	48568095			1-5805	chr9	138124260	138124664
1-3134	chr18	32074037	32074317			1-362	chr1	115595759	115596136	219(GTAAGTTCTAGAACT,-,0.00),222(AGTTCTAGAACTTTC,+,0.00)
1-2865	chr16	63967719	63968096	194(TCTTGCTCTAGAAGG,-,0.00)		1-4194	chr4	44681874	44682499
1-2038	chr10	73383342	73383698			1-5252	chr7	77427329	77428290	338(AAATCCAGAACCCGT,+,0.00)
1-915	chr4	189029126	189029625			1-4037	chr3	132537135	132537516	79(ACTTGTTCCAGATCT,-,0.00)
1-2181	chr11	45113254	45113469			1-5888	chrX	48432494	48433168
2022-01-07	chr1	110075134	110075539	243(CAGAGTTCTAGGTCT,-,0.00)		1-845	chr10	74014642	74015449	627(CCTGGTTCCAGTCCT,-,0.00)
1-3602	chrX	66764865	66765236	221(TGATCCAGAACCCGG,+,0.00)		1-2204	chr16	74638024	74638536	313(AGGCCTGGAACCATC,+,0.00)
1-623	chr2	85980670	85980957	155(GCAGGTTCTGGGCCA,-,0.00)		1-381	chr1	143963216	143963726
1-2784	chr15	93604894	93605076			1-2914	chr19	30326620	30327125	181(CCAGGTTCTAGTCCT,-,0.00)
1-2540	chr13	99479690	99479878			1-1327	chr12	27397699	27398221
1-686	chr3	155811767	155812108			1-3757	chr22	47417054	47417460
1-2925	chr16	89496880	89497090			1-1818	chr15	30512606	30513057	146(AGACCTAGATCCACA,+,0.00),275(GCAGGTTCTAGGTGG,-,0.00)
1-711	chr3	186381547	186381758			1-4623	chr5	139500982	139501451	259(TGATCCAGAACAATT,+,0.00)
1-1424	chr6	88154192	88154419			1-4760	chr6	5227715	5228124	102(CAAGGATCTAGAACC,-,0.00),105(GGATCTAGAACCAGA,+,0.00)
1-1713	chr8	67024832	67025046			1-1203	chr11	95165652	95166089
1-1262	chr6	131602681	131602964			1-2995	chr19	42806314	42806862
1-3533	chrX	106804762	106805110			1-5697	chr9	82202356	82202803	248(CAACCTAGAACCATC,+,0.00)
1-664	chr3	136676716	136676927	100(GCCGGCTCTAGAACA,-,0.00),103(GGCTCTAGAACAATT,+,0.00)		1-3699	chr22	34092613	34093256
1-1952	chr10	119000834	119001045	117(GGGGGTTCTAGGTTG,-,0.00)		1-564	chr1	197742208	197742831	352(CCAAGTTCTAGATCA,-,0.00),355(AGTTCTAGATCACCA,+,0.00)
1-2932	chr17	12125378	12125608			1-3623	chr21	41346408	41347099
1-3181	chr18	8232921	8233099			1-3846	chr3	24853518	24854084	307(TATTCTAGAGCTGGG,+,0.00),413(GCTGGTTCTGGGTTG,-,0.00)
1-166	chr1	204896987	204897191	72(CTGGGTTCTTGAATT,-,0.00)		1-3158	chr19	58816327	58816733
1-3326	chr19	50167993	50168346			1-5728	chr9	108460068	108460780	243(TTCTGCTCTAGACCT,-,0.00),246(TGCTCTAGACCTTTA,+,0.00)
1-2656	chr15	100466362	100466746	109(CACTCTAGAACGAAG,+,0.00)		1-4820	chr6	27145874	27146266
1-1916	chr9	98079981	98080267	130(GCGGGTTCTAGGCGA,-,0.00)		1-2397	chr17	33895332	33895958
1-1857	chr9	36542458	36542669			1-4356	chr5	14579660	14580258	215(CTAGGTTCTAGGGAT,-,0.00)
1-654	chr3	128417209	128417415			1-3996	chr3	106100202	106100643	269(ACCTGTTCTAGAGTC,-,0.00)
1-1704	chr8	57205678	57205857	49(TGCTCCAGAGCCAGG,+,0.00)		1-4912	chr6	46281664	46282051
2022-01-13	chr1	112879562	112879851			1-3875	chr3	38604637	38605072
1-1378	chr6	42387197	42387390			1-5620	chr9	706338	707141	410(TGCTCTGGAACCAGT,+,0.00)
1-1070	chr5	142784955	142785164			1-4449	chr5	69763868	69764285
1-1510	chr7	149551679	149551966			1-2327	chr17	11328566	11329006	85(CAATCTAGATCATGC,+,0.00)
1-2233	chr11	71791845	71792285			1-4046	chr3	142366467	142366979	232(AGGGGTTCTAGTTCA,-,0.00)
1-1938	chr10	105667898	105668383			1-472	chr1	159892954	159893899
1-1091	chr5	156886867	156887112			1-1320	chr12	25540186	25540804	424(ACGTCTAGAACACCT,+,0.00)
1-2308	chr12	124625483	124625689	107(AAATCTGGAGCCACA,+,0.00)		1-635	chr1	224007387	224008070
1-1111	chr5	174270445	174270992			1-1304	chr12	14085164	14085541
1-1010	chr5	10103254	10103680			1-5232	chr7	69977479	69977846	168(TCAGGTTCTAGGCTC,-,0.00)
1-1172	chr5	56469342	56469565			1-4858	chr6	32163209	32163637
1-2299	chr12	119591320	119591498			1-2121	chr16	50090022	50090445
1-1572	chr7	4747537	4747926	196(CAGCCTGGAACCCGC,+,0.00)		1-1196	chr11	94226383	94227178
1-2505	chr13	42534430	42534953	411(GGGACTAGAACCTCA,+,0.00)		1-843	chr10	73988181	73988559
1-1990	chr10	22962111	22962493	235(AGACCTAGAACTAGA,+,0.00),241(AGAACTAGAACCAGG,+,0.00)		1-5580	chr8	95731558	95732048
1-3424	chr20	38896773	38896976			1-1305	chr12	14517789	14519674	1229(TTGGGTTCTAGATTT,-,0.00),1413(TGTGGTTCTTGATTA,-,0.00)
1-129	chr1	185881680	185882013	86(TTTCCTAGAACAGGA,+,0.00),279(ACTTGCTCTAGAATC,-,0.00)		1-2942	chr19	36610815	36611617
1-2116	chr11	118272463	118272756			1-1118	chr11	51586139	51587588
1-1780	chr9	114860469	114860795			1-386	chr1	144340119	144340568
1-307	chr1	63784660	63784992	144(GAACCTAGATCCCCA,+,0.00)		1-2632	chr18	9148007	9148402
1-3283	chr19	42901234	42901499	53(AGACCCGGAACCTGA,+,0.00)		1-215	chr1	46770102	46770825	410(CGCGGTTCTAGAACC,-,0.00),413(GGTTCTAGAACCAGG,+,0.00)
1-1294	chr6	155055042	155055364			1-4442	chr5	69123185	69123669	143(GGTGGTTCCAGACTG,-,0.00)
1-181	chr1	217547697	217547901			1-4931	chr6	55446760	55447197	164(GTTGGTTCTAGATTA,-,0.00)
1-1772	chr9	109813152	109813363			1-2586	chr17	78620143	78620645
1-1671	chr8	26724820	26725011	85(TTGGGTTCTAGCGTT,-,0.00)		1-2467	chr17	46985215	46985894
1-2973	chr17	33569905	33570409			1-5394	chr7	151383737	151384251	152(TTCGGTTCTAGGCTC,-,0.00)
1-2028	chr10	68684797	68684981	134(AGCTCTAGCACTCGC,+,0.00)		1-2112	chr16	31083748	31086279	951(GCGGGCTCTAGGACC,-,0.00),954(GGCTCTAGGACCCCC,+,0.00),1046(GCGGGTTCTAGGACC,-,0.00),1049(GGTTCTAGGACCTGC,+,0.00),1544(TCTTCAAGAACCAGA,+,0.00),1869(AGACCTAGAACTTAG,+,0.00)
1-2199	chr11	57341586	57341786			1-4988	chr6	99872654	99873763
1-3105	chr17	7737325	7737665			1-2955	chr19	38912916	38913457
1-2345	chr12	2942308	2942539			1-4410	chr5	49408640	49415065
1-2258	chr11	94226662	94227081			1-4212	chr4	76708022	76708405
1-1509	chr7	149157733	149158238	328(ACACCCAGAACCCGG,+,0.00),438(CCGGGTTCCAGGGAC,-,0.00)		1-4803	chr6	20497474	20497985
2022-01-18	chr1	114618501	114618700			1-1621	chr13	56305690	56306076
1-1881	chr9	7129525	7129848	163(ATGTCTAGAACCCAT,+,0.00),276(AGAACTGGAACCATG,+,0.00)		1-2537	chr17	65659004	65659401
1-61	chr1	155947986	155948624			1-4315	chr4	183586188	183586548
1-1381	chr6	42981859	42982332	167(ACGGGTTCTAGGCTG,-,0.00)		1-3466	chr20	3022626	3023118
1-905	chr4	172771857	172772053			1-1759	chr14	75725309	75725883
1-93	chr1	161696069	161696259			1-79	chr1	17733575	17734083	69(TAGGGTTCTAGAAGA,-,0.00)
1-3008	chr17	43227405	43227649			1-4275	chr4	141661752	141662159
1-441	chr2	176968520	176968957	239(AAATCTGGAACCGTT,+,0.00)		1-911	chr10	93957991	93958430	276(GAATCCAGAACCCCT,+,0.00),383(AGCTCTGGAACCAAA,+,0.00)
1-2559	chr14	23951998	23952741			1-2869	chr19	12994781	12995138
1-314	chr1	6514480	6514658	138(AAATCGAGAACCTGC,+,0.00)		1-3749	chr22	45172771	45173201	142(GTAGGTTCTAGAAGC,-,0.00),145(GGTTCTAGAAGCCTC,+,0.00),184(TGCTCAAGAACCTGC,+,0.00)
1-2607	chr14	61787872	61788472			1-5558	chr8	72766546	72767014
1-507	chr2	222541951	222542286	250(TGTGGTTCTAGATTT,-,0.00)		1-2418	chr17	39059901	39060375	161(CACTGTTCTAGGCCA,-,0.00)
1-3127	chr18	20749695	20749951			1-3123	chr19	51741889	51742209	150(AAATCTAGAACCAAG,+,0.00)
1-2669	chr15	29967088	29967391			1-536	chr1	179839858	179840442
1-2615	chr14	66424609	66424806			1-4111	chr3	185655707	185656241	357(CCTTCTAGAACTTTC,+,0.00)
1-2100	chr11	109963222	109963538			1-5631	chr9	14264711	14265055
1-362	chr2	109019803	109020501	337(TCTTCCAGAACCCCA,+,0.00)		1-2471	chr17	47386213	47386612
1-1894	chr9	77973900	77974096			1-1017	chr10	123863169	123863598
1-845	chr4	105414670	105414894			1-1480	chr12	98634928	98635368
1-2204	chr11	57546844	57547318			1-125	chr1	27110197	27110867	199(TTTTGTTCTAGGCCT,-,0.00)
1-381	chr2	120189025	120189341			1-1723	chr14	50468120	50468542
1-1864	chr9	40879444	40879748			1-1379	chr12	54092788	54093122
1-1432	chr6	99872653	99872860			1-1144	chr11	64037987	64039157	89(AGACCTAGCACCCAG,+,0.00),348(GTGGGATCTAGACTA,-,0.00),425(GTGGGATCTAGACTA,-,0.00),506(GTGGGATCTAGACTA,-,0.00),579(GTGGGATCTAGACTA,-,0.00),654(GTGGGATCTAGACTA,-,0.00),741(GTGGGATCTAGACTA,-,0.00),828(GTGGGATCTAGACTA,-,0.00)
1-2914	chr16	85647149	85647884			1-1373	chr12	53612284	53612835	175(TGCTCTGGAACCAAA,+,0.00)
1-2201	chr11	57531129	57531311			1-4999	chr6	105920737	105921133
1-1327	chr6	170601352	170601563	180(TAGGGTTCCAGGTGA,-,0.00)		1-2184	chr16	69139418	69140126	373(TCAGGTTCTAGGTTG,-,0.00)
1-3140	chr18	37227874	37228138			1-5680	chr9	68499821	68500152
1-1818	chr9	133031078	133031539	328(GGCGGTTCTAGACTG,-,0.00)		1-1350	chr12	48551011	48551800
1-3003	chr17	42625767	42626184	70(TTAGGTTCTAGAAGG,-,0.00),80(GAAGGTTCTGGAAGA,-,0.00),133(TCCTGTTCTAGAAGG,-,0.00)		1-3108	chr19	50613812	50615184	1107(GTCTCTAGAACTTGA,+,0.00)
1-1203	chr5	82122870	82123054	66(GCGGGTTCTAGGGTT,-,0.00),74(TAGGGTTCTAGAGCA,-,0.00),77(GGTTCTAGAGCAGAG,+,0.00)		1-2082	chr16	25985441	25985778
1-2995	chr17	38514744	38514981			1-1844	chr15	41856546	41857107
1-564	chr2	44313633	44313889			1-5282	chr7	99750937	99751642
1-3158	chr18	55105106	55105443	114(CATTGTTCTGGAGCC,-,0.00),117(TGTTCTGGAGCCGGC,+,0.00),181(TATTGTTCTAGGAGC,-,0.00)		1-2710	chr18	39819607	39820078	438(CCAGCTTCTAGATCC,-,0.00),441(GCTTCTAGATCCCTG,+,0.00)
1-1562	chr7	39789443	39789641			1-5436	chr8	17535241	17535741	240(CTACCTAGAACTAGA,+,0.00),246(AGAACTAGAACATCC,+,0.00)
1-941	chr4	4096475	4096826			1-65	chr1	16179346	16179672	133(GTAGCTAGAACCACA,+,0.00)
1-2397	chr12	58004173	58004529			1-3664	chr22	22111576	22111848	140(GACAGTTCCAGAGCA,-,0.00),143(AGTTCCAGAGCATGG,+,0.00)
1-3245	chr19	31087812	31088140			1-1527	chr12	115335270	115335712
1-2081	chr10	98268872	98269321			1-521	chr1	174595102	174595537	272(TCATCTGGAACTCTG,+,0.00)
1-450	chr2	185871299	185871528			1-1216	chr11	109546787	109547173
1-1803	chr9	128314494	128314708	90(AGGGGTTCTAGAGGG,-,0.00)		1-3632	chr22	16870946	16871376
1-3080	chr17	68165320	68165594			1-3585	chr21	10006465	10006872
1-2327	chr12	132118285	132118479			1-1242	chr11	120595930	120596346	78(TCATGTTCCAGAACT,-,0.00),81(TGTTCCAGAACTTGC,+,0.00)
1-2086	chr11	100585911	100586154			1-1619	chr13	55267563	55267910
1-472	chr2	204103418	204104007			1-1611	chr13	47169787	47170052	133(GGTTGTTCTAGATGT,-,0.00)
1-1320	chr6	168226449	168227531	244(AGACCCAGAACCGCC,+,0.00),567(CCGTCTGGAACCAGC,+,0.00)		1-1038	chr10	134148714	134149264
1-635	chr2	99953477	99953842	184(CCGGGTTCTAGAACG,-,0.00),187(GGTTCTAGAACGTGG,+,0.00)		1-5836	chrUn_gl000225	90837	97676
1-558	chr2	37884184	37884509			1-1235	chr11	118798242	118799236
1-1304	chr6	161713339	161713776	298(GACTCTGGAACCGGC,+,0.00)		1-5196	chr7	29367454	29368077	332(CTTGGATCTGGAACC,-,0.00),335(GGATCTGGAACCCGA,+,0.00)
1-2706	chr15	52758703	52759009	79(GAAGCTAGAACCACC,+,0.00)		1-225	chr1	51093761	51094138
1-336	chr1	91304341	91304642			1-303	chr1	88388969	88389373
1-247	chr1	32169399	32169697			1-80	chr1	17820307	17821333	544(TGCTCAAGAACCTGC,+,0.00)
1-649	chr3	125498239	125498498			1-3577	chr20	62313238	62314579	366(CACTCTGGAACCGAA,+,0.00),427(CACTCTGGAACCGAA,+,0.00),488(CACTCTGGAACCGGA,+,0.00),549(CACTCTGGAACCGGA,+,0.00),610(CACTCTGGAACCGAA,+,0.00)
1-628	chr2	9695118	9695455			1-5469	chr8	27168047	27168620	222(CCGGGTTCCAGACCC,-,0.00)
1-1933	chr10	103535967	103536289			1-2512	chr17	60583576	60583870	40(GAACCTGGAACCAGT,+,0.00),196(CAGTCAAGAACCAGA,+,0.00)
1-2121	chr11	11898010	11898324			1-3381	chr2	191761010	191761646	300(ATTTGTTCTAGATGT,-,0.00),508(ACTTCCAGAACCTGC,+,0.00)
1-1196	chr5	76103912	76104528			1-785	chr10	44150681	44151115
1-843	chr4	102097532	102097745			1-2007	chr16	1324695	1325868	848(CGCTCTAGAACAGCA,+,0.00)
1-1305	chr6	163520781	163521027			1-2755	chr18	55454289	55455201	360(CCATCTAGAACACTG,+,0.00),386(CCATCTAGAACACTG,+,0.00),412(CCATCTAGAACACTG,+,0.00),438(CCATCTAGAACAATG,+,0.00),490(CCATCTAGAACACTG,+,0.00)
1-1029	chr5	121413108	121413386	168(GCGGGCTCTAGATGT,-,0.00)		1-1542	chr12	118499684	118500108
1-705	chr3	184080023	184080220			1-2254	chr16	86962746	86963230	121(GCCGGGTCTAGACGC,-,0.00)
1-2942	chr17	1613389	1613801			1-3197	chr2	27264070	27264773	648(GGGTGTTCTAGACAC,-,0.00)
1-1362	chr6	3511981	3512198			1-89	chr1	18967745	18968188
1-3089	chr17	71823923	71824171			1-1040	chr10	134407482	134408086	225(CTGTGATCTAGAGCT,-,0.00),228(TGATCTAGAGCTGTG,+,0.00),367(AGGTCTAGAACGTGT,+,0.00)
1-1118	chr5	175968575	175968836			1-883	chr10	79239773	79240330	288(TCCAGTTCCAGATTG,-,0.00)
1-948	chr4	44865939	44866147			1-4618	chr5	137805612	137806213	254(TGAGGTTCTAGGTTC,-,0.00)
1-386	chr2	125291296	125291487	112(TGTGGTTCTAGAACA,-,0.00),115(GGTTCTAGAACAGCT,+,0.00)		2022-01-10	chr1	2456996	2457407	144(AGGTCTAGAACAGAG,+,0.00)
1-52	chr1	154192449	154193154	176(GAGGGTTCTAGACTA,-,0.00)		1-1924	chr15	75165105	75165653	195(CCGGGTGCTAGAAGA,-,0.00)
1-3188	chr19	10056405	10056653			1-471	chr1	159818854	159819281	273(TAACCTGGAACCAAG,+,0.00)
1-2632	chr14	76795610	76795823			1-1465	chr12	93788099	93788581
1-215	chr1	242749075	242749275			1-4958	chr6	83949749	83950094
1-2586	chr14	53477805	53478147			1-4429	chr5	58598960	58599599
1-3408	chr20	34522190	34522485			1-2103	chr16	30205578	30206193
1-2467	chr13	101142954	101143457	201(GGGCCCAGAACCCTC,+,0.00)		1-1342	chr12	42725817	42726339
1-2112	chr11	11567302	11567515			1-78	chr1	17565752	17566327
1-2955	chr17	25785575	25785837			1-5543	chr8	66933070	66933618
1-39	chr1	147666579	147666833			1-5289	chr7	100813796	100814407	282(TGAAGTTCTAGGTCA,-,0.00)
1-1621	chr8	110311507	110311717			1-3541	chr20	46349199	46350040	464(AACTCTAGAACAGCA,+,0.00)
1-2107	chr11	112693211	112693476			1-1587	chr13	29210722	29211331
1-2537	chr13	98713944	98714179			1-3500	chr20	31260572	31260927
1-3466	chr21	34443413	34443911	175(TGGGGTTCTGGGTCG,-,0.00)		1-1851	chr15	42788132	42788497
1-1759	chr8	99959864	99960369			1-1249	chr11	125495649	125496382	307(TCGGGGTCTAGATTA,-,0.00)
1-79	chr1	160635146	160635358			1-5939	chrX	106922020	106922861	70(AAGCCTAGAACTCAG,+,0.00),489(GAGTGTTCTAGATAC,-,0.00)
1-1347	chr6	2876020	2876289			1-232	chr1	52520566	52521481
1-2629	chr14	74895953	74896267			1-3766	chr3	720728	721077
1-911	chr4	185609674	185609990			1-2437	chr17	42084412	42085014
1-2869	chr16	66440563	66440816	63(GCAGGTTCTGGGGGT,-,0.00),72(GGGGGTTCTGGACCT,-,0.00)		1-4673	chr5	157601645	157602173
1-3480	chr22	18111356	18111619			1-4314	chr4	183498009	183498423
1-2418	chr12	7034725	7035177			1-1981	chr15	90808933	90809885	410(TATTGTTCTAGGTGT,-,0.00)
1-3123	chr18	12885418	12886034	245(GAATCTAGAACAGTG,+,0.00)		1-3513	chr20	34042466	34042935	166(GCACCTAGAACCAGG,+,0.00)
1-3014	chr17	46178916	46179165			1-5904	chrX	57508606	57508862	87(TCAGGTTCCAGGTGT,-,0.00),105(TGGGGTTCCAGGTGC,-,0.00)
1-536	chr2	237736812	237737021			1-4920	chr6	52414917	52415294	150(CTTAGTTCTAGATCC,-,0.00),153(AGTTCTAGATCCATG,+,0.00)
1-549	chr2	28522596	28522804			1-1186	chr11	75773300	75773720
1-3407	chr20	33813943	33814434	219(CAGGGTTCCGGACCC,-,0.00),363(GCCTCTAGAACTGTT,+,0.00)		1-742	chr10	18431125	18431492	224(ATTTGTTCTAGACTC,-,0.00)
1-2471	chr13	106623637	106623838			1-4482	chr5	77967423	77967854
1-2813	chr16	21532126	21532345			1-674	chr1	240493511	240494211	418(GCAGGTTCTAGGTTT,-,0.00)
1-1149	chr5	37786551	37786763			1-5484	chr8	33328687	33329154	296(TGGTCTAGAACTCCT,+,0.00)
1-1017	chr5	108083527	108083757			1-2985	chr19	42339848	42340586	419(GAACCCAGAACCAAA,+,0.00)
1-1480	chr7	131432356	131432732			1-2702	chr18	34766585	34767024
1-125	chr1	18436142	18436671	96(GAGGGCTCTAGAGGG,-,0.00)		1-239	chr1	54733189	54733603	113(TGTGGTTCTAGAGGA,-,0.00)
2022-01-23	chr1	119883548	119883913			1-2536	chr17	64929594	64929933	30(AGCTCTGGAACCAGG,+,0.00)
1-772	chr3	4750056	4750260			1-3876	chr3	38879771	38880186
1-364	chr2	111592038	111592403			1-586	chr1	203275709	203276227	192(TAGAGCTCTAGAATC,-,0.00),195(AGCTCTAGAATCCCC,+,0.00),373(GAGGGTCCTAGAACT,-,0.00),376(GGTCCTAGAACTCAG,+,0.00)
1-1723	chr8	73914526	73914707			1-2790	chr18	72929736	72930781	739(GCCAGGTCTAGAACA,-,0.00),742(AGGTCTAGAACAATC,+,0.00)
1-1379	chr6	42411152	42411574			1-2237	chr16	84325780	84326124
1-1144	chr5	36590712	36591084			1-1638	chr13	80036061	80036526	200(CCTGGTTCTAGATCC,-,0.00),203(GGTTCTAGATCCTTG,+,0.00)
1-2276	chr12	106981260	106981542			1-2786	chr18	71925026	71925449	401(GATGGTTCTGGAGCA,-,0.00)
1-1373	chr6	41343596	41344046			1-2496	chr17	57002211	57002674	273(TCTGGTTCTAGATCC,-,0.00),276(GGTTCTAGATCCTTG,+,0.00)
1-416	chr2	164555395	164555738			1-5621	chr9	976153	976544	230(CCGCGTTCTGGAGCG,-,0.00)
1-2998	chr17	40332042	40332383	203(CTGGGTTCCAGAGTG,-,0.00)		1-5166	chr7	10788006	10788450
1-2929	chr16	90172760	90172970			1-3949	chr3	61861798	61862078
1-2184	chr11	46354489	46354917			1-4786	chr6	14051960	14052393	210(GAGCCTAGAACCTGT,+,0.00)
1-2674	chr15	33571024	33571355	64(GTAAGTTCTAGAGGC,-,0.00)		1-2767	chr18	57506875	57507271	89(ACAGGTTCTAGGGGC,-,0.00)
1-1350	chr6	29716838	29717019			1-516	chr1	172291067	172291952	335(CCCTGTTCTAGGTCT,-,0.00),852(CTCCCTAGAACCACC,+,0.00)
1-182	chr1	2179638	2179887			1-4767	chr6	7480043	7480703	367(CAATGTTCTAGGCTG,-,0.00)
1-3108	chr17	77789966	77790161			1-1727	chr14	53822209	53822755
1-2082	chr10	98479534	98479797	79(CAAAGTTCTAGACCC,-,0.00),82(AGTTCTAGACCCAAA,+,0.00)		1-2720	chr18	45956900	45957339
1-1844	chr9	26437370	26437607			1-1464	chr12	93709898	93710368
1-2346	chr12	2986195	2986373			1-3373	chr2	183868534	183868979	259(AAATGATCTAGAACC,-,0.00),262(TGATCTAGAACCTTG,+,0.00)
1-875	chr4	141072822	141073001			1-510	chr1	167569315	167569870	483(TGACCTAGAGCAAGC,+,0.00)
1-2710	chr15	57668476	57669995	1257(TCCTGATCTAGAACT,-,0.00),1260(TGATCTAGAACTCAT,+,0.00)		1-2138	chr16	54761228	54761712	118(GTAGGTTCTGGATGT,-,0.00),283(TTGGGTTCTTGATCA,-,0.00)
1-1337	chr6	25627228	25627480			1-406	chr1	148605222	148605679
1-1755	chr8	97532906	97533176			1-2365	chr17	26875154	26875461	125(AGGGGTTCTAGGTCT,-,0.00)
1-850	chr4	115527417	115527820			1-1853	chr15	42911583	42911936	200(CAGCCTAGAACCCTC,+,0.00)
1-65	chr1	156307890	156308193			1-4252	chr4	119711767	119712079
1-1527	chr7	15879013	15879310	108(GCTGGTTCCAGGCCC,-,0.00)		1-986	chr10	114552911	114553871	649(GATTGTTCTAGAATC,-,0.00),652(TGTTCTAGAATCAGA,+,0.00)
1-521	chr2	231730108	231730344			1-3965	chr3	65671672	65672118
1-1216	chr5	9361986	9362241			1-2600	chr18	219054	219510
1-469	chr2	203102675	203103289			1-4167	chr4	13413766	13414183	343(TAACCTAGAACATGG,+,0.00)
1-3585	chrX	39947725	39948359			1-5959	chrX	128779471	128779819	182(TGACCTAGAACCGAT,+,0.00)
1-1242	chr6	108910636	108910894			1-4520	chr5	98429612	98430051	90(AGAAGTTCTAGGTTC,-,0.00)
1-2214	chr11	64038095	64038352	240(GTGGGATCTAGACTA,-,0.00)		1-2906	chr19	19538122	19538470	155(CGTGGTTCTAGAAGG,-,0.00)
1-1619	chr8	10786195	10786413	112(GCGGGTTCCAGAAAG,-,0.00)		1-2052	chr16	16698277	16698761
1-1611	chr7	99766057	99766550	279(CGCGGTTCTAGGTCT,-,0.00)		1-2130	chr16	51572930	51573339
1-1519	chr7	152241674	152241863			1-359	chr1	114665975	114666604	276(TCTGGTTCTAGGTGC,-,0.00)
1-1038	chr5	131862497	131862708	90(TCCTGCTCTAGGACT,-,0.00)		1-5389	chr7	150700413	150701202	375(GCCTGCTCTAGAACG,-,0.00),378(TGCTCTAGAACGGCA,+,0.00)
1-1777	chr9	114273907	114274180			1-3370	chr2	179142427	179142891
1-1235	chr6	107061437	107061696			1-4817	chr6	26758164	26758615
1-225	chr1	26735156	26735418			1-2357	chr17	20506860	20507323
1-806	chr3	58982467	58982671			1-887	chr10	80449084	80449615	200(TCCAGTTCTAGAGCC,-,0.00),203(AGTTCTAGAGCCACT,+,0.00)
1-303	chr1	6265035	6265294			1-402	chr1	147931120	147931822
1-449	chr2	184274468	184274797	167(AAAGCTAGAACCCCT,+,0.00)		1-5429	chr8	13224033	13224511
1-2320	chr12	130356851	130357233			1-4473	chr5	75476935	75477380
1-2664	chr15	25915111	25915359			1-4062	chr3	157827597	157828263	272(CCTGGCGCTAGAACC,-,0.00),275(GGCGCTAGAACCAGG,+,0.00),402(AGGTCTGGACCCAGG,+,0.00)
1-80	chr1	16084348	16084526			1-4163	chr4	6513894	6514352
1-2740	chr15	71903922	71904228			1-2777	chr18	64846874	64847345
1-3577	chrX	3557979	3558224			1-1160	chr11	66557986	66558326
1-2517	chr13	49447655	49447941			1-5814	chr9	140474911	140475610	355(AAACCTAGAACCTGC,+,0.00)
1-2512	chr13	47187669	47187881			1-2283	chr17	2388030	2388908
1-461	chr2	199991674	199991852			1-5461	chr8	22995711	22996173
1-3381	chr20	17733156	17733528			1-2000	chr15	102050214	102050608
1-2387	chr12	56551547	56552091			1-3504	chr20	31801136	31801504
1-785	chr3	50604610	50605484	617(GGGCCTAGAGCCCGC,+,0.00),683(GAGCCTAGAACCTGG,+,0.00)		1-1071	chr11	17285619	17286047	149(AGGGGTTCCAGAGCA,-,0.00),287(TTTGGCTCTAGAGCT,-,0.00),290(GGCTCTAGAGCTGAG,+,0.00)
1-2250	chr11	88034177	88034373	116(ACAGGTTCTGGAGGC,-,0.00)		1-1808	chr15	23036523	23037195
1-1400	chr6	52860556	52860800			1-1975	chr15	89399361	89400065
1-2007	chr10	3997746	3997999			1-4647	chr5	149338848	149339269
1-2755	chr15	75976178	75976419	102(TGTGGTTCCAGAGCA,-,0.00)		1-1642	chr13	92123966	92124288
1-1542	chr7	23514171	23514505	224(GGAGGTTCTGGATTT,-,0.00)		1-5597	chr8	124069936	124070389
1-2254	chr11	92805230	92805544			1-3720	chr22	38902236	38902921
1-3197	chr19	11877748	11878000			1-2835	chr19	6425310	6426065
1-2582	chr14	48144702	48145185			1-712	chr10	9501369	9501786
1-89	chr1	161433111	161433471			1-4183	chr4	30722416	30722854
1-1040	chr5	133436276	133436499	158(CACTCTAGAACCCTC,+,0.00)		1-3556	chr20	51522749	51522940	136(CACTGCTCTAGAACC,-,0.00),139(TGCTCTAGAACCTGG,+,0.00)
1-883	chr4	148909715	148909931	76(GAACCTAGAACCCTG,+,0.00),126(ATGGGGTCTAGAACA,-,0.00),129(GGGTCTAGAACATTT,+,0.00)		1-3300	chr2	113449928	113450662	298(GAGGCTAGAACCAGA,+,0.00)
2022-01-10	chr1	112395934	112396252	103(CCCAGCTCTAGAACC,-,0.00),106(AGCTCTAGAACCAGA,+,0.00)		1-1475	chr12	95939462	95939790	201(TAGAGATCTAGAATC,-,0.00),204(AGATCTAGAATCTAT,+,0.00)
1-1924	chr10	102242505	102242801			1-5761	chr9	128577675	128578104
1-2245	chr11	80770416	80770728			1-4553	chr5	118693520	118693847	157(TAATCTAGAACCTTC,+,0.00)
1-471	chr2	203879801	203879983	96(CTCAGTTCTAGAGCT,-,0.00),99(AGTTCTAGAGCTTCT,+,0.00)		1-5084	chr6	142396870	142397201
1-1465	chr7	121144495	121144835			1-3391	chr2	198686886	198687605	367(CCATGTTCCAGACAC,-,0.00)
1-206	chr1	235491326	235491622			1-1047	chr11	4628958	4630062	433(AGGCCCAGAACCCAA,+,0.00),495(CCCGGCTCTAGGCCC,-,0.00),733(GAGGGTTCTAGGAGT,-,0.00),746(GTTAGTTCTAGGATA,-,0.00),962(CATGGTTCCAGGCTT,-,0.00)
1-2910	chr16	85625375	85625603	118(GAATGTTCTAGATCC,-,0.00),121(TGTTCTAGATCCGCG,+,0.00)		1-397	chr1	147024259	147024857	319(TTGGGTTCTAGAGTT,-,0.00)
1-3350	chr19	54085014	54085247	41(AGGGGTTCCAGACCC,-,0.00),44(GGTTCCAGACCCAGG,+,0.00)		1-3797	chr3	9962106	9962547
1-2103	chr11	111789456	111789726			1-5441	chr8	18183059	18183484
1-1255	chr6	119377584	119377962	134(AATGGTTCTAGCACA,-,0.00)		1-4072	chr3	161436300	161436640	180(TAATGTTCTAGACCA,-,0.00),183(TGTTCTAGACCACTC,+,0.00)
1-1342	chr6	27219332	27219581			1-1743	chr14	64193857	64194343	340(CCAGGTTCCAGATCC,-,0.00),343(GGTTCCAGATCCAGA,+,0.00)
1-971	chr4	74734733	74735190	284(CGATCTGGAACTCCG,+,0.00)		1-4742	chr5	180640263	180640655
1-3298	chr19	46102813	46103078	122(TGACGTTCTAGGTCT,-,0.00)		1-1096	chr11	45825267	45825753	203(GCAGGTGCTAGAGCG,-,0.00)
1-2946	chr17	18864142	18864408	78(TCAGGTTCTAGACAC,-,0.00)		1-3313	chr2	132560014	132560459	20(GGGTCTAAAACCAGA,+,0.00)
1-78	chr1	160620835	160621029	59(TGAGGTTCTAGAGTG,-,0.00)		1-4132	chr3	195370901	195371936	302(TGATGTTCTAGATTG,-,0.00),349(TGATGTTCTAGATTG,-,0.00),396(TGATGTTCTAGATTG,-,0.00),443(TGATGTTCTAGATTG,-,0.00),490(TGATGTTCTAGATTG,-,0.00),537(TGATGTTCTAGATTG,-,0.00),584(TGATGTTCTAGATTG,-,0.00),631(TGATGTTCTAGATTG,-,0.00),678(TGATGTTCTAGATTG,-,0.00),725(TGATGTTCTAGATAG,-,0.00),962(TGATGTTCTAGATTG,-,0.00)
1-2155	chr11	13977600	13977813			1-2441	chr17	43972384	43972803	160(TCGGGTTCTAGAAAA,-,0.00)
1-2887	chr16	72127611	72127851			1-4969	chr6	88728613	88729060
1-1961	chr10	122560333	122560820			1-3784	chr3	9172489	9172872	237(TGATCTGGAACCCTG,+,0.00)
1-3541	chrX	111857943	111858219			1-5923	chrX	86040989	86041310
1-2986	chr17	37754168	37754537	68(TGTAGTTCTAGAAAT,-,0.00),94(GAGAGTTCTAGAACA,-,0.00),97(AGTTCTAGAACACCA,+,0.00),130(CATTCTAGAACCTCT,+,0.00),154(AATTCCAGAACTCCC,+,0.00),289(GCCTCCAGAACCTTG,+,0.00)		1-246	chr1	57042487	57042924	208(GCATGTTCTAGCTCT,-,0.00)
1-1587	chr7	73815428	73815643	170(CCCTCTGGAACCCCC,+,0.00)		1-3487	chr20	23995560	23996012
1-290	chr1	56118092	56118419	137(CCAGGTGCTAGGATC,-,0.00)		1-821	chr10	65967826	65968224
1-3500	chr22	32263717	32264079	219(GCTGGTTCTAGTCCC,-,0.00)		1-2383	chr17	29342361	29343111	13(TGCTCAAGAACCTGA,+,0.00),420(TAGGGTTCCAGCTCC,-,0.00)
1-1851	chr9	35489422	35489813	355(CTGGGTTCCAGCACC,-,0.00),358(GGTTCCAGCACCCGG,+,0.00)		1-4853	chr6	31759117	31759461
1-1249	chr6	114328948	114329179	125(GACTCCAGAACCCAA,+,0.00),142(TGAGGTTCCAGGATA,-,0.00)		1-4833	chr6	28626704	28627285
1-3177	chr18	75899056	75899339			1-3610	chr21	35133913	35134519
1-232	chr1	27324218	27324471			1-3135	chr19	54483325	54483831
1-2437	chr12	8185891	8186438			1-4186	chr4	39714712	39715101	243(TCTTGTTCTGGAGTC,-,0.00)
1-1981	chr10	18689730	18690006			1-1016	chr10	123702061	123702650	160(TGCTGGTCTAGAACC,-,0.00),163(TGGTCTAGAACCAGG,+,0.00),215(TCTGCTTCTAGGCCC,-,0.00)
1-3513	chr22	41487293	41487499			1-4758	chr6	4577702	4578022	165(GGCTCTAGCACCAAG,+,0.00)
1-2393	chr12	57621028	57621406	212(AATGGTTCTGGATCC,-,0.00),215(GGTTCTGGATCCGAG,+,0.00)		1-4431	chr5	60139752	60140138	213(CGGCCTGGAACCCCG,+,0.00)
1-1186	chr5	7363218	7363542	201(GATTGTTCTAGACAA,-,0.00)		1-1137	chr11	62366564	62367002
1-926	chr4	25483349	25483692			1-4927	chr6	53969684	53970097	150(CGCTGATCTAGAACC,-,0.00),153(TGATCTAGAACCTCA,+,0.00)
1-726	chr3	197368670	197369845	141(CAATCTAGAACATCA,+,0.00),232(CCTAATTCTAGAACA,-,0.00),235(AATTCTAGAACATCA,+,0.00),377(CAATCTAGAACATCA,+,0.00),424(CAATCTAGAACATCA,+,0.00),518(CAATCTAGAACATCA,+,0.00),612(CAATCTAGAACATCA,+,0.00),659(CAATCTAGAACATCA,+,0.00),706(CAATCTAGAACATCA,+,0.00),753(CAATCTAGAACATCA,+,0.00),847(CAATCTAGAACATCA,+,0.00),941(CAATCTAGAACATCA,+,0.00),1129(CAATCTAGAACATCA,+,0.00)		1-5309	chr7	108381915	108382311
2022-01-24	chr1	12040013	12040215	84(TCAGGCTCTAGGACA,-,0.00)		1-701	chr10	7103550	7103894
1-742	chr3	30124291	30124519	74(TCAGGTACCAGAACT,-,0.00)		1-169	chr1	39189169	39190318	800(CAATGTTCTAGACTG,-,0.00)
1-674	chr3	147130475	147130717			1-2829	chr19	5159310	5159713	73(AGGTCTAGACCTTGA,+,0.00)
1-955	chr4	53617623	53617813			1-4330	chr5	9908	11904
1-2985	chr17	36765529	36766354	116(TGACCTAGCACCTGG,+,0.00)		1-6013	chrY	59251042	59251444
1-2702	chr15	48589923	48590116			1-3986	chr3	88165757	88166177	294(CTCTGTTCTAGATGT,-,0.00)
1-239	chr1	28848700	28848924			1-2597	chr17_gl000205_random	86107	87117
1-2536	chr13	96296351	96296529	86(GCGGGTTCCAGGGGA,-,0.00)		1-1275	chr12	3792744	3793502	167(CCAGGATCTAGCCCA,-,0.00),303(CACTCCAGAACCTGA,+,0.00),363(CCTTCCAGAACCTAG,+,0.00),370(GAACCTAGAACATGA,+,0.00)
1-2149	chr11	131093185	131093428	128(TGTGGTTCCAGGCCA,-,0.00)		1-944	chr10	102329520	102329829
1-586	chr2	63271653	63272227			1-5642	chr9	21572596	21573179	308(GGATGTTCTAGAGAC,-,0.00),436(CACTCTAGAACTCTT,+,0.00)
1-318	chr1	66999602	66999871			1-5456	chr8	22046199	22046581
1-1641	chr8	133687210	133687388	67(CCTGGCTCCAGAGTC,-,0.00)		1-4895	chr6	43138532	43138950
1-2790	chr15	96883918	96884175			1-4438	chr5	68513880	68514367
1-2473	chr13	107638436	107638761			1-4292	chr4	154184720	154185246	164(CACAGTTCTAGAGGT,-,0.00)
1-3400	chr20	31337678	31338031			1-1472	chr12	95348059	95348442
1-697	chr3	172799049	172799275			1-4871	chr6	36409132	36409573
1-2237	chr11	72938954	72939207			1-3479	chr20	18447324	18448403	1016(CGGGGTTCTGGACCC,-,0.00)
1-1638	chr8	130527836	130528190			1-1299	chr12	12325106	12325675	382(TAAAGTTCTAGAAGA,-,0.00)
1-2786	chr15	94020363	94020892			1-947	chr10	102705524	102705824
1-3040	chr17	48229482	48230013	377(TGAGCTAGAGCCGGA,+,0.00)		1-3435	chr2	230532063	230532484
1-2496	chr13	30593767	30594009	132(GAGCCTAGAACAATC,+,0.00)		1-2625	chr18	8154017	8154459
1-2373	chr12	52288727	52289050	164(CTGGGTTCCAGGTTG,-,0.00)		1-5511	chr8	40559371	40559763	303(CCAGCTTCTAGAACC,-,0.00),306(GCTTCTAGAACCATG,+,0.00)
1-2890	chr16	7354003	7354203	106(CCGGGATCTAGCACA,-,0.00)		1-5236	chr7	73611751	73612175
1-177	chr1	213843820	213844317			1-4260	chr4	124518593	124519137	233(TCAGGTTCTAGGTGT,-,0.00)
1-2767	chr15	83377998	83378203	64(ACACCTGGAACCGGA,+,0.00)		1-33	chr1	8479590	8479991	254(TAAGGTTCCAGAGCA,-,0.00)
1-516	chr2	223747185	223747407	85(CAATCTAGAACCCTT,+,0.00)		1-5237	chr7	73612214	73612640	262(AAGTCTAGAACAAGA,+,0.00),286(TAACCTAGAACACGG,+,0.00)
1-1727	chr8	7616323	7616605			1-5714	chr9	96213408	96213822
1-2720	chr15	65669057	65669264			1-5474	chr8	28285905	28286332	182(TTTGGCTCTGGAACC,-,0.00),185(GGCTCTGGAACCTGG,+,0.00)
1-1464	chr7	118372049	118372255	91(CAATGGTCTAGATCA,-,0.00),94(TGGTCTAGATCAGGG,+,0.00)		1-2488	chr17	55700422	55700995	354(CAAAGATCTAGAACC,-,0.00),357(AGATCTAGAACCAGA,+,0.00)
1-2459	chr12	98908477	98908705	21(TAGGGTTCTAGGCCT,-,0.00)		1-4810	chr6	25898630	25899060	118(AAAGGTTCCAGAGCA,-,0.00)
1-3373	chr20	10533088	10533292			1-3820	chr3	16090011	16090801	407(CCATCTAGAACTCTG,+,0.00)
1-510	chr2	223163064	223163776	445(GGAGCTGGAACCCGG,+,0.00)		1-1025	chr10	126277368	126277756
1-2138	chr11	126610770	126611088			1-4594	chr5	132387348	132387868	207(CCAGGTTCTCGAGCC,-,0.00)
1-1987	chr10	2243138	2243421	106(AGAGGTTCTAGAGTG,-,0.00)		1-5376	chr7	144020421	144020880
1-1319	chr6	168092600	168092915			1-5336	chr7	127548385	127548960
1-583	chr2	62082178	62082546	215(AGAGCCAGAACCATG,+,0.00)		1-2500	chr17	57698101	57699006	187(TTTGGTTCTGGAAGG,-,0.00),364(GTAAGTTCTAGAGTT,-,0.00)
1-2039	chr10	73723209	73723885			1-528	chr1	177197538	177198073
1-406	chr2	158731474	158731804	91(CAGTCTAGAACCCGA,+,0.00),160(CGAGGTTCTAGCCTC,-,0.00)		1-5778	chr9	131465267	131466755	489(GCGGGTTCTAGAATG,-,0.00)
1-3212	chr19	14318053	14318313	132(GGGGGTTCTGGAAGG,-,0.00)		1-1396	chr12	56835323	56835707
1-3536	chrX	110786382	110786847			1-3628	chr21	47309988	47311407	254(GAACCTGGAACTCGG,+,0.00),587(GAACCTAGAACTCTG,+,0.00)
1-218	chr1	244212681	244212875			1-474	chr1	160002391	160002935	193(TGCTCCAGAACTCCC,+,0.00)
1-2365	chr12	4829679	4829857	57(GCACCTAGAACTCTC,+,0.00)		1-3496	chr20	30237603	30238064	308(CTCTGCTCTAGAACA,-,0.00),311(TGCTCTAGAACATCC,+,0.00)
1-2411	chr12	66155087	66155293			1-5880	chrX	44093616	44094076	434(AGTGCTGGAACCTTG,+,0.00)
1-3441	chr20	49547949	49548275			1-2645	chr18	13500366	13500807
1-1853	chr9	35732212	35732556			1-5741	chr9	116382873	116383296	272(GACTCCGGAACCTGG,+,0.00)
1-986	chr4	83397092	83397277	90(CCCAGCTCTAGAACT,-,0.00),93(AGCTCTAGAACTCAC,+,0.00)		1-3900	chr3	48129311	48129822
1-2600	chr14	60717447	60717646	103(TAGGGTTCCAGAGCA,-,0.00)		1-4605	chr5	134842625	134843042	222(CCCTGTTCTAGGTGC,-,0.00)
1-3184	chr18	906223	906781			1-192	chr1	43311367	43311909
1-2906	chr16	84325673	84326061			1-4227	chr4	89026033	89026390
1-2052	chr10	8096481	8096732	126(GACACTAGAACCTCC,+,0.00)		1-201	chr1	44323872	44324386
1-1948	chr10	115803035	115803489			1-3619	chr21	39286137	39286968	543(GAATCCGGAACCCGC,+,0.00)
1-2130	chr11	121243326	121243868			1-1577	chr13	20737345	20737865
1-250	chr1	33606371	33606602			1-5074	chr6	138814516	138814831	97(TGATCTGGAACTTGA,+,0.00)
1-2146	chr11	130031200	130031393	52(TGGGGTTCTAGACTC,-,0.00)		1-4008	chr3	115502720	115503176	157(AGCTCTAGTACCCAG,+,0.00)
1-1593	chr7	76074941	76075169			1-2332	chr17	13868955	13869361	300(GGTGGTTCTAGGCTT,-,0.00)
1-595	chr2	69941076	69941257			1-1208	chr11	101785685	101786368	343(AGGCCCGGAACCCGG,+,0.00)
1-359	chr2	108566427	108566680			1-1487	chr12	100677818	100678249	224(GCTTCTAGAACATGA,+,0.00)
1-1598	chr7	77788937	77789172			1-5355	chr7	133176104	133176705	321(AGGGGTTCTAGATGC,-,0.00)
1-542	chr2	239566150	239566570			1-4027	chr3	128195325	128195945	197(CCAAGTTCTAGGTTC,-,0.00),217(TGGGGTTCTAGGTTC,-,0.00),224(CTAGGTTCTGGGACC,-,0.00),438(GCAGGTTCTGGGTTG,-,0.00),543(GCAGGTTCTCGACTC,-,0.00),583(CTGGGTTCTGGACTT,-,0.00)
1-455	chr2	192186744	192186949			1-2730	chr18	47330492	47330893	213(ACCGGTTCTAGAGTC,-,0.00)
1-3370	chr19	7197284	7198217	220(GCAGGTTCCAGAGTG,-,0.00),273(TCAGGTTCCAGAGTG,-,0.00),359(GCAGGTTCCAGAGTG,-,0.00),394(GCAGGTTCCAGAGTG,-,0.00),429(GCAGGTTCCAGAGTG,-,0.00),468(GCAGGTTCCAGAGTG,-,0.00),521(GTCGGTTCCAGAGTG,-,0.00),628(GTCGGTTCCAGAGTG,-,0.00)		1-5225	chr7	64310460	64310737	117(CCATGTTCTAGACTT,-,0.00)
1-427	chr2	172954591	172954807			1-5677	chr9	66977393	66978087
1-2493	chr13	28624329	28624510	102(CAAAGTTCTAGAGCC,-,0.00),105(AGTTCTAGAGCCAGT,+,0.00)		1-2560	chr17	73105622	73106269	310(GCTGGTTCCAGCACA,-,0.00)
1-606	chr2	74600394	74600770			1-5850	chrX	13826002	13826784
1-2357	chr12	4313208	4313455			1-3934	chr3	56547904	56548274
1-1563	chr7	40173980	40174211			1-1050	chr11	8094457	8094858	315(GGTGGCTCTAGAGTC,-,0.00)
1-3269	chr19	41105987	41106291			1-199	chr1	44126274	44126725
1-389	chr2	129120488	129120691			1-1085	chr11	32672707	32673071
1-887	chr4	154169969	154170424			1-709	chr10	8575857	8576403
1-2355	chr12	42984483	42984667			1-5056	chr6	134019196	134019672
1-321	chr1	73453573	73453793			1-958	chr10	104191443	104192892
1-938	chr4	40485266	40485462	69(CTTTGTTCTAGACCC,-,0.00),72(TGTTCTAGACCCCGA,+,0.00)		1-909	chr10	93659166	93659637	184(GGGAGATCTAGAACC,-,0.00),187(AGATCTAGAACCAGG,+,0.00)
1-402	chr2	153261779	153262000			1-1130	chr11	59578178	59578666
1-2620	chr14	69263935	69264595			1-3984	chr3	86909358	86909712
1-1914	chr9	92310635	92310920			1-2335	chr17	15709985	15710482	130(TGAGGTTCCAGGCCA,-,0.00),154(AGCTCTGGAACCTGG,+,0.00)
1-2312	chr12	125036209	125036432			1-831	chr10	71904752	71905222	282(GAGGGTTCCAGGTCT,-,0.00)
1-611	chr2	75937487	75938072	516(CGCCCTAGAACCCGC,+,0.00)		1-2968	chr19	40832573	40832857	133(AAAGGTTCTAGAGCT,-,0.00),136(GGTTCTAGAGCTCCA,+,0.00)
1-2777	chr15	89952374	89952658			1-4683	chr5	167009076	167009569
1-1160	chr5	43042121	43042373			1-3226	chr2	46892037	46892454	147(CTTGGTTCTAGGTTG,-,0.00),168(GCTAGTTCTAGGTGG,-,0.00)
1-2619	chr14	69262854	69263319			1-55	chr1	12681288	12681734
1-1895	chr9	7967876	7968073			1-5500	chr8	37619639	37620357
1-2283	chr12	111375051	111375240			1-3278	chr2	92281164	92281863
1-1405	chr6	5996310	5996653			1-5664	chr9	35489420	35490056	357(CTGGGTTCCAGCACC,-,0.00),360(GGTTCCAGCACCCGG,+,0.00)
1-2313	chr12	125049105	125049357			1-3174	chr2	10237351	10237854
1-2260	chr11	94823410	94823588	117(CCGGGTTCCAGGTCC,-,0.00)		1-3732	chr22	41047616	41048099	86(AGCTCTAGCACCCCT,+,0.00)
1-2000	chr10	3006422	3006786			1-2193	chr16	71432435	71432823	95(AGTCCTAGAACTTAG,+,0.00),146(TCTTCTAGAACCCCA,+,0.00)
1-3504	chr22	36070401	36070579			1-681	chr1	243585212	243585767
1-1071	chr5	145724386	145724564			1-1167	chr11	68184384	68184827
1-1808	chr9	130116131	130116735			1-5034	chr6	119018787	119019434	308(CTTTGCTCTAGAACC,-,0.00),311(TGCTCTAGAACCCTG,+,0.00)
1-1975	chr10	14996121	14996336	63(TCGGGTTCTAGGCGC,-,0.00)		1-5517	chr8	42195777	42196217
1-1642	chr8	134421058	134421291			1-1157	chr11	66080330	66081012	323(CGCTCTAGATCCCTA,+,0.00)
1-3448	chr20	55170795	55171862	433(CAATGTTCTAGAGTT,-,0.00),904(TTAGGTACTAGAATC,-,0.00)		1-1988	chr15	93376839	93377401
1-2835	chr16	30620788	30621003	90(TGCGGATCTAGAGCA,-,0.00),93(GGATCTAGAGCAGCC,+,0.00)		1-1004	chr10	121414044	121414636
1-712	chr3	187456009	187456192			1-3209	chr2	37899234	37899590
1-3556	chrX	148479559	148479887			1-4012	chr3	119767088	119767513	184(AACTCTGGAGCCAGA,+,0.00)
1-3300	chr19	46845315	46845609	51(TCTGGTTCTAGAACT,-,0.00),54(GGTTCTAGAACTGAC,+,0.00),81(TCTGATTCTAGACCT,-,0.00),111(CTTGGCTCTAGACTT,-,0.00),171(CCTGGGTCTAGAATT,-,0.00),232(TCTGGTTTTAGATCT,-,0.00),264(TCTGATTCTAGATCT,-,0.00)		1-2961	chr19	39899118	39900174
1-1475	chr7	129422633	129422891			1-892	chr10	81586875	81587535	396(CCATGTTCTAGAGCA,-,0.00),399(TGTTCTAGAGCAATG,+,0.00)
1-3391	chr20	2432794	2433036	106(AGACCTGGAACTCCA,+,0.00),121(GACTCCAGAACCTGG,+,0.00)		1-5323	chr7	117766030	117766608
1-1047	chr5	137160893	137161156	51(TGCTCTAGGACCTGC,+,0.00)		1-5029	chr6	116937323	116937892
1-2507	chr13	44948373	44948825	256(GAGCCTGGAACCTAG,+,0.00),270(GTATGTTCTAGAACG,-,0.00),273(TGTTCTAGAACGTTG,+,0.00),297(GAGCCTGGAACCTAG,+,0.00),311(GTATGTTCTAGAACG,-,0.00),314(TGTTCTAGAACGTTT,+,0.00)		1-4303	chr4	169490539	169491207	331(TGCTCTGGAACTGGT,+,0.00)
1-2240	chr11	74783788	74784022			1-5351	chr7	131312656	131313117
1-397	chr2	13885417	13885595	8(GCACCTAGAACACCA,+,0.00)		1-4848	chr6	31430665	31431278	261(CCTGGTTCTAAAGTC,-,0.00)
1-1205	chr5	82770914	82771126			1-2461	chr17	46654643	46655100
1-1441	chr7	100526782	100527112			1-1828	chr15	36250190	36250548
1-1743	chr8	8800142	8800329			1-1717	chr14	38604121	38604542
1-1192	chr5	75623001	75623179	137(AGGGCTAGAACATCA,+,0.00)		1-271	chr1	69781442	69781883	337(TCAGGCTCTAGAGAG,-,0.00)
1-1655	chr8	1868151	1868357			1-1607	chr13	45491993	45493117
1-1096	chr5	159826855	159827167			1-4353	chr5	14182682	14183425	316(CTTTGTTCTAGAGCA,-,0.00),319(TGTTCTAGAGCAAGG,+,0.00)
1-111	chr1	174266425	174266689			1-967	chr10	106645112	106645563
1-3313	chr19	49216434	49216649			1-297	chr1	86149739	86150168
1-2807	chr16	18572655	18573082	144(CTAGGTTCTGGAATG,-,0.00)		1-557	chr1	189589111	189589479
1-2937	chr17	14235021	14235284	180(GGAGGTTCCAGATAA,-,0.00)		1-5210	chr7	43287714	43288173	205(TGTGGCTCCAGAACT,-,0.00),312(CCTGGGTCTAGAACG,-,0.00),315(GGGTCTAGAACGTAT,+,0.00),340(AGGTGTAGAACCACA,+,0.00)
1-2441	chr12	8606456	8606763			1-3537	chr20	43962624	43963101
1-2002	chr10	31325340	31325685			1-2565	chr17	73548701	73549314	120(TCTTCTAGAACCCGA,+,0.00)
1-795	chr3	55588681	55588877			1-4304	chr4	170541473	170542201	286(CGGTCCGGAACCTGC,+,0.00),312(CAGTGTTCTAGTTCG,-,0.00),657(CTAGGTTCTAGGTTT,-,0.00)
1-2859	chr16	57126689	57126928			1-185	chr1	41966491	41966915	284(CAGAGGTCTAGAACA,-,0.00),287(AGGTCTAGAACACAG,+,0.00),298(ACAGGCTCTAGAGTC,-,0.00)
1-246	chr1	31886822	31887161			1-4729	chr5	178882860	178883403
1-3487	chr22	26823717	26823921	81(GTGGGTTCTGGAAGA,-,0.00),104(GTGGGTTCTAGAAGA,-,0.00)		1-1057	chr11	12087982	12088747	124(CTAGATTCTAGATTC,-,0.00)
1-821	chr3	68516794	68516984			1-5962	chrX	130965224	130965578	5(AGTTCAAGAACTCAA,+,0.00),272(TTGTCTGGAACCCTA,+,0.00)
1-120	chr1	180403103	180403353			1-3168	chr2	3224556	3225612	192(CACTCTAGAACACTC,+,0.00),246(CACTCTAGAACACTC,+,0.00),354(CACTCTAGAACACTC,+,0.00),408(CACTCTAGAACACTC,+,0.00),462(CACTCTAGAACACTC,+,0.00),516(CACTCTAGAACACTC,+,0.00),624(CACTCTAGAACACTC,+,0.00),698(GAGTCTGGAACACAC,+,0.00),732(CACTCTAGAACACTC,+,0.00),840(CACTCTAGAACACTC,+,0.00),948(CACTCTAGAACATTC,+,0.00),1002(CACTCTAGAACATTC,+,0.00)
1-2383	chr12	54474418	54474629			1-612	chr1	210324504	210325343	271(GGCTGCTCTAGAACT,-,0.00),274(TGCTCTAGAACTCCT,+,0.00)
1-3218	chr19	16176344	16176580	122(AGAAGTTCTAGAATG,-,0.00)		1-3365	chr2	175201134	175201505	272(GGGGGCTCCAGAGCT,-,0.00)
1-3610	chrX	76643326	76643633			1-4056	chr3	155324347	155324660
1-3135	chr18	32128772	32129011			1-4679	chr5	162181183	162181624
1-2719	chr15	65656217	65656415			1-5985	chrX	152490344	152490719	216(AATGGTTCTAGGTGG,-,0.00),241(CTGGGTTCTAGGTGT,-,0.00)
1-3347	chr19	53360770	53361071			1-5382	chr7	148787939	148788818	504(CGTGGGTCTAGAGCC,-,0.00),507(GGGTCTAGAGCCCTC,+,0.00)
1-2764	chr15	80491644	80491921			1-3366	chr2	176971234	176971948
1-2504	chr13	41635297	41636380			1-4448	chr5	69758635	69759070
1-1768	chr9	107510055	107510557	207(TGAGGTTCTAGCGTG,-,0.00)		1-3399	chr2	203673018	203673494	142(GAATCGAGAACCAAG,+,0.00)
1-3093	chr17	72787322	72787563			1-3802	chr3	10381102	10381431	41(GTTGGTTCTGGGCCC,-,0.00),119(GGGTCTGGAACTTGG,+,0.00)
1-2842	chr16	3151396	3152811	804(GGCGGTTCTGGGACC,-,0.00)		1-3836	chr3	23431461	23431899
1-1180	chr5	70132790	70133077			1-1700	chr14	28755366	28755782
1-3304	chr19	47367191	47367371			1-5602	chr8	125916009	125916458	131(GTGAGTTCTAGAGCT,-,0.00),134(AGTTCTAGAGCTGGG,+,0.00)
1-1016	chr5	107900215	107900631			1-1366	chr12	51419100	51419773	143(TCGGGTTCCAGAAGT,-,0.00)
1-346	chr1	9884227	9884459			1-839	chr10	73079334	73079705
1-2745	chr15	74378966	74379326			1-791	chr10	46846212	46846650
1-44	chr1	149683664	149683942			1-3916	chr3	52151479	52151913	83(GAAGCTAGAACCCAG,+,0.00),166(AGCCCTAGAACTCAA,+,0.00)
1-1137	chr5	282739	283768	86(TGATGTTCTAGATTT,-,0.00),274(TGAGGTTCTAGTTTG,-,0.00),321(TGAGGTTCTAGTTTG,-,0.00),368(TGATGTTCTAGATTG,-,0.00),511(TGATGTTCTAGATTG,-,0.00),558(TGATGATCTAGATTC,-,0.00),701(TGATGTTCTAGATTG,-,0.00),842(TGATGTTCTAGATTG,-,0.00),889(TGATGTTCTAGATTG,-,0.00),983(TGATGTTCTAGATTG,-,0.00)		2022-01-03	chr1	953358	953851
1-2990	chr17	38090331	38090565			1-5411	chr8	1800295	1800848	70(CCCTCTAGAACCTCT,+,0.00),134(CCCTCTAGAACCTCT,+,0.00),198(CCCTCTAGAACCTCT,+,0.00),262(CCCTCTAGAACCTCT,+,0.00),326(CCCTCTAGAACCTCT,+,0.00),390(CCCTCTAGAACCTCT,+,0.00)
1-3384	chr20	19738906	19739222	151(TGGGGTTCCAGACGT,-,0.00)		1-4024	chr3	127456949	127457351
1-3532	chrX	106116915	106117119	59(TGTGGTTCTGGAGGA,-,0.00)		1-4715	chr5	175299031	175299606
1-701	chr3	177239151	177239423			1-6002	chrY	13676106	13676796
1-169	chr1	205839566	205839799	76(GTGAGTTCTAGAGCT,-,0.00),79(AGTTCTAGAGCTGGG,+,0.00)		1-1796	chr14	102553110	102553535
1-3437	chr20	48816345	48816675			1-3641	chr22	18721101	18721680
1-2829	chr16	2815891	2816691	225(CGCTCTAGATCTCGA,+,0.00),267(AGGTCCAGAACCCCC,+,0.00),402(CGATCCAGATCCAGA,+,0.00),408(AGATCCAGAACGCCA,+,0.00),441(TCAAGGTCTAGAACG,-,0.00),444(AGGTCTAGAACGCCA,+,0.00),474(TCCCGTTCTAGAACT,-,0.00),477(CGTTCTAGAACTCCA,+,0.00),507(AGGTCCAGATCCAGG,+,0.00),579(AGATCAAGATCCAGA,+,0.00),582(TCAAGATCCAGAACA,-,0.00),585(AGATCCAGAACATCT,+,0.00),723(CGCTCTAGATCTCGA,+,0.00)		1-4280	chr4	143177840	143178280
1-3386	chr20	21490835	21491053			1-4544	chr5	114691514	114691938	278(GATGGTTCCAGAGCC,-,0.00),281(GGTTCCAGAGCCACC,+,0.00)
1-1501	chr7	143990349	143991453	157(AGGGGTTCTAGAGCT,-,0.00),160(GGTTCTAGAGCTCTG,+,0.00),181(CATTCTAGCACCCCA,+,0.00)		1-902	chr10	90639478	90640364	369(TCGGGCTCTAGGCCA,-,0.00)
1-3145	chr18	43746582	43746812			1-3718	chr22	38597543	38597910	68(GAGTCTGGAACTCAG,+,0.00),281(AGCCCTGGAACCAGG,+,0.00)
1-2597	chr14	58766294	58766595	248(TGAGCTGGAACCCCA,+,0.00)		1-5568	chr8	85315526	85315952
1-1275	chr6	138725919	138726170			1-1261	chr12	608384	609218	131(CTATCTAGAACAGTC,+,0.00),171(CTATCTAGAACAGTC,+,0.00),211(CTATCTAGAACAGTC,+,0.00),251(CTATCTAGAACACTC,+,0.00),323(CTATCTAGAACACTC,+,0.00),363(CTATCTAGAACACTC,+,0.00),403(CTATCTAGAACACTC,+,0.00),475(CTATCTAGAACAGTC,+,0.00)
1-944	chr4	42264637	42264915	97(AAGGGTTCTAGATCC,-,0.00),100(GGTTCTAGATCCAGA,+,0.00)		1-2074	chr16	22584437	22585051
1-2772	chr15	89527248	89527426	9(GCGTCTGGAACTTGG,+,0.00)		1-174	chr1	40109331	40109717
1-2323	chr12	131338139	131338501			1-5103	chr6	148554514	148554829
1-1472	chr7	128523804	128524028	130(TAGGGTTCCAGAACA,-,0.00),133(GGTTCCAGAACAGTC,+,0.00)		1-1226	chr11	115081751	115082239
1-3273	chr19	41682050	41682338			1-5758	chr9	128106118	128106625
1-3479	chr22	17715912	17716589			1-554	chr1	185098500	185098839
1-1299	chr6	158885486	158886412			1-2556	chr17	72772029	72772682	308(TGGCGTTCTAGACCA,-,0.00),311(CGTTCTAGACCACTC,+,0.00)
1-947	chr4	42296493	42296949			1-3170	chr2	3383198	3383700
1-3435	chr20	4804366	4804564			1-1746	chr14	65878328	65878878
1-2034	chr10	72163175	72163385	87(TAGAGTTCCAGATCT,-,0.00),90(AGTTCCAGATCTAGA,+,0.00),93(TCCAGATCTAGATTT,-,0.00)		1-4349	chr5	13986372	13986665	205(TAAGCTAGAACCTGT,+,0.00)
1-1433	chr6	99968792	99968980			1-811	chr10	61368489	61368903
1-997	chr4	91119308	91119538			1-5478	chr8	29522881	29523502	298(TGTGGTTCTAAATCT,-,0.00),380(TAGGCTTCTAGATCT,-,0.00)
1-2625	chr14	73354066	73354525			1-5064	chr6	135504872	135505353	246(GCCTCCAGAACCCTA,+,0.00),408(ACCTCTAGATCCAGC,+,0.00)
1-2422	chr12	71201863	71202128			1-1568	chr12	127822805	127823250	176(ACAGGCTCTGGAGCC,-,0.00),179(GGCTCTGGAGCCAGT,+,0.00)
1-2196	chr11	56972671	56973025			1-896	chr10	87360189	87360768
1-33	chr1	146124818	146125023			1-2152	chr16	58284062	58284455	128(GGAGCTAGAACGGGG,+,0.00)
1-3574	chrX	32940654	32940832			1-1813	chr15	28680275	28680706
1-2488	chr13	24121227	24121420			1-5408	chr7	158669771	158670037
1-1785	chr9	116101985	116102546	127(CCGGGTTCTAGCAGT,-,0.00)		1-4146	chr3	197531265	197531585
1-1219	chr5	94601696	94602055	194(CAAGGTTCTAGGATA,-,0.00),334(GAGGGTTCTGGAGTC,-,0.00)		1-603	chr1	207928653	207929012
1-996	chr4	88854364	88854657	150(CTGGGTTCTGGATCA,-,0.00),153(GGTTCTGGATCAGGA,+,0.00)		1-4417	chr5	54892855	54893246
1-3457	chr20	9002330	9002738			1-3517	chr20	34765505	34765944
1-1025	chr5	114426554	114426773			1-1784	chr14	96967964	96969059	16(CCGTGTTCCAGAATT,-,0.00),746(AGCAGTTCTAGAACG,-,0.00),749(AGTTCTAGAACGTTG,+,0.00)
1-1884	chr9	71922741	71922924			1-4973	chr6	90237578	90238005
1-3315	chr19	49340587	49340808			1-3084	chr19	49774158	49774934	363(GGAGCTAGAACCCTG,+,0.00)
1-1862	chr9	39738989	39739223			1-4101	chr3	183846598	183846967
1-1622	chr8	11058898	11059257			1-3461	chr20	2723662	2724263	334(CCTGGTTCTAGACCC,-,0.00),337(GGTTCTAGACCCCAA,+,0.00)
1-356	chr2	104491515	104491923			1-2830	chr19	5694633	5695394	331(CAGTCTAGAACCTGG,+,0.00)
1-499	chr2	219845638	219845846			1-5088	chr6	142704490	142704995	69(CCAAGTTCTAGAAGG,-,0.00),120(TGGAGATCTAGGTCT,-,0.00),126(TCTAGGTCTAGAATC,-,0.00),129(AGGTCTAGAATCTAG,+,0.00),136(GAATCTAGAATCAAA,+,0.00)
1-2637	chr14	79511772	79512002			1-4661	chr5	151275183	151275674	267(ACTTCTAGAACCTCT,+,0.00)
1-704	chr3	183874386	183874633			1-1882	chr15	59821080	59821571	257(GAACCCAGAACCAAG,+,0.00)
1-2500	chr13	38443909	38444141			1-4026	chr3	127911060	127911667	291(ACACCTAGAACATTA,+,0.00)
1-960	chr4	57944791	57945178			1-176	chr1	40233829	40234228	133(TAGGGTTCTAGAACT,-,0.00),136(GGTTCTAGAACTCCT,+,0.00)
1-3428	chr20	42527916	42528623	366(GTGGGTTCTGGGTCA,-,0.00)		1-4869	chr6	36184821	36185254	224(CAGCCTAGAACCCCA,+,0.00)
1-591	chr2	63841749	63841947			1-3354	chr2	169346265	169346961	409(TACTGTTCTAGATCT,-,0.00),412(TGTTCTAGATCTGTG,+,0.00)
1-413	chr2	1623102	1623318			1-5913	chrX	73072139	73072842
1-1733	chr8	80993551	80993749			1-4941	chr6	71377139	71377694
1-528	chr2	233351925	233352320			1-4015	chr3	120926655	120927093	128(GGATCTAGTACTAGA,+,0.00)
1-1396	chr6	51730353	51730537			1-2802	chr19	1197142	1197644	15(AGGGGTTCTAGGGGA,-,0.00),203(GAACCTGGAACCCAG,+,0.00),262(TCACCTAGAACCTCT,+,0.00),277(GAACCTGGAACCCAG,+,0.00),336(TCACCTAGAACCTGG,+,0.00),358(GAACCTGGAACCCAG,+,0.00),383(GGGCCTGGAACCTCC,+,0.00)
1-3334	chr19	51226327	51226669	176(GCGGGATCTAGGCTT,-,0.00)		1-1945	chr15	80386277	80387041
1-474	chr2	206038468	206038646	104(TACTCTAGAGCCCTA,+,0.00)		1-4239	chr4	109035959	109036336
1-3496	chr22	29157622	29157855			1-5364	chr7	138791559	138792081	323(AGTGCTAGAACATGC,+,0.00)
1-1712	chr8	66976520	66976739			1-3343	chr2	159184820	159185150	251(TCTAGTTCTAGATCC,-,0.00),254(AGTTCTAGATCCCTG,+,0.00)
1-859	chr4	123749272	123749756	36(TGTGGTTCTAGAAAG,-,0.00)		1-743	chr10	18485968	18486325
1-2749	chr15	75549430	75549627			1-4850	chr6	31515076	31515686	413(CCAGGTTCCAGAGGA,-,0.00),464(TCAATTTCTAGATCA,-,0.00)
1-2645	chr14	94154548	94154905			1-4513	chr5	95619245	95619709
1-801	chr3	58007057	58007305			1-2692	chr18	31175234	31175757	314(GGAGGTTCTAGGTAA,-,0.00)
1-192	chr1	224686269	224686858			1-5760	chr9	128527822	128528200
1-201	chr1	230031259	230031505			1-5715	chr9	97589763	97590224
1-3619	chrX	9260570	9260801			1-4138	chr3	196434405	196434987
1-2302	chr12	119673662	119673840			1-1489	chr12	100967824	100968407	306(GCAGGGTCTAGAACG,-,0.00),309(GGGTCTAGAACGCCC,+,0.00)
1-1577	chr7	51025099	51025278			1-4213	chr4	76944146	76944591
1-208	chr1	235668111	235668619			1-3970	chr3	69248591	69249186	217(TGAGCTAGAACCTCC,+,0.00)
1-2332	chr12	14414187	14414409			1-2566	chr17	73662986	73663759	178(GCTGGTTCCGGAACT,-,0.00)
1-1208	chr5	87985075	87985339			1-5616	chr8	145689955	145691002	444(CCAGGTTCCAGGTCC,-,0.00)
1-3194	chr19	10628478	10628702			1-3923	chr3	53838787	53839283	185(TTACCTAGAACCTTA,+,0.00)
1-638	chr3	111697434	111697768	0(AGATCTAGAGCGGGG,+,0.00)		1-2349	chr17	17941565	17942190	197(CCAGGTTCTAGGTCC,-,0.00)
1-1487	chr7	138119502	138119684			1-440	chr1	153972882	153973349
1-3233	chr19	19051584	19051762	54(GCCGGGTCCAGAACT,-,0.00),57(GGGTCCAGAACTTTG,+,0.00),104(GAATCCAGAACTTCG,+,0.00),138(AGCCCTGGAACTTGG,+,0.00)		1-1122	chr11	57247598	57248344	411(TCGTCTAGAACAGAG,+,0.00)
1-1066	chr5	141688035	141688357	95(AAAAGTTCTAGAGCA,-,0.00),98(AGTTCTAGAGCAGAC,+,0.00),255(AAACCAAGAACCAGA,+,0.00)		1-5095	chr6	145569602	145570107	266(TGTGGCTCTAGAACT,-,0.00),269(GGCTCTAGAACTGTG,+,0.00),483(AGTAGTTCTAGATGT,-,0.00)
1-2730	chr15	67356440	67356929	295(GAGGGTTCCAGATAA,-,0.00)		1-5588	chr8	107016623	107017002
1-2977	chr17	35292680	35293202			1-5009	chr6	108169533	108169841
1-2560	chr14	23954602	23954957			1-1351	chr12	48934236	48934715
1-221	chr1	247241585	247241770			1-371	chr1	119299107	119299519
1-2091	chr11	10388057	10388337			1-3358	chr2	173149850	173150380
1-1088	chr5	154426203	154426561			1-5696	chr9	80911679	80912125
1-3473	chr21	40176604	40176856	14(AACTCTAGACCTAGA,+,0.00),39(AAACCTAGAACCCTG,+,0.00)		1-5892	chrX	49012019	49012536
1-1050	chr5	139080714	139081178			1-1760	chr14	75897209	75897660	224(AGCTCTGGAACTTAG,+,0.00)
1-1330	chr6	20403980	20404222			1-502	chr1	164873438	164873889
1-2059	chr10	87963406	87963604			1-5374	chr7	142145959	142146386	212(GATGGTTCTAGACTT,-,0.00)
1-199	chr1	229644093	229644406	125(CCCAGATCTAGAACC,-,0.00),128(AGATCTAGAACCGCT,+,0.00)		1-4656	chr5	150593364	150594058
1-1085	chr5	153784896	153785229	125(GTAGGTTCTAGGTTC,-,0.00)		1-4225	chr4	87992656	87993192
1-709	chr3	185797808	185798029			1-361	chr1	115499009	115499440	278(AGCTCTAGTACCCTC,+,0.00)
1-958	chr4	55991553	55991813	232(AACTCTAGAGCGCGG,+,0.00)		1-551	chr1	183602612	183603380	449(AACTCTAGTACCCCA,+,0.00)
1-909	chr4	183063958	183064273	130(AACTCTGGAACCTCC,+,0.00)		1-3691	chr22	30388368	30388619	49(GCCTGTTCTGGAACC,-,0.00),52(TGTTCTGGAACCCAG,+,0.00)
1-2178	chr11	42996104	42996438			1-4560	chr5	121653161	121653552
1-1130	chr5	180230880	180231113	54(CCGTGTTCCAGAGCA,-,0.00),150(CAGGGTTCTAGAGAA,-,0.00)		1-4288	chr4	151936122	151936570	101(GCAGGTTCTAGGCGC,-,0.00)
1-2335	chr12	19592246	19592518			1-1910	chr15	71040384	71041066
1-1453	chr7	107302528	107302760	164(CAAGCTAGAACCCAG,+,0.00)		1-1959	chr15	84798959	84799305	195(TTGTCTGGAACCTTG,+,0.00)
1-831	chr3	75834332	75834788	129(GCCTCTAGAACCCGC,+,0.00)		1-857	chr10	75255700	75256641	391(GTAGGTTCTAGAGTG,-,0.00)
1-2968	chr17	30770985	30771407	293(CGATCTAGAGCTCCC,+,0.00)		1-2316	chr17	8025526	8026434	207(TCGGGTTCCGGAGGT,-,0.00)
1-2752	chr15	75742699	75742914	143(TAGGGTTCCAGCACC,-,0.00)		1-645	chr1	227127377	227128194
1-3226	chr19	18058909	18059638			1-3404	chr2	211036139	211036573
1-641	chr3	115273018	115273309			1-1332	chr12	30848600	30849236
1-55	chr1	154973929	154974699	675(CCAGGTTCCAGGCCA,-,0.00)		1-4635	chr5	142784821	142785405
1-3278	chr19	42055304	42055506			1-4668	chr5	154236671	154237227	307(AGAACTAGAACCGTG,+,0.00)
1-1440	chr7	100449604	100450207	311(GGAGGTTCTAGGGTT,-,0.00),338(AGGACTAGAACTCCA,+,0.00)		1-485	chr1	161397497	161398130
1-828	chr3	73533826	73534077	175(AGTCCTAGAAGCTGG,+,0.00)		1-1404	chr12	58242698	58243084
1-643	chr3	119812778	119813200			1-566	chr1	197885723	197886764	410(GCGGGTTCTAGGCCT,-,0.00)
1-3174	chr18	74199804	74199995			1-662	chr1	234735825	234736380	243(AAAAGTTCTAGAATA,-,0.00)
1-1495	chr7	140774554	140774877			1-2954	chr19	38886720	38887350	201(AGACCTGGAACCTGG,+,0.00),208(GAACCTGGAACCCAA,+,0.00),413(CAACCTAGAACCCGG,+,0.00)
1-2193	chr11	48001810	48001988			1-3611	chr21	35194021	35194971	805(GTACCTAGAACCTCC,+,0.00)
1-3103	chr17	76133994	76134179	115(GCCGGTTCTGGGCCT,-,0.00)		1-2468	chr17	47004785	47005408	276(CACTGTTCTAGACAG,-,0.00)
1-2044	chr10	76871724	76872045			2022-01-20	chr1	3210349	3210916	328(CTACCTAGAACCTGC,+,0.00),361(AAACCTAGAACCTGC,+,0.00),394(AAACCTAGAACCTGC,+,0.00)
1-681	chr3	150574027	150574304	136(CCCAGCTCTAGAACT,-,0.00),139(AGCTCTAGAACTCAC,+,0.00)		1-2847	chr19	9513500	9513911	371(CAGGGATCTAGAACA,-,0.00),374(GGATCTAGAACAAGA,+,0.00)
1-1230	chr6	105023535	105023713	42(GAATCCAGAACTAGC,+,0.00)		1-5136	chr6	159590984	159591302	201(GGCTGTTCTAGAAGG,-,0.00)
1-1167	chr5	52775730	52775920			1-4689	chr5	168201043	168201421	76(GCAGGCTCTAGAACT,-,0.00),79(GGCTCTAGAACTCCT,+,0.00)
1-539	chr2	238523065	238523309	133(CGCCCTGGAACTAGC,+,0.00)		1-5209	chr7	42656111	42656529
1-2939	chr17	14716980	14717194	61(GTCGGTTCTAGCGTC,-,0.00)		1-3593	chr21	18606596	18607001
1-2533	chr13	95284757	95285061	137(CCAGGTTCCAGGTCT,-,0.00),143(TCCAGGTCTAGATCC,-,0.00),146(AGGTCTAGATCCTTG,+,0.00)		1-5852	chrX	14233352	14233820
1-1157	chr5	43007570	43007830			1-281	chr1	78099481	78099912
1-2870	chr16	67203106	67203284	84(CTTGGTTCCAGAGCG,-,0.00)		1-1197	chr11	94500971	94501615	429(ACGGGCTCTAGGGCC,-,0.00),562(AGCTCTAGGACCCAG,+,0.00)
1-1988	chr10	2243669	2244406	298(CCAGGTTCTAGGTAG,-,0.00)		1-579	chr1	202317268	202317889
1-1004	chr4	97148773	97149026			1-3017	chr19	45682070	45682493
1-3286	chr19	44138893	44139156	102(TCAGGTTCCAGGAGT,-,0.00),113(GAGTCTGGAACCCCG,+,0.00)		1-2371	chr17	27506033	27506574
1-3209	chr19	13260807	13261198			1-324	chr1	101468015	101468541
1-2009	chr10	4054753	4055023	98(TGATGCTCTAGAACC,-,0.00),101(TGCTCTAGAACCTCC,+,0.00),114(CCAAGCTCTAGAACC,-,0.00),117(AGCTCTAGAACCAAA,+,0.00)		1-5952	chrX	121081943	121082302
1-931	chr4	3271243	3271492	185(CCAGCTTCTAGAACC,-,0.00),188(GCTTCTAGAACCTTC,+,0.00)		1-2983	chr19	42007231	42007656
1-2961	chr17	27451232	27451521	127(ACACCTAGAACTCAA,+,0.00)		1-855	chr10	74881071	74881508
1-892	chr4	157978369	157978660			1-4110	chr3	185496276	185496733
1-2461	chr12	99420079	99420315	78(CTAGGTTCTAGACTC,-,0.00)		1-5314	chr7	112949496	112949830
1-1828	chr9	140561725	140561907			1-3557	chr20	51618229	51618695
1-1717	chr8	70744253	70744608			1-3509	chr20	33060521	33060918
1-271	chr1	44585229	44585514			1-5636	chr9	18667463	18667901
1-1607	chr7	948747	948941			1-2060	chr16	19897484	19897962
1-2223	chr11	68095779	68096120			1-4593	chr5	132176551	132176883
1-103	chr1	167766192	167766370			1-2317	chr17	8027142	8027749	93(TGGAGTTCTGGAGCA,-,0.00)
1-967	chr4	73435334	73435512	99(AGCCCTGGAACCTCC,+,0.00)		1-295	chr1	85709493	85710090	182(CAGGGTTCCAGACAG,-,0.00),194(CAGTCTGGAACCCCA,+,0.00)
1-1995	chr10	27917258	27917470	19(TCGGGTTCTAGGAAC,-,0.00)		1-69	chr1	16871322	16872819
1-2295	chr12	117673049	117673308	117(GATTCTAGCACCCCA,+,0.00)		1-912	chr10	94352386	94353128
1-297	chr1	58634791	58635188			1-4392	chr5	36396674	36396973
1-557	chr2	37384183	37384511			1-658	chr1	231512908	231513481	135(TCTGGTTCCAGAACC,-,0.00),138(GGTTCCAGAACCCAT,+,0.00)
1-480	chr2	207327183	207327491			1-4587	chr5	130007588	130007938
1-2545	chr14	105330639	105331035			1-3444	chr2	233351783	233352228
1-3537	chrX	110811569	110811852			1-2883	chr19	16348850	16349380	107(ACATCTAGAACGTGC,+,0.00)
1-2565	chr14	24836388	24836743			1-5600	chr8	124780181	124780562
1-3262	chr19	39371127	39371338	43(AGGCCTGGAACCCGA,+,0.00),63(CTGGATTCTAGAGCC,-,0.00),66(GATTCTAGAGCCCCA,+,0.00)		1-4859	chr6	32863060	32863720	317(GAACCTAGAACCTGC,+,0.00)
1-185	chr1	218667943	218668188			1-2670	chr18	23835718	23836154
1-1653	chr8	15398165	15398364			1-2623	chr18	7766020	7766391
1-445	chr2	17768784	17768965	29(TGCTCTGGAACCTGC,+,0.00)		1-5110	chr6	150777459	150777861	96(CCGAGTTCTAGGTTG,-,0.00)
1-1057	chr5	140383882	140384127			1-2821	chr19	3754923	3755657	70(CATTCTAGAACCACA,+,0.00),99(CTTGGTTCTGGAATT,-,0.00),122(CAATCTAGAACTGGC,+,0.00),147(CACTGTTCTAGAACC,-,0.00),150(TGTTCTAGAACCGTC,+,0.00),290(GATTCCAGAACTCTC,+,0.00),352(CACTCTAGAATCAGA,+,0.00),425(TGTGGTTCTAGAATC,-,0.00),428(GGTTCTAGAATCTCC,+,0.00)
1-3491	chr22	27036643	27036859			1-692	chr10	3085771	3086223	110(TAGGGCTCTAGACTC,-,0.00)
1-391	chr2	129511057	129511252			1-5477	chr8	29324162	29324677	185(TGTGGTTCTAGACTT,-,0.00)
1-3168	chr18	657319	657661			1-4992	chr6	100655694	100656186
1-612	chr2	78201921	78202118	81(GAATCTAGCACCTTG,+,0.00)		1-2025	chr16	3317267	3317777	253(GGGGGTTCTAGAGTT,-,0.00)
1-3365	chr19	58310476	58310929			1-254	chr1	63827207	63827701	208(GAGCCTAGAACCTTC,+,0.00)
1-2463	chr13	100649748	100650074			1-1277	chr12	4494892	4495263	86(TAGTCTAGAACCAAT,+,0.00)
1-3258	chr19	36499772	36500007	77(GAGGGTTCCAGATAG,-,0.00)		1-934	chr10	99302106	99303020	564(CCTGGTTCTAGATCA,-,0.00),567(GGTTCTAGATCAGCA,+,0.00)
1-1682	chr8	38302202	38302443	97(TGGGGATCTAGAACA,-,0.00),100(GGATCTAGAACAATC,+,0.00)		1-4266	chr4	130014835	130015269	313(AGGAGTTCTAGGTTT,-,0.00)
1-1386	chr6	43670140	43670450			1-4565	chr5	122269628	122269977	153(GAGCCTAGAACAACC,+,0.00)
1-3161	chr18	56514579	56515451	502(CCAGGTTCTAAACTC,-,0.00)		1-3885	chr3	42632142	42632468
1-3366	chr19	58316127	58316561			1-2225	chr16	79388083	79388502
1-2159	chr11	20022057	20022282			1-1889	chr15	65656100	65656694
1-3021	chr17	46682560	46682794			1-464	chr1	156571110	156571690
1-1428	chr6	91204083	91204266			1-4616	chr5	137784365	137785593	522(CAGGCTTCTAGAACT,-,0.00),525(GCTTCTAGAACTCTG,+,0.00)
1-3399	chr20	31172009	31172581	35(TCGGGCTCCAGAGCA,-,0.00)		1-3659	chr22	21758184	21758667	261(GGCTGTTCTGGACCT,-,0.00)
1-1265	chr6	135376085	135376274			1-1514	chr12	111079768	111080082	245(TGCTCTAGCACTAGG,+,0.00)
1-1700	chr8	53853706	53853917	99(CAGTCTGGAACCTGG,+,0.00)		1-956	chr10	104076162	104076704
1-2688	chr15	40803770	40803984			1-4116	chr3	187130876	187131357
1-1366	chr6	38395776	38395966			1-3064	chr19	48993852	48994325	350(GCTGGTTCCAGAGCT,-,0.00)
1-751	chr3	36739738	36740080			1-2416	chr17	38641949	38642524	423(CAGGGTGCTAGAGCT,-,0.00)
1-2096	chr11	105932230	105932453			1-4972	chr6	90078396	90078831	359(GATGCTTCTAGAGCC,-,0.00),362(GCTTCTAGAGCCGCG,+,0.00)
1-170	chr1	206819848	206820071			1-3497	chr20	30585866	30586664	198(TTTTGTTCTAGATGT,-,0.00),339(CTTAGTTCTAGATTG,-,0.00),351(TTGAGTTCTAGAGTG,-,0.00),458(GATTCTAGCACCTGT,+,0.00),490(AGAGGTTCTAGAGCC,-,0.00),493(GGTTCTAGAGCCCAG,+,0.00)
1-2023	chr10	62522202	62522892	530(CTTGGTTCTAGAACC,-,0.00),533(GGTTCTAGAACCCCC,+,0.00)		1-1972	chr15	89179322	89179982	328(CAGGGTTCTAGGTGC,-,0.00)
1-839	chr3	8811962	8812141	124(CAGGGTTCTAGCTGA,-,0.00)		1-1268	chr12	1122270	1122508	115(CAACCTAGAACTTGA,+,0.00)
1-791	chr3	55515171	55515895			1-1282	chr12	6580202	6580478
2022-01-03	chr1	1072716	1072927			1-1409	chr12	61865404	61866131
1-3322	chr19	49929290	49929592			1-799	chr10	52958779	52959552	373(CTATGTTCTAGATAT,-,0.00),392(CTAGGTTCCAGGTTT,-,0.00)
1-1860	chr9	39209820	39210009			1-2661	chr18	21588477	21589009
1-3421	chr20	37408419	37408614			1-2020	chr16	3071585	3072720	292(CATTCTAGAGCCAGT,+,0.00),434(TCTGGCTCCAGAACA,-,0.00),437(GGCTCCAGAACAGAA,+,0.00),1021(CCAGGTTCCAGACTG,-,0.00)
1-1796	chr9	126244878	126245068			1-4236	chr4	108164364	108164844	251(AGAGCTAGAACCCTG,+,0.00)
1-2573	chr14	36738725	36738904			1-1289	chr12	9101613	9102038
1-1301	chr6	16059800	16060101			1-4020	chr3	124990545	124990962
1-902	chr4	170840341	170841343			1-2577	chr17	76622606	76623081
1-1261	chr6	129058131	129058356			1-5300	chr7	104823504	104824067	276(TAGTCTAGAACACTC,+,0.00),286(CACTCCAGAACCATG,+,0.00)
1-2074	chr10	95608854	95609161			1-2125	chr16	50413015	50413326
1-174	chr1	210001039	210001351	121(CCACGTTCTAGGGCT,-,0.00)		1-5802	chr9	137567529	137567886
1-1226	chr6	10409899	10410181			1-5344	chr7	129588910	129589353
1-3200	chr19	12444212	12444659	17(GCCGGTTCTGGACGG,-,0.00)		1-1303	chr12	13188738	13189141	88(AATGGTTCTAGATAG,-,0.00)
1-554	chr2	36497995	36498259			1-504	chr1	165797940	165798450
1-3118	chr17	9210856	9211100			1-2894	chr19	18043399	18044088	188(CAATGTTCTAGATTT,-,0.00)
1-2556	chr14	23623734	23623967	154(TAAGGTTCCAGTTCT,-,0.00)		1-4552	chr5	118659080	118659865
1-3170	chr18	67546241	67546607			1-1258	chr11	134093740	134094267
1-1746	chr8	9127443	9127656			1-3442	chr2	232544336	232544500
1-3607	chrX	71155327	71155764			1-5622	chr9	2241902	2242493	199(CGGGGTTCCAGGCCC,-,0.00)
1-745	chr3	30736993	30737326			1-5091	chr6	144537109	144537640
1-2694	chr15	42677012	42677198			1-3410	chr2	217547129	217547512	194(TGCTCTGGAACCTGT,+,0.00)
1-3004	chr17	42633864	42634127			1-117	chr1	25584297	25584706
1-2810	chr16	19865656	19865943			1-4084	chr3	170957936	170958534
1-811	chr3	61673941	61674284			1-3681	chr22	29137480	29138387
1-747	chr3	32877422	32877794	206(ATCTCTAGAACCCTG,+,0.00)		1-2095	chr16	29466118	29466783
1-3415	chr20	35974798	35975045			1-3816	chr3	15161911	15162304
1-849	chr4	115484737	115484955			1-3242	chr2	61765178	61765895
1-1568	chr7	43287872	43288073	47(TGTGGCTCCAGAACT,-,0.00),154(CCTGGGTCTAGAACG,-,0.00),157(GGGTCTAGAACGTAT,+,0.00),182(AGGTGTAGAACCACA,+,0.00)		1-1854	chr15	43199208	43199554
1-431	chr2	174265624	174265802	116(TCTTCTGGAACCCTT,+,0.00)		1-5536	chr8	61325261	61325734
1-2520	chr13	51877197	51877601			1-1061	chr11	12836344	12836861	332(GTGGGTTCCAGAGCC,-,0.00)
1-1830	chr9	14515553	14515999	112(TGTCCTAGAACCCAG,+,0.00)		1-2243	chr16	85503234	85503584
1-896	chr4	164189424	164189674			1-545	chr1	182622249	182622660	113(TGGGGTTCTAGGTGT,-,0.00)
1-2152	chr11	132813482	132813662	45(GCATCTGGAACCCCA,+,0.00)		1-2048	chr16	15746679	15747100
1-1813	chr9	132038119	132038377	27(TTGGGTTCCAGGCTC,-,0.00)		1-5862	chrX	18906316	18906759
1-3041	chr17	48480152	48480370	98(GTGAGTTCTAGAGCT,-,0.00),101(AGTTCTAGAGCTGGG,+,0.00)		1-5487	chr8	34631599	34631934
1-2783	chr15	93425292	93425692			1-3180	chr2	17720196	17720713
1-2014	chr10	50894619	50895082	342(GAATCAAGAACCAGA,+,0.00)		1-2901	chr19	18740667	18741229	153(CATTCTAGAACATTC,+,0.00)
1-603	chr2	73403495	73403763	98(CAGCCTAGAACTCCA,+,0.00),106(AACTCCAGAACCAGC,+,0.00)		1-1606	chr13	45208611	45209072
1-3524	chr22	47498587	47498924			1-145	chr1	31535492	31536179	531(CTTTGTTCTAGAGCA,-,0.00),534(TGTTCTAGAGCAGGC,+,0.00)
1-3517	chr22	42311165	42311382	141(ATCAGTTCTAGGGCC,-,0.00)		1-154	chr1	35169247	35169721
1-1784	chr9	116037631	116037926	171(GGAGGTTCTAGGAGG,-,0.00)		1-5937	chrX	104924958	104925301	216(AGGGGTTCTAGTTTT,-,0.00)
1-1033	chr5	123916642	123916892			1-1627	chr13	67707399	67707987	330(GAACCTAGAACCCTG,+,0.00)
1-3084	chr17	7120906	7121107			1-1031	chr10	129850670	129851042
1-2679	chr15	38350850	38351088			1-2510	chr17	60004717	60005533
1-3461	chr21	21389027	21389214			1-2741	chr18	51645964	51646732	334(CAATGTTCTAGACGC,-,0.00),501(TGCCCTGGAACCAAG,+,0.00)
1-2407	chr12	63544673	63544944			1-4671	chr5	157307591	157307980
1-114	chr1	178063066	178063468	11(CGGGCTAGAACCCGG,+,0.00)		1-5828	chrUn_gl000219	106604	107516
1-2830	chr16	28303941	28304595	307(AGACCTAGAACGCAG,+,0.00)		1-5666	chr9	35732132	35732829
1-3562	chrX	153927390	153927568			1-1880	chr15	58998067	58998502	152(GAATCTAGAACCTAT,+,0.00)
1-1882	chr9	71487096	71487308			1-4206	chr4	74088459	74088929	242(TCTTCTAGAACATAT,+,0.00)
1-176	chr1	213102152	213102775	336(CACCCTAGAACCCTA,+,0.00)		1-3284	chr2	98703485	98703829	162(AGACCTAGAACAGCT,+,0.00)
1-3354	chr19	54370656	54370841			1-3009	chr19	45040513	45040943
1-1920	chr10	100992059	100992318	109(TCAGGTTCTGGAACT,-,0.00),112(GGTTCTGGAACTGCA,+,0.00)		1-1645	chr13	95348460	95348902	173(AAGTCTAGATCCTGA,+,0.00)
1-332	chr1	8971476	8971783			1-86	chr1	18712682	18713009	139(GAGAGTTCCAGACTC,-,0.00)
1-2802	chr16	13715431	13715813			1-4821	chr6	27246940	27247751	163(TTGGGTTCTAGGTAG,-,0.00),385(ATATCTAGAGCCGGC,+,0.00)
1-3152	chr18	51773569	51773774			1-5759	chr9	128508349	128508828
1-1945	chr10	111763330	111763576	83(ACATCTAGAACTGGA,+,0.00)		1-3622	chr21	40751978	40752458
1-3546	chrX	132493496	132493928			1-3425	chr2	223349364	223349726
1-211	chr1	237706117	237706344			1-2873	chr19	13875000	13875553
1-3011	chr17	45727756	45728033			1-2521	chr17	62161102	62161926	321(TGGGGTTCTAGGCTC,-,0.00)
1-2539	chr13	98968485	98968806			1-3094	chr19	50130920	50131456	225(CATTCTAGAGCCTGG,+,0.00),253(TGGTGTTCCAGAACC,-,0.00),256(TGTTCCAGAACCCTG,+,0.00),363(CATCGTTCTAGAACC,-,0.00),366(CGTTCTAGAACCTTG,+,0.00)
1-3433	chr20	46395027	46395241			1-563	chr1	197115788	197116223
1-3343	chr19	52988534	52988727			1-3323	chr2	146365369	146365810
1-743	chr3	30126496	30126794			1-517	chr1	172501093	172501868
1-3116	chr17	8338755	8338933			1-2614	chr18	3451314	3451918
1-2003	chr10	32048747	32048946			1-4906	chr6	44215210	44215787	300(GCAGGTTCTGGAAGA,-,0.00)
1-2692	chr15	41952950	41953284	154(CCGGGCTCTAGGTCG,-,0.00),210(CGTGGTTCTAGAACT,-,0.00),213(GGTTCTAGAACTCCA,+,0.00)		1-4911	chr6	46162493	46162910
1-1207	chr5	87967661	87968315	400(GCCGGGTCTAGACTC,-,0.00)		1-4620	chr5	139127485	139128085	329(TGAGCTAGAACCCAG,+,0.00)
1-308	chr1	64246290	64246616	59(AGATGCTCTAGATCT,-,0.00)		1-1693	chr14	23425750	23426800	453(CACCCCAGAACCCGC,+,0.00)
1-2133	chr11	124746013	124746236	168(GGACCTGGAGCCCGG,+,0.00)		1-1090	chr11	35103874	35104434	287(AAATCTAGAACTCCA,+,0.00)
1-866	chr4	134513889	134514073			1-1782	chr14	96709002	96710207	303(AGAGCTAGAACCTGG,+,0.00),318(AGAGCTAGAACCTGG,+,0.00),333(AGAACTAGAACCTGG,+,0.00),348(AGGGCTAGAACTGGA,+,0.00),363(GAGGCTAGAACCAAG,+,0.00),379(AGGGCTAGAACCTGG,+,0.00),395(GGGGCTAGAACCTAG,+,0.00),438(AGGACTAGAACCTGG,+,0.00),468(AGAGCTAGAACCTGG,+,0.00),483(AGGGCTAGAACCTGG,+,0.00),513(AGAGCTAGAACCTGG,+,0.00),543(AGAGCTAGAACCTGG,+,0.00),558(AGGGCTAGAACCTGG,+,0.00),573(AGAGCTAGAACCTAG,+,0.00),589(AGG…
1-1489	chr7	138659633	138659817			1-5871	chrX	25038069	25038557
1-493	chr2	21690657	21690884			1-5518	chr8	42752674	42753378
1-2566	chr14	25418577	25418772	94(CTGTGTTCTAGATTG,-,0.00)		1-4602	chr5	134147980	134148344
1-2349	chr12	30848889	30849259			1-351	chr1	113179620	113180322	321(GCATGTTCTAGGTCT,-,0.00)
1-440	chr2	176956012	176956379	265(CTTGGTTCCAGAGCT,-,0.00)		1-1738	chr14	61096173	61097041	213(CCAAGTCCTAGACCC,-,0.00),468(TTATCTAGAACCTTA,+,0.00)
1-1122	chr5	176923617	176923907			1-4036	chr3	132136294	132136728
1-1849	chr9	27749763	27750186			1-3995	chr3	102005657	102005974
1-2604	chr14	61114812	61115239			1-3608	chr21	34426775	34427269	225(GACTGTTCTAGATTA,-,0.00)
1-1351	chr6	3053179	3054018	123(GGAGGTTCCAGAGCG,-,0.00),546(TGACCTAGAACCTCC,+,0.00)		1-2972	chr19	41108825	41110683	1114(CGAGCTAGAACTCTA,+,0.00),1572(TGGTCTGGAACTCCG,+,0.00)
1-3374	chr20	10617859	10618078	115(AACTCTGGAACCTCA,+,0.00)		1-2027	chr16	3822083	3822894	380(CACTGTTCTAGAGCA,-,0.00),383(TGTTCTAGAGCAGGG,+,0.00),591(CCTTGTTCTAGAGAA,-,0.00)
1-371	chr2	119079512	119079795			1-204	chr1	44440083	44440720
1-3128	chr18	21269257	21269618	195(GCAGGTTCCAGAGCT,-,0.00)		1-2144	chr16	57312854	57313370	208(GCATGATCTAGATCC,-,0.00),211(TGATCTAGATCCTGC,+,0.00)
1-2689	chr15	41246470	41246745	111(ACGTGTTCTAGCTCA,-,0.00)		1-41	chr1	9950093	9950958	425(AGCCCTGGAACCTGG,+,0.00),542(GCAGGTTCCAGAGGG,-,0.00)
1-3358	chr19	54460810	54461412	453(GCTAGTTCTAGAACG,-,0.00),456(AGTTCTAGAACGGAC,+,0.00)		1-4385	chr5	34118154	34118573
1-727	chr3	197370055	197370677	27(TAATCTAGAACATCA,+,0.00),74(CAATCTAGAACATCA,+,0.00),121(CAATCTAGAACATCG,+,0.00),167(CAATCTAGAACATCA,+,0.00),261(CAATCTAGAACATCA,+,0.00),355(CAATCTAGAACATCA,+,0.00),496(CAATCTAGAACATCA,+,0.00),590(CAATCTAGAACATCA,+,0.00)		1-243	chr1	55242098	55242626
1-2445	chr12	8966776	8967008			1-783	chr10	43902697	43902992
1-1760	chr9	100290744	100291198	149(TCCAGTTCTAGTTTC,-,0.00)		1-5790	chr9	133652816	133653659
1-1354	chr6	3231972	3232559	469(CTGGGCTCTAGATGC,-,0.00)		1-2585	chr17	78565872	78566417	397(ACAGGTTCTGGATTT,-,0.00)
1-502	chr2	219867850	219868061	86(GGATGTTCTGGATCA,-,0.00)		1-3849	chr3	25078365	25078738
1-361	chr2	108999725	108999929			1-1966	chr15	85590373	85590961
1-3192	chr19	10491104	10491293			1-4179	chr4	25406457	25406902
1-551	chr2	29777207	29777385			1-4274	chr4	141348605	141349490	516(TAGGGCTCTAGGTTT,-,0.00),535(CAGAGTTCTAGATGT,-,0.00)
1-422	chr2	171011544	171012000			1-2137	chr16	54682363	54682697	172(TGAACTAGAACCTCC,+,0.00)
1-1185	chr5	73313792	73314063			1-5524	chr8	49275185	49275720
1-2996	chr17	38646278	38646469			1-5720	chr9	100570719	100571141
1-1076	chr5	149109907	149110372			1-5559	chr8	73228842	73229116
1-1910	chr9	90641074	90641346	167(TCCCGTTCTAGAGGT,-,0.00)		1-2417	chr17	39032145	39032614
1-1959	chr10	122506049	122506239			1-1458	chr12	89505835	89506301
1-857	chr4	122871488	122871666			1-844	chr10	74008458	74009099
1-2316	chr12	125401643	125402123			1-3856	chr3	29322220	29322647
1-645	chr3	122232296	122232524	145(AGGAGTTCCAGATCA,-,0.00)		1-2122	chr16	50188759	50189248
1-3404	chr20	32617464	32617904	146(CTTTGTTCCAGACCT,-,0.00),336(GCCTCTGGAACCACC,+,0.00)		1-1788	chr14	100031564	100032067	214(CAACCTAGAACCCTC,+,0.00),274(TCAAGTTCTAGAATA,-,0.00)
1-2979	chr17	35422314	35422586			1-4987	chr6	99281597	99282255	141(GGGCCTGGAACCTAA,+,0.00),307(CTTGGCTCTAGGTTT,-,0.00)
1-2876	chr16	68345015	68345195	148(CGGGGTTCTAGGCTG,-,0.00)		1-5752	chr9	127177677	127177991
1-1332	chr6	21666500	21666734			1-4932	chr6	56111372	56111806	133(GGAGCTAGAGCCCTA,+,0.00)
1-3342	chr19	52692104	52692342			1-4079	chr3	169487240	169487818	465(GGGAGTTCTAGAATT,-,0.00),468(AGTTCTAGAATTCGC,+,0.00)
1-3001	chr17	41276555	41276942	310(CCGGGTTCTAGCGAT,-,0.00)		1-1117	chr11	51583994	51585273
1-1879	chr9	6869142	6869422			1-157	chr1	36717266	36717577
1-1498	chr7	143102862	143103334	158(AGGGGTTCCAGAGCC,-,0.00),161(GGTTCCAGAGCCAGA,+,0.00)		1-722	chr10	12375513	12376603	499(AAACCTAGAACCTCG,+,0.00),739(GATTCCAGAACAATG,+,0.00)
1-485	chr2	208810174	208810352	85(TCTGGTTCTAGTTCC,-,0.00)		1-5730	chr9	111869391	111870099	358(CCACCTAGAACCTCA,+,0.00),568(AGCTCTAGAAACTAC,+,0.00)
1-2794	chr15	96906113	96906328			1-4646	chr5	148825212	148825900	282(CAAGGCTCTAGGTCT,-,0.00)
1-1404	chr6	5994512	5994884			1-4359	chr5	16657904	16658210
1-566	chr2	44588532	44588835			1-4355	chr5	14448362	14448853
1-38	chr1	147505176	147505380			1-216	chr1	46955362	46955978
1-662	chr3	135996630	135996877			1-5572	chr8	86739304	86740438
1-2839	chr16	31146401	31146707			1-4917	chr6	49696693	49697129	157(TTCTCTAGAACTGCA,+,0.00),377(AGTTGTTCTAGACTC,-,0.00)
1-2954	chr17	25679982	25680233	138(GACGGTTCTAGGTCC,-,0.00)		1-1672	chr13	110010803	110011293
1-3611	chrX	76749301	76749486			1-5200	chr7	30517757	30518180
1-2468	chr13	101390469	101390839			1-4880	chr6	39795271	39795701
1-1445	chr7	100813923	100814221	155(TGAAGTTCTAGGTCA,-,0.00)		1-1136	chr11	62341057	62341651
2022-01-20	chr1	116197824	116198057	175(CTTAGCTCTAGAACC,-,0.00),178(AGCTCTAGAACCACC,+,0.00)		1-2685	chr18	29629515	29629993	263(GAAGGATCTAGAGCC,-,0.00),266(GGATCTAGAGCCACT,+,0.00)
1-2847	chr16	48466090	48466268			1-4547	chr5	115180215	115180570	190(CCTTGTTCTAGGCCC,-,0.00)
1-2447	chr12	9322625	9322951			1-2011	chr16	2274051	2274309
1-151	chr1	200380883	200381152			1-3024	chr19	45995998	45996761
1-636	chr3	102406725	102406948			1-2548	chr17	71027067	71027616	323(GATCGTTCTAGGTCC,-,0.00)
1-876	chr4	141280937	141281177			1-3155	chr19	57862195	57862683
1-1324	chr6	169424664	169424934			1-278	chr1	76755445	76755868	396(TCTGGTTCCAGTTCC,-,0.00)
1-3593	chrX	41717636	41717905			1-4753	chr6	3326116	3326459	221(CCAGGTTCTAGGTTT,-,0.00)
1-1842	chr9	2283470	2283703			1-3230	chr2	48341245	48341738
1-2300	chr12	119594296	119594601			1-1069	chr11	15470057	15470480
1-581	chr2	53765219	53765754			1-2799	chr19	434144	434586
1-2964	chr17	28994296	28995200			1-4325	chr4_gl000193_random	81595	82708
1-281	chr1	47900449	47900672			1-1719	chr14	43975085	43975511
1-1197	chr5	76936624	76936882	131(CCTGGCTCCAGAACC,-,0.00),134(GGCTCCAGAACCCTG,+,0.00)		1-3203	chr2	28492013	28492667
1-579	chr2	51328021	51328236			1-1112	chr11	47995860	47996483	375(CCTGGTTCTAGGCTG,-,0.00)
1-3017	chr17	46624302	46624668	156(GAAGGATCCAGAGCT,-,0.00)		1-1835	chr15	37774779	37775182
1-2628	chr14	74793203	74793589			1-2498	chr17	57425144	57425620	266(ACACCTAGAACCCCT,+,0.00)
1-2371	chr12	51610964	51611307			1-1766	chr14	79782942	79783324
1-324	chr1	77525823	77526056			1-133	chr1	28879687	28880348	102(GCGGGTTCCAGCATC,-,0.00),398(GGCTCTGGAACCCGG,+,0.00)
1-2983	chr17	36612239	36612502			1-2541	chr17	67430253	67430922	386(CTGTGTTCTAGAGCT,-,0.00),389(TGTTCTAGAGCTGGA,+,0.00),455(CAGGGTTCCAGAGTC,-,0.00)
1-1034	chr5	126083874	126084173			1-1538	chr12	118123384	118123788
1-855	chr4	12052002	12052348			1-1482	chr12	98908939	98909662
1-2275	chr12	106977135	106977412			1-4774	chr6	10409878	10410295
1-72	chr1	156677966	156678250			1-3601	chr21	30397022	30397503
1-1979	chr10	17243426	17243845			1-4993	chr6	100749638	100750170	182(GAATCTAGAACCATA,+,0.00)
1-526	chr2	232579913	232580122	46(GCTGGTTCTAGCAGA,-,0.00)		1-2166	chr16	66914084	66914538	6(GAGGGTTCTGGAGTG,-,0.00)
1-1232	chr6	10555736	10556007			1-2400	chr17	34729843	34730292
1-3430	chr20	44394202	44394409			1-5499	chr8	37562811	37563192
1-3613	chrX	80063669	80064086	260(CCGAGCTCTAGAACC,-,0.00),263(AGCTCTAGAACCTCG,+,0.00)		1-3231	chr2	48424249	48424843	394(TGGTCTAGAACAGGG,+,0.00)
1-3557	chrX	148586702	148586953	174(GCGGGTTCTAGAGGT,-,0.00)		1-2908	chr19	22412816	22413217
1-3509	chr22	39359355	39359533			1-1045	chr11	3830424	3831001	369(CAGGGATCTAGAGCT,-,0.00),372(GGATCTAGAGCTGCA,+,0.00)
1-2766	chr15	82392644	82392963			1-349	chr1	112533161	112534578	693(GGGTGTTCTAGACTG,-,0.00),711(GGGTGTTCTAGACCC,-,0.00),714(TGTTCTAGACCCTAG,+,0.00)
1-2060	chr10	88122732	88122910			1-3419	chr2	220394794	220395298	161(GGAACTAGAACCCGC,+,0.00)
1-2317	chr12	128222907	128223155			1-2270	chr16	89520775	89521299
1-295	chr1	58071555	58071845			1-676	chr1	240971692	240972090
1-69	chr1	156674763	156674947			1-2290	chr17	4323885	4324736	283(AAGGGTTCTAGGCTT,-,0.00),417(CCTTCTAGATCTAGA,+,0.00),420(TCTAGATCTAGAACC,-,0.00),423(AGATCTAGAACCTAA,+,0.00)
1-1442	chr7	100548896	100549079			1-2478	chr17	48502637	48503040
1-912	chr4	18692939	18693346			1-160	chr1	36862697	36863777	411(CCGGGTTCTAGAACA,-,0.00),414(GGTTCTAGAACAGGC,+,0.00)
1-658	chr3	133380529	133380843			1-2924	chr19	33462622	33463215
1-3444	chr20	50418262	50418622			1-1696	chr14	24505408	24506662
1-3291	chr19	45350809	45351329	193(CCGGGTTCCGGACTC,-,0.00)		1-3036	chr19	47077660	47077919	204(GGAGGCTCTAGGGCA,-,0.00)
1-2883	chr16	70645920	70646168	152(CGGGGTTCTGGGATC,-,0.00)		1-5644	chr9	22184447	22184926
1-2016	chr10	57580001	57580427			1-1630	chr13	72612283	72612699
1-3086	chr17	71489551	71489729			1-3748	chr22	45148561	45149062	140(GTGGGTTCTAGACTC,-,0.00)
1-1053	chr5	139174966	139175256	68(TCAGGTTCTAGACCG,-,0.00)		1-2759	chr18	56289935	56290455
1-3551	chrX	133930862	133931292			1-4530	chr5	106993940	106994673	438(TTATCTAGAACCTTG,+,0.00)
1-2670	chr15	31448381	31448721			1-2587	chr17	78826091	78826534	142(TCCGGTTCCAGTTCA,-,0.00)
1-163	chr1	204049318	204049904			1-5117	chr6	151679736	151680185
1-673	chr3	147059463	147059978			1-2192	chr16	71406559	71406971	181(CACTGTTCTAGAGCA,-,0.00),184(TGTTCTAGAGCAACA,+,0.00)
1-1105	chr5	16900577	16900825			1-473	chr1	159952800	159953173
1-2623	chr14	73263592	73264127			1-2035	chr16	9193174	9193702
1-2821	chr16	24066566	24066776			1-3149	chr19	56112672	56113172	317(CACTCTGGAACCCCT,+,0.00)
1-286	chr1	50798739	50799433	184(CTGGGTTCCAGGACA,-,0.00),438(CTGGGTTCTAGAGCT,-,0.00),441(GGTTCTAGAGCTCCT,+,0.00)		1-372	chr1	120494653	120494987
1-692	chr3	16524507	16525025			1-4457	chr5	70582869	70583313
1-706	chr3	184080726	184081018			1-988	chr10	114923500	114923930
1-981	chr4	80506977	80507327	252(AGAGCTAGAACAGGC,+,0.00)		1-3698	chr22	32844974	32845401	147(AGACCTGGAACCCTC,+,0.00)
1-2725	chr15	66318198	66318494			1-1423	chr12	66524291	66525063
1-1479	chr7	131192666	131192866	87(TCTAGTTCTAGTTCC,-,0.00)		1-5457	chr8	22163881	22164286
1-2025	chr10	64028172	64028405			1-3237	chr2	56653681	56654050	98(CAGGGATCTAGAACT,-,0.00),101(GGATCTAGAACTAGA,+,0.00)
1-254	chr1	34653590	34653835			1-2523	chr17	62487656	62488041
1-2849	chr16	49401953	49402257			1-2429	chr17	40829825	40830619	381(GAGGGTTCCAGGTCG,-,0.00)
1-1277	chr6	139139029	139139344	201(TTTGGTTCCAGAGCC,-,0.00),204(GGTTCCAGAGCCAGA,+,0.00)		1-1266	chr12	1003520	1003956
1-934	chr4	37241851	37242135	148(CCACCTAGAACTTTG,+,0.00)		1-378	chr1	142949473	142949894
1-430	chr2	173292809	173293115			1-5462	chr8	23398250	23398779	169(GCAGGTGCTAGGTCA,-,0.00)
1-2225	chr11	69515357	69515739			1-1991	chr15	93612743	93613251	141(GCCTGCTCTAGAACA,-,0.00),144(TGCTCTAGAACACAG,+,0.00),206(GGGCCTAGAACTTGC,+,0.00)
1-1133	chr5	1884007	1884206			1-1917	chr15	73209260	73209826
1-2451	chr12	94135876	94136154			1-4283	chr4	147097024	147097594
1-1889	chr9	764179	764510	163(CAGGGTTCCAGAAAG,-,0.00),182(AGCTCTGGAACCAGA,+,0.00)		1-4740	chr5	180600547	180601289	417(GAATCCAGATCCCGA,+,0.00)
1-464	chr2	201247849	201248040			1-4175	chr4	22314123	22314389	93(TCCAGCTCTAGAACA,-,0.00),96(AGCTCTAGAACATTG,+,0.00)
1-1514	chr7	150758104	150758366	99(CCAGGCTCTAGAGGG,-,0.00)		1-1173	chr11	71791437	71792175
1-396	chr2	137086066	137086370			1-3583	chr21	9580289	9580666
1-956	chr4	53729475	53729728			1-937	chr10	100118637	100119085
1-3064	chr17	6042479	6042698	102(CTTGGCTCCAGAACA,-,0.00),105(GGCTCCAGAACAATG,+,0.00)		1-3957	chr3	63106224	63106671
1-267	chr1	43474189	43474689	1(CTTGGTTCTAGAATG,-,0.00),167(TCTTGCTCTAGGGCT,-,0.00)		1-1674	chr13	110768496	110768796	101(GCCTCCAGAACCGGG,+,0.00)
1-2416	chr12	7000365	7000603			1-4109	chr3	185303461	185304173
1-1315	chr6	167639286	167639734			1-5324	chr7	120625053	120625550	224(GCAAGTTCTAGAGTC,-,0.00)
1-2662	chr15	101674099	101674390	179(GCTCCTGGAACCTGG,+,0.00)		1-2933	chr19	36119261	36120283
1-3497	chr22	29168548	29169014	150(GAGGGTTCTAGAAGG,-,0.00)		1-88	chr1	18949014	18949336	149(TGGTCTAGAACTTCT,+,0.00)
1-1972	chr10	135045806	135046105			1-5654	chr9	32916797	32917242	211(TCTGATTCCAGAGCT,-,0.00)
1-1268	chr6	135504858	135505267	260(GCCTCCAGAACCCTA,+,0.00)		1-5492	chr8	37217268	37218145
1-2825	chr16	2802953	2803250			1-4690	chr5	168402321	168402679	69(TCCTGTTCTGGACCA,-,0.00)
1-1282	chr6	144655595	144655796	57(TGGGGTTCTAGGGGA,-,0.00)		1-1540	chr12	118409487	118410068	312(GAGTCTAGAACCTCG,+,0.00)
1-1409	chr6	6725610	6725797			1-757	chr10	23356961	23357389
1-2917	chr16	86604372	86604563	165(CCGGGTGCTAGACTT,-,0.00)		1-2435	chr17	41725979	41726303
1-2421	chr12	71199879	71200211			1-5176	chr7	22603795	22604232
1-799	chr3	57261557	57261735			1-4404	chr5	43064800	43065611
1-2661	chr15	101609081	101609712			1-2733	chr18	47950349	47950815
1-2020	chr10	60016093	60016271			1-2912	chr19	30206309	30206839	322(CTCTGTTCCAGAGCC,-,0.00),325(TGTTCCAGAGCCTGC,+,0.00)
1-1289	chr6	149335445	149335685	80(AGAACTAGAACTAGG,+,0.00)		1-1194	chr11	92559214	92560012	449(AAATGTTCTAGATCT,-,0.00),452(TGTTCTAGATCTTGA,+,0.00)
1-2577	chr14	38677823	38678217	61(TAGGGTTCTGGACTG,-,0.00)		1-3886	chr3	42860755	42861185
1-1358	chr6	3411147	3411419	131(GTGGGTTCTGGAGCT,-,0.00)		1-3874	chr3	38553196	38553618
1-2125	chr11	120070307	120070490	62(CCAGGTTCCAGTTCC,-,0.00)		1-1685	chr14	21912329	21912815	345(GCCTGCTCTAGATGT,-,0.00)
1-3394	chr20	281783	282049			1-4342	chr5	10248962	10250226
1-3102	chr17	75500292	75500795			1-3054	chr19	48422281	48423897	215(TCAAGTTCTAGAGAC,-,0.00)
1-143	chr1	1981250	1981517			1-5567	chr8	82062068	82062527
1-1303	chr6	1607246	1607506			1-5251	chr7	76539506	76539986	179(ATTTCTAGATCAAGA,+,0.00),203(CGATGGTCTAGAACC,-,0.00),206(TGGTCTAGAACCAAA,+,0.00)
1-3129	chr18	21296656	21296834	71(GTGGGTTCTGGAGTC,-,0.00)		1-2212	chr16	75598957	75599455
1-2056	chr10	83636217	83636486			1-4108	chr3	185293038	185293330
1-1720	chr8	72681451	72681725	49(TCCAGTTCCAGAATT,-,0.00),81(TCCAGTTCCAGAATT,-,0.00),107(TCCTGTTCCAGAATT,-,0.00),139(TCCAGTTCCAGAATT,-,0.00),175(TCCAGTTCCAGAATT,-,0.00),207(TCCAGTTCCAGAATC,-,0.00),239(TCGAGTTCCAGAATT,-,0.00)		1-1438	chr12	76045172	76045709
1-504	chr2	220527275	220527571	161(CAGAGATCTAGATTT,-,0.00)		1-3765	chr22	51142494	51142917
1-835	chr3	78393095	78393458	283(GCTGGATCTAGAGGG,-,0.00)		1-3254	chr2	70469718	70470454	45(CCATCTAGAACAGGG,+,0.00),358(TAGTCTAGAACACTG,+,0.00)
1-2894	chr16	75032400	75032595			1-667	chr1	235491171	235492317
1-2425	chr12	7261704	7261946	69(GCATCTGGAACTGGA,+,0.00)		1-1596	chr13	40057543	40057960
1-2696	chr15	42911630	42912508	153(CAGCCTAGAACCCTC,+,0.00),673(GTTGGTTCTAGGTTA,-,0.00)		1-5261	chr7	89843094	89843496
1-1258	chr6	128637680	128637946			1-2898	chr19	18392829	18393710	320(GTGCGTTCTAGAACC,-,0.00),323(CGTTCTAGAACCAGG,+,0.00),468(AACCCTAGAACCTGG,+,0.00)
1-3442	chr20	49922345	49922528			1-5508	chr8	38489749	38490170
1-1246	chr6	11179960	11180161			1-5431	chr8	15018371	15018915
1-3410	chr20	34893646	34894093	263(TGGGGTTCCAGGCTC,-,0.00)		1-313	chr1	94990663	94991143	104(TAATCTAGAACCATA,+,0.00)
1-117	chr1	17873786	17874041	146(CCTGGTTCTAGTCGC,-,0.00)		1-1312	chr12	17213922	17214380
1-2368	chr12	48744883	48745090			1-4047	chr3	143363058	143363379
1-2095	chr11	10590324	10590738	326(GAGTCTAGAACCTTC,+,0.00)		1-1579	chr13	22139086	22139551
1-1740	chr8	851936	852121			1-407	chr1	148652400	148653016	438(TTGTGTTCTAGGTTT,-,0.00)
1-1461	chr7	112429924	112430187			1-5708	chr9	90208005	90208407	367(TCATGCTCCAGAACT,-,0.00)
1-2513	chr13	47521686	47521878			1-2292	chr17	4645681	4646666	218(GAGCCTAGATCCCTG,+,0.00),534(AGACTTAGAACCAGG,+,0.00),581(TGGGGTTCTAGGCCG,-,0.00),870(TGGGGTTCTAGCCCA,-,0.00)
1-3051	chr17	56033020	56033327	165(ACAGGTTCCAGGTCA,-,0.00)		1-4704	chr5	172193194	172194203	799(TATCCTAGAACAAGT,+,0.00)
1-2785	chr15	93870585	93870990			1-5483	chr8	32112448	32112881
1-3242	chr19	28914894	28915194	123(AAGACTAGAACCTAC,+,0.00)		1-167	chr1	38755947	38756331
1-1854	chr9	35749408	35749588	113(CTGGGGTCTAGGGCC,-,0.00)		1-495	chr1	162176669	162177439	369(GGAAGTTCTAGACGT,-,0.00)
1-298	chr1	59447153	59447448	109(ACTGCTAGAACCACA,+,0.00)		1-3503	chr20	31748375	31748738	250(GCAGGTTCTAGAGCA,-,0.00)
1-1101	chr5	167756389	167756623			1-2652	chr18	19979219	19979708
1-3257	chr19	36427319	36428304	359(GAGCCTGGAACCCTG,+,0.00),414(AGATCTGGAGCCTGA,+,0.00),950(TAGGGGTCTGGAACC,-,0.00),953(GGGTCTGGAACCCCG,+,0.00)		1-889	chr10	80515538	80515882	105(ATTGGTTCTGGAATT,-,0.00),125(TTGGGTTCCAGAATT,-,0.00),144(GATGGGTCTAGAACA,-,0.00),147(GGGTCTAGAACACAG,+,0.00)
1-1061	chr5	141192152	141192399			1-2893	chr19	17814547	17815029
1-2243	chr11	75945714	75945993	171(GAGCCTAGAACCCAT,+,0.00)		1-2608	chr18	3025201	3025657
1-545	chr2	27274132	27274671	232(GCTGCTAGAACCCTC,+,0.00)		1-1548	chr12	121146403	121147011	306(AGATCTAGAATCCCT,+,0.00)
1-1588	chr7	73867693	73867919	83(AGGACTAGAACCCGG,+,0.00)		1-3371	chr2	179315934	179316272
1-235	chr1	27823337	27823730			1-1610	chr13	46355727	46356240
1-2048	chr10	77863104	77863362			1-2535	chr17	64576926	64577551	365(AAATGTTCTAGATCA,-,0.00)
1-300	chr1	61377853	61378052			1-1189	chr11	77742955	77743476
1-242	chr1	29214197	29214449			1-822	chr10	67223366	67223813
1-3180	chr18	77754140	77754403			1-5350	chr7	131192510	131193052	243(TCTAGTTCTAGTTCC,-,0.00)
1-2901	chr16	78026234	78026626			1-4929	chr6	54683900	54684319
1-3280	chr19	42720944	42721657	250(CGGCCTAGAACCCAC,+,0.00)		1-5984	chrX	152138183	152138541
1-1606	chr7	92219033	92219640			1-1728	chr14	54976217	54976898
1-1999	chr10	29922738	29922966	36(AACTCTAGAACCTAC,+,0.00),69(AATTCTGGAACATCG,+,0.00),83(GCAAGTTCTAGAAAT,-,0.00)		1-5732	chr9	113911052	113911689	423(CACTCTAGAACAGGA,+,0.00),596(CTTGGCTCTAGAGCT,-,0.00),599(GGCTCTAGAGCTGCA,+,0.00)
1-145	chr1	199717292	199717470			1-3805	chr3	10522364	10522702
1-154	chr1	201449411	201450056			1-3798	chr3	9967143	9967475
1-488	chr2	210171813	210172373			1-2684	chr18	29251903	29252280	191(CAGGGATCTAGAACT,-,0.00),194(GGATCTAGAACTGTT,+,0.00)
1-1295	chr6	157263532	157263780	111(GAGTCTAGAGCCACC,+,0.00)		1-585	chr1	203086809	203087330	360(TCTGGCTCTAGATCC,-,0.00),363(GGCTCTAGATCCCGC,+,0.00)
1-576	chr2	49307862	49308207			1-4849	chr6	31459719	31460248
1-1707	chr8	62735971	62736225	50(AGGTCTAGAAGCAAA,+,0.00)		1-4073	chr3	166727943	166728369
1-1627	chr8	123849426	123849673	109(TTGGGATCTAGATCT,-,0.00),112(GGATCTAGATCTGGA,+,0.00),179(ATGGGTTCCAGACCC,-,0.00)		1-3950	chr3	61880582	61881092
1-3368	chr19	6740578	6741026			1-2831	chr19	5882246	5882874	377(GAAGGATCTAGAACC,-,0.00),380(GGATCTAGAACCTCG,+,0.00)
1-1031	chr5	12332579	12332857			1-3367	chr2	176975834	176976358
1-2510	chr13	45694622	45694840			1-5432	chr8	15700615	15701045
1-3074	chr17	6460380	6460585	31(AGGGGTTCTGGATCA,-,0.00),133(TGGGGTTCTAGGCTG,-,0.00)		1-2907	chr19	19642854	19643285
1-600	chr2	71222548	71222819			1-3673	chr22	24989005	24989538	217(GGCGCTAGAACCCGA,+,0.00)
1-619	chr2	85487009	85487231			1-1555	chr12	122236530	122237486	515(GCCGGTTCCAGACTA,-,0.00),643(TCTGGTTCTAGAAAC,-,0.00),646(GGTTCTAGAAACAAG,+,0.00)
1-2741	chr15	72942546	72942984			1-4727	chr5	178286527	178287231
1-972	chr4	74818117	74818392	59(TTTGGTTCTGGAGCC,-,0.00)		1-1664	chr13	103355407	103355854	252(GAGGGTTCTAGGTGC,-,0.00)
1-1880	chr9	706619	707107	129(TGCTCTGGAACCAGT,+,0.00)		1-1488	chr12	100853191	100853628	351(ACGTGTTCTAGGCTA,-,0.00)
1-2115	chr11	116316108	116316535			1-2601	chr18	304132	304541	112(GGATGTTCTAGGTTT,-,0.00)
1-138	chr1	190447496	190447799			1-1618	chr13	53182010	53182374	242(AAAGGTTCTAGAGCT,-,0.00),245(GGTTCTAGAGCTTGG,+,0.00)
1-3187	chr19	10046708	10047020			1-5165	chr7	10536029	10536426
1-3284	chr19	4329370	4329648			1-5958	chrX	128663675	128664390	483(TGACCTAGAACGAGG,+,0.00)
1-3009	chr17	4324078	4324417	90(AAGGGTTCTAGGCTT,-,0.00),224(CCTTCTAGATCTAGA,+,0.00),227(TCTAGATCTAGAACC,-,0.00),230(AGATCTAGAACCTAA,+,0.00)		1-3156	chr19	57922022	57922579	215(ACTTGTTCTAGACTG,-,0.00)
1-1645	chr8	13734891	13735141			1-3079	chr19	49495758	49496378	274(GGACCCAGAACCCGG,+,0.00)
1-2259	chr11	94501243	94501887	157(ACGGGCTCTAGGGCC,-,0.00),290(AGCTCTAGGACCCAG,+,0.00)		1-4794	chr6	15475935	15476820	556(GAACCTAGAACCCAG,+,0.00)
1-2339	chr12	2307442	2307620			1-511	chr1	167611855	167612215
1-86	chr1	161410918	161411108			1-769	chr10	29735172	29735861	229(TCCAGTTCCAGAGCA,-,0.00)
1-1348	chr6	2903882	2904126	25(GAGCCTGGAACCCTG,+,0.00),204(GGGCCCAGAACCAGG,+,0.00)		1-428	chr1	151032346	151033199	426(AAGTGTTCTGGAACC,-,0.00),429(TGTTCTGGAACCTAT,+,0.00)
1-3483	chr22	24819928	24820145	4(CGGGGTGCTAGGTCT,-,0.00)		1-2820	chr19	3754147	3754775	331(CACTGTTCTAGAACC,-,0.00),334(TGTTCTAGAACCATC,+,0.00),365(CACAGGTCTAGAACC,-,0.00),368(AGGTCTAGAACCTTC,+,0.00),449(AGATCTAGCACCCAC,+,0.00)
1-1370	chr6	39231518	39231763			1-4318	chr4	185654410	185654949
1-1799	chr9	126771137	126771506	341(GCCCCTAGATCCCGC,+,0.00)		1-1539	chr12	118142934	118143304
1-1636	chr8	129356278	129356472	96(GAAGCTAGAACTGGG,+,0.00)		1-5924	chrX	87152203	87152719	253(TCGGGTTCTAGATTG,-,0.00)
1-3425	chr20	4003338	4003698			1-3085	chr19	49834745	49835337
1-2873	chr16	67706752	67706930	56(AAGTCTAGAACCAGT,+,0.00)		1-2598	chr17_gl000205_random	135819	136439	188(GATTCCAGAACAATG,+,0.00),329(CAGGGTTCTAGAGCA,-,0.00),332(GGTTCTAGAGCACTC,+,0.00),380(GATTCCAGAACACTG,+,0.00),428(AATTCCAGAACACTG,+,0.00),476(GATTCCAGAACACTG,+,0.00),524(GACTCCAGAACACTC,+,0.00)
1-2200	chr11	57495820	57496004			1-438	chr1	153538960	153539377	219(CGAGGTTCCAGGCCC,-,0.00)
1-2521	chr13	53076607	53076792	99(TGCTCTGGAACCCTG,+,0.00)		1-3136	chr19	54483849	54484677	329(GATGGGTCTAGATCT,-,0.00),332(GGGTCTAGATCTGCA,+,0.00)
1-1089	chr5	156247039	156247222			1-3037	chr19	47164957	47165595
1-3094	chr17	72889483	72889695			1-4185	chr4	37843407	37843811
1-2029	chr10	69621490	69622006			1-4168	chr4	15705739	15706020	69(GTGTGTTCTAGAGGT,-,0.00),120(GTGTGTTCTAGAGAT,-,0.00),146(GTGTGTTCTAGAGGT,-,0.00),194(GTGTGTTCTAGAGGT,-,0.00),216(GTGTGTTCTAGAGAT,-,0.00),240(GTGTGTTCTAGAAGT,-,0.00),264(GTGTGTTCTAGAGGT,-,0.00)
1-3311	chr19	49148440	49148773			1-1072	chr11	17819496	17819959	225(TGCTCTGGAACCTCT,+,0.00),237(TCTTCTAGAACCCCC,+,0.00)
1-563	chr2	43038619	43039004	100(AGACCTAGAACGTTC,+,0.00)		1-4416	chr5	54332559	54332960	107(CAGTCTAGAACCAGG,+,0.00)
1-3323	chr19	49936803	49936998	43(CTAGGTTCTAGCCCC,-,0.00)		1-2718	chr18	44499738	44500489	8(CCAGGTTCTAAATCT,-,0.00)
1-60	chr1	155937803	155938021	98(TAGGGATCTAGATTG,-,0.00)		1-1667	chr13	104914913	104915265
1-517	chr2	225450568	225450749	46(TGGGGTGCTAGATGT,-,0.00)		1-3741	chr22	42226134	42226749
1-2614	chr14	66280405	66280913			1-824	chr10	67854595	67854978
1-1693	chr8	41218365	41218616			1-4164	chr4	6573242	6573617
1-1090	chr5	15687388	15687639			1-4061	chr3	156877635	156878343	340(CCGGGTTCTGGGCCG,-,0.00)
1-1782	chr9	115912997	115913240			1-3721	chr22	38965947	38966261	188(GGGCCTAGAACACGG,+,0.00)
1-2739	chr15	70877713	70877947			1-4145	chr3	197500509	197500879	191(GGAAGTTCTAGAATA,-,0.00),251(GGAAGTTCTAGAATA,-,0.00)
1-714	chr3	191781548	191781733			1-3831	chr3	18950436	18951013	266(CCAGGTTCTAGGTGC,-,0.00)
1-2189	chr11	46696486	46696832	251(GATGGTTCTAGAGGC,-,0.00)		1-886	chr10	80415997	80416356
1-351	chr2	102150551	102150729			1-110	chr1	24532803	24533248	350(GATGGTTCTAGACCT,-,0.00),353(GGTTCTAGACCTGGG,+,0.00)
1-1738	chr8	82808154	82808449			1-1080	chr11	26567367	26567749
1-3376	chr20	10652601	10652825	36(TGTTCCAGAGCCCGG,+,0.00)		1-1274	chr12	3598031	3598390
1-2348	chr12	30032640	30032850			1-1095	chr11	44787865	44788279
1-906	chr4	174447286	174447608			1-4131	chr3	194537904	194538344
1-3608	chrX	71792587	71792775	83(CAGGGTTCCAGTTCC,-,0.00)		1-2171	chr16	67420361	67420800	139(AGTGGTTCTAGGTAT,-,0.00)
1-2972	chr17	32408410	32408743	171(GCATCTAGAACCCAC,+,0.00)		1-632	chr1	223254380	223255062
1-2027	chr10	65027552	65027756			1-4768	chr6	7587874	7588457	326(TAGCCTAGAACAGGA,+,0.00)
1-3081	chr17	6898686	6898973	103(CCAGGTTCTAGGTAC,-,0.00)		1-4839	chr6	28908515	28909045
1-204	chr1	234916104	234916413			1-1656	chr13	99161667	99162255	229(TCCAGTTCTAGACCA,-,0.00),232(AGTTCTAGACCACAC,+,0.00)
1-2144	chr11	128603640	128603863			1-4892	chr6	42980919	42982776	477(CCTTCCAGAACCCCG,+,0.00),1107(ACGGGTTCTAGGCTG,-,0.00)
1-2089	chr11	10372016	10372234			1-5813	chr9	140269745	140270317	35(GTGAGTTCTAGCTCT,-,0.00),67(GTGAGTTCTAGCTCT,-,0.00),83(GTGAGTTCTAGTTCT,-,0.00),147(GTGAGTTCTAGCTCT,-,0.00),179(GCGAGTTCTAGGTCT,-,0.00),211(GTGAGTTCTAGGCCT,-,0.00),243(GTGAGTTCTAGCTCC,-,0.00),275(GCAAGTTCTAGCTCT,-,0.00),291(GTGAGTTCTAGGCCT,-,0.00),337(GTGAGTTCTAGCTCT,-,0.00),353(GTGAGTTCTAGCTCT,-,0.00),369(GCGAGTTCTAGCTCT,-,0.00),401(GTGAGTTCTAGCCCT,-,0.00),417(GTGAGTTCTAGCCCT,-,0.00)
1-41	chr1	148241561	148241834			1-4521	chr5	99309659	99310063	159(GAGGGATCTAGATTG,-,0.00)
1-447	chr2	180899050	180899292	148(TTATCTAGAACTCCA,+,0.00)		1-3783	chr3	8773883	8774406
1-1749	chr8	93129203	93129483			1-3434	chr2	226390511	226390829
1-243	chr1	29513094	29513668	267(TGATCTGGAACAACT,+,0.00)		1-403	chr1	147993460	147993878
1-783	chr3	50336593	50336992			1-5412	chr8	4228409	4228831
1-3465	chr21	32953189	32953453	138(TGGTCTGGAACCCCT,+,0.00)		1-5245	chr7	75267487	75268127	357(CAACCTAGAACCTTC,+,0.00)
1-2585	chr14	52702479	52702680	139(GAAGGTTCCAGGTTC,-,0.00)		1-1311	chr12	16373083	16373547
1-1966	chr10	133509282	133509468			1-1026	chr10	126775287	126775647	163(GCCTCTAGAACACAA,+,0.00)
1-1779	chr9	11458485	11458725	103(CAGGGCTCTAGACGG,-,0.00)		1-2284	chr17	2647670	2648154
1-2137	chr11	126455750	126456015			1-5596	chr8	124054598	124055016	270(CACAGTTCTAGACAC,-,0.00)
1-2417	chr12	70290517	70290773			1-2279	chr17	1460519	1461142
1-1458	chr7	110358696	110359152	384(TGCTCCAGAACACAC,+,0.00)		1-304	chr1	90175433	90176104	346(GCATCTGGAACATGA,+,0.00)
1-928	chr4	28684500	28684690			1-3295	chr2	109815685	109816409
1-844	chr4	102112940	102113226			1-1374	chr12	53645861	53646349	91(GCTGCTGGAACCCGA,+,0.00)
1-2675	chr15	34781417	34781624			1-3124	chr19	51844911	51845351	197(TGATCTGGAACTTTC,+,0.00)
1-53	chr1	154586734	154586912	150(CTAGGATCCAGATCC,-,0.00),153(GGATCCAGATCCAGC,+,0.00)		1-1471	chr12	95199533	95199979
1-2122	chr11	119039676	119039869			1-1724	chr14	50787591	50788340
1-248	chr1	33207037	33207345			1-882	chr10	79064866	79066013	334(ATTGGCTCTAGATCA,-,0.00),337(GGCTCTAGATCACAA,+,0.00),648(AGACCTAGAACCACG,+,0.00)
1-3199	chr19	12202977	12203578			1-3586	chr21	10163578	10164559	538(ACGGGTTCTAGAGGC,-,0.00)
1-2080	chr10	98069673	98069893			1-535	chr1	179163617	179164041	183(TGAGCTAGAACCACC,+,0.00)
1-1804	chr9	128416450	128416670			1-5837	chrUn_gl000225	106783	109647
1-1788	chr9	117345651	117345965			1-5681	chr9	68673499	68674055
1-629	chr2	97213053	97213514	176(GAATCCAGAACCCCA,+,0.00)		1-5473	chr8	28220944	28221569	237(CCACGTTCTAGAGCA,-,0.00),240(CGTTCTAGAGCAGGA,+,0.00)
1-2453	chr12	95597925	95598103			1-5290	chr7	101011542	101011947
1-1614	chr8	103203255	103203439			1-2266	chr16	89426899	89427350
1-2384	chr12	54609887	54610282			1-1845	chr15	41952901	41953408	203(CCGGGCTCTAGGTCG,-,0.00),259(CGTGGTTCTAGAACT,-,0.00),262(GGTTCTAGAACTCCA,+,0.00)
1-3389	chr20	21684824	21685155			1-2111	chr16	31044457	31045316
1-1117	chr5	175963636	175964197			1-786	chr10	44821897	44822377	195(CTATCTAGAACATTA,+,0.00)
1-157	chr1	203086951	203087220	218(TCTGGCTCTAGATCC,-,0.00),221(GGCTCTAGATCCCGC,+,0.00)		1-1328	chr12	27430198	27430599
1-722	chr3	196359795	196359979			1-5152	chr6	170737512	170737928
1-216	chr1	242749492	242749759			1-3764	chr22	50542402	50542815	153(TAGGGTTCCAGCTCC,-,0.00)
1-1672	chr8	26798015	26798193			1-3107	chr19	50609999	50610882	323(TGCCCTGGAACCCCC,+,0.00)
1-1136	chr5	27387877	27388148			1-2666	chr18	22334296	22334877	363(CAGCCTAGAACAAGC,+,0.00)
1-2685	chr15	40447539	40447826			1-5797	chr9	136055189	136055652	419(TCTTGTTCTAGGACC,-,0.00),422(TGTTCTAGGACCTCC,+,0.00)
1-2099	chr11	109460524	109460906	192(GAGTGTTCTAGGCTC,-,0.00)		1-5965	chrX	133055712	133056229	298(AGCAGTTCTAGACCT,-,0.00),359(CCATCTGGAACAGGA,+,0.00)
1-2334	chr12	18221692	18221916	66(CCCAGCTCTAGAACT,-,0.00),69(AGCTCTAGAACTCAC,+,0.00)		1-6012	chrY	58973578	58976781
1-2011	chr10	44450833	44451150			1-4957	chr6	83586832	83587303
1-3024	chr17	46795907	46796102			1-5002	chr6	107776423	107776853
1-2548	chr14	105864764	105864963			1-3319	chr2	139907832	139908252
1-3155	chr18	53155856	53156101			1-2756	chr18	55810538	55811152	302(TTATGTTCCAGAAGC,-,0.00)
1-2262	chr11	95070845	95071043	21(TTCAGTTCCAGAACG,-,0.00)		1-335	chr1	109684378	109684730
1-3223	chr19	17797624	17798213			1-522	chr1	175148178	175148605
1-278	chr1	47413261	47413742	353(CCCAGCTCTAGAACT,-,0.00),356(AGCTCTAGAACTCAT,+,0.00)		1-3125	chr19	52192121	52192520
1-3230	chr19	18392866	18393471	283(GTGCGTTCTAGAACC,-,0.00),286(CGTTCTAGAACCAGG,+,0.00),431(AACCCTAGAACCTGG,+,0.00)		2022-01-11	chr1	2573528	2574511	35(TGCCCTGGAACCTGC,+,0.00)
1-2288	chr12	115172866	115173187	195(GGTTCGAGAACCCTG,+,0.00)		1-3380	chr2	191375754	191376254	213(CCCTCTAGAACACTG,+,0.00)
1-1069	chr5	141744188	141744463	133(GCTTCCAGAACCCAA,+,0.00)		1-3735	chr22	41703733	41704436
1-3267	chr19	40790543	40790748			1-2594	chr17	80216488	80216875	220(CAGTGTTCTAGGCTG,-,0.00)
1-2799	chr16	11891399	11891671			1-1123	chr11	57460559	57460981	214(CAGGGTTCTAGGGTT,-,0.00)
1-1719	chr8	7134905	7135104			1-3633	chr22	17651884	17652436	257(TGGTCTAGAACTCCT,+,0.00)
1-57	chr1	155054113	155054371			1-529	chr1	177224223	177224854	388(AGTGGTTCTAGAGCA,-,0.00),391(GGTTCTAGAGCAAGC,+,0.00)
1-2175	chr11	37028511	37028788			1-2328	chr17	11745560	11746011
1-819	chr3	65263302	65263771			1-1215	chr11	108753755	108754045	147(ACCAGATCTAGAACC,-,0.00),150(AGATCTAGAACCCAC,+,0.00)
1-3203	chr19	12792003	12792439	112(GTACCTAGAACCCGC,+,0.00)		1-1174	chr11	72193306	72193812	196(AAACCTGGAACCAAG,+,0.00)
1-468	chr2	202888421	202888643	188(CCTGGCTCTAGAGCT,-,0.00),191(GGCTCTAGAGCTTAA,+,0.00)		1-1395	chr12	56753332	56754907	578(TCGGGTACTAGAACC,-,0.00),581(GGTACTAGAACCTCG,+,0.00)
1-1112	chr5	174322420	174322616			1-5512	chr8	40676175	40676587
1-266	chr1	42928566	42928835			1-3346	chr2	160690733	160691195
1-1835	chr9	19130453	19130725			1-4610	chr5	136156333	136156698
1-451	chr2	188458623	188458808	60(TAGGGTTCTAGACCC,-,0.00),63(GGTTCTAGACCCACA,+,0.00)		1-5770	chr9	130727501	130727924
1-2498	chr13	31736515	31736730			1-5295	chr7	102620946	102621364
1-1766	chr9	103838339	103838552	187(TGCTGATCTAGAGCC,-,0.00),190(TGATCTAGAGCCTTG,+,0.00)		1-4681	chr5	164545817	164546383
1-133	chr1	18700352	18700602			1-2729	chr18	47230189	47230614
1-608	chr2	75064184	75064502			1-5676	chr9	66832852	66836051	884(GTATCTAGAACTGGA,+,0.00)
1-2541	chr14	102553323	102553609			1-4986	chr6	97353680	97353996
1-1538	chr7	22371790	22372189			1-1737	chr14	60557826	60558424
1-1482	chr7	131630111	131630370	186(CCTAGTTCTAGCAGC,-,0.00)		1-4484	chr5	78552137	78552431
1-3601	chrX	62654419	62654724	151(GGCAGTTCTAGGCCT,-,0.00),258(AGGCCTGGAACCTGT,+,0.00)		1-5689	chr9	73035093	73035918
1-3211	chr19	14248129	14248392			1-4876	chr6	38104329	38104930	316(ATATGTTCTAGATTC,-,0.00),342(GGGGGTTCCAGATTT,-,0.00)
1-1153	chr5	42971340	42971723			1-3542	chr20	46523931	46524823	337(TCTTGTTCTAGTTTC,-,0.00),827(TCTTGTTCTAGTTTG,-,0.00)
1-2166	chr11	27492868	27493304			1-572	chr1	201140505	201141044	253(CGCCCTAGATCATGA,+,0.00)
1-1008	chr4	99547672	99547886			1-4889	chr6	42713527	42714314
1-2852	chr16	5302838	5303183			1-4199	chr4	53712769	53713151	110(CTTGGTTCTGGAGTG,-,0.00)
1-2651	chr14	96709749	96709988	9(AGGGCTAGAACCTGG,+,0.00),40(AGGGCTAGAACCTGG,+,0.00),55(AGAGCCAGAACCTGG,+,0.00),70(AGGGCTAGAACCTGG,+,0.00),86(AGGGCTAGAACCTGT,+,0.00),101(AGAGCTAGAACATGG,+,0.00),116(AGAGCTAGAACCCGG,+,0.00),131(CAGGCTAGAACCTGG,+,0.00),146(CAAGCTAGAACCTGG,+,0.00),176(AGGGCTAGAACCTGG,+,0.00)		1-1980	chr15	90801706	90802104
1-2400	chr12	58239455	58239711			1-1380	chr12	54105956	54106737	668(GATGGTGCTAGAACA,-,0.00),671(GGTGCTAGAACAACA,+,0.00)
1-3231	chr19	1864268	1864495			1-419	chr1	150135176	150135904	354(GCCTGCTCTAGAGCC,-,0.00),357(TGCTCTAGAGCCACG,+,0.00)
1-655	chr3	128442601	128442779			1-2584	chr17	78475187	78475581
1-766	chr3	45430061	45430265			1-3362	chr2	174432094	174432436	127(TTGGGTTCTAGCACC,-,0.00),130(GGTTCTAGCACCGGT,+,0.00)
1-2307	chr12	121671110	121671331	92(TTGGGTTCCAGGCCT,-,0.00)		1-3514	chr20	34204108	34204827
1-2908	chr16	85202112	85202543	58(ACGGGTTCTAGGAGA,-,0.00)		1-4472	chr5	74542349	74542747	154(GAAGGTTCTAGAGGA,-,0.00)
1-2078	chr10	97024250	97024658			1-2369	chr17	27273241	27273923
1-1045	chr5	136016925	136017185	117(TTTTGATCTAGAACC,-,0.00),120(TGATCTAGAACCTAT,+,0.00)		1-5936	chrX	103990377	103990755
1-349	chr2	101179926	101180107	117(TCGGGTTCCAGAGCT,-,0.00)		1-231	chr1	52346063	52346507
1-3419	chr20	37359711	37359889			1-2479	chr17	48695754	48696169	62(CGTGCTAGAACACTC,+,0.00)
1-2270	chr12	104775540	104775732	117(AGCTCTGGAACCAGA,+,0.00)		1-5542	chr8	66824244	66824637
1-620	chr2	85640615	85640948	198(CGCTCTAGAACTAGT,+,0.00)		1-5123	chr6	156938470	156939170
1-531	chr2	235919281	235919975	173(TCTTCTAGAACCCTT,+,0.00),242(TCTTCTAGAACCCTT,+,0.00),311(TCTCCTAGAACCCTT,+,0.00),356(TCTCCTAGAACCCTT,+,0.00),446(TCTTCTAGAACCCTT,+,0.00),563(TCTCCTAGAACCCTT,+,0.00)		1-3198	chr2	27273942	27274674	422(GCTGCTAGAACCCTC,+,0.00)
1-676	chr3	148738677	148738906			1-3186	chr2	23720025	23720449
1-2648	chr14	96042358	96042592			1-2860	chr19	11545889	11546552
1-2290	chr12	116583038	116583323	102(CAACCTAGAACAGGT,+,0.00),116(TATTCTGGAACCGAG,+,0.00)		1-3195	chr2	27008458	27008967
1-2478	chr13	111213401	111213613			1-1543	chr12	119197692	119198114
1-160	chr1	204042147	204042424	167(GGTCCTGGAACCCGG,+,0.00),180(GGGCCCAGAACCGGC,+,0.00)		1-1158	chr11	66139238	66139810
1-2924	chr16	89495406	89495643			1-5931	chrX	94135384	94135732
1-1696	chr8	42752894	42753199			1-4293	chr4	154671188	154671621
1-610	chr2	75836150	75836392			1-977	chr10	112025218	112025647
1-1415	chr6	74072392	74072682			1-3277	chr2	92280358	92281158
1-3036	chr17	47573127	47573917			1-4619	chr5	138182763	138183152	13(CTTTGTTCTAGGCCC,-,0.00)
1-2353	chr12	33947877	33948203			1-5035	chr6	119668534	119669368	251(ACGGGTTCTAGAGCT,-,0.00),254(GGTTCTAGAGCTCTG,+,0.00)
1-553	chr2	32391019	32391247			1-1476	chr12	95944941	95945496
1-1630	chr8	12504023	12504253			1-5769	chr9	129679301	129679698	180(GGATCTAGAAGCAGC,+,0.00),318(AGACCTAGAACATGT,+,0.00)
1-435	chr2	175190820	175191223			1-4483	chr5	78551681	78552092
1-2759	chr15	77926015	77927065	117(AGATCCAGATCCTCC,+,0.00)		1-1532	chr12	117192674	117193218
1-106	chr1	17036450	17036628			1-4672	chr5	157497858	157498498
1-2587	chr14	53822369	53822684			1-1382	chr12	54164216	54164558
1-2192	chr11	47996099	47996401	136(CCTGGTTCTAGGCTG,-,0.00)		1-3329	chr2	151919784	151920190	217(TCTGGTTCCAGATTT,-,0.00)
1-538	chr2	238439662	238439873	129(TCCAGTTCTAGAGCC,-,0.00),132(AGTTCTAGAGCCCAG,+,0.00),143(CCAGGTTCTAGACAG,-,0.00)		1-1775	chr14	94326427	94326865
1-473	chr2	204529551	204529932	215(TGATCTAGAAACCTC,+,0.00)		1-5975	chrX	137747084	137747517
1-2035	chr10	72199917	72200095	37(AGGCCTAGAACCCAG,+,0.00)		1-4495	chr5	84374605	84375193	274(TCTTCTAGAACCTGG,+,0.00)
1-1906	chr9	89157120	89157653			1-2787	chr18	72073950	72074424	128(ATCTGTTCTAGACTC,-,0.00)
1-3149	chr18	48694374	48694822	406(CAACCTAGAACTTGC,+,0.00)		1-2248	chr16	86119398	86119739
1-372	chr2	119247713	119247891			1-5020	chr6	112475901	112476321
1-1953	chr10	119184524	119184840	48(ATTGGTTCTAGGGCT,-,0.00)		1-4189	chr4	41218330	41218773
1-988	chr4	83507749	83508358	440(CAGTCTAGAACAGGC,+,0.00)		1-3968	chr3	68377162	68377589	100(CTAGGATCTAGGATC,-,0.00)
1-3306	chr19	47984917	47985254	138(CCCTGTTCTAGACCA,-,0.00),169(GAATCTGGAACTCTA,+,0.00),203(TGGGGTTCTAGCACC,-,0.00),206(GGTTCTAGCACCTTG,+,0.00)		1-1389	chr12	56367174	56368042	178(GGCACTAGAGCCAGC,+,0.00)
1-1423	chr6	84666190	84666398			1-893	chr10	82169773	82170541	411(AGACCTAGAACGTTC,+,0.00)
1-3237	chr19	19643071	19643261			1-3947	chr3	61790807	61791123
1-2523	chr13	60033202	60033472			1-4057	chr3	155460169	155460576	183(CCTCCTGGAACCAGC,+,0.00)
1-2429	chr12	76114812	76114990			1-1387	chr12	54673109	54673794	258(ACTGGTTCCAGATTC,-,0.00)
1-1266	chr6	135483993	135484171			1-5391	chr7	150788257	150788913	85(GCATCTGGAGCCAGC,+,0.00)
1-2483	chr13	113598195	113598527			1-4241	chr4	109685935	109686275	189(TTGGGTTCTAGATCT,-,0.00),192(GGTTCTAGATCTGGT,+,0.00)
1-378	chr2	119616945	119617172			1-4302	chr4	169239461	169240216	245(AGACCTAGAACTCCC,+,0.00)
1-1991	chr10	23488685	23488927			1-1899	chr15	67835206	67835930	183(AACTCCAGAACCTTC,+,0.00)
1-1917	chr9	98210533	98210796			1-5111	chr6	150949967	150950403	160(GAGGGTTCTAGCCTG,-,0.00)
1-1173	chr5	56989023	56989257			1-2438	chr17	42851902	42852281	89(AGCTCTGGAACGGGA,+,0.00)
1-3583	chrX	39679617	39679891			1-274	chr1	74692909	74693288
1-937	chr4	3974368	3974575			1-3555	chr20	50700042	50700417
1-1674	chr8	27493931	27494194	148(CAGGGTTCCAGGCTC,-,0.00)		1-3398	chr2	203672091	203672612
1-2713	chr15	60528340	60528550	158(GGAAGTTCTAGAGAC,-,0.00)		1-2428	chr17	40719329	40720134	527(TGCTCTGGAACAGGG,+,0.00)
1-2933	chr17	1389201	1389640			1-2255	chr16	87078939	87079420
1-1212	chr5	88244664	88244882			1-556	chr1	188876295	188876683
1-88	chr1	161425685	161425924			1-1419	chr12	66034209	66034742	241(CAAGGATCTAGAGTC,-,0.00)
1-2904	chr16	83658275	83658492			1-2555	chr17	72426437	72427131	320(CAGGGTTCTAGAGAA,-,0.00)
1-2866	chr16	65156628	65156998			1-5383	chr7	149157855	149158507	206(ACACCCAGAACCCGG,+,0.00),316(CCGGGTTCCAGGGAC,-,0.00)
1-1540	chr7	23155678	23155891			1-659	chr1	232419503	232420127	308(ATGCCTAGAACCAGA,+,0.00)
1-1508	chr7	149111807	149112246			1-2462	chr17	46683305	46683856
1-757	chr3	40889032	40889519			1-1288	chr12	8845241	8845710	154(GCTGGTTCTAGCCGG,-,0.00)
1-2435	chr12	8044637	8045128			1-123	chr1	26861598	26862202	307(AAGTCCAGATCCAGA,+,0.00),321(ACCTGTTCTAGAGCA,-,0.00),324(TGTTCTAGAGCAGGC,+,0.00),382(CCCTGTTCTAGGAGG,-,0.00)
1-2180	chr11	44762421	44762723			1-4678	chr5	161511070	161511502
1-3476	chr22	17600402	17600580			1-4716	chr5	175370392	175370840
1-2733	chr15	68889731	68889921			1-3728	chr22	39952821	39953387	327(CTGGGTTCTAGCTCA,-,0.00)
1-1939	chr10	105792123	105792454			1-2051	chr16	16157541	16157985
1-1296	chr6	158184320	158184726			1-1225	chr11	114954752	114955476	315(GAGTCTAGAACCTCT,+,0.00)
1-3205	chr19	13126058	13126394			1-5842	chrUn_gl000234	36094	37121	364(GCAGGTACTAGACCT,-,0.00),519(CGCTCCAGAACCCGT,+,0.00)
1-2912	chr16	85645236	85645443			1-3578	chr20	62371819	62372454
1-1194	chr5	75820098	75820366			1-1820	chr15	30841247	30841851	282(GAGTCTAGAACCTTT,+,0.00)
1-1254	chr6	118228070	118228390			1-2376	chr17	27949953	27950440	179(AGACCTAGAGCAGGA,+,0.00)
1-3493	chr22	28197728	28198602			1-599	chr1	206222974	206223286	163(GCTGGTTCTAGACCG,-,0.00),213(GCAAGTTCTTGAACT,-,0.00)
1-1685	chr8	38379488	38379995	257(GATGGTTCTAGTATT,-,0.00)		1-32	chr1	8472429	8473128	304(TAATCTAGAACACAG,+,0.00),397(CCAAGTCCTAGACCC,-,0.00)
2022-01-08	chr1	112263407	112263648			1-871	chr10	76890628	76891024
1-3054	chr17	56454630	56454838			1-5619	chr9	574207	574612
1-1890	chr9	76461337	76461587	144(AGAGGTTCTAGGATT,-,0.00)		1-792	chr10	48322706	48323153
1-903	chr4	171022746	171022966	120(AGACCTAGAACAGTG,+,0.00)		1-5749	chr9	125342376	125342712
1-2212	chr11	63802842	63803111	108(TGAGCTAGAACCCCT,+,0.00)		1-1020	chr10	124613345	124613729	192(GAACCTAGAACCTAT,+,0.00)
1-96	chr1	163144778	163145114			1-689	chr10	1094942	1095499
1-1438	chr7	100425280	100425540			1-3817	chr3	15448973	15449367
1-2569	chr14	29254909	29255115			1-3640	chr22	18717773	18718359
1-2232	chr11	71363049	71363303			1-2364	chr17	26354068	26354511	145(GAATCTGGAACCATG,+,0.00)
1-3254	chr19	3591372	3591579	7(CCCAGTTCCAGAATC,-,0.00),64(GACTCTGGAACTCTG,+,0.00),118(AGCTCCGGAACCCCA,+,0.00),172(AGCTCTGGAACCCCA,+,0.00)		1-4950	chr6	76058444	76058863	342(AATTGTTCTAGGCCT,-,0.00)
1-667	chr3	138656894	138657439			1-3489	chr20	24737052	24737362
1-1596	chr7	76585917	76586182			1-3760	chr22	47737098	47737547
1-2156	chr11	14384227	14384407	137(TTATCCAGAACCCCG,+,0.00)		1-2780	chr18	66615808	66616221
1-2898	chr16	77867880	77868143			1-1901	chr15	68067548	68068169	335(TCTTGTTCTAGACTC,-,0.00)
1-916	chr4	189321137	189321389			1-1783	chr14	96834484	96834945
1-2779	chr15	91127220	91127447			1-4509	chr5	94621003	94621517	219(TCAGGTTCTAGCATT,-,0.00)
1-2063	chr10	89411602	89411832			1-589	chr1	204049315	204050079
1-1162	chr5	43066408	43066742			1-3616	chr21	38311607	38312163
1-313	chr1	65108779	65109111			1-3518	chr20	34804714	34805133
1-3454	chr20	62313593	62313866	11(CACTCTGGAACCGAA,+,0.00),72(CACTCTGGAACCGAA,+,0.00),133(CACTCTGGAACCGGA,+,0.00),194(CACTCTGGAACCGGA,+,0.00),255(CACTCTGGAACCGAA,+,0.00)		1-188	chr1	42111862	42112244
1-1312	chr6	166541608	166541894			1-5729	chr9	111626534	111626975	261(GCTGGTTCTGGGGCT,-,0.00)
1-2071	chr10	95032552	95032769			1-2183	chr16	68713164	68713559	177(AACCCTAGAACTTCA,+,0.00)
1-1579	chr7	5457254	5457462	118(CCAGATTCCAGAACC,-,0.00),121(GATTCCAGAACCCTC,+,0.00)		1-4832	chr6	28564936	28566433	878(TTTCGTTCTAGAGTA,-,0.00)
1-407	chr2	158867615	158867796			1-4974	chr6	91440694	91441114	241(ATGGGTTCTAGGTAT,-,0.00)
1-3318	chr19	49652868	49653160	177(CCGGGTTCTGGAATG,-,0.00)		1-4541	chr5	113182698	113183127
1-2292	chr12	116864178	116864549	301(AGATCTGGATCCCAA,+,0.00)		1-2219	chr16	77792297	77792629	76(TCTGGATCTAGATCT,-,0.00),79(GGATCTAGATCTAGT,+,0.00),131(CCTAGTTCTGGATCT,-,0.00),150(TCTGGATCTGGATCT,-,0.00),168(CTTGCTTCTAGATCT,-,0.00),186(CCTGGCTCTGGATCT,-,0.00),192(TCTGGATCTAGTCCT,-,0.00),204(CCTGGTTCTGGATCT,-,0.00),223(TCTGGATCTAGATCT,-,0.00),226(GGATCTAGATCTAGT,+,0.00),295(GCTGGATCTGGACCT,-,0.00),313(CCTGGTTCTGGATCT,-,0.00)
1-316	chr1	65491814	65492519	394(TCCTCTAGAACAGGA,+,0.00)		1-702	chr10	7380774	7381228
1-167	chr1	205107043	205107289			1-2550	chr17	71306359	71307600
2022-01-14	chr1	113360595	113360791			1-897	chr10	88159749	88160165
1-495	chr2	217417914	217418355			1-907	chr10	93467901	93468490	439(AAGTGTTCTAGCTCT,-,0.00)
1-195	chr1	228196352	228196530			1-1745	chr14	64968320	64968729
1-3535	chrX	110708922	110709149			1-1695	chr14	23636754	23637152	300(TGGTCTGGAACCAGT,+,0.00)
1-3503	chr22	35773784	35774168			1-2900	chr19	18728016	18728753
1-2652	chr14	96969110	96969387			1-4139	chr3	196625513	196625878
1-889	chr4	155837269	155837477			1-3549	chr20	48646762	48647343	299(GTCTGTTCTAGAACC,-,0.00),302(TGTTCTAGAACCTAC,+,0.00)
1-2494	chr13	29055204	29055382			1-2857	chr19	11456733	11457700	583(TGGGGTTCTGGAGCC,-,0.00),586(GGTTCTGGAGCCTGG,+,0.00)
1-2721	chr15	65706034	65706308	137(CTCGGTTCTAGATCC,-,0.00),140(GGTTCTAGATCCAGC,+,0.00)		1-1883	chr15	61356717	61357450
1-2211	chr11	63686335	63686799	141(CTATCTAGAGCCAGG,+,0.00)		1-810	chr10	61218208	61218643
1-1730	chr8	7882661	7882861			1-3983	chr3	79044299	79044704	222(GAACCTGGAACCGAG,+,0.00)
1-2893	chr16	74800727	74800970	133(AAGAGTTCTAGGTCT,-,0.00)		1-5008	chr6	108141473	108142197
1-2608	chr14	62397208	62397387			1-4828	chr6	28035574	28036393	312(CTTCCTAGAACCTTC,+,0.00)
1-1548	chr7	25799472	25799816			1-1687	chr14	22204367	22204647	98(GAGCCTAGAACCTGG,+,0.00),229(GAATCTGGAACTTTG,+,0.00)
1-3371	chr19	8213289	8213803			1-339	chr1	109940599	109941127
1-1610	chr7	99527069	99527339			1-2693	chr18	31701110	31701767
1-2535	chr13	96295808	96296042	134(GTCCCTAGAACCTAG,+,0.00)		1-3908	chr3	49966672	49968097	173(ATGGGTTCCAGATCT,-,0.00),1059(TAATGCTCTAGAACG,-,0.00),1062(TGCTCTAGAACGGTA,+,0.00)
1-478	chr2	206822562	206822816			1-4866	chr6	35440031	35440862
1-1189	chr5	7473801	7473987			1-3759	chr22	47657510	47658006	288(CAAGGATCTAGAACT,-,0.00),291(GGATCTAGAACTAGA,+,0.00)
1-822	chr3	70047898	70048117			1-3458	chr20	2332534	2332941
1-1640	chr8	131216219	131216625	42(TACTCTAGAGCACGG,+,0.00)		1-5583	chr8	96280595	96280961
1-454	chr2	191725617	191726421			1-4894	chr6	43064063	43064525	100(TCCTCTGGAACCTGG,+,0.00)
1-2763	chr15	78968781	78969030			1-1109	chr11	47290644	47291323	376(AGACCTAGAACCCAG,+,0.00)
1-2641	chr14	90863109	90863312			1-5397	chr7	152133477	152134451
1-400	chr2	152145915	152146337	302(CCGGGTTCTCGAAAC,-,0.00)		1-3709	chr22	36783767	36785179	563(CCAGGTTCTAGGACA,-,0.00),566(GGTTCTAGGACAAGG,+,0.00),696(AGGTCTGGAACTCTG,+,0.00)
1-3566	chrX	23146957	23147313			1-924	chr10	97878575	97878927	172(TGGAGTTCTAGACCA,-,0.00)
1-1728	chr8	7624149	7624395			1-3225	chr2	46041979	46042598	445(GTTAGTTCTAGAACC,-,0.00),448(AGTTCTAGAACCTAA,+,0.00)
1-217	chr1	244014154	244014484			1-4816	chr6	26576766	26577535
1-2684	chr15	40226124	40226317			1-4432	chr5	60721102	60721598	209(CGTGGTTCTAGACTA,-,0.00)
1-585	chr2	62797788	62797986			1-775	chr10	32503712	32504114
1-2022	chr10	61763507	61763898			1-961	chr10	104474887	104475502	409(CCCTGTTCTAGACGC,-,0.00)
1-317	chr1	6560509	6560940	53(AGACCTGGAACCCTG,+,0.00),88(AAACCTGGAACCCTG,+,0.00),154(AGACCTAGAACCCTG,+,0.00),189(AAACCTGGAACCCTG,+,0.00),224(AGACCTGGAACCATG,+,0.00),257(AGACCTGGAACCCTG,+,0.00),292(GGACCTGGAACCCTG,+,0.00)		1-5442	chr8	18582783	18583206
1-1408	chr6	6687523	6687851			1-5308	chr7	107302361	107302858	132(GTGGGTTCTAGGAGC,-,0.00),331(CAAGCTAGAACCCAG,+,0.00)
1-1714	chr8	68424614	68424967			1-475	chr1	160067995	160068462
1-2831	chr16	30205736	30206093			1-5012	chr6	108813273	108813630	147(GAGTCTAGAACCTGA,+,0.00)
1-3367	chr19	6533936	6534192	58(TCCTCTAGAACTTCC,+,0.00)		1-3665	chr22	22862912	22863689	366(TTGGGTTCCGGATCA,-,0.00),395(CAGGGTTCCAGAGCT,-,0.00),429(CAGGGTTCCAGAGCT,-,0.00),462(CAGGGTTCCAGAGCT,-,0.00),495(CAGGGTTCCAGAGCT,-,0.00)
1-1163	chr5	43067015	43067262			1-5419	chr8	8558915	8559566	296(CGATCTGGAACCCTC,+,0.00)
1-3183	chr18	905572	905864			1-341	chr1	110258415	110258862
1-320	chr1	68067394	68067665			1-900	chr10	89117210	89117754
1-3506	chr22	36784290	36784554	40(CCAGGTTCTAGGACA,-,0.00),43(GGTTCTAGGACAAGG,+,0.00),173(AGGTCTGGAACTCTG,+,0.00)		1-3944	chr3	61731271	61731725
1-2410	chr12	65003967	65004162			1-5085	chr6	142468066	142468654
1-1703	chr8	55379955	55380177			1-5226	chr7	65542689	65543253	294(TTTGGTTCTAGAGCA,-,0.00),297(GGTTCTAGAGCAGAG,+,0.00),333(CAGTGTTCTAGGTGA,-,0.00)
1-2907	chr16	84565889	84566267			1-5402	chr7	155878427	155878860	382(CGTTGTTCTGGAGTC,-,0.00)
1-2354	chr12	41213500	41213794			1-4802	chr6	20400915	20401817	771(TTGGGCTCTAGACTA,-,0.00)
1-2268	chr12	10365746	10366566			1-5338	chr7	128332758	128333253	107(CGTGGTTCTGGGTTC,-,0.00),350(GGCGGTTCTGGATTT,-,0.00)
1-2853	chr16	54969013	54969279			1-1292	chr12	10228554	10228975
1-1002	chr4	9546534	9546914			1-5235	chr7	72993013	72993533
1-1555	chr7	30603849	30604118			1-3173	chr2	9694887	9695391
1-1664	chr8	22799406	22799804			1-3985	chr3	87713861	87714246
1-498	chr2	219264342	219264851	318(CCCCCTAGAACCTGG,+,0.00)		1-1800	chr14	104367439	104367903
1-3067	chr17	61523174	61523523	84(CCTTGCTCTAGAACG,-,0.00),87(TGCTCTAGAACGCGG,+,0.00)		1-2624	chr18	7839494	7839968	310(TTGGGTTCCAGAGTA,-,0.00)
1-1681	chr8	38300001	38300330			1-2085	chr16	26549596	26549961
1-1488	chr7	138212472	138212701	143(AGGCCTAGAACAAAG,+,0.00),161(GGGCCTAGAACAAAG,+,0.00),179(GGGCCTAGAACAAAG,+,0.00)		1-1259	chr11	134664216	134664628
1-541	chr2	238611125	238611331			1-383	chr1	144010847	144011510	380(CAGGGTTCCAGAGGG,-,0.00),566(ACTTCTGGAACTTCA,+,0.00)
1-2601	chr14	60975219	60976017			1-3070	chr19	49164116	49164818
1-2342	chr12	25055497	25055999	149(GAGGGTGCTAGACCT,-,0.00)		1-738	chr10	17101254	17101682
1-1618	chr8	103679320	103679517			1-1744	chr14	64663835	64664390
1-3156	chr18	54742993	54743351	64(AGCCCCAGAACCTGT,+,0.00)		1-3023	chr19	45946647	45947111
1-3079	chr17	66745580	66745797	89(ACAGCTAGAACCAGA,+,0.00)		1-2487	chr17	55645673	55646080	232(TCTGATTCTAGAACT,-,0.00),235(GATTCTAGAACTTTC,+,0.00)
1-1427	chr6	90388307	90388499			1-5742	chr9	116903852	116904512	322(ATGGGCTCTAGAATC,-,0.00),325(GGCTCTAGAATCAGA,+,0.00),338(GATGGTTCTAGGTTA,-,0.00)
1-2311	chr12	124802899	124803135			1-2934	chr19	36207951	36208760
1-607	chr2	74667111	74667398	142(GCAGGTTCTAGAGTC,-,0.00)		1-919	chr10	95891308	95891738
1-511	chr2	223170321	223170621			1-1576	chr12	133809236	133809611	168(CTAGGTTCTAGGTGT,-,0.00)
1-1836	chr9	19698788	19699315			1-4684	chr5	167513112	167513474
1-769	chr3	46649291	46649491			1-2207	chr16	74800478	74800969	382(AAGAGTTCTAGGTCT,-,0.00)
1-3029	chr17	47048843	47049021			1-5665	chr9	35664260	35664756	254(GGCAGCTCTAGAACC,-,0.00),257(AGCTCTAGAACCACT,+,0.00)
1-2836	chr16	3067655	3067930			1-1504	chr12	107419482	107419847	122(TAGGGTTCTAGGTTG,-,0.00)
1-1949	chr10	116816088	116816406			1-4934	chr6	58648160	58648493	117(CAAGGATCTAGAACC,-,0.00),120(GGATCTAGAACCAGA,+,0.00)
1-428	chr2	172955074	172955454	225(GGGACTAGAACCAGA,+,0.00)		1-1166	chr11	67861242	67861675	215(CACTGTTCTAGAGCA,-,0.00),218(TGTTCTAGAGCACAG,+,0.00)
1-725	chr3	197367839	197368530	30(CTATCTAGAACATCA,+,0.00),314(CAATCTAGAACATCA,+,0.00),361(CAGTCTAGAACATCA,+,0.00),408(CAATCTAGAACATCA,+,0.00),549(AAATCTAGAACATCA,+,0.00),643(CAATCTAGAACATCA,+,0.00)		1-5057	chr6	134109283	134109677
1-630	chr2	97534360	97534637			1-2190	chr16	70558760	70559179	264(CTTGGTTCTAGCTAT,-,0.00)
1-2503	chr13	41254937	41255297			1-1867	chr15	49517668	49518090
1-3160	chr18	56495188	56495370			1-1494	chr12	103081613	103082051
1-2820	chr16	24062629	24062920			1-484	chr1	161283802	161284376
1-2819	chr16	23814830	23815035	127(AAATCCAGAACTCGC,+,0.00)		1-1086	chr11	33067209	33067850
1-1539	chr7	22707545	22707731			1-3931	chr3	56402832	56403293
1-83	chr1	161068115	161068365			1-191	chr1	43108050	43108547	295(GATGGTTCTAGAGAC,-,0.00)
1-3085	chr17	71488723	71489139			1-5788	chr9	133031100	133031776	306(GGCGGTTCTAGACTG,-,0.00)
1-2598	chr14	59086842	59087028			1-4154	chr4	1714387	1714844
1-438	chr2	175636489	175636782			1-1874	chr15	55645983	55646342
1-3246	chr19	31840472	31840651			1-2769	chr18	59671418	59671810
1-3136	chr18	33431360	33431568			1-1439	chr12	76079964	76080380	120(CAAGGATCTAGAACC,-,0.00),123(GGATCTAGAACCAGA,+,0.00)
1-3037	chr17	47575366	47575611	204(CCTTCTAGATCATGG,+,0.00)		1-3652	chr22	20408391	20408989
1-3333	chr19	51224349	51224561			1-2945	chr19	36979896	36980731
1-3042	chr17	4850636	4850838			1-2969	chr19	41089956	41090440
1-1072	chr5	146169410	146169664			1-1412	chr12	63083036	63083470
1-3208	chr19	13193159	13193856	188(CCTGGTTCTAGAGTG,-,0.00),364(GAGGTTTCTAGACCT,-,0.00)		1-2644	chr18	13426369	13426785	132(GCTGGTTCTAGGTCA,-,0.00)
1-2718	chr15	65100084	65100400			1-1056	chr11	11897997	11898508
1-1667	chr8	23314389	23314608	124(CATTCTAGACCATGA,+,0.00)		1-4450	chr5	69880961	69881685
1-1767	chr9	103938759	103939014			1-4150	chr4	16697	17297
1-1355	chr6	33973762	33973954	87(CATGGCTCTAGACCC,-,0.00),90(GGCTCTAGACCCAAG,+,0.00)		1-251	chr1	62850095	62850691
1-1204	chr5	82373726	82373915			1-945	chr10	102383804	102384226
1-824	chr3	71547287	71547544			1-5999	chrY	13116922	13117382
1-3449	chr20	55201712	55201959	127(CGGGGTTCCAGAGGG,-,0.00)		1-2458	chr17	46600948	46601294	82(TACTCCAGAACCCTT,+,0.00)
1-596	chr2	69941727	69941937			1-2067	chr16	21394167	21394513	190(AAGGGTTCTAGACCA,-,0.00)
1-2064	chr10	89412066	89412398			1-5032	chr6	118096574	118096886
1-886	chr4	153857669	153857847			1-4554	chr5	120767743	120768144
1-110	chr1	172448940	172449156			1-3112	chr19	50871899	50872565	154(CCCGTTTCTAGAGCT,-,0.00),632(CCTGGTTCTTGAAGC,-,0.00)
1-796	chr3	56149730	56150124	128(CCATCCAGAACCCTC,+,0.00)		1-4421	chr5	56126179	56126527
1-1080	chr5	150137929	150138598	274(CGCTCTAGAACCAGA,+,0.00)		1-5501	chr8	37640464	37641150	448(GAAGGTTCTGGAGGA,-,0.00)
1-1274	chr6	1385995	1386232			1-5026	chr6	113946954	113947355
1-1095	chr5	159714322	159714525			1-2775	chr18	63423860	63424240	230(CAGTCTAGAACATAT,+,0.00)
1-3484	chr22	24902918	24903099			1-959	chr10	104231517	104231843
1-2546	chr14	105553536	105554020	170(CCCTGGTCTAGAACC,-,0.00),173(TGGTCTAGAACCGAG,+,0.00)		1-64	chr1	16160700	16161749
1-1986	chr10	21814853	21815107			1-5851	chrX	14088696	14089133	103(GAATCTAGAACCATA,+,0.00)
1-2171	chr11	35104107	35104327	54(AAATCTAGAACTCCA,+,0.00)		1-42	chr1	9951607	9951993
1-632	chr2	97586818	97587316	12(GACTCTGGATCCCTA,+,0.00)		1-5019	chr6	111206649	111207115
1-1391	chr6	4925857	4926193	294(CCCTGTACTAGAACT,-,0.00)		1-4809	chr6	25111157	25111634
1-1656	chr8	20170373	20170766	154(GCCTGTTCTGGAACC,-,0.00),157(TGTTCTGGAACCTCT,+,0.00)		1-4369	chr5	22485663	22486005
1-2169	chr11	28795220	28795516	101(AGACCTGGAGCCTGA,+,0.00)		1-5678	chr9	67320078	67321042
1-345	chr1	98510838	98511042	64(GAAGGTTCCAGGTCT,-,0.00)		1-1236	chr11	118799599	118800006
1-130	chr1	18621327	18621802			1-830	chr10	71559656	71560461	517(AATCCTAGAACTGGA,+,0.00),529(GGAACTGGAACCCAG,+,0.00)
1-3434	chr20	46579713	46580252			1-5130	chr6	157456603	157457008
1-403	chr2	153302295	153302482			1-3649	chr22	19232244	19232500
1-1399	chr6	52440347	52440563			1-1343	chr12	42984348	42984788
1-1311	chr6	166399544	166399823			1-4439	chr5	68530365	68530890
1-1026	chr5	116106751	116106989			1-4559	chr5	121647064	121647499
1-3217	chr19	15491134	15491370			1-968	chr10	106817739	106818009	229(GACCCTGGAACCAGT,+,0.00)
1-2284	chr12	111841968	111843194			1-1170	chr11	69690500	69690837	90(CCAGCTTCTAGAACA,-,0.00),93(GCTTCTAGAACATGG,+,0.00),152(CCAGCTTCTAGAACA,-,0.00),155(GCTTCTAGAACATGG,+,0.00),214(CCAGCTTCTAGAACA,-,0.00),217(GCTTCTAGAACATGG,+,0.00)
1-3092	chr17	7212172	7212352			1-1184	chr11	75580035	75580411	146(CAGTGTTCCAGAGCC,-,0.00),149(TGTTCCAGAGCCCTG,+,0.00)
1-2806	chr16	17851646	17851979			1-3033	chr19	46843924	46844678	188(TCTAGTTCTGGGCCT,-,0.00),254(TCTGGTTCTGGGCCT,-,0.00),310(TTTGGTTCTAGAATT,-,0.00),336(TCTGGTTCTAGACCT,-,0.00),402(TCCGGTTCCAGATCT,-,0.00),434(TCTGGTTCTGGACCC,-,0.00)
1-1932	chr10	103533921	103534151			1-4904	chr6	43919891	43920365
1-2279	chr12	110117792	110118128	172(TGATCTGGAACCAAA,+,0.00)		1-277	chr1	75925567	75925895	294(AACTCTGGAACTCTG,+,0.00)
1-304	chr1	62737603	62737817	5(TGGTCTAGCACCCAC,+,0.00),180(AAGGCTAGAACTAGC,+,0.00)		1-2754	chr18	55453684	55454069
1-3295	chr19	45907260	45907640	243(CTGGGTTCTAGAACT,-,0.00),246(GGTTCTAGAACTACC,+,0.00)		1-3859	chr3	30396264	30396734
1-813	chr3	61857855	61858122	206(GTTGGTTCTGGAGTC,-,0.00)		1-384	chr1	144094488	144095268	319(TATTGTTCTAGGTTT,-,0.00)
1-1374	chr6	41394184	41394440			1-5942	chrX	107682526	107683082
1-3124	chr18	18691902	18692082			1-818	chr10	64777660	64778074
1-1471	chr7	1279857	1280082			1-994	chr10	117806502	117806934
1-1724	chr8	7427018	7427232			1-3377	chr2	191311998	191312474
1-882	chr4	148675130	148675510	111(GTGTCTAGAACAGTG,+,0.00)		1-5796	chr9	136044209	136044679
1-363	chr2	109065382	109065563			1-1357	chr12	49797768	49798188	269(ACAGGTTCTAGAGTT,-,0.00)
1-779	chr3	49724038	49724217			1-3553	chr20	49406751	49407481	307(TGGTCTAGAACTTTG,+,0.00)
1-3586	chrX	40005897	40006137			1-3388	chr2	198364029	198365627	758(CTCGGTTCCAGAACT,-,0.00),761(GGTTCCAGAACTTTC,+,0.00)
1-3523	chr22	47127778	47128223	232(GAATCGAGAACCCAG,+,0.00),271(GAATCGAGAACCCAG,+,0.00)		1-4834	chr6	28651831	28652285	302(CAGGGCTCTAGATCC,-,0.00),305(GGCTCTAGATCCTCA,+,0.00)
1-535	chr2	237086887	237087102			1-3600	chr21	30338006	30338558	302(TAGTCTAGAACTCAT,+,0.00)
1-2266	chr11	98365404	98365745			1-5608	chr8	135014728	135015272
1-1845	chr9	26604261	26604549			1-1068	chr11	15307337	15307577
2022-01-19	chr1	115052821	115053062	63(AGCTCCAGAACCAGC,+,0.00)		1-520	chr1	174422435	174422872
1-748	chr3	32911107	32911423			1-1918	chr15	74419755	74420339	316(GGCCCTAGAACAGCG,+,0.00)
1-2215	chr11	64508799	64509380	248(CCTGGTTCTAGGAGA,-,0.00)		1-5458	chr8	22414510	22414774	128(TACAGATCTAGAACT,-,0.00),131(AGATCTAGAACTCTC,+,0.00)
1-2111	chr11	114670362	114670627			1-2542	chr17	67522039	67522576	228(TTTGGTTCTAGGTTG,-,0.00)
1-1960	chr10	122559450	122559811			1-3239	chr2	58441909	58442365
1-786	chr3	50775679	50775958	170(TGACCTAGAACCAGG,+,0.00)		1-933	chr10	99096604	99097142	278(AGACCTAGATCCAAG,+,0.00)
1-2251	chr11	91537173	91537439			1-3906	chr3	49394874	49395532	322(GCAGCTAGAACCCGG,+,0.00)
1-1328	chr6	18156191	18156390			1-3238	chr2	57606240	57606662	221(CTGAGTTCTAGGTGA,-,0.00)
1-3107	chr17	77787751	77788312	112(AGCCCTAGAGCCCCC,+,0.00)		1-929	chr10	98479247	98479989	366(CAAAGTTCTAGACCC,-,0.00),369(AGTTCTAGACCCAAA,+,0.00)
1-460	chr2	198738058	198738365			1-4586	chr5	127873784	127874487
1-2666	chr15	26694553	26694750			1-4407	chr5	44362023	44362424
1-3075	chr17	64708255	64708619	166(GGTCCTGGAACCCTA,+,0.00)		1-1462	chr12	93477141	93477507	103(TGAAGTTCTAGATCC,-,0.00),106(AGTTCTAGATCCATT,+,0.00)
1-205	chr1	234920700	234921023	226(GCTGGATCTAGCTCC,-,0.00),229(GGATCTAGCTCCAGA,+,0.00),232(TCTAGCTCCAGAGCC,-,0.00)		1-1545	chr12	120316612	120317091
1-3590	chrX	41163474	41163696	58(GATTCCAGAACACAG,+,0.00)		1-3894	chr3	46687001	46687378	30(TGCTGCTCTAGAACA,-,0.00),33(TGCTCTAGAACATCA,+,0.00)
1-3319	chr19	49661139	49661515	130(CCAGGTTCCAGGGTC,-,0.00)		1-2909	chr19	29211027	29211686	206(CACTCTAGACCCCTC,+,0.00),229(CACTCTAGACCCCTC,+,0.00),252(CACTCTAGACCCCTC,+,0.00),276(CACTCTAGACCCCTC,+,0.00),299(CACTCTAGACCCCTC,+,0.00),345(CACTCTAGATCCCTC,+,0.00),392(GAATCTAGACCCCTC,+,0.00),415(CACTCTAGACCCCTC,+,0.00),461(CACTCTAGATCCCTC,+,0.00),508(GACTCTAGACCCCTC,+,0.00),555(CACTCTAGACCCCTC,+,0.00)
1-2756	chr15	76063494	76063773			1-5531	chr8	53499821	53500139
1-335	chr1	91192778	91193006			1-3330	chr2	152266984	152267313	145(GTGAGTTCTAGAAGT,-,0.00)
1-522	chr2	232241514	232241845	233(AGCTCTGGAACCCAG,+,0.00)		1-3232	chr2	50149496	50149904	284(TGTTGCTCTAGAACA,-,0.00),287(TGCTCTAGAACATAG,+,0.00)
1-952	chr4	48908819	48909113	163(GTAGGTTCTAGTTCC,-,0.00)		1-744	chr10	18667782	18668063
1-3414	chr20	35579889	35580113			1-5463	chr8	23406234	23406646
1-2261	chr11	94965400	94965614			1-4626	chr5	140027068	140027734
1-3125	chr18	19284615	19285077			1-4370	chr5	22541805	22542250	152(AGGACTAGAACTAGA,+,0.00)
1-696	chr3	171509622	171509890			1-1689	chr14	22953101	22953393
1-2921	chr16	89149699	89150340			1-5118	chr6	152277066	152277433
2022-01-11	chr1	112479731	112480082			1-4246	chr4	111652685	111653173
1-685	chr3	155463628	155463872			1-808	chr10	59948967	59949402
1-3380	chr20	15049987	15050257			1-1970	chr15	86338320	86338712	108(CGGTGTTCTAGAGCT,-,0.00),111(TGTTCTAGAGCTTTC,+,0.00)
1-2594	chr14	57363912	57364123			1-3299	chr2	113341766	113342783	514(CAGTGATCTAGACCT,-,0.00),517(TGATCTAGACCTAGT,+,0.00)
1-1123	chr5	178286671	178286967			1-991	chr10	116641240	116641656
1-529	chr2	234118246	234118535			1-1154	chr11	65662762	65663200	195(TATGGTTCCAGAGCA,-,0.00)
1-1547	chr7	25772256	25772583			1-2595	chr17	80252206	80252675
1-2665	chr15	26487725	26487983	137(AGATCCAGAGCCTGC,+,0.00)		1-1591	chr13	31676172	31676621
1-2328	chr12	132208098	132208276			1-2031	chr16	6012212	6012658
1-1215	chr5	92946450	92946667			1-4219	chr4	83009596	83010000
1-1174	chr5	58335691	58335901			1-2543	chr17	68316809	68317414
1-575	chr2	48424360	48424747	283(TGGTCTAGAACAGGG,+,0.00)		1-1992	chr15	95036485	95036899
1-3169	chr18	67069100	67069693	381(CCCTGTTCCAGACTC,-,0.00),468(TGAGCTAGAACCTTT,+,0.00)		1-3682	chr22	29168071	29169653	228(AAGGGCTCTAGATTG,-,0.00),337(CCTGGCTCTAGATGT,-,0.00),627(GAGGGTTCTAGAAGG,-,0.00)
1-1395	chr6	5132905	5133200	143(AGAACTAGAACTCCC,+,0.00)		1-666	chr1	235442854	235443147
1-1176	chr5	62421164	62421576			1-101	chr1	21698872	21699329	128(AGGGCTAGAACAGGG,+,0.00),138(CAGGGTTCTAGCTCA,-,0.00)
1-1141	chr5	33892471	33892754			1-415	chr1	149614168	149614617
1-3346	chr19	53239181	53239418			1-518	chr1	172759132	172759663	231(GAGCCTAGAACCTGG,+,0.00)
1-851	chr4	116517795	116518163			1-2401	chr17	35044283	35044708	265(GCTTGCTCTAGAGTG,-,0.00),279(GGAGCTAGAACCGGT,+,0.00)
1-1528	chr7	16460238	16460837	139(ACAGCTAGAACCCCA,+,0.00)		1-679	chr1	243418853	243419934
1-562	chr2	42329889	42330149			1-5416	chr8	6286733	6287149
1-1518	chr7	152241073	152241289			1-950	chr10	103249121	103249583
1-2729	chr15	67036955	67037212	113(GAGTGGTCTAGATCC,-,0.00),116(TGGTCTAGATCCCAG,+,0.00)		1-5911	chrX	70961240	70961875
1-291	chr1	57009491	57009851			1-1624	chr13	64138693	64139139
1-2405	chr12	63078565	63078823			1-5858	chrX	16730821	16731389
1-1603	chr7	88176180	88176417			1-46	chr1	10848706	10849180
1-626	chr2	88750826	88751054	109(CTCTCTGGAACCCGA,+,0.00)		1-4514	chr5	95965407	95966010
1-1737	chr8	81915151	81915549	284(CACTGTTCTAGAAGA,-,0.00)		1-4362	chr5	16890132	16890709	232(GAAACTAGAACCCTC,+,0.00)
1-3032	chr17	47091675	47091992			1-3755	chr22	47011021	47011416
1-3542	chrX	114916999	114917192	98(TCTTGTTCCAGATCC,-,0.00),101(TGTTCCAGATCCCAA,+,0.00)		1-3375	chr2	188244574	188244981
1-2570	chr14	33407779	33408007	80(CGGCCTAGACCCCGC,+,0.00)		1-4277	chr4	141888746	141889078
1-1336	chr6	22222032	22222210			1-5716	chr9	98079669	98080381	442(GCGGGTTCTAGGCGA,-,0.00)
1-572	chr2	47595993	47596192			1-4745	chr5	180835481	180835948	298(AACTCTAGAACTGGA,+,0.00)
1-207	chr1	235520757	235521028			1-2143	chr16	56185824	56186237
1-444	chr2	177610499	177610950			1-1956	chr15	83378733	83379378	262(GGGGGTTCTAGAGCG,-,0.00),265(GGTTCTAGAGCGGGA,+,0.00)
1-2145	chr11	128775484	128775812			1-4115	chr3	186938000	186938269	187(GGCAGTTCTAGGTCA,-,0.00)
1-1980	chr10	17569819	17570018	57(TGAGGGTCCAGAACT,-,0.00),60(GGGTCCAGAACTTCA,+,0.00)		1-3321	chr2	144449976	144450382	120(GAAACTAGAACCAAA,+,0.00)
1-1380	chr6	42879403	42879639			1-2527	chr17	63624517	63625011	159(TGGGCTAGAACCCGA,+,0.00)
1-2581	chr14	44224040	44224372			1-155	chr1	35497118	35497905
1-419	chr2	168572572	168572755	75(GGGTCTGGAACCCGA,+,0.00)		1-1507	chr12	108929683	108930149
1-2584	chr14	51125058	51125306			1-3539	chr20	45551736	45552191	284(AAATGTTCTAGACCA,-,0.00),287(TGTTCTAGACCAAAG,+,0.00),335(CCCAGTTCTAGACTG,-,0.00)
1-998	chr4	920475	920695	87(TGACCTAGAACCAAC,+,0.00)		1-669	chr1	235667467	235669108
1-3362	chr19	54693440	54693646	97(GCGGGGTCTGGAGCT,-,0.00),100(GGGTCTGGAGCTCGC,+,0.00)		1-2923	chr19	33278338	33278754
1-3514	chr22	42142671	42142934			1-2427	chr17	40683434	40684000	276(CCCGGTTCTAGCCCA,-,0.00),387(CAATCTAGACCCTAA,+,0.00)
1-2244	chr11	77530753	77531023			1-4174	chr4	20719837	20720247
1-2369	chr12	49358849	49359027	53(ACATCTGGAACTCTA,+,0.00)		1-3776	chr3	5180305	5180764
1-927	chr4	27124848	27125068			1-1832	chr15	37245630	37245987
1-2987	chr17	37761289	37761596			1-2280	chr17	1690807	1691360	306(AGTCCTGGAACCTAA,+,0.00)
1-231	chr1	27110430	27110688			2022-01-15	chr1	2595952	2596971
1-771	chr3	47028869	47029430			1-492	chr1	161739361	161739702	188(CACTCTAGATCCCTC,+,0.00)
1-3436	chr20	48329557	48329967			1-4048	chr3	144782701	144783118
1-2479	chr13	111768595	111768773			1-1302	chr12	12871773	12872222	139(CGCACTGGAACCCGG,+,0.00)
1-913	chr4	187646965	187647799			1-5249	chr7	75943549	75944048	303(CAGTCCAGAACCTTC,+,0.00)
1-3060	chr17	59323021	59323427			1-3281	chr2	96098786	96099222
1-3198	chr19	1193100	1193418	149(CCACCTGGAACCTGG,+,0.00),190(CCACCTAGAACCTGG,+,0.00),231(TCATCTGGAACCTAG,+,0.00)		1-3101	chr19	50353663	50354289
1-3186	chr18	9835295	9835566			1-2997	chr19	43059229	43059668
1-2860	chr16	57562200	57562393			1-2165	chr16	66774636	66775390	320(GCACCTAGAACCTGG,+,0.00)
1-3195	chr19	1070603	1070807	92(TGGTCTAGAACTCCC,+,0.00)		1-3309	chr2	128266013	128266640	312(CTGTCTAGAACCTAA,+,0.00)
1-1543	chr7	24544635	24545009	306(ACAGGTTCTAGATCA,-,0.00),309(GGTTCTAGATCAAAA,+,0.00)		1-5987	chrX	154032828	154033342
1-1158	chr5	43008643	43009032			1-4031	chr3	129253348	129253939	252(TGCTCTAGCACCTGG,+,0.00),273(GCATCTAGAGCATGG,+,0.00)
1-1778	chr9	114291840	114292485			1-3648	chr22	19205312	19205851	505(GGATGTAGAACCCTA,+,0.00)
1-1940	chr10	105881085	105881459	169(GTCTCTGGAACCACC,+,0.00)		1-5556	chr8	72260765	72261156	18(CCTAGCTCTAGAAAC,-,0.00),226(GATCCTAGAACATCC,+,0.00)
1-977	chr4	77511053	77511374			1-3932	chr3	56450086	56450525
1-3277	chr19	41914263	41914460	101(GCTGGTTCTAGGCTG,-,0.00),116(CCTAGCTCCAGAGCT,-,0.00)		1-4654	chr5	150359542	150359987
1-1476	chr7	129423069	129423354			1-4981	chr6	94129320	94129672
1-1756	chr8	97587261	97587449	120(CCCTGTTCTAGACAA,-,0.00)		1-2475	chr17	48177108	48177832	296(GCAGGTTCTAGGTGC,-,0.00)
2022-01-25	chr1	12138844	12139207			1-3994	chr3	101925218	101925749	266(AGCACTAGAACTTGC,+,0.00)
1-802	chr3	58013658	58013865			1-1675	chr13	111262612	111263008
1-1532	chr7	17537057	17537444	235(CAGGGCTCTAGATCA,-,0.00),238(GGCTCTAGATCAGCA,+,0.00)		1-1039	chr10	134330638	134331149
1-1382	chr6	43044754	43045099	172(TGGTCTGGAACCCTG,+,0.00)		1-1891	chr15	66161881	66163104
1-3329	chr19	50305923	50306206	174(TGTGGTTCTGGGGTT,-,0.00)		1-4107	chr3	185272766	185273169
1-1775	chr9	113858394	113858645			1-4141	chr3	197025398	197025988
1-2787	chr15	96864836	96865316	204(GAACCTGGAACCCAC,+,0.00)		1-2519	chr17	61992616	61992985
1-2248	chr11	8720553	8721061			1-2742	chr18	52441736	52442164
1-807	chr3	59114514	59114786	83(GCTGGGTCCAGAGCC,-,0.00)		1-4925	chr6	53494313	53494716	163(GAGTCTAGAACATCA,+,0.00)
1-1389	chr6	46586494	46586766	140(CAATCTAGAACTACA,+,0.00)		1-2747	chr18	52952734	52953179	332(GCAAGTTCTAGGTAT,-,0.00)
1-1005	chr4	97657605	97658073	80(TAGAGTTCTAGAGAA,-,0.00)		1-4735	chr5	179706348	179706774
1-893	chr4	159131380	159131630	167(ACGGGTGCTAGAGCC,-,0.00),170(GGTGCTAGAGCCCTC,+,0.00)		1-732	chr10	14923862	14924444	208(TCAGGTTCTAGGTTA,-,0.00)
1-2707	chr15	53090975	53091172			1-5255	chr7	80436061	80436440	35(TGTTGTTCTAGGATT,-,0.00),268(AGGGGTTCTAGGCCC,-,0.00)
1-104	chr1	169294366	169294606	130(AGTGCTAGAGCCAGG,+,0.00)		1-3829	chr3	18449695	18450119
1-3527	chr22	48765864	48766043			1-4086	chr3	171065194	171065597
1-1387	chr6	44296498	44296699	119(TAAGGTTCTAGATTA,-,0.00)		1-3939	chr3	58570930	58571399
1-930	chr4	30719718	30719904			1-3887	chr3	42864279	42864909	272(CTTGGTTCTAGGCTA,-,0.00)
1-1899	chr9	82449584	82449813			1-5786	chr9	132286581	132287012	80(TTGGGCTCTAGAACC,-,0.00),83(GGCTCTAGAACCCCA,+,0.00)
1-2474	chr13	108227595	108227852	127(GGAACTAGAACCAGA,+,0.00)		1-4705	chr5	172198983	172199956
1-2438	chr12	82282412	82282633	96(AGAACTAGAACTAGA,+,0.00)		1-2630	chr18	9135783	9136266	324(CGCTCTAGACCCCCT,+,0.00)
1-274	chr1	46038937	46039160			1-3460	chr20	2504882	2505576	239(TCTGGTTCCAGGCTG,-,0.00)
1-3555	chrX	146993947	146994197	92(GCAGGTACTAGAGCC,-,0.00),95(GGTACTAGAGCCGGG,+,0.00)		1-4204	chr4	69214357	69214776	79(GACTCTAGAGCCCAC,+,0.00),274(TGATCTAGGACCTAC,+,0.00)
1-3162	chr18	56534681	56534893			1-680	chr1	243423403	243423838	178(TAATCTAGAACTGGA,+,0.00)
1-2398	chr12	58005068	58005563	225(GGGCCTAGAGCCACC,+,0.00)		1-4440	chr5	68798362	68798675
1-2951	chr17	20945364	20945665	136(CCCTCCAGAACCAGG,+,0.00)		1-1911	chr15	71104297	71104740	54(TGGTCTGGAACTCCC,+,0.00),251(CATTGTTCTAGAGTG,-,0.00)
1-3398	chr20	31170645	31170838			1-6000	chrY	13118593	13118971
1-3020	chr17	46656033	46656283			1-5575	chr8	93731691	93732243	277(GAACCTAGAACCCAG,+,0.00)
1-2428	chr12	7394901	7395091			1-4427	chr5	58268109	58268591
1-2255	chr11	92806059	92806341			1-1019	chr10	124133585	124134229
1-200	chr1	229832117	229832304			1-1647	chr13	96295584	96296207	198(CCCTGATCTAGAACA,-,0.00),201(TGATCTAGAACAAAT,+,0.00),358(GTCCCTAGAACCTAG,+,0.00)
1-556	chr2	36981089	36981389			1-5310	chr7	111403558	111403948	174(GTGTCTAGACCCTGC,+,0.00)
1-1419	chr6	78176357	78176607			1-2691	chr18	30999289	30999722
1-3117	chr17	8931601	8931789			1-3148	chr19	56110379	56110751
1-2555	chr14	23426112	23426631	91(CACCCCAGAACCCGC,+,0.00)		1-2469	chr17	47268940	47269588
1-2413	chr12	66666451	66666637	15(CAAGGTTCTAGGATT,-,0.00)		1-2916	chr19	30882659	30883297
1-481	chr2	207957858	207958124			1-5695	chr9	80850285	80850792	314(CCGGGTTCTAGCGAT,-,0.00)
1-1567	chr7	43118423	43118962	441(CCCTGCTCTAGAACT,-,0.00),444(TGCTCTAGAACTTGG,+,0.00)		1-3395	chr2	202897521	202897984	175(ACTTCTAGAACCAGT,+,0.00)
1-752	chr3	36985717	36986210			1-3202	chr2	28434871	28435356	280(CACTGTTCTAGGTTC,-,0.00),287(CTAGGTTCTAGGTTC,-,0.00),333(TTTTGTTCTAGAGGA,-,0.00)
1-659	chr3	133668283	133668491			1-1360	chr12	50561113	50561644
1-2462	chr12	99960805	99961047	80(TTCTGATCTAGAGCT,-,0.00),83(TGATCTAGAGCTTGG,+,0.00)		1-3324	chr2	147840367	147840812
1-1288	chr6	148626198	148626513	78(CATTGTTCCAGAGTT,-,0.00)		1-3543	chr20	46579876	46580535
1-123	chr1	182668968	182669382			1-4178	chr4	23913512	23914003	258(GTAGGTTCTAGAAAA,-,0.00),302(GCAGGTTCTAGATTG,-,0.00)
1-3098	chr17	74965600	74965922			1-3482	chr20	20874923	20875327
1-2574	chr14	36975215	36975705			1-3429	chr2	224812278	224812733	178(ACTTGCTCTAGAACT,-,0.00),181(TGCTCTAGAACTCTC,+,0.00)
1-2532	chr13	80919326	80919529			1-5753	chr9	127532638	127532984
1-227	chr1	26745351	26745607			1-377	chr1	142890563	142891278	177(GCCTCTAGAACCCGT,+,0.00)
1-268	chr1	43959894	43960089			1-3095	chr19	50137968	50138706	332(ATAGGTTCTAGATGC,-,0.00),347(GAGGGTTCTAGGTGG,-,0.00)
1-2051	chr10	8085067	8085276			1-650	chr1	229160082	229160528	210(GAGTCTAGAACGTAA,+,0.00)
1-2678	chr15	37390174	37390528			1-2325	chr17	9046649	9047221	320(CTGTGTTCTAGATGG,-,0.00)
1-1225	chr6	10396111	10396628	503(AAATCTAGAGCTGGT,+,0.00)		1-5870	chrX	24137120	24137705	338(TGGTCTAGAACTCCT,+,0.00)
1-3578	chrX	3620112	3620536			1-1633	chr13	76203556	76204047
1-2618	chr14	68938144	68938674			1-5768	chr9	129525684	129525944
1-1820	chr9	135983456	135983658	61(TCCAGCTCTAGAGTT,-,0.00),91(TCCTGTTCTGGAGCT,-,0.00),103(GCTGGCTCTAGTTCC,-,0.00),109(TCTAGTTCCAGAGCT,-,0.00),151(GCTGGCTCTGGAGCC,-,0.00),154(GGCTCTGGAGCCTGC,+,0.00)		1-5325	chr7	120627827	120628300
1-1559	chr7	37531647	37531909	75(AGAGCTAGAGCCAGG,+,0.00)		1-847	chr10	74031954	74032691	365(TCAGGTTCTAAGTCT,-,0.00)
1-739	chr3	27762913	27763122	78(GAAGCCAGAACCTGG,+,0.00),85(GAACCTGGAACCCCC,+,0.00)		1-5177	chr7	23145195	23145682	317(GCGCGTTCCAGAGCT,-,0.00)
1-2376	chr12	53319461	53319851	68(CTGAGTTCTAGGGTT,-,0.00),176(CCAGGTTCCAGTTCC,-,0.00),182(TCCAGTTCCAGGGCT,-,0.00)		1-4713	chr5	174614706	174615201
1-2978	chr17	35300530	35301025	356(GAGGGTTCTAGCTCT,-,0.00)		1-2168	chr16	67033177	67033656
1-599	chr2	71116151	71116408			1-2324	chr17	8931325	8932065
1-32	chr1	146009324	146009610			1-5643	chr9	22157042	22157483
1-2464	chr13	100781973	100782203			1-4762	chr6	6661916	6662214
1-1200	chr5	77945633	77946146	215(AATGGCTCTAGAATA,-,0.00),248(TCCTGTTCTAGAAGC,-,0.00)		1-4393	chr5	37371184	37371837
1-871	chr4	139568657	139568986	41(AGGTGTAGAACCTGG,+,0.00)		1-1422	chr12	66500966	66501455
1-792	chr3	55516375	55516690			1-1885	chr15	64746585	64747008
1-3005	chr17	42907063	42907566			1-5902	chrX	54651170	54651625
1-2919	chr16	8759348	8759618			1-5199	chr7	30343436	30343778	120(TGTGGTTCCAGATTC,-,0.00)
1-1020	chr5	11065961	11066139			1-4536	chr5	111657746	111658133	275(ACTAGCTCTAGAACC,-,0.00),278(AGCTCTAGAACCTGT,+,0.00)
1-1065	chr5	141686671	141686893			1-501	chr1	164421603	164422279	349(CCCAGCTCTAGAGCC,-,0.00),352(AGCTCTAGAGCCATA,+,0.00)
1-513	chr2	223335909	223336139	59(GAATCTAGATCCATT,+,0.00)		1-4092	chr3	172150464	172150873	218(CTGGGTTCTAGAGGA,-,0.00)
1-689	chr3	161759511	161759752			1-1561	chr12	125045692	125046129	343(ATATCTAGAACATTC,+,0.00)
1-3250	chr19	34711412	34711601	78(AACAGTTCTAGAGGT,-,0.00)		1-4447	chr5	69696989	69697890
1-836	chr3	81476040	81476284			1-2953	chr19	38877930	38879272	1293(CCGGGCTCTAGGACC,-,0.00),1296(GGCTCTAGGACCCAG,+,0.00)
1-2364	chr12	47617364	47617560			1-5023	chr6	112634529	112634838
1-310	chr1	64374197	64374523	123(ATGGGATCTAGATTT,-,0.00)		1-5079	chr6	139852104	139852586
1-3261	chr19	38480549	38480744			1-3834	chr3	22743668	22744126
1-1915	chr9	97587749	97588051	168(TTGGGTTCTAGAGAA,-,0.00)		1-4331	chr5	281634	282230	104(TGTGGTTCTAGTTTG,-,0.00),151(TGAGGTTCTAGTTTG,-,0.00),198(TGAGGTTCTAGTTTG,-,0.00),388(TGATGTTCTAGATTG,-,0.00)
1-1814	chr9	132041313	132041495	81(GCTGGATCTAGAACC,-,0.00),84(GGATCTAGAACCCCC,+,0.00)		1-637	chr1	224021715	224022130	268(TAAAGTTCCAGGCCC,-,0.00)
1-3489	chr22	26964070	26964348			1-2415	chr17	38473916	38474376	354(TTCGGTTCTGGGTCT,-,0.00)
1-2738	chr15	70744456	70744817	12(TTTTGTTCTGGAGCG,-,0.00)		1-77	chr1	17355178	17355582
1-2780	chr15	92741125	92741308			1-3558	chr20	52250536	52250877
1-1901	chr9	84279662	84279962			1-3006	chr19	44597995	44598522
1-1783	chr9	115984933	115985136	75(AGCACTAGAACCGGA,+,0.00)		1-2854	chr19	11290778	11291085	203(GGCTGCTCTAGAACT,-,0.00),206(TGCTCTAGAACTCCA,+,0.00)
1-1650	chr8	144450204	144450552	112(GTGGGTTCCAGAGGC,-,0.00),172(GCGGGTTCTGGACGG,-,0.00),185(GGAGGTTCTGGAAGG,-,0.00),202(GCGGGTTCTGGAGGC,-,0.00)		1-4279	chr4	142558081	142558478
1-448	chr2	181544565	181544751			1-5561	chr8	74645227	74645615
1-848	chr4	108641558	108641837			1-5520	chr8	43095655	43097626
1-746	chr3	32611644	32611879			1-3043	chr19	47404780	47405317
1-589	chr2	63563240	63563452			1-3288	chr2	100616078	100616591	216(TCCAGCTCTAGAACC,-,0.00),219(AGCTCTAGAACCCAC,+,0.00),242(CTCTGCTCTAGAACC,-,0.00),245(TGCTCTAGAACCGGG,+,0.00)
1-2408	chr12	64784063	64784350			1-95	chr1	19993349	19994034	290(CACGGTTCTAGAAGG,-,0.00)
1-3616	chrX	90255458	90255642	111(GTGGGATCTGGAACC,-,0.00),114(GGATCTGGAACCAAC,+,0.00)		1-2682	chr18	29238524	29239378
1-3518	chr22	42461162	42462048	309(CCAAGTTCTTGAGCT,-,0.00),471(TGACCTAGAACCCGG,+,0.00)		1-482	chr1	161228304	161228720
1-188	chr1	220510040	220510341	183(GGGAGTTCTGGATCT,-,0.00)		1-5881	chrX	44784417	44784796
1-2183	chr11	4629187	4629898	204(AGGCCCAGAACCCAA,+,0.00),266(CCCGGCTCTAGGCCC,-,0.00),504(GAGGGTTCTAGGAGT,-,0.00),517(GTTAGTTCTAGGATA,-,0.00)		1-870	chr10	76870745	76872386
1-1193	chr5	75722214	75722541			1-1006	chr10	121796242	121796643
1-139	chr1	190447895	190448208			1-4078	chr3	169331112	169331648
1-3159	chr18	55454540	55454887	109(CCATCTAGAACACTG,+,0.00),135(CCATCTAGAACACTG,+,0.00),161(CCATCTAGAACACTG,+,0.00),187(CCATCTAGAACAATG,+,0.00),239(CCATCTAGAACACTG,+,0.00)		1-357	chr1	114400751	114401031	142(TGGTCTAGAACCCCT,+,0.00)
1-3336	chr19	51338408	51339315	88(CATTCTAGAACTACA,+,0.00),204(TAGCCTAGAACCACA,+,0.00),229(CACTCTAGAACCTTC,+,0.00),281(CATTCTAGAACGTCG,+,0.00),356(TATTCTAGAACTCCT,+,0.00)		1-1841	chr15	41056185	41056545
1-2440	chr12	8530355	8530664			1-4358	chr5	15873968	15874385
1-2219	chr11	66080434	66080822	219(CGCTCTAGATCCCTA,+,0.00)		1-4749	chr6	1855455	1855983	249(TATTCTAGAACAGAG,+,0.00)
1-1831	chr9	14547278	14547505			1-2347	chr17	17875626	17876125
1-702	chr3	177328537	177328779	104(AAGTGTTCTAGAACA,-,0.00),107(TGTTCTAGAACAGCA,+,0.00)		1-601	chr1	206557495	206558140	319(TATTGTTCTAGGTTT,-,0.00)
1-2550	chr14	21131434	21131691			1-1673	chr13	110439399	110440016	201(GGAGGTTCCAGGGCC,-,0.00)
1-897	chr4	164535937	164536367	192(ATGAGTTCTAGAGTT,-,0.00),273(ACCTCTAGAACTATA,+,0.00)		1-1816	chr15	30097118	30097676
1-907	chr4	176920091	176920293			1-4754	chr6	3338542	3339574	337(CCAGGTTCTAAACCT,-,0.00),568(TAGTCTAGAACCACT,+,0.00)
1-1745	chr8	91095027	91095227			1-5879	chrX	43494642	43495053	110(AGACCTGGAACCAGA,+,0.00)
1-3563	chrX	16488137	16488384			1-2708	chr18	39155736	39156188
1-1695	chr8	42195967	42196285			1-2965	chr19	40712607	40712924	184(AGGAGTTCTAGAGCA,-,0.00),187(AGTTCTAGAGCAGCC,+,0.00),200(CCTGGCTCTAGAACA,-,0.00),203(GGCTCTAGAACATGG,+,0.00)
1-3287	chr19	44171888	44172639	450(CCCGGCTCCAGAGCC,-,0.00),616(CGAGGTTCTAGCCCC,-,0.00)		1-315	chr1	95379856	95380313	337(GAGTCTAGATCCAGG,+,0.00),346(TCCAGGTCTAGATCT,-,0.00),349(AGGTCTAGATCTCAG,+,0.00)
1-113	chr1	175670854	175671087	215(GGCTCCAGAACACAG,+,0.00)		1-3163	chr2	1429478	1429912	42(CATTGTTCTAGATGC,-,0.00),120(CATTGTTCTAGATGC,-,0.00),198(CATTGTTCTAGATGC,-,0.00),276(CATTGTTCTAGATGC,-,0.00)
1-2900	chr16	78025940	78026146			1-2412	chr17	37659759	37660128	141(TGAGGTTCCAGACTA,-,0.00)
1-508	chr2	222542421	222542815	157(CCGAGCTCTAGATCT,-,0.00),160(AGCTCTAGATCTGGA,+,0.00),166(AGATCTGGAGCAAGG,+,0.00)		1-5040	chr6	125028422	125028775	110(TCCAGTTCTAGATCC,-,0.00),113(AGTTCTAGATCCCTG,+,0.00)
1-3422	chr20	37489144	37489322			1-3115	chr19	51219074	51219492	45(AGCCCTGGAACCTTG,+,0.00),168(GAATGTTCTAGAGTG,-,0.00)
1-2129	chr11	120738384	120738585			1-4771	chr6	9772707	9773148
1-1764	chr9	102547329	102547697	214(ACACCTAGAACCATT,+,0.00)		1-5182	chr7	24446374	24446938
1-3549	chrX	133055946	133056131	64(AGCAGTTCTAGACCT,-,0.00),125(CCATCTGGAACAGGA,+,0.00)		1-3676	chr22	25729550	25730279	428(ATGAGTTCTAGGTCG,-,0.00)
1-2857	chr16	56581269	56581630			1-2667	chr18	22925243	22925687	367(AGTTCTGGAACTTTG,+,0.00)
1-1883	chr9	71705175	71705581			1-436	chr1	151718442	151718858
1-2886	chr16	71918123	71918411	150(GGCTCCGGAACCCCC,+,0.00)		1-467	chr1	157004734	157005170
1-810	chr3	61127286	61127740			1-3065	chr19	48995701	48996576	699(CCCGGATCCAGACTC,-,0.00)
1-1592	chr7	75943732	75944020	120(CAGTCCAGAACCTTC,+,0.00)		1-2671	chr18	23877155	23877596	184(AATAGTTCTAGAGTT,-,0.00)
1-1687	chr8	38410405	38410610	135(GCAGGTTCTAGAAGC,-,0.00),138(GGTTCTAGAAGCGCG,+,0.00)		1-2885	chr19	16772399	16773134	328(CCTGGCTCCAGATCC,-,0.00),555(TATTCTAGAACACCA,+,0.00)
1-2971	chr17	31697235	31697811	176(TAGCCTAGAACATGT,+,0.00)		1-2723	chr18	46454765	46455551	264(TGGTCTAGAACACTA,+,0.00)
1-339	chr1	9300987	9301255			1-2495	chr17	56769780	56770407	313(CGGGGTTCCAGACTG,-,0.00)
1-2746	chr15	74420020	74420469	51(GGCCCTAGAACAGCG,+,0.00)		1-158	chr1	36732018	36732623	256(TGCTCTGGAACCTCT,+,0.00)
1-2693	chr15	42655445	42656146	109(ATGGGTTCTAGAACA,-,0.00),112(GGTTCTAGAACAGGG,+,0.00),654(TCTGGCTCTAGAGCC,-,0.00),657(GGCTCTAGAGCCCCA,+,0.00)		1-852	chr10	74146807	74147494
1-3458	chr21	10163919	10164215	197(ACGGGTTCTAGAGGC,-,0.00)		1-3570	chr20	59390433	59390837
1-1523	chr7	156432415	156432620			1-1060	chr11	12820597	12821135
1-1109	chr5	17401419	17401727			1-825	chr10	69687522	69687989	373(GAGGGTTCTAGGCTC,-,0.00)
1-924	chr4	24506525	24506777			1-3355	chr2	171567570	171567999
1-3225	chr19	17814716	17814929			1-5311	chr7	111765278	111765739
1-2631	chr14	76097502	76098021			1-5187	chr7	26416516	26417072	224(CTGTGTTCTAGTACC,-,0.00),227(TGTTCTAGTACCCGG,+,0.00)
1-1575	chr7	48079619	48079910			1-2289	chr17	4267850	4268786	413(GCATCTAGAACTTTA,+,0.00)
1-3606	chrX	71130691	71130895			1-1394	chr12	56648157	56648460
1-1711	chr8	65491045	65491246			1-395	chr1	145808334	145808770
1-1623	chr8	11665608	11665956			1-3568	chr20	58409978	58410491	121(GCTTGCTCTAGACTA,-,0.00)
1-329	chr1	87797023	87797298			1-1269	chr12	1683415	1684096	427(TGTTCAAGAACCTCA,+,0.00)
1-775	chr3	49395041	49395421	155(GCAGCTAGAACCCGG,+,0.00)		1-4991	chr6	100066185	100066801	391(TGGGGTTCCAGAGCC,-,0.00)
1-961	chr4	57947565	57948353	398(GGAAGTTCTAGGTCC,-,0.00)		1-2818	chr19	3586846	3587340	234(GAAGGTTCTAGGTGC,-,0.00)
1-222	chr1	247496609	247496821	117(TGGGGTTCCAGAGCT,-,0.00)		1-2019	chr16	3018186	3018878	327(GGACCTAGAACACAG,+,0.00)
1-475	chr2	206613405	206613804			1-3877	chr3	39192158	39192700	165(GCAGGTTCTAGTGAT,-,0.00)
1-3303	chr19	47219372	47219840	322(CTGGGTTCTAGATCC,-,0.00),325(GGTTCTAGATCCGCG,+,0.00)		1-3667	chr22	23466961	23467358
1-341	chr1	94101730	94102043			1-2563	chr17	73411842	73412193
1-2140	chr11	128553858	128554105	126(GAAGGTTCCAGAGCA,-,0.00)		1-5306	chr7	107203598	107204584	258(GTCTGTTCTAGAGCT,-,0.00),261(TGTTCTAGAGCTTAC,+,0.00)
1-1861	chr9	39551651	39551928			1-3690	chr22	30341934	30342602
1-412	chr2	162272758	162273121	149(TCAGGTTCTAGAGCT,-,0.00),152(GGTTCTAGAGCTATG,+,0.00)		1-5330	chr7	124176239	124176655
1-900	chr4	169239412	169239987	294(AGACCTAGAACTCCC,+,0.00)		1-3413	chr2	219134730	219135212
1-3292	chr19	45454815	45455101			1-3341	chr2	157733717	157734156	327(GCAAGATCTAGACTC,-,0.00)
1-2610	chr14	64193923	64194337	274(CCAGGTTCCAGATCC,-,0.00),277(GGTTCCAGATCCAGA,+,0.00)		1-457	chr1	156092705	156093185
1-1454	chr7	107574205	107574389			1-2712	chr18	41472966	41473384
1-2043	chr10	76871028	76871416			1-3219	chr2	44587925	44589357
1-355	chr2	102759292	102759678			1-1765	chr14	79511581	79512270
1-3272	chr19	41109804	41110039	135(CGAGCTAGAACTCTA,+,0.00)		1-1973	chr15	89181432	89182023	264(GCATCTGGAACCCAC,+,0.00),443(GCAGGCTCCAGAAGT,-,0.00)
1-2976	chr17	35290739	35291093	62(CATTCTGGAACCTGG,+,0.00)		1-5827	chrUn_gl000218	96884	97709	287(GCCTCTGGAACCCGC,+,0.00)
1-1292	chr6	151826695	151827001			1-1599	chr13	41634248	41636632
1-3173	chr18	73222230	73222413	149(TTGAGTTCCAGATCT,-,0.00)		1-5486	chr8	33418514	33418882	211(TTGGGTTCTAGGCAC,-,0.00)
1-2991	chr17	38231638	38231971			1-695	chr10	4054594	4055106	257(TGATGCTCTAGAACC,-,0.00),260(TGCTCTAGAACCTCC,+,0.00),273(CCAAGCTCTAGAACC,-,0.00),276(AGCTCTAGAACCAAA,+,0.00)
1-1363	chr6	35265278	35265627			1-4563	chr5	121950760	121951205
1-829	chr3	75704563	75704751	111(TCGGGTTCCAGCTTC,-,0.00)		1-5865	chrX	20121515	20122247	373(AGACCTAGAACATTT,+,0.00)
1-993	chr4	87927804	87927984			1-1762	chr14	77459819	77460219
1-1800	chr9	126781217	126781476			1-463	chr1	156561133	156561771	326(GCTGCTAGAACCCCA,+,0.00)
1-2624	chr14	73318006	73318247			1-1147	chr11	64808062	64808641
1-2085	chr11	10004202	10004380			1-4608	chr5	135657285	135657824
1-1259	chr6	128840291	128840748			1-3351	chr2	164799247	164799639
1-383	chr2	121497119	121497315			1-2055	chr16	18572677	18573116	122(CTAGGTTCTGGAATG,-,0.00)
1-3070	chr17	61752674	61753081	80(AGCCCTAGAACTCCC,+,0.00)		1-4811	chr6	25926338	25926931	169(GAAGGTTCCAGAGCG,-,0.00)
1-1628	chr8	12445810	12446280			1-834	chr10	72149916	72150417	157(CCTTCTAGAACAACT,+,0.00)
1-738	chr3	27722474	27722677			1-1430	chr12	69942399	69942821
1-2636	chr14	78496288	78496557			1-5170	chr7	12879469	12879822
1-1744	chr8	88025288	88025738			1-2826	chr19	4250239	4250672
1-3023	chr17	46691521	46691955	235(AGGTCTGGATCCTGC,+,0.00)		1-2021	chr16	3074045	3074636
1-2487	chr13	22075899	22076136	112(AATGGGTCTAGACCT,-,0.00),115(GGGTCTAGACCTCTA,+,0.00)		1-3445	chr2	235919330	235920135	124(TCTTCTAGAACCCTT,+,0.00),193(TCTTCTAGAACCCTT,+,0.00),262(TCTCCTAGAACCCTT,+,0.00),307(TCTCCTAGAACCCTT,+,0.00),397(TCTTCTAGAACCCTT,+,0.00),514(TCTCCTAGAACCCTT,+,0.00)
1-2934	chr17	1389838	1390442	63(CCGGGTTCTAGCGAT,-,0.00)		1-4464	chr5	71930214	71930687
1-423	chr2	171359317	171359557			1-5063	chr6	135375775	135376610
1-919	chr4	19197233	19197825	55(GCAGGCTCCAGGTCT,-,0.00)		1-4566	chr5	122316881	122317257
1-661	chr3	135157996	135158547			1-348	chr1	111340315	111340678
1-2195	chr11	5179729	5179940			1-2153	chr16	58426013	58426390
1-1576	chr7	4934320	4934498			1-4001	chr3	107419552	107419996	281(TCTAGTTCTAGATCC,-,0.00),284(AGTTCTAGATCCCTG,+,0.00)
1-716	chr3	193537478	193537811	43(ATGTCTAGAACTTCC,+,0.00)		1-3214	chr2	42067797	42068500
1-639	chr3	112109995	112110265			1-1257	chr11	133667955	133668341
1-394	chr2	133427002	133427273			1-5529	chr8	52978660	52979082
1-2207	chr11	62573065	62573273			1-571	chr1	200985367	200985748
1-1504	chr7	147613022	147613284	178(GCAGGTTCCAGATAG,-,0.00)		1-420	chr1	150228172	150228778
1-1166	chr5	5179694	5179915	67(CGGAGTTCTAGAAGG,-,0.00)		1-5914	chrX	73602365	73603139	386(TTTGGGTCTAGATTG,-,0.00),417(ACCAGTTCCAGAGCA,-,0.00),420(AGTTCCAGAGCATGG,+,0.00)
1-2190	chr11	47198821	47199013	114(CGAAGTTCCAGAGCA,-,0.00)		1-3243	chr2	62081787	62082640	606(AGAGCCAGAACCATG,+,0.00)
1-1867	chr9	41998318	41998604			1-2148	chr16	57868687	57869267	329(TTTTGTTCTAGGTAC,-,0.00)
1-1494	chr7	14029991	14030345	120(TATCCTAGAACCCGC,+,0.00)		1-255	chr1	63988790	63989543	208(GGGAGTTCTAGGCCC,-,0.00)
1-484	chr2	20877194	20877396	128(GAATCTAGAACCATG,+,0.00)		1-66	chr1	16202769	16203449	307(GCATCTAGACCCACA,+,0.00),340(GGCTCTAGAAGTAGA,+,0.00)
1-1086	chr5	153921186	153921526			1-5976	chrX	138996705	138997081
1-2162	chr11	20691717	20691970			1-3443	chr2	232572728	232573211
1-191	chr1	224058632	224058811			1-5379	chr7	144826475	144826867
1-2751	chr15	75570692	75571217			1-292	chr1	84969015	84969449
1-691	chr3	16497612	16497810			1-2293	chr17	4870160	4870956
1-1874	chr9	5269254	5269539			1-2486	chr17	55554806	55555235	36(CCATGTCCTAGAATT,-,0.00)
1-1099	chr5	166405334	166405609	40(GACTCTGGAACCTTT,+,0.00)		1-3910	chr3	50336394	50337248
1-2795	chr15	96959460	96960127			1-5363	chr7	138455352	138455766	80(CACTCTGGAACTCAA,+,0.00)
1-2518	chr13	49549953	49550539			1-3922	chr3	53702944	53703348	88(TAGACTAGAACCCAG,+,0.00)
1-2877	chr16	68563742	68564076			1-4944	chr6	73429333	73429810	173(ACCAGCTCTAGAACC,-,0.00),176(AGCTCTAGAACCCTC,+,0.00)
1-2769	chr15	86583792	86584184			1-2379	chr17	28420400	28420819	194(GGAGGCTCTAGACCA,-,0.00),197(GGCTCTAGACCAACG,+,0.00)
1-1439	chr7	100434109	100434345			1-122	chr1	26857388	26857996
1-2945	chr17	17741528	17741880			1-978	chr10	112076049	112076359
1-3000	chr17	40552093	40552324			1-2949	chr19	38269975	38270757
1-2969	chr17	31003512	31003716	107(GAACCTAGAACCTGT,+,0.00)		1-4265	chr4	129603840	129604253
1-1412	chr6	69926065	69926248			1-180	chr1	41265429	41266089	74(GCAGGATCTAGATTA,-,0.00),279(CCTTGCTCTAGAACA,-,0.00),282(TGCTCTAGAACACAT,+,0.00)
1-2644	chr14	93552191	93552524	103(CTTGGTTCTAGCACC,-,0.00),106(GGTTCTAGCACCTCC,+,0.00)		1-1284	chr12	7034528	7035294
1-2301	chr12	119640368	119640704	142(CCCTCCAGAACCCAG,+,0.00)		1-1272	chr12	3370785	3371581	452(TAAGGTTCTAGCTCC,-,0.00)
1-1056	chr5	14037029	14037312			1-5015	chr6	110327311	110327680
1-2296	chr12	118280342	118280682			1-770	chr10	29922507	29922989	126(CTATGTTCTAGAGTT,-,0.00),267(AACTCTAGAACCTAC,+,0.00),300(AATTCTGGAACATCG,+,0.00),314(GCAAGTTCTAGAAAT,-,0.00)
1-646	chr3	122233368	122233605	114(CCCGGCTCTAGGCCC,-,0.00)		1-4021	chr3	125709205	125709538	124(GGGCCTAGAGCAGGA,+,0.00)
1-251	chr1	33618659	33619012			1-4498	chr5	86708599	86709107
1-2431	chr12	77268376	77268598			1-2213	chr16	75744499	75744927
1-945	chr4	42281043	42281243	63(GAAGGTTCCAGATCA,-,0.00)		1-4845	chr6	30732320	30732626
1-2458	chr12	96364678	96365111			1-2640	chr18	10865248	10865667
1-2067	chr10	93392857	93393179	155(GGAGGTTCTGGGACT,-,0.00)		1-393	chr1	145476664	145477164
1-3112	chr17	8025570	8025873	163(TCGGGTTCCGGAGGT,-,0.00)		1-1605	chr13	45010638	45011379	259(CCAGCTTCTAGGGCT,-,0.00),347(AGCTCTAGACCAGGA,+,0.00)
1-1308	chr6	164350052	164350244			1-4038	chr3	133380443	133380852
1-2220	chr11	66139218	66139764			1-4696	chr5	170712096	170712667	239(AGAGGTTCTAGAACC,-,0.00),242(GGTTCTAGAACCTAT,+,0.00)
1-45	chr1	149900227	149900414	69(CGGAGCTCTAGAGTC,-,0.00),87(ATCTCTAGAACACTC,+,0.00)		1-3740	chr22	42142617	42143015
1-2775	chr15	89903925	89904236	62(TGGGGTTCCGGAGCA,-,0.00),180(GGAGCTAGAACAGGA,+,0.00)		1-1233	chr11	118504284	118504610
1-959	chr4	57291739	57291934			1-3867	chr3	33690228	33690723
1-1139	chr5	32952554	32952787			1-5891	chrX	48858551	48859162
1-64	chr1	156053945	156054313	140(AGTGCTGGAACCTGA,+,0.00)		1-1706	chr14	32882378	32882776
1-42	chr1	149297775	149298414			1-973	chr10	111791001	111791458	254(CCTGGTTCTAGAACC,-,0.00),257(GGTTCTAGAACCAGT,+,0.00)
1-1648	chr8	143532897	143533184	269(TCTCCTAGAACCCTC,+,0.00)		1-1739	chr14	61694758	61695224
1-2090	chr11	10373592	10373937			1-1998	chr15	100465912	100469235	559(CACTCTAGAACGAAG,+,0.00)
1-3234	chr19	19201548	19202022	373(CCCAGTTCTAGAATT,-,0.00)		1-2658	chr18	21268963	21269860	489(GCAGGTTCCAGAGCT,-,0.00)
1-1132	chr5	180528979	180529416			1-5451	chr8	20266830	20267272
1-1734	chr8	81189200	81189576			1-758	chr10	23631586	23632007	401(AAAGCTAGAACACAG,+,0.00)
1-1236	chr6	107383170	107383371			1-4522	chr5	101372495	101372950
1-830	chr3	75719295	75719492	154(CTGGGTTCCAGGTCC,-,0.00)		1-5260	chr7	86848390	86848666
1-3131	chr18	23071751	23071942	153(CCACCTAGAACCTCT,+,0.00)		1-2805	chr19	1548618	1549052
1-1343	chr6	27247055	27247808	48(TTGGGTTCTAGGTAG,-,0.00),270(ATATCTAGAGCCGGC,+,0.00)		1-3275	chr2	91729863	91730300	216(CAGGGATCTAGAACT,-,0.00),219(GGATCTAGAACTAGA,+,0.00)
1-592	chr2	68478630	68478889			1-2188	chr16	70377187	70377560
1-731	chr3	20329671	20329851			1-5194	chr7	28611526	28612358
1-1907	chr9	89690542	89690720			1-5134	chr6	158979106	158979589	348(CATGATTCTAGAATC,-,0.00),351(GATTCTAGAATCGGG,+,0.00)
1-968	chr4	74570161	74570347	135(GAATCTAGATCCTAG,+,0.00),142(GATCCTAGAACAATG,+,0.00)		1-1644	chr13	95253759	95254244	306(TCAGGCTCCAGAGCA,-,0.00)
1-1170	chr5	5522429	5522767	59(TTAGGTTCTAGGATA,-,0.00)		1-5639	chr9	20496216	20496871	450(TATGGTTCTAGGTTA,-,0.00)
1-1184	chr5	7309800	7310009			1-203	chr1	44435194	44436010
1-1936	chr10	104192195	104192431			1-3815	chr3	14898372	14898745	299(TTTTGTTCTAGAGAC,-,0.00)
1-3033	chr17	47099636	47100097			1-3485	chr20	23338566	23338878	170(GCAGGTTCCAGCATC,-,0.00)
1-1908	chr9	90112365	90112815	100(TTCCCTAGAACCCAG,+,0.00)		1-597	chr1	205711090	205711547	217(TGACCTAGAACACTC,+,0.00)
1-277	chr1	47009851	47010067			1-5587	chr8	106474200	106474764	283(CCAGGCTCCAGAGCA,-,0.00)
1-2754	chr15	75746129	75746353			1-4755	chr6	3438118	3438725
1-56	chr1	155052919	155053365			1-1526	chr12	114898146	114898597
1-1052	chr5	139127723	139127910	91(TGAGCTAGAACCCAG,+,0.00)		1-5264	chr7	91357011	91357395
1-1414	chr6	71377347	71377593			1-724	chr10	12544443	12544771	162(CCTTGTTCTGGAAGT,-,0.00)
1-3222	chr19	1776620	1776830			1-1032	chr10	130043854	130044310
1-384	chr2	12402123	12402373			1-505	chr1	166536874	166537283
1-818	chr3	64669035	64669213			1-4222	chr4	87516989	87517632	285(TGATGTTCTAGAGGC,-,0.00)
1-994	chr4	8859062	8859506			1-4155	chr4	1786539	1786977	120(CACCCTAGAACCAGT,+,0.00)
1-3377	chr20	1247996	1248214	174(TGGGGTTCTAGGCCC,-,0.00)		1-2988	chr19	42676737	42677103
1-3248	chr19	3358268	3358550			1-565	chr1	197755641	197755997
1-1357	chr6	34106099	34106300			1-1335	chr12	32688225	32688694	175(CCAGGTTCTAGTAGC,-,0.00)
1-2868	chr16	65270141	65270395	93(CCAGGTTCTAGTTCT,-,0.00),99(TCTAGTTCTTGAATT,-,0.00)		1-2394	chr17	33583695	33584089
1-3553	chrX	139584297	139584595			1-3971	chr3	69491703	69492141	273(ATGGGTTCTAGACTC,-,0.00)
1-3388	chr20	21682114	21682323			1-3469	chr20	3672809	3673236
1-3494	chr22	28525313	28525496			1-4726	chr5	177813638	177813879
1-885	chr4	152967076	152967369			1-4636	chr5	143266784	143267134
1-3600	chrX	6225134	6225457			1-2274	chr16	90183093	90184563
1-642	chr3	119080073	119080326			1-1403	chr12	57953296	57953747	121(TCAAGATCTAGAACA,-,0.00),124(AGATCTAGAACATTT,+,0.00)
1-1127	chr5	179084739	179085018			1-1969	chr15	86322380	86322748	178(TGCCCTAGAACCACA,+,0.00)
1-1068	chr5	141714228	141714463	115(CCTGGTTCCAGGGTG,-,0.00)		1-3091	chr19	50008557	50008977	83(CGATGTTCTAGATGA,-,0.00)
1-3418	chr20	36970490	36971080			1-550	chr1	183552584	183553016
1-520	chr2	22917706	22918016	229(CTGAGCTCTAGATTG,-,0.00)		1-1048	chr11	7260381	7260804	135(CACTGTTCTAGAGCA,-,0.00),138(TGTTCTAGAGCACTC,+,0.00)
1-1918	chr9	98517261	98517463	187(TCCAGTTCCAGATTC,-,0.00)		1-2263	chr16	88875471	88876178	265(GAGGGTTCTAGCTCC,-,0.00),268(GGTTCTAGCTCCTGA,+,0.00)
1-2542	chr14	103482770	103482978			1-2549	chr17	71228833	71229530
1-1718	chr8	70866376	70866554	107(CAATCTGGAACCAGT,+,0.00)		1-5164	chr7	6310646	6311043
1-3477	chr22	17652047	17652275	94(TGGTCTAGAACTCCT,+,0.00)		1-4029	chr3	128425431	128425868	274(GAACGTTCTAGAGCT,-,0.00)
1-3239	chr19	21769046	21769395	122(ACGGGTTCCAGACAG,-,0.00)		1-369	chr1	118471493	118471964
1-933	chr4	34954991	34955316	169(GCTGGTGCTAGAGCA,-,0.00),188(GCTGGTTCCAGTGCT,-,0.00)		1-4645	chr5	148650244	148650690	97(CCCTGTTCCAGAATG,-,0.00)
1-3189	chr19	10138556	10138734	61(GTCTGTTCTAGGCCA,-,0.00)		1-4386	chr5	34244304	34245160
1-1935	chr10	103911663	103911890			1-2385	chr17	29825511	29825910
1-3238	chr19	20213934	20214207			1-2370	chr17	27450993	27451768	366(ACACCTAGAACTCAA,+,0.00)
1-2531	chr13	80850668	80850986			1-5208	chr7	42472070	42472514
1-929	chr4	2965808	2966063			1-578	chr1	202087846	202088250
1-3317	chr19	49636696	49636931	160(TGGCCTGGAACCTGA,+,0.00)		1-5343	chr7	129412649	129413196	143(AAAAGCTCTAGAACC,-,0.00),146(AGCTCTAGAACCGGT,+,0.00)
1-1462	chr7	116363981	116364160	83(CCCAGTTCTAGCTTC,-,0.00)		1-1340	chr12	41915246	41915681
1-1545	chr7	25065672	25066053	57(TCTGGTTCTAGTTCT,-,0.00)		1-4014	chr3	119812815	119813236
1-2909	chr16	85606130	85606501	144(TGCTCCGGAACCCAG,+,0.00)		1-5037	chr6	120379988	120380385
1-3330	chr19	50432767	50432945	75(GAGAGTTCTAGACTC,-,0.00)		1-479	chr1	161046861	161047204	219(TCGGGCTCCAGGTCT,-,0.00)
1-2695	chr15	42787247	42787425			1-2765	chr18	57169703	57170526	432(ATACGTTCTAGATCA,-,0.00),435(CGTTCTAGATCACTA,+,0.00)
1-3232	chr19	18705223	18705468			1-5082	chr6	140700509	140700885
1-744	chr3	30591075	30591380			1-4666	chr5	153903284	153903766
1-1689	chr8	38758426	38758651			1-2008	chr16	1677534	1678048	223(GAGGGTTCTAGAGTA,-,0.00)
1-1809	chr9	131127337	131127523			1-2897	chr19	18263179	18263531
1-808	chr3	59703694	59703901			1-4549	chr5	116320375	116320829
1-1970	chr10	13391766	13392120			1-3405	chr2	213147630	213148123	251(CAATCTAGAACATGC,+,0.00)
1-3299	chr19	46844292	46844470	34(TCCGGTTCCAGATCT,-,0.00),66(TCTGGTTCTGGACCC,-,0.00)		1-1367	chr12	52025893	52026295
1-2072	chr10	95040710	95040947			1-340	chr1	110008541	110009342
1-615	chr2	85134120	85134677			1-1584	chr13	27843401	27843735	127(ACTTCCAGAACCTGG,+,0.00)
1-991	chr4	87370091	87370311			1-5073	chr6	138159332	138159907
1-1154	chr5	42991511	42991859			1-908	chr10	93472011	93472398
1-2595	chr14	57557917	57558170			1-5896	chrX	50464731	50465125
1-3228	chr19	18063249	18063776			1-5086	chr6	142646289	142646673
1-2867	chr16	65269697	65270027			1-3758	chr22	47466090	47466991
1-2359	chr12	45270537	45270905	246(AGCTCCGGAACCCGC,+,0.00)		1-2709	chr18	39450927	39451318	318(GCTACTAGAACCCAA,+,0.00)
1-1591	chr7	75860747	75860997	57(CCAAGTTCTAGGCTG,-,0.00)		1-4433	chr5	61165514	61165905
1-2031	chr10	70321233	70321580			1-3579	chr20	62408270	62408659
1-537	chr2	23830456	23830665			1-37	chr1	9411054	9411549
1-3455	chr20	62833237	62833489			1-2647	chr18	14086426	14086985
1-3240	chr19	2457052	2457328			1-5648	chr9	26531188	26531757
1-2543	chr14	103744993	103745379	217(GCTGGTTCCAGATTA,-,0.00)		1-67	chr1	16821986	16822492	281(CAAGCTAGAACCCTG,+,0.00),298(CCTTGTTCTAGATGC,-,0.00)
1-1992	chr10	23662864	23663086	110(TACTCTAGAACCAAT,+,0.00)		1-2627	chr18	8367299	8367873
1-666	chr3	137482820	137483042	83(CAGTCTAGAGCTAGC,+,0.00)		1-812	chr10	62130252	62130725	298(AAATCTAGAACTTCA,+,0.00)
1-101	chr1	167690512	167690787	63(AAGAGTTCCAGATTC,-,0.00)		1-964	chr10	105667771	105668610	787(CCTGGTTCTAGGGCC,-,0.00),790(GGTTCTAGGGCCAGG,+,0.00)
1-415	chr2	1629242	1629536			1-5193	chr7	28287468	28287782
1-518	chr2	225937994	225938172			1-3276	chr2	91869768	91870673	453(GCATCTAGAACAATG,+,0.00),577(GAGCCTAGAACAGTG,+,0.00)
1-2401	chr12	6009980	6010158			1-4665	chr5	153784728	153785496	293(GTAGGTTCTAGGTTC,-,0.00)
1-679	chr3	149848219	149848404			1-3988	chr3	90326762	90327216
1-713	chr3	189750735	189751053	127(GAACCTAGATCCCCC,+,0.00)		1-3176	chr2	11826192	11826681
1-1684	chr8	38369769	38370217			1-5227	chr7	66281962	66282384
1-950	chr4	48177421	48177612			1-1954	chr15	83240817	83241264
1-2118	chr11	118798714	118798951			1-4967	chr6	88049718	88050436	359(TCTTGTTCTAGAACA,-,0.00),362(TGTTCTAGAACATGC,+,0.00)
1-1624	chr8	118971127	118971699			1-4860	chr6	33101908	33102324	100(TCAGGTTCTAGATTG,-,0.00)
1-46	chr1	150135390	150135971	140(GCCTGCTCTAGAGCC,-,0.00),143(TGCTCTAGAGCCACG,+,0.00)		1-5405	chr7	158152733	158153137
1-3375	chr20	10618304	10618486			1-1293	chr12	10365909	10366747
1-2143	chr11	128588064	128588300			1-5396	chr7	151774199	151774733	332(GAGTCTAGAACTTGC,+,0.00)
1-1956	chr10	121446481	121447541	125(TGGTGTTCTAGCACT,-,0.00),942(GGATCTGGAGCAAGA,+,0.00)		1-4842	chr6	30457153	30457505
1-3321	chr19	49906915	49907466			1-1169	chr11	68229824	68230319	322(GAGTCTAGAACATTG,+,0.00)
1-1297	chr6	158251491	158251720	115(GTTAGTTCTAGAACA,-,0.00),118(AGTTCTAGAACAGTG,+,0.00)		1-382	chr1	143964066	143964622	172(TAGGATTCTAGATCA,-,0.00),175(GATTCTAGATCAAGT,+,0.00)
1-2527	chr13	75332401	75332760	147(GCTCCTAGAACCTGC,+,0.00)		1-4883	chr6	40490413	40490758
1-1497	chr7	141285849	141286027			1-3708	chr22	36755518	36755850	146(TTTTCTAGAACCTTC,+,0.00)
1-155	chr1	20287372	20287578			1-92	chr1	19248509	19249208	364(CAGTCTGGAACCCTT,+,0.00)
1-1507	chr7	148788042	148788607	401(CGTGGGTCTAGAGCC,-,0.00),404(GGGTCTAGAGCCCTC,+,0.00)		1-631	chr1	220219663	220220151	267(GCAGGTTCCAGAGCC,-,0.00),270(GGTTCCAGAGCCTGC,+,0.00)
1-3539	chrX	111814519	111814773	79(AGAGGTTCTAGAGCA,-,0.00)		1-3599	chr21	27880092	27880451
1-3229	chr19	18272352	18272584			1-5675	chr9	66510428	66510945
1-2966	chr17	30410545	30411349			1-4572	chr5	124281611	124281892	101(TGCTGGTCTAGAACT,-,0.00),104(TGGTCTAGAACTCCT,+,0.00)
1-2360	chr12	45609574	45609783			1-1493	chr12	102514181	102514748	169(CTGGGTTCTAGTCCC,-,0.00),549(TTTTGCTCTAGAGCA,-,0.00)
1-669	chr3	14163381	14163606			1-3653	chr22	20689044	20689829
1-2923	chr16	8925679	8926060			1-2076	chr16	23690547	23691246
1-2427	chr12	73142060	73142274	131(GAGGGTTCTGGATTG,-,0.00)		1-194	chr1	43458150	43458451	107(ACCGGTTCTAGAGCA,-,0.00),110(GGTTCTAGAGCAGGT,+,0.00)
1-1211	chr5	88193535	88193924			1-559	chr1	193027301	193028092	381(TAGTCTAGAACACTA,+,0.00)
1-2782	chr15	92937700	92938068			1-2191	chr16	70723415	70723814	262(CAGTGTTCTAGGCTG,-,0.00)
1-917	chr4	189898076	189898396			1-1692	chr14	23398604	23398959
1-1832	chr9	14908874	14909078			1-627	chr1	215374223	215374608
1-2280	chr12	110562170	110562462	18(CGGTCTAGAGCCCGG,+,0.00)		1-5270	chr7	94563511	94563829
2022-01-15	chr1	113392779	113393035			1-3786	chr3	9188200	9188568	157(GATGGTTCTAGAGCA,-,0.00),160(GGTTCTAGAGCAACA,+,0.00),230(CCAGGTGCTAGAAGA,-,0.00)
1-492	chr2	214992178	214992383			1-2774	chr18	60884873	60885312	388(GGCCCCAGAACATGC,+,0.00)
1-1302	chr6	160648088	160648366			1-5036	chr6	119961666	119962085
1-3266	chr19	40596294	40596861			1-4936	chr6	64235124	64235604	343(CTGGGTTCCAGCTCC,-,0.00)
1-128	chr1	185014283	185014597			1-2306	chr17	7212048	7212560
1-3281	chr19	42721920	42722187	146(CCCGGTTCCAGGTCC,-,0.00)		1-5239	chr7	73867603	73868077	173(AGGACTAGAACCCGG,+,0.00)
1-3101	chr17	75468520	75468815			1-2231	chr16	81347707	81348110
1-2997	chr17	40171628	40172113	319(GAGTCTAGAACCTTG,+,0.00)		1-4332	chr5	282557	284490	33(TGATGTTCTAGATTG,-,0.00),174(TGATGTTCTAGATTG,-,0.00),268(TGATGTTCTAGATTT,-,0.00),456(TGAGGTTCTAGTTTG,-,0.00),503(TGAGGTTCTAGTTTG,-,0.00),550(TGATGTTCTAGATTG,-,0.00),693(TGATGTTCTAGATTG,-,0.00),740(TGATGATCTAGATTC,-,0.00),883(TGATGTTCTAGATTG,-,0.00),1024(TGATGTTCTAGATTG,-,0.00),1071(TGATGTTCTAGATTG,-,0.00),1165(TGATGTTCTAGATTG,-,0.00),1399(TGATGTTCTAGATTT,-,0.00),1638(TGATGTTCTAGATTG,-,0.00)
1-2165	chr11	27369522	27369708			1-683	chr1	244821549	244822259	326(GTGTCTAGAACAGGG,+,0.00),353(TGGTGTTCTAGAAAT,-,0.00)
1-198	chr1	229363384	229363564			1-656	chr1	231114473	231115339
1-3309	chr19	48794321	48794705			1-719	chr10	11948262	11948712	146(GAACCTAGAACACAC,+,0.00)
1-3141	chr18	38891577	38891816			1-4494	chr5	82181798	82182275	285(TAGAGTTCTAGATGC,-,0.00),308(CAATCTGGAACAATC,+,0.00)
1-1715	chr8	6962113	6962457			1-35	chr1	8933490	8934242
1-2475	chr13	108495722	108495918			1-5793	chr9	134635672	134636082	299(AAATCTAGAACCTTC,+,0.00)
1-2075	chr10	95609342	95609693			1-949	chr10	102819728	102820807
1-1661	chr8	21989484	21989710	178(ATGGGTTCTGGATGC,-,0.00)		1-3185	chr2	23495649	23496118
1-1855	chr9	35815255	35815504			1-1602	chr13	44511386	44511802	287(GTTGGTTCTGGAGTC,-,0.00)
1-1675	chr8	30413292	30413504			1-2591	chr17	79818475	79819173
1-1039	chr5	133388229	133388520			1-763	chr10	25836205	25836829	424(AACTCTGGAACCAAA,+,0.00)
1-1220	chr5	95768708	95768921	130(TCGGGCTCTAGACCA,-,0.00),133(GGCTCTAGACCACTC,+,0.00)		1-1411	chr12	62586063	62586723	287(CACTCTAGAACCCTA,+,0.00)
1-1891	chr9	76699011	76699297			1-5948	chrX	118740221	118740813	123(CTAGGTTCTAGCCTA,-,0.00)
1-2176	chr11	38071228	38071462			1-2638	chr18	10519211	10519652	302(GAGCCTAGAACAGTG,+,0.00)
1-2519	chr13	51799773	51799957			1-1574	chr12	132987363	132987976	85(TCGAGCTCTAGAGCC,-,0.00),88(AGCTCTAGAGCCGCG,+,0.00),412(GGTGGTTCTAGCACG,-,0.00),430(CCAGGGTCTAGAACC,-,0.00),433(GGGTCTAGAACCCCA,+,0.00)
1-942	chr4	41181134	41181312			1-5662	chr9	34988964	34989648	334(AAGGGTTCCAGAAGG,-,0.00)
1-2742	chr15	74079075	74079355			1-1931	chr15	76134431	76135083	343(TCTTGTTCTAGGTCC,-,0.00)
1-2747	chr15	74501136	74501839			1-4897	chr6	43302185	43302618
1-2203	chr11	57546217	57546423			1-4151	chr4	558318	558707
1-732	chr3	21051157	21051358			1-2094	chr16	28985550	28986361	304(GGGGGTTCCAGATAA,-,0.00)
1-252	chr1	34098765	34099036	174(GGTGCTTCTAGAGCC,-,0.00),177(GCTTCTAGAGCCTCC,+,0.00)		1-5861	chrX	18124184	18124619
1-494	chr2	216946348	216946618			1-2699	chr18	34011190	34011568
1-715	chr3	192629094	192629578	124(CTTGGTTCTAGTCTC,-,0.00),405(GACAGTTCTAGGCCT,-,0.00)		1-5370	chr7	141049229	141049569
1-1499	chr7	143187931	143188166	121(TCAGGTTCTAGGGTC,-,0.00)		1-4306	chr4	174139853	174140297	145(GCTGGTTCTGGGTTT,-,0.00)
1-987	chr4	83506762	83507182			1-803	chr10	53862069	53862507
1-2630	chr14	75746759	75747315			1-4685	chr5	167544981	167545386	199(CAGCCTAGAACACTG,+,0.00)
1-3460	chr21	18985507	18985701	133(GCGAGTTCTAGACCC,-,0.00),136(AGTTCTAGACCCAGC,+,0.00)		1-1131	chr11	59753846	59754109
1-1027	chr5	116773035	116773249			1-618	chr1	211993346	211993624
1-249	chr1	33278228	33278786	464(CCACCTAGAACCTAG,+,0.00),471(GAACCTAGAACCCCC,+,0.00)		1-894	chr10	82220567	82220865
1-1267	chr6	135504151	135504349			1-3972	chr3	69668368	69668720
1-680	chr3	150454076	150454254	34(CAAGGCTCTAGCTCC,-,0.00)		1-965	chr10	105880893	105881688	361(GTCTCTGGAACCACC,+,0.00)
1-2390	chr12	57023657	57024218	161(GCCGGCTCTGGAGCT,-,0.00)		1-3804	chr3	10482074	10482477
1-1911	chr9	90925669	90925894	63(CGCCCTGGAACCAGT,+,0.00)		1-1702	chr14	30374255	30374652
1-1019	chr5	110473052	110473361	72(ACGTCTAGAACATCC,+,0.00)		1-5021	chr6	112557028	112557726	307(TGTGGTTCCAGTTCT,-,0.00),313(TCCAGTTCTAGAAAC,-,0.00),429(CAGTCTAGAACTCTG,+,0.00)
1-2516	chr13	48578814	48579114			1-2330	chr17	13302966	13303386
1-1647	chr8	142011676	142011927			1-4459	chr5	70602517	70603007	327(CAGTCTGGAACCACC,+,0.00)
1-1434	chr7	100184215	100184439	74(TGAGCTAGAACTTTA,+,0.00)		1-3114	chr19	51208750	51209275
1-2691	chr15	41860458	41861009			1-2206	chr16	74746109	74746528	183(TGAGGTTCTAGTTCC,-,0.00)
1-3148	chr18	46987421	46987693	128(CCGGGTGCTAGAGTC,-,0.00),154(CCAGGTGCTAGAGTC,-,0.00)		1-4960	chr6	84978575	84978996
1-2469	chr13	102277012	102277252			1-3868	chr3	34050884	34051461
1-2916	chr16	86530515	86530763	134(GAGGGTTCTCGATTT,-,0.00)		2022-01-05	chr1	1610649	1611178	325(TAAGGTTCTGGGCCA,-,0.00)
1-3395	chr20	30183388	30184031	336(CAGTGTTCTAGGAAC,-,0.00)		1-172	chr1	39708551	39708991	193(GAGGGTTCTAGATTC,-,0.00)
1-3202	chr19	1259080	1259338			1-3948	chr3	61807264	61807860
1-1345	chr6	27550880	27551198	100(TACTCCAGAGCCTGA,+,0.00),124(ATCGCTAGAACCCGG,+,0.00)		1-5731	chr9	112492298	112492890
1-1360	chr6	35004637	35004867			1-2962	chr19	39921481	39922369	573(TAGTCAAGAACCTGG,+,0.00),584(CTGGGCTCTAGGTCG,-,0.00)
1-1502	chr7	144052140	144053469	1121(TGGGGTGCTAGAATG,-,0.00),1142(CAGAGCTCTAGAACC,-,0.00),1145(AGCTCTAGAACCCCT,+,0.00)		1-778	chr10	33665056	33665469	240(TGATCAGGAACCAGA,+,0.00)
1-3324	chr19	49979626	49979807			1-3068	chr19	49112003	49112506	300(CCTGGTTCTAGAGGC,-,0.00)
1-443	chr2	17720007	17720532			1-3666	chr22	23246353	23246936
1-1238	chr6	108436886	108437299	193(ATAGGTTCTAGGTCT,-,0.00)		1-5307	chr7	107220272	107220658	150(AGACCTGGACCCCGG,+,0.00)
1-3543	chrX	123058208	123058482	107(AAACCTAGAACAACA,+,0.00)		1-3207	chr2	32390550	32391512
1-703	chr3	179754408	179754660			1-1858	chr15	44487257	44487871
1-3482	chr22	24293648	24293957			1-5296	chr7	102633407	102633864
1-3429	chr20	44002197	44002523	188(TTTGGTTCTAGACTG,-,0.00)		1-1201	chr11	94964599	94965093
1-377	chr2	119615606	119615888			1-3731	chr22	40766956	40767261
1-1287	chr6	14861790	14862130			1-2872	chr19	13742638	13742937	106(GAAGGTTCTAGGCTC,-,0.00)
1-760	chr3	43525600	43525950	280(TCCTCTAGATCCCAG,+,0.00)		1-1388	chr12	54815169	54815674	377(GAGCCTAGAACCTAA,+,0.00)
1-1349	chr6	2932468	2932718	192(GGAGGCTCTAGAGCC,-,0.00),195(GGCTCTAGAGCCAAG,+,0.00)		1-1314	chr12	19043402	19043858	310(TCTGGTTCTAGATCC,-,0.00),313(GGTTCTAGATCCTTG,+,0.00)
1-3095	chr17	73829221	73829478	111(AGCCCTGGAACCTTC,+,0.00)		1-1896	chr15	67133082	67133533
1-650	chr3	126471011	126471260			1-187	chr1	42091061	42091494	83(TCCTGATCTAGAACC,-,0.00),86(TGATCTAGAACCTCA,+,0.00)
1-2256	chr11	93276618	93276796			1-237	chr1	53615444	53615709	70(GGCTGCTCTAGAACT,-,0.00),73(TGCTCTAGAACTTAG,+,0.00)
1-2325	chr12	132037499	132037740	120(CAATCTAGACCCCAA,+,0.00),137(GAGGGTTCTGGATCT,-,0.00)		1-5626	chr9	4489309	4489859
1-1748	chr8	93083938	93084193			1-3729	chr22	40333684	40334267
2022-01-09	chr1	112281239	112281533			1-2341	chr17	16471545	16472031
1-1633	chr8	127559168	127559875			1-4050	chr3	149470088	149470508
1-890	chr4	156669175	156669499	151(CCGAGTTCTGGACTA,-,0.00)		1-5856	chrX	15853165	15853863	285(CATTCTAGAACACAA,+,0.00),360(AACTCTGGAACCCTC,+,0.00)
1-904	chr4	1714468	1714721			1-5158	chr7	3293237	3293660
1-3519	chr22	44102106	44102419			1-4603	chr5	134240574	134240874
1-652	chr3	128195421	128195933	101(CCAAGTTCTAGGTTC,-,0.00),121(TGGGGTTCTAGGTTC,-,0.00),128(CTAGGTTCTGGGACC,-,0.00),342(GCAGGTTCTGGGTTG,-,0.00),447(GCAGGTTCTCGACTC,-,0.00),487(CTGGGTTCTGGACTT,-,0.00)		1-3712	chr22	37566322	37566721	267(CAGTCTAGAACCCAA,+,0.00)
1-847	chr4	108641179	108641373			1-2221	chr16	78734726	78735179
1-2168	chr11	287683	287998			1-1325	chr12	26984692	26985399	280(CTGAGTTCTAGAACC,-,0.00),283(AGTTCTAGAACCCAG,+,0.00)
1-1271	chr6	137278132	137278513	148(ATTGGTTCTAGGAAT,-,0.00)		1-2553	chr17	72058719	72059370	332(GTGGGTTCTAGCCCC,-,0.00),347(TATGGCTCTGGAACC,-,0.00),350(GGCTCTGGAACCTTT,+,0.00),366(GGAGGTTCTAGAAGG,-,0.00),376(GAAGGTTCTAGAGCC,-,0.00),379(GGTTCTAGAGCCTTT,+,0.00)
1-2324	chr12	131355262	131355467			1-1805	chr14	106160053	106160426
2022-01-16	chr1	11415961	11416553	188(ACGAGTTCTGGAGCG,-,0.00)		1-5618	chr9	9948	10451
1-1383	chr6	43064054	43064317	109(TCCTCTGGAACCTGG,+,0.00)		1-4210	chr4	76584003	76584398	180(CTAGGTTCCGGATCC,-,0.00)
1-1892	chr9	76832033	76832234			1-1798	chr14	103399507	103399948
1-1422	chr6	8383898	8384196			1-3498	chr20	30619839	30620305	93(GGGTCTAGCACCCGA,+,0.00)
1-1885	chr9	72538710	72539342	262(CCCAGCTCTAGAACC,-,0.00),265(AGCTCTAGAACCCTG,+,0.00)		1-4059	chr3	156478662	156479207	329(GAAGGCTCTAGAACC,-,0.00),332(GGCTCTAGAACCTGC,+,0.00)
1-805	chr3	58571046	58571341			1-283	chr1	78246365	78246912	318(TAGGGTTCTAGAAGT,-,0.00)
1-2482	chr13	113344868	113345238			1-2959	chr19	39832310	39833048
[truncated: 4,015 more rows]
