# Supplementary material for: ZBTB12 is a molecular barrier to dedifferentiation in human pluripotent stem cells
Source: Nat Commun. 2023 Feb 9;14:632. doi: 10.1038/s41467-023-36178-9 (PMC9911396; doi:10.1038/s41467-023-36178-9)
Supplement: Supplementary file 10 — Supplementary Data 7 [file 41467_2023_36178_MOESM10_ESM.xlsx]

## Sheet: HERVs sequence
	Forward primer	Reverse primer	Amplified Loci number	Note
LTR7	GCTGTCTGTGAAGCTTTGCG	ACTATTCCTTTGCACCCTTAATCCC	49
HERVH-gag	ACGCTTTACAGCCCTAGACC	GTCGGGAGCAGATTGGGTAA	423
HERVH-pol	CGCCCTTCTTCCCAATCCAA	GCCAAGGAGGGAGTAGAGGT	320
LTR7 PCR product info			HERVH-gag PCR product info			HERVH-pol PCR product info
	Position	Length		Position	Length		Position	Length
Loci 1	chr10:55261145+55261261	117bp	Loci 1	chrX_jh806601_fix:137536+137617	82bp	Loci1	chr10:122607182+122607277	96bp
Loci 2	chr10:53795878+53795994	117bp	Loci 2	chr10:122606333+122606414	82bp	Loci2	chr10:118242990+118243085	96bp
Loci 3	chr10:26060032+26060148	117bp	Loci 3	chr10:118242137+118242218	82bp	Loci3	chr10:98494801+98494896	96bp
Loci 4	chr12:59719352+59719468	117bp	Loci 4	chr10:92569155+92569236	82bp	Loci4	chr10:78581158+78581258	101bp
Loci 5	chr12:14860158+14860274	117bp	Loci 5	chr10:92056734+92056815	82bp	Loci5	chr10:55929343+55929438	96bp
Loci 6	chr13:56688906+56689022	117bp	Loci 6	chr10:91046397+91046478	82bp	Loci6	chr11:122700651+122700746	96bp
Loci 7	chr15:97417404+97417520	117bp	Loci 7	chr10:84818850+84818931	82bp	Loci7	chr11:117682818+117682907	90bp
Loci 8	chr15:36580192+36580308	117bp	Loci 8	chr10:78580299+78580380	82bp	Loci8	chr11:96461755+96461850	96bp
Loci 9	chr16:13448775+13448891	117bp	Loci 9	chr10:55928487+55928568	82bp	Loci9	chr11:94377600+94377695	96bp
Loci 10	chr16:9767299+9767415	117bp	Loci 10	chr11:133498652+133498733	82bp	Loci10	chr11:94085642+94085737	96bp
Loci 11	chr1:64817999+64818115	117bp	Loci 11	chr11:117681969+117682050	82bp	Loci11	chr11:68404002+68404097	96bp
Loci 12	chr2:204828991+204829107	117bp	Loci 12	chr11:96460896+96460977	82bp	Loci12	chr12:100112104+100112199	96bp
Loci 13	chr2:75443250+75443366	117bp	Loci 13	chr11:87778299+87778385	87bp	Loci13	chr12:44846406+44846501	96bp
Loci 14	chr3:176041779+176041895	117bp	Loci 14	chr11:71450449+71450530	82bp	Loci14	chr12:30211741+30211836	96bp
Loci 15	chr3:115514698+115514814	117bp	Loci 15	chr11:68403151+68403232	82bp	Loci15	chr13:109920518+109920613	96bp
Loci 16	chr4:92578124+92578240	117bp	Loci 16	chr11:66343039+66343120	82bp	Loci16	chr13:98297397+98297492	96bp
Loci 17	chr4:80477482+80477598	117bp	Loci 17	chr11:29996901+29996982	82bp	Loci17	chr13:91494524+91494619	96bp
Loci 18	chr4:79637365+79637481	117bp	Loci 18	chr11:20591307+20591388	82bp	Loci18	chr13:79851095+79851190	96bp
Loci 19	chr4:62632369+62632485	117bp	Loci 19	chr11:3671110+3671191	82bp	Loci19	chr13:61781765+61781860	96bp
Loci 20	chr6:91382285+91382401	117bp	Loci 20	chr12:70481151+70481232	82bp	Loci20	chr13:61665325+61665420	96bp
Loci 21	chr6:6030376+6030492	117bp	Loci 21	chr12:20918282+20918363	82bp	Loci21	chr13:54843823+54843918	96bp
Loci 22	chr9:118603834+118603950	117bp	Loci 22	chr12:12213298+12213379	82bp	Loci22	chr13:48633359+48633454	96bp
Loci 23	chrX:93956174+93956290	117bp	Loci 23	chr12:8959505+8959586	82bp	Loci23	chr13:35375602+35375697	96bp
Loci 24	chr13:87013931-87014047	117bp	Loci 24	chr12:4129668+4129749	82bp	Loci24	chr14:74173029+74173124	96bp
Loci 25	chr13:54844259-54844375	117bp	Loci 25	chr13:109919663+109919744	82bp	Loci25	chr14:59913628+59913722	95bp
Loci 26	chr14:47576652-47576768	117bp	Loci 26	chr13:98296543+98296624	82bp	Loci26	chr14:51362721+51362816	96bp
Loci 27	chr14:38663264-38663380	117bp	Loci 27	chr13:91493670+91493751	82bp	Loci27	chr14:41987978+41988073	96bp
Loci 28	chr20:13340860-13340976	117bp	Loci 28	chr13:80759760+80759846	87bp	Loci28	chr14:38662828+38662923	96bp
Loci 29	chr19:20269611-20269727	117bp	Loci 29	chr13:79850241+79850323	83bp	Loci29	chr15:101615573+101615668	96bp
Loci 30	chr19_gl582977_fix:76055-76171	117bp	Loci 30	chr13:63789228+63789309	82bp	Loci30	chr15:100983324+100983419	96bp
Loci 31	chr1:183586050-183586166	117bp	Loci 31	chr13:56616417+56616498	82bp	Loci31	chr15:95300529+95300624	96bp
Loci 32	chr2:209946061-209946177	117bp	Loci 32	chr13:54842964+54843045	82bp	Loci32	chr15:93057568+93057663	96bp
Loci 33	chr2:78195495-78195611	117bp	Loci 33	chr13:51745975+51746056	82bp	Loci33	chr15:88377328+88377423	96bp
Loci 34	chr2:77318762-77318882	117bp	Loci 34	chr13:36892551+36892632	82bp	Loci34	chr15:35533803+35533898	96bp
Loci 35	chr2:64482931-64483047	117bp	Loci 35	chr13:35374752+35374833	82bp	Loci35	chr16:60115564+60115659	96bp
Loci 36	chr2:5144380-5144496	117bp	Loci 36	chr14:96441230+96441311	82bp	Loci36	chr17:11878035+11878129	95bp
Loci 37	chr4:167640720-167640836	117bp	Loci 37	chr14:47575356+47575437	82bp	Loci37	chr18:70994704+70994799	96bp
Loci 38	chr5:147246115-147246229	117bp	Loci 38	chr14:41987117+41987198	82bp	Loci38	chr18:54085654+54085749	96bp
Loci 39	chr5:75656445-75656561	117bp	Loci 39	chr14:38661968+38662049	82bp	Loci39	chr18:20866847+20866942	96bp
Loci 40	chr5:18537050-18537164	117bp	Loci 40	chr15:100982436+100982518	83bp	Loci40	chr19:54337685+54337780	96bp
Loci 41	chr6:131663272-131663388	117bp	Loci 41	chr15:95295949+95296030	82bp	Loci41	chr19:39243079+39243174	96bp
Loci 42	chr7:125553308-125553424	117bp	Loci 42	chr15:35532943+35533024	82bp	Loci42	chr19:22753875+22753970	96bp
Loci 43	chr7:83092242-83092358	117bp	Loci 43	chr16:60114709+60114790	82bp	Loci43	chr19:20269175+20269270	96bp
Loci 44	chr8:100959363-100959479	117bp	Loci 44	chr16:47874396+47874477	82bp	Loci44	chr20:38900519+38900614	96bp
Loci 45	chr8:98216408-98216524	117bp	Loci 45	chr16:7866678+7866759	82bp	Loci45	chr20:38724813+38724907	95bp
Loci 46	chr9:96113153-96113269	117bp	Loci 46	chr17:73250601+73250682	82bp	Loci46	chr20:13340438+13340532	95bp
Loci 47	chr9:93178120-93178236	117bp	Loci 47	chr18:70993845+70993926	82bp	Loci47	chr20:12737353+12737447	95bp
Loci 48	chr9:88076823-88076939	117bp	Loci 48	chr18:62350849+62350930	82bp	Loci48	chr21:29536351+29536443	93bp
Loci 49	chr9:82755591-82755707	117bp	Loci 49	chr18:54084795+54084876	82bp	Loci49	chr21:18267312+18267407	96bp
			Loci 50	chr18:40572807+40572893	87bp	Loci50	chr22:32901588+32901683	96bp
			Loci 51	chr18:33425809+33425890	82bp	Loci51	chrX_jh806600_fix:4842884+4842979	96bp
			Loci 52	chr18:32797675+32797761	87bp	Loci52	chr19_gl582977_fix:75619+75714	96bp
			Loci 53	chr19:55635875+55635955	81bp	Loci53	chr1:232256756+232256851	96bp
			Loci 54	chr19:53132998+53133079	82bp	Loci54	chr1:222142115+222142210	96bp
			Loci 55	chr19:39242202+39242283	82bp	Loci55	chr1:216321717+216321812	96bp
			Loci 56	chr19:22753016+22753097	82bp	Loci56	chr1:213085674+213085769	96bp
			Loci 57	chr19:20268317+20268396	80bp	Loci57	chr1:183585614+183585709	96bp
			Loci 58	chr19:5849042+5849128	87bp	Loci58	chr1:99978007+99978102	96bp
			Loci 59	chr19:5550455+5550536	82bp	Loci59	chr1:68854779+68854873	95bp
			Loci 60	chr20:38899671+38899752	82bp	Loci60	chr1:55491100+55491194	95bp
			Loci 61	chr20:38723956+38724037	82bp	Loci61	chr1:5176014+5176109	96bp
			Loci 62	chr20:12736493+12736574	82bp	Loci62	chr1:5107739+5107834	96bp
			Loci 63	chr21:42328850+42328931	82bp	Loci63	chr2:238518422+238518517	96bp
			Loci 64	chr21:18266448+18266529	82bp	Loci64	chr2:216789928+216790023	96bp
			Loci 65	chr22:32900750+32900831	82bp	Loci65	chr2:165318452+165318547	96bp
			Loci 66	chr22:28139948+28140029	82bp	Loci66	chr2:155726656+155726751	96bp
			Loci 67	chrX_jh806600_fix:4842036+4842117	82bp	Loci67	chr2:141186535+141186630	96bp
			Loci 68	chr19_gl582977_fix:74761+74840	80bp	Loci68	chr2:118039141+118039236	96bp
			Loci 69	chrX_jh806602_fix:493818+493899	82bp	Loci69	chr2:79281330+79281425	96bp
			Loci 70	chr1:230738947+230739028	82bp	Loci70	chr2:67561562+67561657	96bp
			Loci 71	chr1:222141269+222141350	82bp	Loci71	chr2:66473887+66473982	96bp
			Loci 72	chr1:216320861+216320942	82bp	Loci72	chr2:64482496+64482591	96bp
			Loci 73	chr1:216183320+216183401	82bp	Loci73	chr2:60647568+60647663	96bp
			Loci 74	chr1:213084819+213084900	82bp	Loci74	chr2:57422923+57423018	96bp
			Loci 75	chr1:209624253+209624334	82bp	Loci75	chr2:12769457+12769552	96bp
			Loci 76	chr1:183584754+183584835	82bp	Loci76	chr2:12712710+12712805	96bp
			Loci 77	chr1:109017545+109017626	82bp	Loci77	chr2:5143944+5144039	96bp
			Loci 78	chr1:99977165+99977246	82bp	Loci78	chr3:175781956+175782051	96bp
			Loci 79	chr1:71055935+71056016	82bp	Loci79	chr3:167151836+167151931	96bp
			Loci 80	chr1:68853920+68854001	82bp	Loci80	chr3:152318065+152318159	95bp
			Loci 81	chr1:53891914+53891994	81bp	Loci81	chr3:148134964+148135059	96bp
			Loci 82	chr1:38892725+38892806	82bp	Loci82	chr3:147872267+147872362	96bp
			Loci 83	chr1:32899893+32899974	82bp	Loci83	chr3:146074167+146074263	97bp
			Loci 84	chr2:238517572+238517653	82bp	Loci84	chr3:128681372+128681467	96bp
			Loci 85	chr2:225163366+225163447	82bp	Loci85	chr3:90133043+90133138	96bp
			Loci 86	chr2:225091981+225092062	82bp	Loci86	chr3:78375785+78375880	96bp
			Loci 87	chr2:216789068+216789149	82bp	Loci87	chr3:72074972+72075067	96bp
			Loci 88	chr2:210165922+210166003	82bp	Loci88	chr3:16788652+16788747	96bp
			Loci 89	chr2:209944769+209944850	82bp	Loci89	chr4:171040430+171040525	96bp
			Loci 90	chr2:207883913+207883994	82bp	Loci90	chr4:168846870+168846965	96bp
			Loci 91	chr2:200113622+200113703	82bp	Loci91	chr4:168800232+168800327	96bp
			Loci 92	chr2:200046069+200046150	82bp	Loci92	chr4:167640281+167640379	99bp
			Loci 93	chr2:193374159+193374240	82bp	Loci93	chr4:167444504+167444599	96bp
			Loci 94	chr2:192997120+192997201	82bp	Loci94	chr4:157524262+157524357	96bp
			Loci 95	chr2:165317598+165317679	82bp	Loci95	chr4:146756727+146756822	96bp
			Loci 96	chr2:165154337+165154418	82bp	Loci96	chr4:139851847+139851942	96bp
			Loci 97	chr2:155725807+155725888	82bp	Loci97	chr4:134936150+134936245	96bp
			Loci 98	chr2:150971068+150971148	81bp	Loci98	chr4:131691346+131691441	96bp
			Loci 99	chr2:118038291+118038372	82bp	Loci99	chr4:120917906+120918001	96bp
			Loci 100	chr2:77317476+77317557	82bp	Loci100	chr4:92548060+92548155	96bp
			Loci 101	chr2:60646732+60646812	81bp	Loci101	chr4:24505463+24505558	96bp
			Loci 102	chr2:57422075+57422156	82bp	Loci102	chr4:24327661+24327756	96bp
			Loci 103	chr2:36828152+36828233	82bp	Loci103	chr4:12368219+12368314	96bp
			Loci 104	chr2:36040096+36040177	82bp	Loci104	chr5:160678329+160678423	95bp
			Loci 105	chr3:190639867+190639948	82bp	Loci105	chr5:160669804+160669899	96bp
			Loci 106	chr3:189864267+189864348	82bp	Loci106	chr5:135639827+135639922	96bp
			Loci 107	chr3:177927266+177927347	82bp	Loci107	chr5:107887803+107887898	96bp
			Loci 108	chr3:175547480+175547561	82bp	Loci108	chr5:106316900+106316995	96bp
			Loci 109	chr3:167150949+167151030	82bp	Loci109	chr5:92162496+92162590	95bp
			Loci 110	chr3:162432137+162432218	82bp	Loci110	chr5:83997123+83997218	96bp
			Loci 111	chr3:146081788+146081869	82bp	Loci111	chr5:81251902+81251997	96bp
			Loci 112	chr3:146073286+146073362	77bp	Loci112	chr5:75656009+75656104	96bp
			Loci 113	chr3:144832720+144832801	82bp	Loci113	chr5:18541248+18541343	96bp
			Loci 114	chr3:137316262+137316343	82bp	Loci114	chr5:18536614+18536709	96bp
			Loci 115	chr3:133149946+133150027	82bp	Loci115	chr5:7266526+7266621	96bp
			Loci 116	chr3:128680522+128680603	82bp	Loci116	chr5:5518485+5518580	96bp
			Loci 117	chr3:72074086+72074167	82bp	Loci117	chr6:154245449+154245544	96bp
			Loci 118	chr3:16787798+16787879	82bp	Loci118	chr6:148963765+148963860	96bp
			Loci 119	chr3:8220677+8220758	82bp	Loci119	chr6:142339773+142339869	97bp
			Loci 120	chr3:6441314+6441395	82bp	Loci120	chr6:141776778+141776873	96bp
			Loci 121	chr4:179130246+179130327	82bp	Loci121	chr6:131662836+131662931	96bp
			Loci 122	chr4:168799370+168799451	82bp	Loci122	chr6:127172718+127172813	96bp
			Loci 123	chr4:167639421+167639502	82bp	Loci123	chr6:125216013+125216107	95bp
			Loci 124	chr4:164016210+164016291	82bp	Loci124	chr6:123880601+123880696	96bp
			Loci 125	chr4:157523404+157523485	82bp	Loci125	chr6:115355873+115355968	96bp
			Loci 126	chr4:146622229+146622310	82bp	Loci126	chr6:98230304+98230399	96bp
			Loci 127	chr4:141136618+141136699	82bp	Loci127	chr6:79295931+79296026	96bp
			Loci 128	chr4:139850995+139851076	82bp	Loci128	chr6:19541963+19542058	96bp
			Loci 129	chr4:133041325+133041406	82bp	Loci129	chr6:16889008+16889102	95bp
			Loci 130	chr4:131690458+131690539	82bp	Loci130	chr7:143486429+143486524	96bp
			Loci 131	chr4:120917045+120917126	82bp	Loci131	chr7:125552872+125552967	96bp
			Loci 132	chr4:118175226+118175307	82bp	Loci132	chr7:124371913+124372008	96bp
			Loci 133	chr4:92547212+92547293	82bp	Loci133	chr7:122459805+122459900	96bp
			Loci 134	chr4:88844990+88845071	82bp	Loci134	chr7:93026072+93026167	96bp
			Loci 135	chr4:68898308+68898389	82bp	Loci135	chr7:24438715+24438810	96bp
			Loci 136	chr4:24326806+24326887	82bp	Loci136	chr8:128446802+128446896	95bp
			Loci 137	chr4:11809843+11809924	82bp	Loci137	chr8:116227283+116227378	96bp
			Loci 138	chr4:9642469+9642550	82bp	Loci138	chr8:105300989+105301084	96bp
			Loci 139	chr4:9097931+9098012	82bp	Loci139	chr8:100958927+100959022	96bp
			Loci 140	chr5:160668919+160668998	80bp	Loci140	chr8:98215972+98216067	96bp
			Loci 141	chr5:135638944+135639025	82bp	Loci141	chr8:72589974+72590069	96bp
			Loci 142	chr5:109867512+109867593	82bp	Loci142	chr8:10431607+10431699	93bp
			Loci 143	chr5:103369288+103369369	82bp	Loci143	chr8:7262787+7262879	93bp
			Loci 144	chr5:97416712+97416793	82bp	Loci144	chr9:99979943+99980038	96bp
			Loci 145	chr5:92161657+92161733	77bp	Loci145	chr9:96112717+96112812	96bp
			Loci 146	chr5:83996267+83996348	82bp	Loci146	chr9:93177684+93177779	96bp
			Loci 147	chr5:81251047+81251128	82bp	Loci147	chr9:90028667+90028761	95bp
			Loci 148	chr5:75655147+75655228	82bp	Loci148	chr9:88076387+88076482	96bp
			Loci 149	chr5:22096896+22096982	87bp	Loci149	chr9:85501490+85501585	96bp
			Loci 150	chr5:16422093+16422174	82bp	Loci150	chr9:80798553+80798648	96bp
			Loci 151	chr5:7265668+7265749	82bp	Loci151	chr9:76703405+76703499	95bp
			Loci 152	chr5:704875+704956	82bp	Loci152	chr9:12951150+12951266	117bp
			Loci 153	chr6:154244589+154244670	82bp	Loci153	chrX:148400017+148400112	96bp
			Loci 154	chr6:141775914+141775995	82bp	Loci154	chrX:121358715+121358810	96bp
			Loci 155	chr6:131661984+131662065	82bp	Loci155	chrX:116415943+116416038	96bp
			Loci 156	chr6:131646512+131646593	82bp	Loci156	chrX:113704042+113704137	96bp
			Loci 157	chr6:131618565+131618646	82bp	Loci157	chrX:110789977+110790072	96bp
			Loci 158	chr6:130515458+130515539	82bp	Loci158	chrX:92280758+92280853	96bp
			Loci 159	chr6:127171867+127171948	82bp	Loci159	chrX:92082319+92082414	96bp
			Loci 160	chr6:125215152+125215233	82bp	Loci160	chrX:86939720+86939815	96bp
			Loci 161	chr6:123162947+123163028	82bp	Loci161	chrX:30124291+30124386	96bp
			Loci 162	chr6:115355018+115355099	82bp	Loci162	chrY:6010057+6010152	96bp
			Loci 163	chr6:98229442+98229523	82bp	Loci163	chrY:5812053+5812148	96bp
			Loci 164	chr6:19541078+19541159	82bp	Loci164	chrX_jh806601_fix:272911-273006	96bp
			Loci 165	chr6:12669579+12669660	82bp	Loci165	chr11_jh159139_fix:75125-75220	96bp
			Loci 166	chr7:143485569+143485650	82bp	Loci166	chr19_gl949747_alt:542865-542960	96bp
			Loci 167	chr7:125552012+125552093	82bp	Loci167	chr10:60623585-60623680	96bp
			Loci 168	chr7:124371063+124371144	82bp	Loci168	chr10:55261602-55261697	96bp
			Loci 169	chr7:122458944+122459025	82bp	Loci169	chr10:53796335-53796430	96bp
			Loci 170	chr7:120957595+120957676	82bp	Loci170	chr10:26060489-26060584	96bp
			Loci 171	chr7:93271142+93271223	82bp	Loci171	chr10:20410901-20410996	96bp
			Loci 172	chr7:83090953+83091034	82bp	Loci172	chr10:6841867-6841961	95bp
			Loci 173	chr7:51939683+51939764	82bp	Loci173	chr11:130626222-130626318	97bp
			Loci 174	chr7:29826432+29826513	82bp	Loci174	chr11:118590527-118590622	96bp
			Loci 175	chr7:24437865+24437946	82bp	Loci175	chr11:102777620-102777715	96bp
			Loci 176	chr7:20162163+20162249	87bp	Loci176	chr11:27653438-27653533	96bp
			Loci 177	chr8:132833372+132833458	87bp	Loci177	chr11:25511576-25511671	96bp
			Loci 178	chr8:132754915+132754996	82bp	Loci178	chr11:7936519-7936613	95bp
			Loci 179	chr8:129928607+129928688	82bp	Loci179	chr12:103619265-103619360	96bp
			Loci 180	chr8:116828803+116828884	82bp	Loci180	chr12:81179670-81179765	96bp
			Loci 181	chr8:116226424+116226505	82bp	Loci181	chr12:68163236-68163331	96bp
			Loci 182	chr8:113210020+113210102	83bp	Loci182	chr12:59719809-59719904	96bp
			Loci 183	chr8:105300131+105300212	82bp	Loci183	chr12:20972753-20972848	96bp
			Loci 184	chr8:72589116+72589197	82bp	Loci184	chr12:14860615-14860710	96bp
			Loci 185	chr8:69887375+69887457	83bp	Loci185	chr12:13415715-13415810	96bp
			Loci 186	chr8:8028072+8028153	82bp	Loci186	chr12:11765451-11765546	96bp
			Loci 187	chr8:7261929+7262010	82bp	Loci187	chr12:11617925-11618020	96bp
			Loci 188	chr9:99979095+99979176	82bp	Loci188	chr12:10488335-10488430	96bp
			Loci 189	chr9:97304079+97304160	82bp	Loci189	chr13:91503652-91503747	96bp
			Loci 190	chr9:96111857+96111938	82bp	Loci190	chr13:84485226-84485321	96bp
			Loci 191	chr9:93176827+93176908	82bp	Loci191	chr13:66803324-66803419	96bp
			Loci 192	chr9:90027811+90027892	82bp	Loci192	chr13:66718274-66718369	96bp
			Loci 193	chr9:88075531+88075612	82bp	Loci193	chr13:56689359-56689454	96bp
			Loci 194	chr9:85500642+85500723	82bp	Loci194	chr13:56231917-56232012	96bp
			Loci 195	chr9:80797668+80797749	82bp	Loci195	chr13:56155187-56155282	96bp
			Loci 196	chr9:76702549+76702630	82bp	Loci196	chr13:54704632-54704727	96bp
			Loci 197	chr9:35005423+35005509	87bp	Loci197	chr13:43444362-43444457	96bp
			Loci 198	chr9:12950289+12950370	82bp	Loci198	chr13:38546121-38546216	96bp
			Loci 199	chrX:148399169+148399250	82bp	Loci199	chr14:84969368-84969463	96bp
			Loci 200	chrX:137342924+137343005	82bp	Loci200	chr14:82530238-82530333	96bp
			Loci 201	chrX:116415093+116415174	82bp	Loci201	chr14:61602949-61603043	95bp
			Loci 202	chrX:115463902+115463983	82bp	Loci202	chr14:48727393-48727488	96bp
			Loci 203	chrX:113703187+113703268	82bp	Loci203	chr14:45967395-45967490	96bp
			Loci 204	chrX:113285126+113285207	82bp	Loci204	chr15:97417861-97417956	96bp
			Loci 205	chrX:111775815+111775896	82bp	Loci205	chr15:53721845-53721941	97bp
			Loci 206	chrX:110789116+110789197	82bp	Loci206	chr15:36580649-36580744	96bp
			Loci 207	chrX:92081469+92081545	77bp	Loci207	chr16:70657505-70657600	96bp
			Loci 208	chrX:31397574+31397655	82bp	Loci208	chr16:70653181-70653269	89bp
			Loci 209	chrX:29995346+29995427	82bp	Loci209	chr16:65266542-65266637	96bp
			Loci 210	chrX:4811601+4811682	82bp	Loci210	chr16:13449232-13449327	96bp
			Loci 211	chrX_jh806588_fix:623239+623320	82bp	Loci211	chr16:8929688-8929783	96bp
			Loci 212	chrX_jh806601_fix:273784-273865	82bp	Loci212	chr17:74604846-74604945	100bp
			Loci 213	chr11_jh159139_fix:76022-76103	82bp	Loci213	chr18:26275886-26275981	96bp
			Loci 214	chr19_gl949747_alt:655656-655737	82bp	Loci214	chr20:19734603-19734698	96bp
			Loci 215	chr19_gl949753_alt:722615-722696	82bp	Loci215	chr20:15131282-15131377	96bp
			Loci 216	chr19_gl949749_alt:1017977-1018058	82bp	Loci216	chr20:12323727-12323822	96bp
			Loci 217	chr19_gl949750_alt:992526-992607	82bp	Loci217	chr19:43830467-43830562	96bp
			Loci 218	chr10:60624458-60624539	82bp	Loci218	chr19:36649133-36649228	96bp
			Loci 219	chr10:55262474-55262555	82bp	Loci219	chr19:28923579-28923674	96bp
			Loci 220	chr10:53797203-53797284	82bp	Loci220	chr21:38962118-38962213	96bp
			Loci 221	chr10:20411769-20411850	82bp	Loci221	chr1:233821987-233822082	96bp
			Loci 222	chr10:6842734-6842815	82bp	Loci222	chr1:231968762-231968857	96bp
			Loci 223	chr10:6675237-6675318	82bp	Loci223	chr1:223200558-223200653	96bp
			Loci 224	chr11:131128062-131128143	82bp	Loci224	chr1:218769940-218770035	96bp
			Loci 225	chr11:130437939-130438020	82bp	Loci225	chr1:215586095-215586190	96bp
			Loci 226	chr11:127642679-127642760	82bp	Loci226	chr1:185920237-185920332	96bp
			Loci 227	chr11:127416335-127416416	82bp	Loci227	chr1:82536005-82536101	97bp
			Loci 228	chr11:121512338-121512424	87bp	Loci228	chr1:80164854-80164949	96bp
			Loci 229	chr11:102778517-102778598	82bp	Loci229	chr1:80107221-80107316	96bp
			Loci 230	chr11:83146332-83146418	87bp	Loci230	chr1:79957058-79957153	96bp
			Loci 231	chr11:67622587-67622668	82bp	Loci231	chr1:77363264-77363359	96bp
			Loci 232	chr11:23912407-23912488	82bp	Loci232	chr1:73448330-73448425	96bp
			Loci 233	chr11:23209166-23209247	82bp	Loci233	chr1:66110367-66110461	95bp
			Loci 234	chr11:7937389-7937470	82bp	Loci234	chr1:64818456-64818551	96bp
			Loci 235	chr11:6094748-6094829	82bp	Loci235	chr1:55366347-55366442	96bp
			Loci 236	chr11:5185222-5185303	82bp	Loci236	chr2:224057362-224057457	96bp
			Loci 237	chr12:103620139-103620220	82bp	Loci237	chr2:188428021-188428116	96bp
			Loci 238	chr12:73106355-73106436	82bp	Loci238	chr2:157579385-157579480	96bp
			Loci 239	chr12:68164109-68164190	82bp	Loci239	chr2:76803784-76803878	95bp
			Loci 240	chr12:61349473-61349554	82bp	Loci240	chr2:75443707-75443801	95bp
			Loci 241	chr12:29291639-29291720	82bp	Loci241	chr2:71314981-71315076	96bp
			Loci 242	chr12:20973617-20973698	82bp	Loci242	chr2:64305123-64305217	95bp
			Loci 243	chr12:17876915-17876996	82bp	Loci243	chr2:35664974-35665069	96bp
			Loci 244	chr12:17178319-17178400	82bp	Loci244	chr3:191387081-191387176	96bp
			Loci 245	chr12:14861485-14861566	82bp	Loci245	chr3:176042225-176042320	96bp
			Loci 246	chr12:13416586-13416667	82bp	Loci246	chr3:170393120-170393215	96bp
			Loci 247	chr12:11766310-11766391	82bp	Loci247	chr3:152947286-152947381	96bp
			Loci 248	chr12:11618785-11618866	82bp	Loci248	chr3:115515155-115515251	97bp
			Loci 249	chr12:10489209-10489290	82bp	Loci249	chr3:112139216-112139311	96bp
			Loci 250	chr13:104864109-104864190	82bp	Loci250	chr3:78635102-78635196	95bp
			Loci 251	chr13:66719150-66719231	82bp	Loci251	chr3:70486821-70486916	96bp
			Loci 252	chr13:56690233-56690314	82bp	Loci252	chr3:46290608-46290703	96bp
			Loci 253	chr13:56232790-56232871	82bp	Loci253	chr3:38120575-38120670	96bp
			Loci 254	chr13:56156061-56156142	82bp	Loci254	chr3:32505718-32505813	96bp
			Loci 255	chr13:43445231-43445312	82bp	Loci255	chr3:21233497-21233592	96bp
			Loci 256	chr14:101775689-101775770	82bp	Loci256	chr4:180088856-180088951	96bp
			Loci 257	chr14:98917168-98917249	82bp	Loci257	chr4:153665293-153665388	96bp
			Loci 258	chr14:87705062-87705143	82bp	Loci258	chr4:134187655-134187750	96bp
			Loci 259	chr14:84970230-84970311	82bp	Loci259	chr4:127069108-127069204	97bp
			Loci 260	chr14:48735255-48735336	82bp	Loci260	chr4:104477728-104477823	96bp
			Loci 261	chr14:46485288-46485369	82bp	Loci261	chr4:95217191-95217286	96bp
			Loci 262	chr15:97418743-97418824	82bp	Loci262	chr4:95008592-95008688	97bp
			Loci 263	chr15:89094413-89094494	82bp	Loci263	chr4:93362925-93363020	96bp
			Loci 264	chr15:53722711-53722792	82bp	Loci264	chr4:92578580-92578676	97bp
			Loci 265	chr15:36581523-36581604	82bp	Loci265	chr4:90888756-90888851	96bp
			Loci 266	chr15:24934407-24934483	77bp	Loci266	chr4:80477939-80478034	96bp
			Loci 267	chr16:86779308-86779389	82bp	Loci267	chr4:79637822-79637917	96bp
			Loci 268	chr16:65267416-65267497	82bp	Loci268	chr4:23726455-23726550	96bp
			Loci 269	chr16:13450105-13450185	81bp	Loci269	chr5:161705214-161705309	96bp
			Loci 270	chr16:8930551-8930632	82bp	Loci270	chr5:152832077-152832172	96bp
			Loci 271	chr17:74605714-74605795	82bp	Loci271	chr5:147251358-147251453	96bp
			Loci 272	chr18:54737535-54737616	82bp	Loci272	chr5:135903848-135903943	96bp
			Loci 273	chr18:32939976-32940062	87bp	Loci273	chr5:126178056-126178153	98bp
			Loci 274	chr20:15132184-15132265	82bp	Loci274	chr5:100322770-100322865	96bp
			Loci 275	chr20:12324601-12324682	82bp	Loci275	chr5:18671775-18671870	96bp
			Loci 276	chr19:55521823-55521904	82bp	Loci276	chr5:9001466-9001561	96bp
			Loci 277	chr19:28924474-28924555	82bp	Loci277	chr6:145427098-145427193	96bp
			Loci 278	chr19:23213300-23213381	82bp	Loci278	chr6:131828232-131828327	96bp
			Loci 279	chr21:17355814-17355895	82bp	Loci279	chr6:126025819-126025914	96bp
			Loci 280	chr19_gl949746_alt:913853-913934	82bp	Loci280	chr6:123906247-123906342	96bp
			Loci 281	chr19_gl949752_alt:913237-913318	82bp	Loci281	chr6:121944393-121944488	96bp
			Loci 282	chr1:248503211-248503292	82bp	Loci282	chr6:110179776-110179871	96bp
			Loci 283	chr1:222150128-222150209	82bp	Loci283	chr6:95266470-95266565	96bp
			Loci 284	chr1:218770814-218770895	82bp	Loci284	chr6:94542604-94542699	96bp
			Loci 285	chr1:215586966-215587047	82bp	Loci285	chr6:82057672-82057767	96bp
			Loci 286	chr1:187738307-187738388	82bp	Loci286	chr6:81222831-81222926	96bp
			Loci 287	chr1:82536873-82536954	82bp	Loci287	chr6:81194651-81194746	96bp
			Loci 288	chr1:79957927-79958008	82bp	Loci288	chr6:78373080-78373175	96bp
			Loci 289	chr1:77364164-77364245	82bp	Loci289	chr6:21364546-21364641	96bp
			Loci 290	chr1:73457146-73457227	82bp	Loci290	chr6:16262032-16262127	96bp
			Loci 291	chr1:73449195-73449276	82bp	Loci291	chr6:14299996-14300091	96bp
			Loci 292	chr1:66111237-66111318	82bp	Loci292	chr6:6030833-6030928	96bp
			Loci 293	chr1:64819330-64819411	82bp	Loci293	chr7:143237127-143237222	96bp
			Loci 294	chr2:219042432-219042513	82bp	Loci294	chr7:109234891-109234986	96bp
			Loci 295	chr2:209084664-209084745	82bp	Loci295	chr7:42913023-42913119	97bp
			Loci 296	chr2:194999311-194999397	87bp	Loci296	chr7:31509452-31509547	96bp
			Loci 297	chr2:188538880-188538961	82bp	Loci297	chr7:26066625-26066720	96bp
			Loci 298	chr2:188428883-188428964	82bp	Loci298	chr7:9501000-9501095	96bp
			Loci 299	chr2:179920180-179920261	82bp	Loci299	chr8:138423328-138423423	96bp
			Loci 300	chr2:166570683-166570764	82bp	Loci300	chr8:136782202-136782297	96bp
			Loci 301	chr2:157580258-157580339	82bp	Loci301	chr8:133095291-133095387	97bp
			Loci 302	chr2:81105269-81105350	82bp	Loci302	chr8:129626972-129627067	96bp
			Loci 303	chr2:79442649-79442730	82bp	Loci303	chr8:7763759-7763851	93bp
			Loci 304	chr2:71390490-71390571	82bp	Loci304	chr8:3098546-3098641	96bp
			Loci 305	chr2:64306006-64306087	82bp	Loci305	chr9:128839715-128839810	96bp
			Loci 306	chr2:58344225-58344306	82bp	Loci306	chr9:121250758-121250852	95bp
			Loci 307	chr2:45265252-45265333	82bp	Loci307	chr9:72022475-72022571	97bp
			Loci 308	chr2:38311585-38311666	82bp	Loci308	chr9:21488512-21488607	96bp
			Loci 309	chr2:37611817-37611902	86bp	Loci309	chr9:3813977-3814072	96bp
			Loci 310	chr2:35665863-35665944	82bp	Loci310	chrX:124525504-124525599	96bp
			Loci 311	chr2:16976885-16976966	82bp	Loci311	chrX:115949263-115949358	96bp
			Loci 312	chr2:13307793-13307874	82bp	Loci312	chrX:113838565-113838660	96bp
			Loci 313	chr3:186896995-186897076	82bp	Loci313	chrX:109111263-109111358	96bp
			Loci 314	chr3:177387305-177387386	82bp	Loci314	chrX:93956631-93956726	96bp
			Loci 315	chr3:170539447-170539528	82bp	Loci315	chrX:90031133-90031228	96bp
			Loci 316	chr3:170394011-170394092	82bp	Loci316	chrX:30470027-30470122	96bp
			Loci 317	chr3:166545569-166545650	82bp	Loci317	chrX:16065622-16065717	96bp
			Loci 318	chr3:166222278-166222359	82bp	Loci318	chrY:4226255-4226350	96bp
			Loci 319	chr3:164063612-164063693	82bp	Loci319	chr11_jh720443_fix:345256-345351	96bp
			Loci 320	chr3:128551708-128551789	82bp	Loci320	chr19_kb021647_fix:872060-872155	96bp
			Loci 321	chr3:124475077-124475158	82bp
			Loci 322	chr3:115827843-115827924	82bp
			Loci 323	chr3:115516030-115516110	81bp
			Loci 324	chr3:104162440-104162521	82bp
			Loci 325	chr3:86591276-86591357	82bp
			Loci 326	chr3:78635974-78636055	82bp
			Loci 327	chr3:70487718-70487799	82bp
			Loci 328	chr3:46291462-46291543	82bp
			Loci 329	chr3:39622968-39623049	82bp
			Loci 330	chr3:21423727-21423813	87bp
			Loci 331	chr3:21012681-21012762	82bp
			Loci 332	chr3:936029-936110	82bp
			Loci 333	chr4:190404299-190404380	82bp
			Loci 334	chr4:168360637-168360718	82bp
			Loci 335	chr4:157028300-157028381	82bp
			Loci 336	chr4:153666185-153666266	82bp
			Loci 337	chr4:152737435-152737516	82bp
			Loci 338	chr4:136092129-136092210	82bp
			Loci 339	chr4:134188556-134188637	82bp
			Loci 340	chr4:129565672-129565753	82bp
			Loci 341	chr4:128436308-128436394	87bp
			Loci 342	chr4:95218048-95218129	82bp
			Loci 343	chr4:95009457-95009538	82bp
			Loci 344	chr4:93363794-93363875	82bp
			Loci 345	chr4:93196324-93196405	82bp
			Loci 346	chr4:90889625-90889706	82bp
			Loci 347	chr4:79638694-79638775	82bp
			Loci 348	chr4:23727323-23727404	82bp
			Loci 349	chr4:14175827-14175903	77bp
			Loci 350	chr4:4005648-4005728	81bp
			Loci 351	chr5:166169798-166169879	82bp
			Loci 352	chr5:161706064-161706145	82bp
			Loci 353	chr5:135904718-135904799	82bp
			Loci 354	chr5:121958270-121958356	87bp
			Loci 355	chr5:121812981-121813062	82bp
			Loci 356	chr5:120036967-120037048	82bp
			Loci 357	chr5:116385743-116385824	82bp
			Loci 358	chr5:12666333-12666414	82bp
			Loci 359	chr5:9002366-9002447	82bp
			Loci 360	chr6:165076866-165076947	82bp
			Loci 361	chr6:164763445-164763526	82bp
			Loci 362	chr6:160711285-160711366	82bp
			Loci 363	chr6:146775233-146775314	82bp
			Loci 364	chr6:145427967-145428048	82bp
			Loci 365	chr6:131829103-131829184	82bp
			Loci 366	chr6:126026689-126026770	82bp
			Loci 367	chr6:123907115-123907196	82bp
			Loci 368	chr6:121945267-121945348	82bp
			Loci 369	chr6:120787094-120787175	82bp
			Loci 370	chr6:117984555-117984636	82bp
			Loci 371	chr6:114747170-114747251	82bp
			Loci 372	chr6:110180637-110180718	82bp
			Loci 373	chr6:95267346-95267427	82bp
			Loci 374	chr6:91383613-91383694	82bp
			Loci 375	chr6:81361223-81361309	87bp
			Loci 376	chr6:81195836-81195917	82bp
			Loci 377	chr6:78373954-78374035	82bp
			Loci 378	chr6:68582540-68582621	82bp
			Loci 379	chr6:21365420-21365501	82bp
			Loci 380	chr6:16262905-16262986	82bp
			Loci 381	chr6:14300863-14300944	82bp
			Loci 382	chr6:6031697-6031778	82bp
			Loci 383	chr7:143237997-143238078	82bp
			Loci 384	chr7:124902638-124902719	82bp
			Loci 385	chr7:109235793-109235874	82bp
			Loci 386	chr7:42913888-42913969	82bp
			Loci 387	chr7:34343186-34343267	82bp
			Loci 388	chr7:26067488-26067569	82bp
			Loci 389	chr8:136783072-136783153	82bp
			Loci 390	chr8:129627836-129627917	82bp
			Loci 391	chr8:114525424-114525505	82bp
			Loci 392	chr8:91106116-91106197	82bp
			Loci 393	chr8:89758126-89758207	82bp
			Loci 394	chr8:82814453-82814530	78bp
			Loci 395	chr8:12352541-12352622	82bp
			Loci 396	chr8:7764628-7764709	82bp
			Loci 397	chr8:3099447-3099528	82bp
			Loci 398	chr9:128840615-128840696	82bp
			Loci 399	chr9:117940607-117940688	82bp
			Loci 400	chr9:85319308-85319389	82bp
			Loci 401	chr9:32168213-32168305	93bp
			Loci 402	chr9:21489382-21489463	82bp
			Loci 403	chr9:3814860-3814961	102bp
			Loci 404	chrX:141515055-141515136	82bp
			Loci 405	chrX:124526374-124526455	82bp
			Loci 406	chrX:118455409-118455490	82bp
			Loci 407	chrX:115950112-115950193	82bp
			Loci 408	chrX:113839438-113839519	82bp
			Loci 409	chrX:112355625-112355712	88bp
			Loci 410	chrX:109112124-109112205	82bp
			Loci 411	chrX:98418115-98418196	82bp
			Loci 412	chrX:97782952-97783033	82bp
			Loci 413	chrX:93957498-93957579	82bp
			Loci 414	chrX:91531742-91531823	82bp
			Loci 415	chrX:90031999-90032080	82bp
			Loci 416	chrX:16066491-16066572	82bp
			Loci 417	chrX:4462210-4462291	82bp
			Loci 418	chrX:3474848-3474931	84bp
			Loci 419	chrY:5196503-5196584	82bp
			Loci 420	chrY:4227118-4227199	82bp
			Loci 421	chr19_gl949748_alt:990440-990521	82bp
			Loci 422	chr19_kb021647_fix:984823-984904	82bp
			Loci 423	chr19_gl949751_alt:928819-928900	82bp
