# Supplementary material for: ZBTB12 is a molecular barrier to dedifferentiation in human pluripotent stem cells
Source: Nat Commun. 2023 Feb 9;14:632. doi: 10.1038/s41467-023-36178-9 (PMC9911396; doi:10.1038/s41467-023-36178-9)
Supplement: Supplementary file 11 — Supplementary Data 8 [file 41467_2023_36178_MOESM11_ESM.xlsx]

## Sheet: Sheet1
Ensemble ID	Gene Symbol	Control	ZBTB12-KD	Fold-Change	logFC	logCPM	LR	PValue	Genes in 10kb vicinity of ZBTB12 ChIP-seq peaks	Genes in 10kb vicinity of ZBTB12 ChIP-seq peaks (hic)
ENSG00000255717.2	SNHG1	108.672	670.368	6.14988	2.72261	9.18041	71.0589	3.46711e-17
ENSG00000168209.4	DDIT4	8.35252	68.133	7.84414	3.05132	5.84506	56.826	4.76136e-14
ENSG00000196226.2	HIST1H2BB	3.49068	27.284	7.13492	2.96658	4.63241	36.0821	1.89178e-09
ENSG00000238648.1	TRNAI6	23.0047	3.18672	0.136546	-2.77164	4.41041	29.3268	6.11435e-08
ENSG00000254339.1	RP11-267L5.1	9.06002	41.0938	4.37478	2.20632	5.27018	29.0073	7.21056e-08
ENSG00000189060.4	H1F0	24.5126	86.2484	3.47132	1.85458	6.35611	27.8834	1.2885e-07	H1F0
ENSG00000109971.9	HSPA8	571.543	182.357	0.318874	-1.61638	9.0618	27.329	1.71615e-07
ENSG00000175197.6	DDIT3	1.52201	14.3829	7.75214	3.17737	3.82293	26.2647	2.9768e-07
ENSG00000196866.2	HIST1H2AD	30.5047	99.7784	3.23557	1.75033	6.58546	26.0636	3.30358e-07
ENSG00000207174.1	SNORD116-15	137.32	392.141	2.84877	1.56343	8.56147	25.2083	5.1461e-07
ENSG00000125144.9	MT1G	24.6326	80.9468	3.24229	1.76039	6.29199	25.0855	5.48439e-07
ENSG00000128965.7	CHAC1	4.98018	24.4405	4.59969	2.30827	4.57259	24.1562	8.88281e-07	CHAC1	CHAC1
ENSG00000239183.1	SNORA84	19.9619	3.24955	0.160114	-2.51574	4.24734	23.5441	1.2208e-06
ENSG00000169715.10	MT1E	7.65269	30.8055	3.85743	2.03845	4.92116	22.5831	2.01249e-06
ENSG00000229646.2	RP11-330A16.1	8.01052	31.3953	3.76269	1.9955	4.95208	22.014	2.70663e-06
ENSG00000207442.1	SNORD116-6	238.707	86.4017	0.361452	-1.44285	7.8384	20.7874	5.13205e-06
ENSG00000117289.7	TXNIP	1.66091	12.2823	6.15888	2.83755	3.67383	20.6612	5.48154e-06
ENSG00000205358.3	MT1H	11.3076	37.8121	3.2482	1.77646	5.24435	19.8249	8.48683e-06
ENSG00000157514.12	TSC22D3	6.32788	24.9742	3.74919	2.00196	4.65021	19.7582	8.78835e-06
ENSG00000269028.2	MTRNR2L12	31.645	83.595	2.61411	1.44457	6.41993	17.775	2.48626e-05
ENSG00000113739.6	STC2	11.4139	35.4081	3.01418	1.66367	5.17718	17.2773	3.23028e-05
ENSG00000255633.3	MTRNR2L9	16.4362	47.0935	2.80828	1.55614	5.59656	17.2091	3.34821e-05
ENSG00000154556.13	SORBS2	39.8903	13.6159	0.338504	-1.50508	5.34362	15.06	0.000104147
ENSG00000162772.12	ATF3	4.64063	17.2295	3.46394	1.90462	4.20018	14.8617	0.000115686
ENSG00000243004.1	AC005062.2	2.3324	11.4395	4.29132	2.27416	3.65716	14.759	0.000122163
ENSG00000164265.4	SCGB3A2	5.87614	20.0808	3.23389	1.78863	4.41348	14.7156	0.000125007	SCGB3A2
ENSG00000255666.1	RP11-867G2.6	4.72443	17.2848	3.41749	1.88729	4.2088	14.6961	0.000126305
ENSG00000128610.7	FEZF1	12.8136	2.66476	0.20269	-2.17819	3.78488	14.6426	0.000129945
ENSG00000204388.5	HSPA1B	12.3255	2.61367	0.20647	-2.14837	3.74376	13.9846	0.000184317
ENSG00000165617.10	DACT1	3.97671	14.9327	3.46463	1.91475	4.02471	13.7201	0.000212171
ENSG00000187193.8	MT1X	52.2325	117.061	2.22694	1.20866	6.95091	13.6553	0.000219619
ENSG00000198374.3	HIST1H2AL	89.1385	189.173	2.11433	1.12811	7.65411	12.7776	0.000350801
ENSG00000203813.4	HIST1H3H	150.407	299.598	1.98751	1.03537	8.33711	11.2728	0.000786507
ENSG00000209702.1	SNORD41	458.996	232.529	0.506236	-1.01505	8.95205	11.1102	0.000858558
ENSG00000196747.3	HIST1H2AI	227.329	446.516	1.96131	1.01559	8.91714	11.1088	0.000859171
ENSG00000207858.1	MIR622	150.966	294.938	1.94936	1.01467	8.32524	10.8312	0.00099805
ENSG00000124635.7	HIST1H2BJ	174.694	340.697	1.94653	1.00448	8.53214	10.7182	0.00106089
ENSG00000254277.1	RP11-1144P22.1	41.1856	85.1615	2.05115	1.08997	6.53735	10.6004	0.00113066
ENSG00000130766.4	SESN2	4.17615	13.3049	2.95043	1.68241	3.93147	10.4533	0.0012243	SESN2	SESN2
ENSG00000180573.8	HIST1H2AC	187.341	360.193	1.91924	0.983621	8.61876	10.3237	0.00131336
ENSG00000204389.8	HSPA1A	8.99922	2.08467	0.223377	-2.00957	3.41602	10.2024	0.00140257
ENSG00000116761.7	CTH	7.4139	19.6582	2.53744	1.43448	4.46507	10.1628	0.00143306
ENSG00000206669.1	Y_RNA	23.3707	8.91294	0.37601	-1.35413	4.68713	9.9255	0.00163005
ENSG00000227329.2	RP11-258C19.4	10.2325	2.68058	0.253702	-1.84658	3.58092	9.87241	0.00167776
ENSG00000104332.7	SFRP1	106.443	50.8461	0.476193	-1.02513	6.83191	9.77989	0.00176431
ENSG00000182572.2	HIST1H3I	174.873	328.534	1.87512	0.952032	8.4987	9.63676	0.00190722
ENSG00000100889.7	PCK2	16.8242	36.9046	2.15093	1.17017	5.35943	9.50592	0.00204811
ENSG00000199785.1	SNORA52	13.8727	31.4014	2.21043	1.20424	5.13096	9.37181	0.00220348
ENSG00000238961.1	SNORA47	4.50942	13.0198	2.68851	1.55239	3.93492	9.09417	0.00256426
ENSG00000168274.3	HIST1H2AE	321.806	577.183	1.79172	0.884814	9.32961	8.57719	0.00340401
ENSG00000253507.1	CTD-2501M5.1	2.11522	7.7972	3.18441	1.86164	3.30365	8.44426	0.00366197
ENSG00000107554.11	DNMBP	8.38239	19.7943	2.2711	1.26745	4.51635	8.25648	0.00406067
ENSG00000203812.2	HIST2H2AA4	251.816	447.467	1.77461	0.870536	8.96846	8.22464	0.00413253
ENSG00000233929.1	MT1XP1	48.2527	89.4456	1.84097	0.935093	6.66034	8.0097	0.00465275
ENSG00000151012.9	SLC7A11	9.91352	22.3097	2.17722	1.20205	4.68713	8.00775	0.00465777
ENSG00000112715.16	VEGFA	8.57531	19.8806	2.23161	1.24325	4.52821	8.00753	0.00465833
ENSG00000170385.9	SLC30A1	9.48623	21.5022	2.18973	1.21028	4.63639	7.95323	0.00480017
ENSG00000183558.5	HIST2H2AA3	118.368	211.342	1.78046	0.877006	7.8926	7.94826	0.00481336
ENSG00000207257.1	RNU6-18P	2.88623	8.97956	2.78906	1.63481	3.49201	7.67233	0.00560741
ENSG00000196787.2	HIST1H2AG	32.7467	61.6371	1.86327	0.952178	6.12965	7.62924	0.00574296
ENSG00000124610.3	HIST1H1A	5.91839	14.6101	2.33698	1.32521	4.12308	7.50587	0.00614982
ENSG00000259203.1	RP11-209K10.2	2.27937	7.65175	2.92867	1.73237	3.30555	7.47773	0.00624669
ENSG00000233224.1	HIST1H2AM	256.371	441.053	1.71814	0.82525	8.96499	7.40276	0.00651238
ENSG00000255725.1	RP11-443N24.1	32.1882	15.0167	0.461747	-1.05427	5.17874	7.3552	0.00668692
ENSG00000204366.3	ZBTB12	5.39773	1.13854	0.198662	-2.09082	2.89892	7.34292	0.00673273
ENSG00000124693.2	HIST1H3B	386.952	661.994	1.70932	0.815591	9.55006	7.34246	0.00673445
ENSG00000198860.7	TSEN15	12.929	26.7349	2.01585	1.08212	4.9552	7.23235	0.00716015	TSEN15	TSEN15
ENSG00000201558.1	RNVU1-6	32.5995	15.2448	0.462905	-1.03762	5.19432	7.16565	0.00743127
ENSG00000244479.2	OR2A1-AS1	10.5652	22.4742	2.06214	1.1191	4.71807	7.08012	0.00779439	OR2A1-AS1	OR2A1-AS1
ENSG00000256018.1	HIST1H3G	169.025	288.06	1.70089	0.811018	8.35815	6.98983	0.0081974
ENSG00000197903.6	HIST1H2BK	166.72	282.954	1.69379	0.805623	8.33558	6.89103	0.00866291
ENSG00000249790.2	RP11-20D14.6	33.2265	60.4254	1.80053	0.901147	6.11855	6.83991	0.00891431
ENSG00000121207.7	LRAT	3.55757	9.76	2.50842	1.46467	3.62021	6.83281	0.00894983	LRAT	LRAT
ENSG00000196966.3	HIST1H3E	224.515	377.784	1.68017	0.79214	8.7526	6.78099	0.00921337
ENSG00000139372.10	TDG	35.1474	17.173	0.484009	-0.989249	5.31599	6.78053	0.00921575
ENSG00000163666.4	HESX1	8.87789	2.90893	0.315803	-1.53421	3.48382	6.72842	0.00948889
ENSG00000085832.12	EPS15	20.624	39.0289	1.8623	0.957791	5.50066	6.7228	0.00951882
ENSG00000125148.6	MT2A	3.30413	9.182	2.52429	1.48199	3.55109	6.67925	0.00975414
ENSG00000168298.4	HIST1H1E	302.009	503.84	1.66645	0.779166	9.17123	6.64934	0.00991923
ENSG00000244198.1	RP4-545C24.1	10.3003	21.4739	2.01944	1.09117	4.66773	6.62073	0.0100798
ENSG00000200314.1	Y_RNA	28.5924	13.5636	0.468911	-1.0213	5.02381	6.59668	0.0102169
ENSG00000147852.11	VLDLR	9.97074	20.7335	2.01216	1.08712	4.62304	6.4626	0.0110168
ENSG00000236673.1	RP11-69I8.2	15.6645	30.2246	1.88929	0.983531	5.14843	6.4075	0.0113639
ENSG00000121769.3	FABP3	15.1729	6.35901	0.410095	-1.20405	4.17688	6.39619	0.0114366
ENSG00000215866.3	RP11-426L16.8	4.23238	10.7019	2.34398	1.35262	3.74894	6.38249	0.0115252	RP11-426L16.8
ENSG00000198327.3	HIST1H4F	85.5282	144.145	1.67881	0.791531	7.37925	6.25346	0.0123951
ENSG00000118523.5	CTGF	11.9484	23.5909	1.92081	1.01532	4.81173	6.09019	0.0135935
ENSG00000198366.5	HIST1H3A	69.8808	117.513	1.67364	0.789096	7.0898	6.04787	0.0139231
ENSG00000185130.4	HIST1H2BL	240.586	391.592	1.62541	0.74513	8.82433	6.02419	0.0141111
ENSG00000198417.5	MT1F	14.3624	27.3446	1.86071	0.971977	5.02263	6.02097	0.0141369
ENSG00000230299.1	AC093162.3	18.7724	8.59446	0.449836	-1.07024	4.47941	5.85542	0.0155292
ENSG00000196374.5	HIST1H2BM	191.324	310.407	1.6196	0.738936	8.49266	5.85169	0.0155621
ENSG00000197153.3	HIST1H3J	148.396	241.746	1.62541	0.744678	8.1324	5.84091	0.0156577
ENSG00000197238.3	HIST1H4J	535.478	857.275	1.59996	0.721646	9.95769	5.80876	0.0159465
ENSG00000141682.11	PMAIP1	46.1445	78.2452	1.68349	0.800315	6.51239	5.78863	0.0161302
ENSG00000156925.7	ZIC3	6.36086	13.9358	2.08177	1.15451	4.10873	5.76459	0.0163523
ENSG00000086061.11	DNAJA1	77.6201	43.5352	0.558477	-0.798247	6.46834	5.7123	0.0168465
ENSG00000248329.1	RP11-366M4.3	13.4663	25.5956	1.85481	0.959447	4.93629	5.7023	0.0169427
ENSG00000172216.4	CEBPB	4.50259	10.6595	2.20423	1.26117	3.76653	5.66646	0.0172923
ENSG00000006652.9	IFRD1	20.5018	36.7061	1.76174	0.875327	5.44422	5.56208	0.0183536
ENSG00000198558.2	HIST1H4L	96.7073	55.5328	0.572264	-0.760173	6.78686	5.42312	0.0198719
ENSG00000187837.2	HIST1H1C	445.106	700.3	1.57216	0.695707	9.67562	5.37654	0.0204093
ENSG00000070669.12	ASNS	52.6594	86.2329	1.62726	0.75324	6.66638	5.25141	0.0219291
ENSG00000141736.9	ERBB2	75.2465	43.0225	0.569232	-0.766761	6.43347	5.25112	0.0219327	ERBB2	ERBB2
ENSG00000168003.12	SLC3A2	63.5635	102.411	1.60276	0.727231	6.91619	5.05448	0.0245623
ENSG00000207165.1	SNORA70	76.9939	124.02	1.60384	0.714264	7.18229	5.01869	0.0250751
ENSG00000204387.8	C6orf48	43.9391	71.9565	1.62531	0.749282	6.41381	5.01067	0.0251916
ENSG00000228592.1	AP000459.4	12.4336	22.9038	1.79399	0.916091	4.80483	4.98311	0.0255959
ENSG00000251022.2	THAP9-AS1	17.293	30.515	1.73122	0.854088	5.20216	4.95629	0.025996
ENSG00000197837.3	HIST4H4	165.793	258.502	1.55606	0.682446	8.25122	4.94603	0.0261507
ENSG00000132002.3	DNAJB1	18.0137	8.86729	0.483309	-0.975805	4.44976	4.86946	0.0273361
ENSG00000198339.3	HIST1H4I	71.3859	112.478	1.56831	0.695988	7.06084	4.7093	0.0299999
ENSG00000165588.12	OTX2	16.248	7.9555	0.479786	-0.981456	4.31984	4.64871	0.031077
ENSG00000196542.4	SPTSSB	2.07638	5.7339	2.37949	1.45129	3.06751	4.58623	0.0322298
ENSG00000243709.1	LEFTY1	2.56226	6.58212	2.27315	1.35855	3.2208	4.57151	0.0325078
ENSG00000137573.9	SULF1	2.81821	7.01825	2.22692	1.3168	3.29495	4.55161	0.0328878
ENSG00000197914.2	HIST1H4K	358.324	542.208	1.51177	0.639088	9.32901	4.51082	0.033681
ENSG00000258947.2	TUBB3	36.3201	20.4402	0.557661	-0.787714	5.4255	4.49504	0.0339932	TUBB3
ENSG00000206621.1	SNORD116-14	1135.46	721.927	0.635614	-0.631209	10.3659	4.47991	0.0342955
ENSG00000236654.2	AC079780.3	28.5311	15.6387	0.541799	-0.823225	5.09402	4.44335	0.0350374
ENSG00000245694.4	CRNDE	2.49183	6.3773	2.25732	1.35297	3.1911	4.43748	0.035158
ENSG00000140044.8	JDP2	4.8615	10.3182	1.98624	1.10602	3.76711	4.4353	0.035203
ENSG00000065911.7	MTHFD2	78.1698	121.024	1.54165	0.671184	7.1742	4.43416	0.0352266
ENSG00000241732.1	RP11-38P22.2	8.37362	15.8282	1.81788	0.949072	4.32302	4.39477	0.0360492
ENSG00000117318.8	ID3	31.5919	51.0059	1.59767	0.7273	5.94197	4.34811	0.0370501	ID3	ID3
ENSG00000196331.5	HIST1H2BO	231.325	348.863	1.50593	0.632905	8.69932	4.34226	0.0371775
ENSG00000180596.7	HIST1H2BC	261.93	392.337	1.49597	0.62561	8.87325	4.26896	0.0388147
ENSG00000164284.10	GRPEL2	20.8133	34.537	1.63321	0.767643	5.39805	4.2549	0.0391373
ENSG00000260362.1	RP11-297M9.1	2.97667	7.09178	2.14253	1.2576	3.31975	4.25335	0.0391731
ENSG00000120437.7	ACAT2	81.031	49.2705	0.605554	-0.680737	6.57102	4.2398	0.0394869
ENSG00000184270.3	HIST2H2AB	107.045	162.444	1.51281	0.642505	7.60365	4.21943	0.0399636
ENSG00000157869.10	RAB28	16.8244	28.4725	1.65945	0.793501	5.12767	4.20203	0.0403757
ENSG00000035862.8	TIMP2	8.49846	3.60719	0.408432	-1.17043	3.51124	4.18858	0.0406971
ENSG00000092421.12	SEMA6A	75.6364	115.636	1.52214	0.653211	7.11728	4.17864	0.0409366
ENSG00000090861.11	AARS	46.3028	72.0485	1.54491	0.679596	6.44254	4.15338	0.0415515
ENSG00000251705.1	RNA5-8SP6	446.49	669.298	1.4979	0.60679	9.63553	4.0968	0.0429646
ENSG00000224032.2	EPB41L4A-AS1	37.1502	58.2521	1.55407	0.689007	6.1434	4.06074	0.0438912
ENSG00000260014.1	LSM3P5	2.71186	0.561947	0.184535	-2.01122	2.36429	4.058	0.0439627
ENSG00000207264.1	RNU6-15P	51.0081	77.5122	1.50974	0.665645	6.56411	4.05674	0.0439954
ENSG00000265992.1	ESRG	112.832	169.542	1.49818	0.627625	7.67027	4.04769	0.0442318
ENSG00000182611.3	HIST1H2AJ	188.761	280.269	1.48216	0.610877	8.39553	3.99825	0.0455476
ENSG00000234289.4	H2BFS	13.4775	23.0336	1.66779	0.81114	4.84661	3.99585	0.0456124
ENSG00000181201.2	HIST3H2BA	6.08495	11.8559	1.84721	0.989748	3.96219	3.99504	0.0456343
ENSG00000111252.6	SH2B3	6.78601	12.9558	1.8198	0.959823	4.07494	3.99221	0.045711	SH2B3
ENSG00000174951.6	FUT1	2.73317	6.48774	2.11568	1.2492	3.22993	3.94218	0.0470898
ENSG00000143333.6	RGS16	2.74701	6.49445	2.10835	1.24284	3.23182	3.91103	0.0479702
ENSG00000233056.1	ERVH48-1	2.84963	6.65795	2.09174	1.22839	3.26063	3.90731	0.0480764
ENSG00000101255.6	TRIB3	2.27773	5.69588	2.18144	1.31573	3.08699	3.89749	0.0483582
ENSG00000031698.8	SARS	31.2235	49.0063	1.55296	0.690422	5.90312	3.89379	0.0484649
ENSG00000124222.17	STX16	18.7559	30.7641	1.6116	0.749189	5.24778	3.89104	0.0485444
ENSG00000235386.1	RP11-397A15.4	80.6447	50.0017	0.617472	-0.649595	6.5709	3.86758	0.0492275
ENSG00000232301.1	RP11-132A1.3	24.8281	39.5445	1.57163	0.70999	5.60214	3.84631	0.0498556
ENSG00000132646.6	PCNA	95.2687	60.0032	0.627635	-0.629754	6.81523	3.75555	0.0526325
ENSG00000177359.13	RP11-551L14.1	2.48291	5.93345	2.10687	1.25758	3.13853	3.73391	0.0533186
ENSG00000235363.1	SNRPGP10	91.9679	58.1328	0.629817	-0.626278	6.76825	3.69306	0.0546394
ENSG00000054282.11	SDCCAG8	2.90138	6.58354	2.03528	1.18721	3.25785	3.66071	0.0557099
ENSG00000160888.6	IER2	23.5127	37.1335	1.55722	0.696198	5.52023	3.62751	0.0568319
ENSG00000202408.1	RNU1-122P	3.56365	7.60766	1.95219	1.1079	3.42962	3.61451	0.0572777
ENSG00000113369.4	ARRDC3	2.27101	5.50907	2.11534	1.27355	3.0638	3.60467	0.0576175
ENSG00000184678.8	HIST2H2BE	49.9399	75.0928	1.49369	0.628776	6.51868	3.60303	0.0576744
ENSG00000132749.6	MTL5	9.32363	16.3178	1.68974	0.84146	4.39562	3.59598	0.0579194
ENSG00000199480.1	RNA5SP389	7.86394	14.198	1.73204	0.877745	4.20843	3.58658	0.0582481
ENSG00000198406.6	BZW1P2	114.161	73.1514	0.63891	-0.605911	7.08045	3.58478	0.0583112
ENSG00000199677.1	Y_RNA	50.2627	30.8958	0.610637	-0.65843	5.91095	3.54588	0.0596936
ENSG00000269501.1	RP11-353N4.6	23.9873	37.8013	1.55429	0.685428	5.54573	3.53924	0.0599328
ENSG00000174721.9	FGFBP3	32.7157	19.4865	0.589623	-0.70714	5.31335	3.52999	0.0602682
ENSG00000199562.1	RNU6-37P	116.821	169.174	1.44402	0.584054	7.68416	3.5147	0.0608265
ENSG00000142871.11	CYR61	7.54461	13.5896	1.72502	0.878437	4.15685	3.50494	0.061186
ENSG00000188229.5	TUBB4B	65.9306	41.4315	0.62525	-0.630523	6.2991	3.49732	0.0614683
ENSG00000158987.15	RAPGEF6	5.88976	11.1535	1.79228	0.937503	3.89727	3.4843	0.0619537
ENSG00000200169.1	RNU5D-1	125.089	80.656	0.643077	-0.592878	7.22932	3.47912	0.0621478
ENSG00000051108.10	HERPUD1	5.80217	10.9433	1.7836	0.939523	3.87927	3.46232	0.0627821
ENSG00000184489.7	PTP4A3	6.65384	12.206	1.74692	0.903313	4.02053	3.45634	0.0630095
ENSG00000230330.1	HMGN2P3	90.4636	57.9491	0.638227	-0.606096	6.75338	3.45449	0.0630801
ENSG00000241549.4	GUSBP2	2.02369	4.98862	2.11649	1.29536	2.96838	3.44202	0.0635581
ENSG00000184825.4	HIST1H2AH	234.126	335.366	1.43038	0.559345	8.67216	3.3949	0.0653982
ENSG00000138166.5	DUSP5	6.25112	11.5345	1.75178	0.911383	3.94985	3.39187	0.0655187	DUSP5	DUSP5
ENSG00000115541.6	HSPE1	178.361	116.732	0.653247	-0.572842	7.72471	3.38877	0.0656419
ENSG00000163735.6	CXCL5	5.36679	10.1819	1.78626	0.948546	3.79452	3.36368	0.0666488	CXCL5	CXCL5
ENSG00000238072.1	RP11-305M3.2	32.2274	19.4636	0.597763	-0.688924	5.29828	3.34187	0.0675379
ENSG00000074935.9	TUBE1	7.29888	13.0293	1.70714	0.865046	4.11089	3.32549	0.0682137
ENSG00000120738.7	EGR1	2.12433	5.09703	2.07393	1.25321	2.99268	3.30858	0.0689192
ENSG00000249784.1	SCARNA22	113.024	73.62	0.649452	-0.580616	7.07062	3.29282	0.0695835
ENSG00000169860.4	P2RY1	8.47705	14.7156	1.67026	0.827035	4.27014	3.28956	0.0697216
ENSG00000221676.1	RNU6ATAC	612.096	408.803	0.66751	-0.543823	9.49807	3.28639	0.0698564
ENSG00000149256.10	TENM4	2.20026	5.21703	2.05915	1.23388	3.01676	3.27854	0.0701913
ENSG00000109861.11	CTSC	120.961	78.986	0.651194	-0.576181	7.17286	3.27502	0.0703422
ENSG00000166123.9	GPT2	13.2765	21.6054	1.58749	0.737357	4.78709	3.24707	0.0715511
ENSG00000213976.3	CTD-2561J22.2	7.71281	13.6429	1.69558	0.840768	4.16615	3.23698	0.0719933
ENSG00000162434.7	JAK1	5.79641	10.6973	1.74515	0.909631	3.86222	3.223	0.0726105
ENSG00000171848.9	RRM2	37.9741	23.5022	0.613516	-0.653692	5.53436	3.208	0.0732789
ENSG00000204576.7	PRR3	3.80738	7.66509	1.85115	1.02558	3.45636	3.18187	0.0744594
ENSG00000152578.8	GRIA4	5.72566	10.5204	1.73632	0.904751	3.84613	3.15963	0.0754803
ENSG00000143569.14	UBAP2L	98.3229	64.3926	0.652697	-0.572489	6.88307	3.13453	0.0766506	UBAP2L	UBAP2L
ENSG00000168000.10	BSCL2	13.6335	7.37972	0.528375	-0.833453	4.14613	3.13142	0.0767968
ENSG00000148357.12	HMCN2	2.12058	4.96929	2.02505	1.22327	2.97597	3.12142	0.0772692	HMCN2	HMCN2
ENSG00000250273.1	PSMC1P5	27.8722	16.8677	0.598028	-0.682763	5.10568	3.10093	0.0782477
ENSG00000234741.3	GAS5	662.389	902.054	1.36114	0.525139	10.0886	3.09963	0.0783103
ENSG00000254934.1	LINC00678	73.5419	105.52	1.42836	0.562694	7.02261	3.08007	0.0792571
ENSG00000196368.4	NUDT11	14.8508	8.22865	0.541923	-0.80309	4.26057	3.07692	0.0794106
ENSG00000087074.7	PPP1R15A	2.48661	5.53653	1.96335	1.15416	3.09237	3.07123	0.079689
ENSG00000136938.8	ANP32B	26.6294	40.1332	1.48847	0.628847	5.65095	3.06457	0.0800163
ENSG00000139289.9	PHLDA1	9.11415	15.3392	1.62363	0.784027	4.33643	3.05407	0.0805352
ENSG00000135269.13	TES	7.74706	13.3724	1.65492	0.817956	4.15606	3.05158	0.0806589
ENSG00000187990.4	HIST1H2BG	309.501	432.938	1.39732	0.523019	9.05121	3.00796	0.0828564
ENSG00000250802.2	ZBED3-AS1	2.23399	5.09398	1.98416	1.18295	3.00628	3.00532	0.0829914
ENSG00000111328.2	CDK2AP1	93.7443	61.8414	0.657344	-0.56224	6.81876	3.00179	0.0831725
ENSG00000115884.6	SDC1	10.7053	5.59461	0.50682	-0.883497	3.84505	2.9993	0.0833007
ENSG00000114019.10	AMOTL2	4.74469	8.91502	1.75561	0.931416	3.64739	2.98267	0.0841604
ENSG00000100814.13	CCNB1IP1	51.6214	74.5765	1.43541	0.570728	6.53142	2.98009	0.0842945
ENSG00000134986.9	NREP	94.7657	62.6741	0.659041	-0.557116	6.83584	2.95367	0.0856829
ENSG00000179912.15	R3HDM2	13.6721	21.6767	1.54774	0.699814	4.80226	2.94943	0.0859079
ENSG00000249395.2	CASC9	1.75043	4.26436	2.04647	1.26458	2.82805	2.92867	0.0870194
ENSG00000197697.3	HIST1H2BE	386.678	536.695	1.38677	0.512958	9.36603	2.91754	0.0876215
ENSG00000272055.1	RNU6-6P	130.109	181.833	1.39397	0.529218	7.81375	2.91413	0.0878067
ENSG00000076685.14	NT5C2	21.1437	32.0168	1.49075	0.63773	5.34658	2.91302	0.0878673
ENSG00000171421.8	MRPL36	28.4088	17.4841	0.608307	-0.657148	5.14259	2.90662	0.0882164
ENSG00000154889.12	MPPE1	2.32952	5.17099	1.9419	1.14889	3.02828	2.89639	0.088778
ENSG00000206600.1	RNU6-25P	15.6157	8.88765	0.557254	-0.759074	4.33097	2.85075	0.0913315
ENSG00000197409.6	HIST1H3D	109.444	153.081	1.39447	0.527712	7.56566	2.84807	0.0914839
ENSG00000147050.10	KDM6A	17.213	26.4315	1.50638	0.655643	5.08031	2.84716	0.0915354
ENSG00000043355.6	ZIC2	63.9073	42.066	0.65482	-0.562457	6.28209	2.78219	0.0953175
ENSG00000204410.10	MSH5	4.16107	7.85863	1.74854	0.93537	3.50642	2.75654	0.0968574
ENSG00000185847.3	RP1-46F2.2	12.3575	19.4497	1.53258	0.693513	4.66686	2.75588	0.0968973	RP1-46F2.2
ENSG00000197061.3	HIST1H4C	316.491	434.154	1.37033	0.497983	9.06823	2.72967	0.0984996
ENSG00000113758.9	DBN1	67.6123	44.912	0.660999	-0.552901	6.36578	2.72637	0.0987033	DBN1
ENSG00000163597.10	SNHG16	128.926	86.6807	0.670596	-0.522335	7.27258	2.72282	0.0989232
ENSG00000179409.6	GEMIN4	13.1098	7.36293	0.54771	-0.780928	4.11392	2.71887	0.0991682
ENSG00000201699.1	RNU1-59P	29.5958	43.267	1.44565	0.582835	5.77259	2.70986	0.0997295
ENSG00000117305.10	HMGCL	1.98054	4.49157	1.94115	1.16927	2.89293	2.67749	0.101776
ENSG00000150093.14	ITGB1	65.9349	92.6064	1.39745	0.529202	6.85207	2.67488	0.101943
ENSG00000135069.9	PSAT1	122.864	169.854	1.37871	0.508323	7.72019	2.67362	0.102024
ENSG00000207187.1	SNORA64	20.9165	12.6429	0.594963	-0.674449	4.72757	2.6622	0.102759
ENSG00000095596.7	CYP26A1	3.45826	1.25746	0.331644	-1.33716	2.62621	2.6532	0.103342
ENSG00000206972.1	RNU6-17P	4.02881	7.57335	1.73615	0.927573	3.46612	2.64701	0.103745
ENSG00000172086.7	KRCC1	5.35273	9.4623	1.66412	0.84657	3.73939	2.61839	0.105632
ENSG00000223745.3	RP4-717I23.3	2.45652	5.18828	1.8597	1.08058	3.04624	2.61828	0.105639
ENSG00000166575.12	TMEM135	17.5335	26.3524	1.47493	0.627456	5.08261	2.61751	0.10569
ENSG00000177410.8	ZFAS1	81.6906	113.561	1.38449	0.514974	7.14659	2.61589	0.105798
ENSG00000187801.10	ZFP69B	4.9007	8.79229	1.67983	0.866937	3.64983	2.60249	0.106696	ZFP69B
ENSG00000152944.4	MED21	17.0651	10.1599	0.583955	-0.70316	4.4665	2.601	0.106796
ENSG00000264159.1	RN7SL866P	3.78073	7.14537	1.73682	0.938642	3.40682	2.59738	0.10704
ENSG00000100219.12	XBP1	27.796	40.2699	1.4316	0.5737	5.67774	2.57232	0.108748
ENSG00000238622.1	SNORD97	104.862	143.593	1.36501	0.502147	7.47452	2.56503	0.109251
ENSG00000153879.4	CEBPG	13.7818	21.1472	1.49819	0.652801	4.78859	2.55872	0.109688
ENSG00000234354.2	RPS26P47	85.1396	57.6778	0.674808	-0.522676	6.69934	2.55862	0.109695
ENSG00000214293.4	RSBN1L-AS1	3.71831	7.03959	1.73747	0.935465	3.38674	2.55153	0.110188
ENSG00000198830.6	HMGN2	114.935	78.6852	0.682626	-0.508666	7.12774	2.54641	0.110545
ENSG00000133104.8	SPG20	9.55798	15.2769	1.54448	0.710316	4.35455	2.54019	0.110981
ENSG00000168672.3	FAM84B	16.3278	24.5601	1.47409	0.626552	4.9944	2.53314	0.111479
ENSG00000042493.11	CAPG	9.17921	14.7305	1.54853	0.716232	4.30658	2.5284	0.111814	CAPG	CAPG
ENSG00000168944.11	CEP120	6.19022	10.5478	1.61688	0.797685	3.87992	2.52388	0.112134
ENSG00000180340.5	FZD2	6.34509	3.06574	0.459051	-0.982096	3.24761	2.51937	0.112455	FZD2	FZD2
ENSG00000137259.2	HIST1H2AB	115.516	158.17	1.3653	0.493439	7.62549	2.50322	0.113614
ENSG00000136997.10	MYC	17.7178	26.4269	1.464	0.611917	5.09527	2.49685	0.114074
ENSG00000270141.2	TERC	41.4623	58.3593	1.3963	0.534215	6.20388	2.483	0.115083
ENSG00000267313.2	RP11-142I20.1	2.5591	5.23844	1.81108	1.03767	3.065	2.46118	0.116691
ENSG00000121236.15	TRIM6	4.85599	8.60463	1.65814	0.84672	3.63061	2.45787	0.116937
ENSG00000125731.8	SH2D3A	2.34039	4.9031	1.83381	1.06713	2.99525	2.45591	0.117084
ENSG00000221164.1	SNORA11	25.0678	36.3788	1.43217	0.569531	5.53989	2.45182	0.117388
ENSG00000130208.5	APOC1	61.0218	41.2282	0.671959	-0.528375	6.23081	2.43817	0.118414
ENSG00000140043.7	PTGR2	4.722	8.37126	1.65593	0.849377	3.59933	2.42756	0.119218
ENSG00000082641.11	NFE2L1	39.8767	56.07	1.39443	0.530164	6.14942	2.42222	0.119625
ENSG00000208892.1	SNORA49	195.431	264.342	1.35031	0.474667	8.35821	2.4191	0.119864
ENSG00000239178.1	RNU6-671P	51.3981	71.0492	1.37342	0.514901	6.48554	2.41544	0.120144
ENSG00000234664.1	HMGN2P5	191.05	133.623	0.698195	-0.480552	7.86242	2.41248	0.120372
ENSG00000200494.1	Y_RNA	342.827	239.659	0.698389	-0.470746	8.69627	2.41113	0.120475
ENSG00000168242.3	HIST1H2BI	321.097	431.021	1.34095	0.467172	9.0711	2.40409	0.121019
ENSG00000256356.1	HSPA8P5	2.91767	1.02773	0.316127	-1.36505	2.49277	2.4005	0.121297
ENSG00000152056.12	AP1S3	8.95316	4.8373	0.520896	-0.832703	3.65543	2.39922	0.121395
ENSG00000178252.13	WDR6	26.9575	17.2623	0.632531	-0.600268	5.09295	2.39607	0.121641
ENSG00000248322.1	RP4-559A3.6	2.79728	5.54896	1.77249	0.99608	3.13057	2.3949	0.121732
ENSG00000234964.3	FABP5P7	119.15	82.6699	0.691895	-0.491329	7.18772	2.3908	0.122051
ENSG00000065060.12	UHRF1BP1	6.33253	10.609	1.59154	0.77274	3.89361	2.3907	0.122059
ENSG00000174136.7	RGMB	3.76532	6.95405	1.69667	0.903167	3.38457	2.37958	0.12293
ENSG00000196656.6	AC004057.1	211.682	148.461	0.700238	-0.474644	8.00913	2.37479	0.123308
ENSG00000184697.6	CLDN6	121.796	84.6072	0.692765	-0.488396	7.21723	2.36968	0.123712	CLDN6
ENSG00000255591.1	AL590762.1	24.3013	15.3704	0.623934	-0.610122	4.94916	2.3614	0.124371
ENSG00000161638.6	ITGA5	2.96428	5.75984	1.74667	0.969161	3.17478	2.34835	0.125416
ENSG00000161547.10	SRSF2	151.722	106.075	0.697611	-0.479271	7.53323	2.34515	0.125674
ENSG00000264350.1	SNRPGP2	21.5012	13.5196	0.619184	-0.624357	4.78605	2.33582	0.126429
ENSG00000248605.1	CTD-2306M5.1	16.0611	23.7667	1.44968	0.604124	4.96045	2.33099	0.126821
ENSG00000162344.3	FGF19	2.01553	4.31811	1.83838	1.09118	2.874	2.31398	0.128215	FGF19
ENSG00000204652.5	RPS26P8	41.0967	27.4346	0.662191	-0.542798	5.68152	2.30365	0.12907
ENSG00000234787.3	LINC00458	7.05309	11.4799	1.55419	0.735876	3.99812	2.29812	0.12953
ENSG00000145390.7	USP53	6.8854	11.2468	1.55801	0.739502	3.97391	2.28927	0.130271	USP53
ENSG00000198518.5	HIST1H4E	115.076	155.229	1.34503	0.471978	7.60696	2.28842	0.130342
ENSG00000179046.4	TRIML2	21.5926	31.1518	1.42078	0.565025	5.33242	2.28708	0.130455	TRIML2
ENSG00000200488.1	RN7SKP203	136.991	183.551	1.33662	0.467184	7.84959	2.28	0.131052
ENSG00000183696.9	UPP1	5.87	9.82939	1.58453	0.771802	3.80569	2.27253	0.131685
ENSG00000231991.3	ANXA2P2	13.0446	19.6162	1.46631	0.624398	4.70134	2.27087	0.131826
ENSG00000118507.11	AKAP7	6.65006	10.9006	1.56093	0.741533	3.93444	2.25537	0.133151
ENSG00000184357.3	HIST1H1B	502.652	667.513	1.3271	0.448911	9.70466	2.25322	0.133337
ENSG00000136436.10	CALCOCO2	7.47181	12.0143	1.53927	0.716798	4.05827	2.25013	0.133603
ENSG00000189057.6	FAM111B	15.0244	9.12985	0.594479	-0.674494	4.31737	2.24776	0.133808
ENSG00000260920.1	RP1-228H13.5	3.43799	6.37171	1.68952	0.905305	3.29208	2.24396	0.134137
ENSG00000067225.13	PKM	112.788	151.832	1.3422	0.467492	7.57502	2.24029	0.134456
ENSG00000048162.15	NOP16	29.0909	19.0507	0.647449	-0.570027	5.20559	2.23964	0.134512
ENSG00000182621.12	PLCB1	2.40365	4.85036	1.77215	1.01452	2.99734	2.23398	0.135005
ENSG00000221491.2	SNORA34	68.6966	47.3463	0.685881	-0.496746	6.41643	2.21966	0.136263
ENSG00000079156.12	OSBPL6	1.2129	3.002	1.94149	1.26111	2.54222	2.21646	0.136546
ENSG00000113732.4	ATP6V0E1	28.4741	18.6856	0.64864	-0.568112	5.17918	2.20687	0.137397
ENSG00000182718.12	ANXA2	6.67059	10.8745	1.55262	0.732898	3.93389	2.2039	0.137662	ANXA2	ANXA2
ENSG00000230316.2	FEZF1-AS1	5.66466	2.7936	0.465756	-0.950975	3.14111	2.19209	0.138721
ENSG00000136098.12	NEK3	10.1573	15.5927	1.48634	0.652196	4.39992	2.19126	0.138796
ENSG00000139112.6	GABARAPL1	10.1132	15.4882	1.48262	0.650454	4.39239	2.17317	0.140437	GABARAPL1	GABARAPL1
ENSG00000065621.10	GSTO2	3.46172	6.33247	1.66861	0.887934	3.2906	2.15961	0.141681
ENSG00000111358.9	GTF2H3	14.6822	21.568	1.43638	0.592002	4.83797	2.14734	0.142817
ENSG00000141522.7	ARHGDIA	59.4439	41.0256	0.686308	-0.496629	6.20876	2.14734	0.142817
ENSG00000213988.5	ZNF90	27.6132	38.7041	1.38494	0.525854	5.64205	2.1472	0.14283
ENSG00000110619.12	CARS	24.5428	34.6133	1.39143	0.534033	5.48593	2.13133	0.144316
ENSG00000179195.11	ZNF664	23.5484	15.2774	0.639712	-0.58167	4.92187	2.1301	0.144432
ENSG00000197782.10	ZNF780A	4.65143	7.98933	1.60275	0.802823	3.56091	2.12519	0.144895	ZNF780A
ENSG00000176871.4	WSB2	14.6523	9.00419	0.600855	-0.656066	4.29119	2.10438	0.146878
ENSG00000103187.6	COTL1	24.2682	34.1195	1.38688	0.531002	5.46791	2.09801	0.147491
ENSG00000256316.1	HIST1H3F	157.685	208.988	1.32255	0.445367	8.04067	2.09665	0.147622
ENSG00000168496.3	FEN1	24.4816	16.0332	0.646111	-0.570987	4.97837	2.09266	0.148008
ENSG00000167721.6	TSR1	32.7075	21.9192	0.663397	-0.536288	5.37522	2.08272	0.148974
ENSG00000049759.12	NEDD4L	19.8731	28.3461	1.40283	0.547765	5.21128	2.07874	0.149364
ENSG00000138074.10	SLC5A6	33.0048	22.1679	0.66494	-0.534045	5.38882	2.07309	0.149917
ENSG00000133315.6	MACROD1	4.97717	8.38324	1.57862	0.776988	3.62202	2.07063	0.150159
ENSG00000023608.4	SNAPC1	5.67835	9.35062	1.55541	0.746251	3.75502	2.06902	0.150318
ENSG00000135097.2	MSI1	20.1506	12.9471	0.632061	-0.594949	4.71692	2.0685	0.150369	MSI1	MSI1
ENSG00000262001.1	DLGAP1-AS2	7.37111	11.6424	1.51112	0.690882	4.0299	2.06304	0.150909
ENSG00000149269.5	PAK1	41.8828	57.0699	1.35185	0.487068	6.19134	2.06276	0.150936
ENSG00000231549.1	USMG5P1	14.85	9.17207	0.604087	-0.645436	4.30964	2.05518	0.15169
ENSG00000151413.12	NUBPL	4.43784	7.62048	1.59719	0.801701	3.51045	2.05209	0.151998
ENSG00000161133.12	USP41	12.8795	19.0754	1.4437	0.59626	4.6773	2.05134	0.152072
ENSG00000269378.1	ITGB1P1	61.9874	83.1762	1.33465	0.46405	6.7274	2.02947	0.154274
ENSG00000212829.7	RPS26P3	41.2826	28.238	0.678538	-0.507291	5.70147	2.02407	0.154823
ENSG00000164176.8	EDIL3	14.4337	21.0019	1.42222	0.576347	4.80658	2.01542	0.155709
ENSG00000204472.8	AIF1	4.5586	7.75715	1.5857	0.78817	3.53343	2.01432	0.155821
ENSG00000166532.11	RIMKLB	32.5482	44.7234	1.36014	0.497136	5.85131	2.01233	0.156026	RIMKLB	RIMKLB
ENSG00000229191.1	RP11-168O16.1	3.83838	6.74336	1.61645	0.831478	3.37047	2.01031	0.156234
ENSG00000071794.11	HLTF	16.6921	23.9314	1.40563	0.55725	4.98487	2.00448	0.156836
ENSG00000183496.5	MEX3B	3.79105	1.68267	0.407981	-1.07865	2.74659	2.00203	0.157089
ENSG00000141376.16	BCAS3	4.28615	7.34639	1.5903	0.800651	3.47261	1.9969	0.157621
ENSG00000134146.7	DPH6	19.4237	27.4663	1.3902	0.539639	5.1741	1.99635	0.157678
ENSG00000117713.13	ARID1A	23.1558	15.2149	0.647743	-0.564291	4.9068	1.99611	0.157704
ENSG00000176209.7	SMIM19	17.7014	25.172	1.39575	0.547199	5.05589	1.97848	0.159551
ENSG00000182199.6	SHMT2	52.2945	70.1457	1.33286	0.465117	6.48821	1.9735	0.160076	SHMT2	SHMT2
ENSG00000188191.10	PRKAR1B	18.3915	11.8199	0.631239	-0.594148	4.59926	1.97255	0.160178
ENSG00000196352.9	CD55	6.11241	9.81813	1.5232	0.71309	3.82155	1.96606	0.160866
ENSG00000177706.8	FAM20C	9.87368	5.78894	0.567153	-0.718922	3.79942	1.96232	0.161265
ENSG00000196756.7	SNHG17	13.8931	20.1714	1.41788	0.573849	4.75723	1.96172	0.161329
ENSG00000243406.2	MRPS31P5	1.92999	3.95224	1.74621	1.02653	2.80945	1.94887	0.162709
ENSG00000033030.9	ZCCHC8	9.54922	14.4069	1.45781	0.626371	4.31094	1.94576	0.163045
ENSG00000212195.1	U3	26.788	17.9804	0.662961	-0.538222	5.11247	1.94254	0.163393
ENSG00000116741.6	RGS2	5.01018	8.29584	1.55251	0.752411	3.61775	1.93978	0.163693
ENSG00000168004.5	HRASLS5	1.21778	2.85808	1.8426	1.18857	2.5178	1.93545	0.164163
ENSG00000067840.8	PDZD4	18.6828	26.3871	1.38762	0.534969	5.12222	1.93118	0.16463	PDZD4
ENSG00000204789.3	ZNF204P	4.46174	7.53254	1.57089	0.778048	3.50425	1.92919	0.164847
ENSG00000152492.9	CCDC50	4.47395	7.54098	1.56866	0.777029	3.50647	1.92668	0.165122
ENSG00000203811.1	HIST2H3C	49.3792	66.1565	1.33078	0.462346	6.40816	1.92664	0.165126
ENSG00000172123.8	SLFN12	3.131	5.66934	1.63649	0.871081	3.18286	1.92607	0.165189
ENSG00000129682.9	FGF13	12.1848	17.8496	1.42589	0.586413	4.59367	1.92563	0.165237
ENSG00000164659.10	KIAA1324L	13.0167	18.9676	1.42079	0.57693	4.67422	1.92344	0.165478
ENSG00000203852.3	HIST2H3A	49.3919	66.134	1.32999	0.461495	6.40804	1.91956	0.165905
ENSG00000198467.9	TPM2	61.57	43.3913	0.700953	-0.46655	6.26923	1.91666	0.166225
ENSG00000156384.10	SFR1	4.10896	7.02771	1.582	0.795596	3.4246	1.91342	0.166584	SFR1	SFR1
ENSG00000145439.7	CBR4	14.4043	20.756	1.40837	0.562151	4.79751	1.91164	0.166781
ENSG00000229091.2	HSPA8P8	1.92753	0.611794	0.270602	-1.44385	2.21191	1.90078	0.167991
ENSG00000106105.9	GARS	82.8219	109.169	1.31283	0.43894	7.12133	1.89963	0.16812
ENSG00000249158.2	PCDHA11	5.04491	2.53833	0.471964	-0.919231	3.03658	1.89474	0.168669
ENSG00000188177.9	ZC3H6	2.91004	5.32362	1.64139	0.88446	3.11711	1.88883	0.169334	ZC3H6
ENSG00000251562.3	MALAT1	290.534	376.586	1.2947	0.414949	8.8993	1.88881	0.169337
ENSG00000137193.9	PIM1	7.909	12.126	1.47119	0.649699	4.09325	1.88714	0.169524
ENSG00000077274.7	CAPN6	1.38357	3.08992	1.79971	1.12799	2.58685	1.88585	0.169671
ENSG00000131969.10	ABHD12B	1.42714	3.15356	1.79132	1.11678	2.60526	1.88515	0.16975
ENSG00000233870.1	AC007881.4	9.00827	5.27467	0.564643	-0.726191	3.69518	1.88504	0.169762
ENSG00000258649.1	CTD-2142D14.1	16.2448	23.0786	1.39211	0.544005	4.94393	1.88456	0.169816
ENSG00000173575.14	CHD2	23.242	32.1262	1.36271	0.506897	5.39607	1.878	0.170562
ENSG00000177425.6	PAWR	66.8553	88.4409	1.31631	0.443394	6.82258	1.87562	0.170833
ENSG00000178381.7	ZFAND2A	1.88418	3.83697	1.7303	1.01679	2.785	1.87365	0.171058
ENSG00000099622.9	CIRBP	69.073	91.3061	1.31553	0.441491	6.86786	1.86962	0.171519
ENSG00000135540.7	NHSL1	5.94776	9.45349	1.50507	0.699913	3.78371	1.85518	0.173183
ENSG00000148926.5	ADM	9.46975	14.1584	1.44428	0.613018	4.29335	1.85077	0.173694
ENSG00000127328.17	RAB3IP	8.55872	12.9429	1.45555	0.629564	4.17767	1.84878	0.173925
ENSG00000092841.14	MYL6	365.767	268.229	0.732666	-0.409845	8.81743	1.83778	0.175211	MYL6
ENSG00000183598.3	HIST2H3D	92.1802	120.668	1.30433	0.428513	7.26749	1.83629	0.175387
ENSG00000179262.5	RAD23A	12.5514	18.1272	1.40687	0.567143	4.62107	1.82205	0.177069
ENSG00000163530.4	DPPA2	1.46144	3.16828	1.76528	1.0912	2.61326	1.81962	0.177359
ENSG00000015475.14	BID	11.1556	6.82209	0.593795	-0.661166	3.9595	1.81804	0.177546
ENSG00000154783.6	FGD5	2.3212	4.4291	1.66851	0.935337	2.93051	1.81249	0.178209
ENSG00000269893.2	SNHG8	154.435	200.489	1.29541	0.414466	7.99396	1.81216	0.178249
ENSG00000113580.10	NR3C1	6.08367	3.28231	0.511503	-0.827889	3.24312	1.81124	0.17836	NR3C1
ENSG00000197846.3	HIST1H2BF	47.5976	63.2259	1.31911	0.449181	6.35115	1.80271	0.179386
ENSG00000082153.13	BZW1	65.2783	46.466	0.708198	-0.449142	6.3569	1.80248	0.179412
ENSG00000184897.4	H1FX	36.5431	48.9625	1.32774	0.463293	5.98934	1.79955	0.179767
ENSG00000231698.2	AP002856.5	5.21925	8.42139	1.51666	0.716211	3.64451	1.79156	0.180736
ENSG00000226031.1	FGF13-AS1	2.25317	4.3117	1.667	0.93804	2.90601	1.78449	0.181599
ENSG00000068831.14	RASGRP2	3.6376	6.24733	1.57327	0.799293	3.3001	1.7743	0.182851	RASGRP2	RASGRP2
ENSG00000136193.12	SCRN1	10.6016	15.5057	1.41801	0.583504	4.41677	1.77338	0.182965
ENSG00000163683.7	SMIM14	5.14696	8.29401	1.51343	0.715343	3.62843	1.76989	0.183396	SMIM14
ENSG00000107443.11	CCNJ	17.1818	11.2198	0.640576	-0.570727	4.52031	1.76604	0.183873
ENSG00000189184.7	PCDH18	9.9206	14.5987	1.42372	0.591807	4.33906	1.76257	0.184305
ENSG00000229153.1	EPHA1-AS1	3.6932	6.31563	1.5685	0.792719	3.31298	1.76169	0.184414	EPHA1-AS1	EPHA1-AS1
ENSG00000196187.7	TMEM63A	10.5053	15.388	1.41973	0.582659	4.4072	1.76036	0.18458
ENSG00000147592.4	LACTB2	8.1376	12.2403	1.44498	0.620244	4.11292	1.73995	0.187145
ENSG00000229833.5	PET100	37.8751	26.5391	0.694589	-0.475713	5.59554	1.73942	0.187212
ENSG00000256843.1	RP11-467L13.4	26.9324	36.614	1.34286	0.476097	5.57887	1.73867	0.187307
ENSG00000256248.1	RP11-123O10.4	5.23181	2.73684	0.491782	-0.862088	3.08304	1.73834	0.187349
ENSG00000145908.8	ZNF300	1.26754	2.82504	1.76468	1.11928	2.52039	1.73538	0.187726
ENSG00000185798.6	WDR53	4.55519	7.44453	1.52286	0.732785	3.50464	1.7174	0.190027
ENSG00000142530.6	FAM71E1	1.82192	3.63712	1.68756	0.987809	2.74563	1.71088	0.190872
ENSG00000151883.12	PARP8	11.0227	15.9623	1.40563	0.56626	4.45925	1.70086	0.192175
ENSG00000232917.4	RP11-450D21.1	8.52473	5.05096	0.570211	-0.700851	3.63771	1.6999	0.192301
ENSG00000164687.6	FABP5	23.5826	16.0164	0.669695	-0.516354	4.94844	1.69875	0.192451
ENSG00000079739.11	PGM1	9.88444	14.4516	1.41436	0.581771	4.32877	1.6971	0.192667
ENSG00000163633.6	C4orf36	2.04068	3.94073	1.65994	0.947853	2.82401	1.69601	0.192811
ENSG00000079102.12	RUNX1T1	7.53966	11.3796	1.4454	0.625995	4.0237	1.6951	0.19293	RUNX1T1
ENSG00000128513.10	POT1	9.51366	13.9653	1.41823	0.587093	4.28519	1.69385	0.193094
ENSG00000164405.6	UQCRQ	100.395	73.2002	0.72671	-0.417291	6.97186	1.69047	0.193539
ENSG00000124613.4	ZNF391	3.48528	5.96028	1.56085	0.79205	3.2542	1.68713	0.19398	ZNF391
ENSG00000140545.10	MFGE8	137.054	100.355	0.730451	-0.407852	7.41717	1.68523	0.194231
ENSG00000102096.9	PIM2	42.1946	55.7575	1.31108	0.440425	6.17793	1.68464	0.194309
ENSG00000224365.1	RP11-252P18.1	99.4031	72.5986	0.727905	-0.416825	6.96422	1.68435	0.194348
ENSG00000155158.16	TTC39B	3.24532	5.62198	1.57098	0.80831	3.18954	1.67618	0.195433
ENSG00000201955.1	RNY3P1	295.748	218.33	0.737399	-0.393501	8.51903	1.67585	0.195477
ENSG00000228439.3	TSTD3	2.31182	4.32709	1.63586	0.903458	2.91445	1.67438	0.195672	TSTD3
ENSG00000163492.9	CCDC141	3.50098	5.9706	1.55715	0.788059	3.25668	1.67399	0.195725
ENSG00000118689.10	FOXO3	2.95318	5.2134	1.5863	0.83304	3.10929	1.67258	0.195914
ENSG00000260025.1	RP11-490M8.1	2.48529	4.55801	1.6171	0.881845	2.96957	1.67155	0.196052
ENSG00000080986.8	NDC80	14.7602	20.6789	1.37005	0.52276	4.80756	1.66205	0.197327
ENSG00000107262.12	BAG1	17.7919	11.828	0.652574	-0.546623	4.57346	1.65743	0.197951
ENSG00000179933.4	C14orf119	19.7064	13.2216	0.659769	-0.531282	4.70798	1.65085	0.198843
ENSG00000052344.11	PRSS8	9.94222	14.4368	1.40497	0.572421	4.33149	1.64537	0.19959	PRSS8
ENSG00000129474.11	AJUBA	5.91361	9.16613	1.4673	0.660176	3.75935	1.6319	0.20144
ENSG00000234176.1	HSPA8P1	1.89829	0.667834	0.299259	-1.31651	2.21758	1.62138	0.2029
ENSG00000115998.3	C2orf42	1.7779	3.51122	1.66311	0.972156	2.71994	1.61983	0.203115
ENSG00000119669.3	IRF2BPL	8.20454	12.1421	1.42215	0.597695	4.11046	1.61628	0.203611
ENSG00000128626.7	MRPS12	13.4264	8.67892	0.630746	-0.583567	4.20839	1.6096	0.204548	MRPS12	MRPS12
ENSG00000111058.3	ACSS3	4.86067	7.73537	1.48929	0.696017	3.55751	1.60568	0.205101
ENSG00000183955.8	SETD8	2.58442	4.64925	1.59344	0.854606	2.99445	1.60529	0.205155
ENSG00000086300.11	SNX10	6.18978	9.47584	1.45266	0.644661	3.80193	1.59645	0.206407
ENSG00000143575.10	HAX1	22.0414	29.7785	1.3309	0.471858	5.30812	1.59017	0.207302
ENSG00000233937.2	CTC-338M12.4	2.85946	5.01045	1.5693	0.822366	3.07306	1.58734	0.207707
ENSG00000266869.1	RP6-114E22.1	1.60963	3.24519	1.67023	0.995653	2.64939	1.587	0.207756
ENSG00000223416.3	RP11-393I23.2	14.0534	9.17829	0.637969	-0.571071	4.26867	1.58677	0.207788
ENSG00000149231.7	CCDC82	10.4448	14.9972	1.39145	0.554652	4.38585	1.58236	0.208421
ENSG00000152518.5	ZFP36L2	24.7353	17.1015	0.682186	-0.492076	5.02076	1.58159	0.208531
ENSG00000166535.15	A2ML1	1.18268	2.60358	1.71739	1.09862	2.46491	1.57832	0.209003	A2ML1
ENSG00000107798.13	LIPA	11.6253	16.4989	1.37967	0.538806	4.51004	1.57556	0.209401
ENSG00000134057.10	CCNB1	94.2487	69.4277	0.734048	-0.404504	6.89092	1.57427	0.209587
ENSG00000135930.9	EIF4E2	37.981	27.0228	0.705292	-0.451639	5.61057	1.57376	0.209662
ENSG00000143303.7	RRNAD1	3.42556	5.78004	1.5377	0.771506	3.22651	1.57359	0.209687
ENSG00000147400.8	CETN2	13.324	8.6585	0.633982	-0.576935	4.2013	1.5689	0.210367
ENSG00000100387.8	RBX1	34.8616	24.6844	0.701362	-0.457312	5.49132	1.5665	0.210716
ENSG00000163755.4	HPS3	14.1159	19.6228	1.35805	0.513048	4.74314	1.56514	0.210915
ENSG00000187475.4	HIST1H1T	2.57957	4.60252	1.58005	0.845169	2.98662	1.563	0.211226
ENSG00000148950.5	IMMP1L	20.0677	26.8864	1.3179	0.476516	5.17456	1.56168	0.211419
ENSG00000207524.1	RNU6-33P	138.374	175.662	1.26642	0.386643	7.82226	1.56128	0.211478
ENSG00000169032.5	MAP2K1	14.019	19.5061	1.35909	0.512807	4.7343	1.55891	0.211825
ENSG00000260916.1	CCPG1	1.84595	3.56986	1.63809	0.943637	2.73895	1.55835	0.211907
ENSG00000226383.1	AC093375.1	1.56627	3.16376	1.66549	0.996394	2.62975	1.55763	0.212012
ENSG00000176485.6	PLA2G16	11.9631	16.9156	1.37565	0.531876	4.54355	1.5567	0.212149
ENSG00000188612.7	SUMO2	125.49	92.9742	0.738928	-0.393825	7.29934	1.55593	0.212261
ENSG00000240230.1	COX19	2.81784	4.92301	1.56228	0.817641	3.05781	1.55055	0.213054
ENSG00000106789.8	CORO2A	6.97941	10.442	1.42792	0.61285	3.92545	1.5457	0.213771
ENSG00000179761.7	PIPOX	8.88152	12.8976	1.39965	0.572583	4.19301	1.54525	0.213838	PIPOX
ENSG00000203705.6	TATDN3	4.83404	7.62986	1.47655	0.684866	3.5451	1.54467	0.213925
ENSG00000147162.9	OGT	32.1867	42.3469	1.30218	0.437393	5.80091	1.54434	0.213974
ENSG00000146733.9	PSPH	17.9849	24.4727	1.33598	0.483389	5.04316	1.54145	0.214403
ENSG00000115758.8	ODC1	49.4434	35.7983	0.719177	-0.429028	5.98266	1.5404	0.214558
ENSG00000255135.3	RP11-111M22.3	5.6077	8.64267	1.45474	0.651836	3.69389	1.53394	0.215522
ENSG00000145703.11	IQGAP2	17.054	23.2903	1.3395	0.486867	4.97565	1.52984	0.216137
ENSG00000116667.8	C1orf21	19.7848	13.4728	0.669682	-0.509895	4.72241	1.5295	0.216187
ENSG00000184348.2	HIST1H2AK	43.1256	56.1916	1.29298	0.418542	6.19753	1.52732	0.216515
ENSG00000260834.1	RP11-256I9.2	92.6008	119.113	1.28169	0.390744	7.25798	1.52686	0.216584
ENSG00000144306.9	SCRN3	3.53445	5.87327	1.51851	0.751888	3.2495	1.52054	0.217538
ENSG00000235695.1	RP11-395P16.1	3.78668	1.89363	0.459617	-0.917874	2.77835	1.51789	0.217939
ENSG00000158079.10	PTPDC1	2.69212	4.72251	1.56093	0.821333	3.01711	1.51464	0.218433
ENSG00000142192.16	APP	90.3293	115.207	1.27072	0.389627	7.21623	1.51242	0.21877
ENSG00000110218.4	PANX1	10.7487	6.83562	0.616818	-0.605607	3.93439	1.51017	0.219114	PANX1
ENSG00000177042.10	TMEM80	3.87877	6.32302	1.50116	0.726	3.33282	1.50523	0.219868
ENSG00000103257.4	SLC7A5	45.9803	59.5477	1.28575	0.412345	6.28126	1.50394	0.220065
ENSG00000212994.4	RPS26P6	42.8043	30.8338	0.714777	-0.432664	5.78069	1.50252	0.220284
ENSG00000141524.11	TMC6	5.99794	9.11451	1.4396	0.63244	3.76101	1.50227	0.220322	TMC6	TMC6
ENSG00000139514.8	SLC7A1	23.8374	31.7218	1.3124	0.451471	5.40204	1.49436	0.221541
ENSG00000104231.6	ZFAND1	17.8183	24.1386	1.32983	0.476642	5.02806	1.4916	0.221968
ENSG00000164032.7	H2AFZ	261.606	196.935	0.751834	-0.372278	8.35497	1.49009	0.222203
ENSG00000137831.10	UACA	10.1657	14.4365	1.37503	0.542243	4.34281	1.48604	0.222832
ENSG00000138814.12	PPP3CA	20.4784	27.4612	1.31951	0.462483	5.20392	1.48331	0.223257
ENSG00000122783.12	C7orf49	12.6414	17.6131	1.35749	0.512637	4.60383	1.48179	0.223495
ENSG00000137177.14	KIF13A	14.2274	9.44625	0.64875	-0.548411	4.29257	1.48079	0.223651
ENSG00000159140.13	SON	129.817	96.7061	0.743034	-0.383147	7.35132	1.47968	0.223824
ENSG00000150593.11	PDCD4	10.3219	14.6277	1.37282	0.538825	4.36181	1.47883	0.223957
ENSG00000127125.7	PPCS	9.34968	13.4037	1.38425	0.552943	4.24584	1.47877	0.223968	PPCS
ENSG00000207142.1	Y_RNA	381.301	286.588	0.75095	-0.366955	8.8924	1.47794	0.224097
ENSG00000171492.10	LRRC8D	15.5876	21.3203	1.33914	0.487978	4.8595	1.47741	0.22418
ENSG00000257179.1	HMGN2P6	13.7407	9.08331	0.645395	-0.553129	4.24787	1.47532	0.224509
ENSG00000176887.5	SOX11	13.6668	9.0267	0.64476	-0.553465	4.24073	1.47224	0.224992
ENSG00000138380.13	CARF	1.31658	2.74194	1.66187	1.02916	2.51413	1.47186	0.225053
ENSG00000136874.6	STX17	5.68452	8.65235	1.43778	0.634292	3.70115	1.45981	0.22696
ENSG00000116962.10	NID1	4.13164	6.60738	1.47983	0.701387	3.38607	1.45945	0.227017
ENSG00000168615.7	ADAM9	7.98072	11.6157	1.39711	0.573846	4.06513	1.45885	0.227113
ENSG00000170855.3	TRIAP1	25.1773	17.6681	0.692576	-0.47	5.05173	1.45879	0.227123
ENSG00000174456.9	C12orf76	3.26542	5.45038	1.51452	0.756995	3.1728	1.45746	0.227335
ENSG00000196110.3	ZNF699	1.28849	2.69122	1.65938	1.03195	2.5001	1.45722	0.227372
ENSG00000251595.3	ABCA11P	3.32389	5.53466	1.51335	0.752255	3.18886	1.45687	0.227429
ENSG00000171453.13	POLR1C	17.1658	11.6595	0.666291	-0.515514	4.53754	1.4562	0.227536
ENSG00000140688.12	C16orf58	3.72027	6.05907	1.49474	0.72452	3.28869	1.45465	0.227784
ENSG00000133773.7	CCDC59	25.3723	33.5631	1.30567	0.440119	5.48242	1.45033	0.228475
ENSG00000143811.12	PYCR2	22.5381	29.9899	1.31124	0.449272	5.32568	1.44995	0.228536
ENSG00000244509.3	APOBEC3C	8.18731	11.8523	1.39101	0.568055	4.09169	1.44919	0.228658
ENSG00000213250.5	RBMS2P1	1.78655	3.40831	1.60778	0.922975	2.7046	1.44667	0.229063
ENSG00000182544.8	MFSD5	3.59572	1.80258	0.458782	-0.91192	2.73483	1.44169	0.229866
ENSG00000156639.7	ZFAND3	25.4597	33.5759	1.30174	0.438357	5.4843	1.43974	0.230182
ENSG00000144791.5	LIMD1	6.01416	3.47424	0.54734	-0.730499	3.25579	1.43526	0.230908
ENSG00000146386.7	ABRACL	69.9054	51.6728	0.735674	-0.396761	6.47421	1.43434	0.231058
ENSG00000124529.3	HIST1H4B	466.197	582.157	1.24784	0.358248	9.54498	1.43283	0.231303
ENSG00000124762.9	CDKN1A	1.63727	0.570327	0.289417	-1.30671	2.13669	1.43211	0.23142
ENSG00000076067.7	RBMS2	1.59026	3.11489	1.61931	0.95536	2.62572	1.4319	0.231455
ENSG00000109618.7	SEPSECS	1.53982	3.04029	1.62309	0.965079	2.60557	1.42982	0.231793
ENSG00000264247.1	LINC00909	2.9325	4.98219	1.52555	0.776858	3.07945	1.42744	0.232182
ENSG00000120685.15	PROSER1	28.8239	37.7145	1.29349	0.427682	5.64382	1.42638	0.232356
ENSG00000006327.9	TNFRSF12A	8.97661	12.8237	1.37742	0.548319	4.19383	1.41949	0.233487
ENSG00000076716.7	GPC4	86.9343	64.7373	0.741825	-0.386288	6.78435	1.41805	0.233724
ENSG00000164300.11	SERINC5	14.7198	20.0758	1.33366	0.484507	4.78223	1.41778	0.233769	SERINC5
ENSG00000198001.9	IRAK4	1.10699	2.39744	1.66452	1.07104	2.41191	1.41773	0.233777
ENSG00000145536.11	ADAMTS16	1.37437	2.79453	1.63642	0.997679	2.53386	1.41654	0.233974
ENSG00000143753.8	DEGS1	13.6878	9.11169	0.649855	-0.54108	4.24668	1.4117	0.234774
ENSG00000233393.1	AP000688.29	2.39171	4.22558	1.55065	0.827313	2.91272	1.40997	0.235061
ENSG00000230777.1	RP11-318C24.1	69.2027	51.0745	0.734505	-0.393791	6.45386	1.40979	0.235092
ENSG00000100271.12	TTLL1	1.73236	3.302	1.5985	0.921544	2.67915	1.40802	0.235386
ENSG00000111215.7	PRR4	7.4283	10.8472	1.39754	0.575739	3.98323	1.40765	0.235447
ENSG00000272288.1	RP11-140K17.3	2.018	3.71238	1.57884	0.874965	2.7866	1.40765	0.235447
ENSG00000137944.12	CCBL2	28.6509	20.4157	0.704375	-0.448439	5.23161	1.40386	0.236078
ENSG00000121897.9	LIAS	6.04847	9.04144	1.41675	0.608026	3.75957	1.38907	0.238562
ENSG00000123358.15	NR4A1	3.72611	5.99581	1.477	0.707103	3.28244	1.38135	0.239872
ENSG00000170860.3	LSM3	12.2057	8.05926	0.642736	-0.553914	4.10327	1.38113	0.239909
ENSG00000272478.1	RP1-317E23.7	3.00439	1.43666	0.43043	-0.963212	2.58065	1.37632	0.240728
ENSG00000105825.7	TFPI2	4.02248	6.38109	1.46496	0.687403	3.35307	1.37192	0.241482
ENSG00000166387.7	PPFIBP2	1.77454	3.33708	1.58315	0.903344	2.69169	1.37114	0.241615
ENSG00000185100.6	ADSSL1	1.77042	3.33097	1.58335	0.903187	2.69027	1.36855	0.242061
ENSG00000265260.1	RN7SL74P	1.797	3.36077	1.57758	0.898474	2.69995	1.36647	0.242419
ENSG00000135547.4	HEY2	3.08056	5.11852	1.49932	0.748516	3.11286	1.36322	0.24298
ENSG00000133612.14	AGAP3	11.5233	7.57554	0.63893	-0.559822	4.03201	1.36123	0.243324
ENSG00000198885.5	ITPRIPL1	3.88009	2.03991	0.484145	-0.851362	2.81288	1.35669	0.244111
ENSG00000198910.8	L1CAM	3.73549	5.97693	1.46896	0.700585	3.28167	1.3557	0.244284
ENSG00000259340.2	CTD-2027G2.1	74.567	93.7037	1.25105	0.373742	6.9327	1.35234	0.244869
ENSG00000144566.6	RAB5A	30.0995	39.0088	1.2818	0.412872	5.69769	1.34577	0.246019
ENSG00000156711.12	MAPK13	1.40259	2.78939	1.60686	0.968763	2.53758	1.34513	0.246131
ENSG00000173621.8	LRFN4	7.26526	4.44125	0.584482	-0.654185	3.47586	1.34348	0.246421
ENSG00000135473.10	PAN2	6.21001	9.17804	1.40265	0.593908	3.78196	1.3433	0.246452
ENSG00000183978.7	COA3	20.6488	14.4453	0.688457	-0.471233	4.79052	1.34235	0.246621
ENSG00000218502.3	H2AFZP3	20.3817	14.2672	0.688737	-0.472632	4.77365	1.34233	0.246624
ENSG00000144468.12	RHBDD1	6.61783	9.7083	1.39664	0.581847	3.85038	1.3398	0.24707
ENSG00000166986.8	MARS	80.5589	101.256	1.25174	0.369745	7.04419	1.33933	0.247152
ENSG00000088247.11	KHSRP	114.675	86.5572	0.752619	-0.36716	7.18148	1.33863	0.247275
ENSG00000136068.10	FLNB	16.8742	22.5736	1.31184	0.457229	4.94616	1.33758	0.247461	FLNB	FLNB
ENSG00000135446.12	CDK4	66.441	49.4493	0.740543	-0.384909	6.40676	1.33677	0.247605
ENSG00000167380.12	ZNF226	5.69005	8.51382	1.41346	0.608347	3.69016	1.33654	0.247645
ENSG00000136925.10	TSTD2	4.75592	7.29178	1.43278	0.643189	3.50899	1.33453	0.248002
ENSG00000184260.4	HIST2H2AC	141.441	175.781	1.23986	0.357144	7.83374	1.33406	0.248084
ENSG00000091947.5	TMEM101	3.37764	5.4921	1.47996	0.718414	3.18978	1.33318	0.24824
ENSG00000197415.7	VEPH1	4.60222	7.09752	1.43804	0.649459	3.47626	1.33288	0.248293
ENSG00000251292.1	RP11-380P13.2	1.40724	2.78828	1.60193	0.963727	2.53849	1.33269	0.248327
ENSG00000148834.8	GSTO1	16.4932	22.0874	1.31265	0.458435	4.91727	1.33151	0.248537
ENSG00000117450.9	PRDX1	428.396	328.084	0.765247	-0.347281	9.07061	1.33128	0.248577	PRDX1
ENSG00000185963.9	BICD2	6.55241	3.94366	0.572728	-0.676589	3.36011	1.32916	0.248955
ENSG00000167552.9	TUBA1A	93.8041	70.606	0.750031	-0.371187	6.89773	1.32759	0.249234
ENSG00000105447.8	GRWD1	12.9482	8.70173	0.655176	-0.532184	4.18349	1.32683	0.249369
ENSG00000182481.4	KPNA2	141.124	107.117	0.757237	-0.360449	7.47953	1.32449	0.249788
ENSG00000197457.5	STMN3	10.2007	6.63458	0.629822	-0.573655	3.88269	1.32132	0.250356
ENSG00000197728.5	RPS26	15.8629	10.8721	0.671272	-0.500465	4.44338	1.32056	0.250492
ENSG00000215417.6	MIR17HG	15.4119	10.547	0.669855	-0.504276	4.40715	1.31971	0.250643
ENSG00000139629.11	GALNT6	2.44562	4.22404	1.52001	0.796855	2.92008	1.31913	0.250748
ENSG00000203818.6	HIST2H3PS2	7.93192	11.3328	1.37113	0.54734	4.04507	1.31543	0.251414
ENSG00000154079.5	C6orf57	8.72708	12.3442	1.36243	0.532756	4.15132	1.31491	0.251507
ENSG00000147596.3	PRDM14	14.9581	10.2268	0.668796	-0.506552	4.3693	1.30999	0.252397
ENSG00000242970.2	AC068522.4	4.27875	2.34109	0.507599	-0.799377	2.91144	1.30842	0.25268
ENSG00000174307.5	PHLDA3	3.91832	2.09128	0.491875	-0.829409	2.82586	1.30508	0.253288
ENSG00000212694.4	AC084018.1	5.34148	8.00619	1.41083	0.61369	3.62115	1.30476	0.253345
ENSG00000131069.15	ACSS2	10.564	6.92459	0.63544	-0.563012	3.92854	1.30423	0.253441	ACSS2
ENSG00000179085.7	DPM3	8.67833	12.25	1.35935	0.531258	4.1432	1.3025	0.253757
ENSG00000163950.8	SLBP	23.8159	16.966	0.702548	-0.448559	4.98754	1.30233	0.253787	SLBP
ENSG00000164118.8	CEP44	6.41809	9.39299	1.39126	0.579443	3.81263	1.30211	0.253827
ENSG00000197124.7	ZNF682	7.20353	10.3832	1.37766	0.558939	3.93657	1.29691	0.254779
ENSG00000169169.10	CPT1C	15.908	10.9785	0.675963	-0.495064	4.45084	1.29664	0.254828
ENSG00000249532.2	MIR302B	1372.02	1056.14	0.769579	-0.337893	10.7498	1.2965	0.254853
ENSG00000171617.9	ENC1	4.96858	2.83688	0.535068	-0.745039	3.06387	1.29234	0.255617
ENSG00000120694.15	HSPH1	49.8245	36.996	0.737592	-0.391602	6.00719	1.29113	0.25584	HSPH1
ENSG00000213244.3	HIST2H3DP1	15.5858	20.8373	1.30895	0.456817	4.8423	1.28853	0.25632
ENSG00000250519.2	RP11-680H20.2	1.20341	2.46357	1.60311	0.999451	2.4431	1.28765	0.256481
ENSG00000181026.13	AEN	25.1041	17.9694	0.706416	-0.440537	5.05882	1.28598	0.25679
ENSG00000144749.9	LRIG1	23.638	30.8028	1.28499	0.420082	5.37434	1.28556	0.256868
ENSG00000108219.10	TSPAN14	12.5577	8.42942	0.653898	-0.528558	4.14517	1.28542	0.256894	TSPAN14
ENSG00000167216.12	KATNAL2	4.02061	6.29027	1.44473	0.667028	3.34295	1.2853	0.256916
ENSG00000182551.9	ADI1	12.1398	8.13151	0.651922	-0.533787	4.1039	1.28429	0.257102
ENSG00000130303.8	BST2	11.8038	16.1154	1.32778	0.486614	4.50095	1.2832	0.257305
ENSG00000201104.1	RNU6-11P	134.859	167.95	1.2423	0.350897	7.77058	1.28235	0.257463
ENSG00000123240.12	OPTN	5.8247	8.59734	1.39612	0.592439	3.70749	1.28157	0.257607
ENSG00000271369.1	RP11-350D17.3	3.05582	5.00712	1.4774	0.729225	3.09706	1.27974	0.257947
ENSG00000207041.1	RNU6-3P	154.396	189.881	1.22718	0.348009	7.94813	1.276	0.258643
ENSG00000163479.9	SSR2	54.1391	40.3588	0.740902	-0.384927	6.12442	1.27524	0.258786
ENSG00000112972.10	HMGCS1	105.742	80.4234	0.75817	-0.360088	7.07365	1.27379	0.259056
ENSG00000137393.8	RNF144B	1.31978	2.62188	1.58602	0.964532	2.49345	1.27213	0.259368
ENSG00000138613.9	APH1B	6.62925	9.62047	1.38174	0.567543	3.84459	1.27193	0.259404
ENSG00000075618.13	FSCN1	32.3868	41.4487	1.26676	0.397157	5.787	1.27111	0.259558
ENSG00000181896.7	ZNF101	18.1109	23.89	1.29526	0.439038	5.02899	1.26775	0.260189
ENSG00000187118.8	CMC1	21.9523	28.5857	1.2827	0.42281	5.27472	1.26688	0.260354
ENSG00000259790.1	ANP32BP1	4.77794	7.23899	1.41628	0.626772	3.50581	1.2663	0.260462
ENSG00000179818.9	PCBP1-AS1	6.27416	9.15807	1.38601	0.575629	3.78559	1.26543	0.260625
ENSG00000087087.14	SRRT	36.4888	26.805	0.72796	-0.406283	5.57439	1.26446	0.260808
ENSG00000243015.2	RN7SL737P	6.48764	9.43411	1.3831	0.569326	3.82145	1.26329	0.261029
ENSG00000128165.7	ADM2	1.52857	2.91407	1.56511	0.915454	2.58174	1.2625	0.261179
ENSG00000162409.6	PRKAA2	2.79344	4.64272	1.48483	0.746893	3.02013	1.26248	0.261182
ENSG00000170421.7	KRT8	21.3007	27.8381	1.28677	0.42425	5.23667	1.26176	0.261317	KRT8	KRT8
ENSG00000152147.6	GEMIN6	8.82484	5.67148	0.61928	-0.587939	3.71105	1.25945	0.261755
ENSG00000133111.3	RFXAP	3.30913	5.32142	1.46094	0.704593	3.16335	1.25827	0.261979
ENSG00000185275.6	CD24P4	395.218	304.229	0.769127	-0.33804	8.95821	1.25741	0.262142
ENSG00000202354.1	RNY3	495.574	380.994	0.768275	-0.336478	9.27932	1.25688	0.262242
ENSG00000139926.11	FRMD6	2.69525	4.50426	1.48725	0.752797	2.98899	1.25127	0.263311
ENSG00000171940.9	ZNF217	23.7738	30.8304	1.27889	0.414022	5.37913	1.25033	0.263489
ENSG00000177700.5	POLR2L	24.5669	17.6223	0.707719	-0.436166	5.03139	1.24983	0.263586
ENSG00000133983.10	COX16	41.3895	30.6275	0.73407	-0.395666	5.75114	1.24969	0.263611	COX16
ENSG00000187664.8	HAPLN4	3.51694	1.84746	0.479826	-0.846842	2.73006	1.24512	0.264486	HAPLN4
ENSG00000261824.2	LINC00662	4.59979	6.99018	1.41699	0.629339	3.46635	1.24498	0.264514
ENSG00000101187.11	SLCO4A1	4.49216	2.52818	0.523922	-0.76119	2.96398	1.24433	0.264639
ENSG00000176890.11	TYMS	37.5376	27.647	0.730033	-0.400952	5.61431	1.24358	0.264782	TYMS
ENSG00000164306.6	PRIMPOL	2.6344	4.40712	1.48501	0.756299	2.96895	1.2418	0.265125
ENSG00000175868.9	CALCB	2.34039	4.0184	1.50292	0.786754	2.8768	1.24119	0.265242
ENSG00000075391.12	RASAL2	7.72358	10.9558	1.3598	0.5363	4.00781	1.24025	0.265423
ENSG00000123552.13	USP45	11.3449	15.4987	1.32714	0.483235	4.45201	1.23979	0.265512
ENSG00000187164.13	KIAA1598	5.16281	7.70832	1.4025	0.605354	3.58074	1.23937	0.265593
ENSG00000152377.8	SPOCK1	4.47457	6.81806	1.41809	0.632921	3.43874	1.23638	0.26617
ENSG00000132294.9	EFR3A	9.72937	13.4692	1.33853	0.502069	4.27069	1.23533	0.266372
ENSG00000198081.6	ZBTB14	6.14026	8.93583	1.38035	0.572937	3.75868	1.23507	0.266423
ENSG00000145675.10	PIK3R1	3.28424	5.27027	1.45685	0.700157	3.15357	1.23479	0.266478
ENSG00000170917.9	NUDT6	2.15348	3.75749	1.51096	0.8074	2.81332	1.23448	0.266538
ENSG00000003402.15	CFLAR	1.69725	3.12722	1.54006	0.874383	2.64583	1.23187	0.267043
ENSG00000158406.2	HIST1H4H	481.36	589.395	1.22359	0.331688	9.57529	1.22949	0.267507
ENSG00000132297.7	HHLA1	1.2356	2.47379	1.57674	0.970121	2.45046	1.22747	0.267901
ENSG00000227540.1	RP11-152N13.5	1.44453	2.77202	1.55919	0.921093	2.54218	1.22699	0.267993
ENSG00000163923.5	RPL39L	24.239	31.3584	1.27617	0.408639	5.40085	1.22611	0.268166
ENSG00000109255.7	NMU	3.01243	4.89825	1.46401	0.717966	3.07851	1.2241	0.268557
ENSG00000174243.5	DDX23	28.6874	20.907	0.720414	-0.417626	5.24609	1.22408	0.268561
ENSG00000143067.4	ZNF697	6.62466	9.53625	1.37055	0.556824	3.83843	1.22078	0.269208
ENSG00000092964.12	DPYSL2	67.4435	50.8978	0.750961	-0.366871	6.43705	1.22043	0.269276
ENSG00000269834.1	CTD-3018O17.3	1.879	3.37241	1.52437	0.840129	2.7135	1.21747	0.269859
ENSG00000001167.10	NFYA	13.6621	9.36616	0.669228	-0.50028	4.25867	1.21635	0.270079
ENSG00000222489.1	SNORA79	261.529	201.615	0.769926	-0.33601	8.36422	1.21543	0.27026
ENSG00000143353.7	LYPLAL1	6.89615	9.87755	1.36629	0.548898	3.88018	1.21495	0.270354
ENSG00000062038.9	CDH3	25.5038	32.8621	1.27189	0.403103	5.46711	1.21389	0.270563	CDH3
ENSG00000104142.6	VPS18	5.69658	3.41641	0.566576	-0.680053	3.21515	1.21295	0.270749
ENSG00000218739.5	AC007390.5	7.17921	10.2221	1.36067	0.541811	3.92366	1.2117	0.270996
ENSG00000108515.13	ENO3	3.14764	5.06745	1.45576	0.7032	3.11438	1.20874	0.271583
ENSG00000102753.5	KPNA3	26.8538	19.517	0.717875	-0.420498	5.15679	1.20852	0.271626
ENSG00000128283.6	CDC42EP1	1.61153	2.9922	1.53851	0.881873	2.60891	1.20783	0.271762
ENSG00000158769.13	F11R	30.8078	39.2853	1.26152	0.38936	5.71771	1.20284	0.272754
ENSG00000181260.8	MTHFD2P7	3.16327	5.07554	1.45156	0.700511	3.11745	1.20232	0.272858
ENSG00000163624.5	CDS1	5.81105	8.48336	1.38067	0.575214	3.69791	1.20216	0.272891
ENSG00000174446.8	SNAPC5	9.55329	13.1692	1.33202	0.497758	4.24527	1.20041	0.273241
ENSG00000142687.13	KIAA0319L	11.3684	15.4293	1.31854	0.475584	4.44945	1.20017	0.273287
ENSG00000162069.10	CCDC64B	1.32403	2.5821	1.55796	0.938552	2.48705	1.19908	0.273506
ENSG00000124570.13	SERPINB6	5.70421	8.3396	1.38129	0.577637	3.67775	1.1981	0.273701
ENSG00000111676.10	ATN1	11.9901	8.12493	0.659307	-0.516364	4.09465	1.19744	0.273834	ATN1
ENSG00000120699.8	EXOSC8	39.1141	49.4226	1.25287	0.375754	6.03823	1.1974	0.273843
ENSG00000198929.8	NOS1AP	3.67219	5.73706	1.43229	0.66521	3.2498	1.19738	0.273846
ENSG00000169258.6	GPRIN1	3.05184	1.55583	0.459602	-0.881695	2.60838	1.19654	0.274015
ENSG00000101104.8	PABPC1L	9.74483	13.4085	1.33045	0.493858	4.26846	1.19438	0.274448
ENSG00000111057.6	KRT18	36.4426	46.0934	1.25336	0.378157	5.94076	1.19015	0.275299	KRT18
ENSG00000133019.7	CHRM3	1.93218	3.41735	1.50842	0.824051	2.72918	1.1897	0.275389
ENSG00000237094.7	RP4-669L17.10	25.3557	32.5402	1.2667	0.399316	5.45814	1.18801	0.275732
ENSG00000020129.11	NCDN	6.92011	4.33533	0.597692	-0.622444	3.43373	1.18629	0.27608	NCDN	NCDN
ENSG00000240303.3	ACAD11	6.22865	8.97187	1.36725	0.559133	3.76765	1.18342	0.276662
ENSG00000112874.5	NUDT12	5.98885	8.67246	1.37175	0.565796	3.72671	1.18324	0.276698
ENSG00000196967.6	ZNF585A	3.82804	5.92074	1.42279	0.652317	3.28526	1.18216	0.276916
ENSG00000138604.5	GLCE	7.57319	4.81908	0.609507	-0.600598	3.5374	1.18213	0.276923
ENSG00000185222.7	WBP5	22.4628	16.1376	0.70791	-0.432185	4.9146	1.18094	0.277165
ENSG00000196176.7	HIST1H4A	79.6584	98.5881	1.23248	0.347588	7.01573	1.18064	0.277227
ENSG00000253007.2	SNORA76	27.2475	34.9054	1.26557	0.393208	5.55357	1.18026	0.277303
ENSG00000174720.11	LARP7	19.4616	25.3201	1.27912	0.41773	5.11352	1.17933	0.277492
ENSG00000121297.6	TSHZ3	1.27005	2.49179	1.55408	0.944247	2.46028	1.17839	0.277685	TSHZ3
ENSG00000119397.12	CNTRL	4.21581	6.41461	1.41007	0.630925	3.37537	1.17775	0.277814
ENSG00000069869.11	NEDD4	2.92671	4.73654	1.4529	0.710452	3.04763	1.17126	0.279143
ENSG00000132406.7	TMEM128	9.50648	13.0473	1.32597	0.492258	4.23543	1.16939	0.279527
ENSG00000070718.7	AP3M2	5.13847	7.58167	1.38559	0.590094	3.56832	1.16932	0.27954
ENSG00000143013.8	LMO4	18.6559	24.3106	1.28023	0.419039	5.05912	1.16662	0.280096	LMO4
ENSG00000155313.11	USP25	15.7344	20.7499	1.2914	0.434215	4.84419	1.1659	0.280244
ENSG00000185127.5	C6orf120	8.49308	11.7946	1.33628	0.506954	4.10671	1.1659	0.280246
ENSG00000179051.9	RCC2	113.616	87.2135	0.765369	-0.342284	7.18041	1.16366	0.280708
ENSG00000208772.1	SNORD94	38.6615	29.192	0.748611	-0.385148	5.66318	1.16348	0.280745
ENSG00000164331.5	ANKRA2	3.74763	5.79973	1.42116	0.651363	3.26342	1.16119	0.281219
ENSG00000040633.8	PHF23	18.1304	12.9044	0.698905	-0.450621	4.6333	1.15838	0.281802
ENSG00000117335.14	CD46	42.4143	53.1837	1.24413	0.36595	6.14279	1.15833	0.281813
ENSG00000057294.9	PKP2	4.49274	6.74588	1.3978	0.613245	3.43364	1.15819	0.28184
ENSG00000106714.13	CNTNAP3	1.2683	2.47358	1.54441	0.936651	2.45681	1.15558	0.282384
ENSG00000114107.4	CEP70	10.4332	14.1642	1.31558	0.477419	4.34397	1.15503	0.282499
ENSG00000155304.4	HSPA13	14.2927	18.9206	1.29362	0.441766	4.7227	1.15488	0.282531
ENSG00000151835.9	SACS	21.8924	15.7984	0.710816	-0.429399	4.88387	1.1537	0.282776
ENSG00000172936.8	MYD88	5.38131	3.22708	0.564704	-0.677005	3.15891	1.15331	0.282858
ENSG00000186104.6	CYP2R1	6.33102	9.07237	1.36133	0.549292	3.78222	1.15246	0.283035
ENSG00000239906.1	RP11-34P13.14	6.18484	8.88092	1.36249	0.553167	3.75834	1.15195	0.283142
ENSG00000090520.6	DNAJB11	117.788	90.8183	0.768854	-0.339402	7.23316	1.1501	0.283528
ENSG00000110906.8	KCTD10	14.2381	9.91007	0.680104	-0.479769	4.31707	1.14987	0.283576
ENSG00000174173.6	TRMT10C	31.8753	23.5839	0.732221	-0.396214	5.39578	1.14941	0.283672
ENSG00000024526.12	DEPDC1	14.2731	18.8635	1.29145	0.440931	4.71974	1.14931	0.283693
ENSG00000100097.7	LGALS1	3.33356	5.24835	1.43128	0.674048	3.15805	1.14911	0.283735
ENSG00000227838.1	RP1-213J1P__B.1	1.33417	2.56437	1.53785	0.918577	2.4858	1.14898	0.283762
ENSG00000225973.3	RP11-139H15.1	3.36533	5.28835	1.4298	0.671449	3.1661	1.14743	0.284087
ENSG00000135334.8	AKIRIN2	21.7388	27.9854	1.26791	0.403465	5.25341	1.14708	0.284162
ENSG00000223960.2	AC009948.5	6.72413	9.57393	1.35657	0.537984	3.84806	1.14669	0.284244
ENSG00000237036.4	ZEB1-AS1	1.27818	2.48328	1.54096	0.930224	2.46002	1.14506	0.284586
ENSG00000201183.1	RNVU1-12	4.24792	6.44803	1.40748	0.620558	3.3768	1.14492	0.284615
ENSG00000074047.16	GLI2	10.3944	7.00888	0.653339	-0.527494	3.92188	1.14393	0.284823
ENSG00000135821.12	GLUL	73.4369	56.0026	0.759148	-0.351825	6.56112	1.14342	0.284931
ENSG00000135048.9	TMEM2	12.9951	8.97379	0.67328	-0.490807	4.20127	1.14042	0.285564
ENSG00000197568.9	HHLA3	2.87151	4.6287	1.44428	0.706358	3.02769	1.13973	0.28571
ENSG00000172007.5	RAB33B	3.31792	5.2178	1.42904	0.672364	3.15245	1.13899	0.285867
ENSG00000152795.13	HNRNPDL	219.849	170.738	0.775442	-0.327176	8.12638	1.13896	0.285872
ENSG00000125971.12	DYNLRB1	34.5475	43.5176	1.24761	0.371954	5.86392	1.13379	0.286968
ENSG00000148468.12	FAM171A1	11.2537	7.65636	0.660767	-0.510988	4.02002	1.13042	0.287686
ENSG00000178053.13	MLF1	13.3675	17.7332	1.29432	0.44351	4.6377	1.12743	0.288324
ENSG00000101335.5	MYL9	24.5602	17.9264	0.720124	-0.413351	5.04177	1.12688	0.288442
ENSG00000201998.1	SNORA23	18.2598	12.9205	0.694905	-0.44364	4.63919	1.12513	0.288816
ENSG00000206694.1	RNVU1-3	4.09381	6.22707	1.40657	0.622925	3.3394	1.12475	0.288898
ENSG00000148690.10	FRA10AC1	10.5609	14.2875	1.31148	0.469658	4.35479	1.12428	0.288998
ENSG00000089335.16	ZNF302	9.67218	13.1867	1.31794	0.480617	4.252	1.12371	0.28912
ENSG00000241860.2	RP11-34P13.13	8.05119	11.1701	1.33223	0.505351	4.04238	1.12201	0.289485
ENSG00000162885.8	B3GALNT2	8.74686	12.0484	1.32689	0.492312	4.13601	1.11622	0.290734	B3GALNT2
ENSG00000171160.13	MORN4	5.12899	7.5017	1.37335	0.577459	3.56071	1.11519	0.290956	MORN4	MORN4
ENSG00000181513.10	ACBD4	1.36447	2.58465	1.52235	0.899074	2.49454	1.11367	0.291286
ENSG00000128045.5	RASL11B	16.8063	21.8953	1.27747	0.418671	4.92159	1.11355	0.291311	RASL11B	RASL11B
ENSG00000148908.10	RGS10	3.72188	5.71834	1.41012	0.640186	3.25277	1.11335	0.291354
ENSG00000106066.9	CPVL	13.2931	17.6002	1.29162	0.441371	4.62909	1.113	0.29143
ENSG00000074219.9	TEAD2	36.4763	27.2627	0.740642	-0.380543	5.58435	1.11277	0.29148
ENSG00000227051.4	C14orf132	6.89167	4.37959	0.606171	-0.602051	3.43514	1.11244	0.291552
ENSG00000185298.8	CCDC137	10.6418	7.21158	0.657086	-0.515935	3.95208	1.11233	0.291577
ENSG00000130830.10	MPP1	2.59083	4.24216	1.45073	0.72273	2.94121	1.11129	0.291803
ENSG00000138685.8	FGF2	24.0985	30.7385	1.25814	0.389747	5.38507	1.11046	0.291982	FGF2	FGF2
ENSG00000186687.11	LYRM7	5.24951	7.65178	1.37059	0.57195	3.58379	1.11016	0.292048
ENSG00000109534.12	GAR1	26.5736	19.555	0.726764	-0.403131	5.15054	1.10914	0.29227
ENSG00000132963.7	POMP	61.9484	47.1495	0.757037	-0.352699	6.32299	1.10857	0.292394
ENSG00000100591.3	AHSA1	63.8349	48.684	0.758693	-0.351304	6.36637	1.10743	0.292642
ENSG00000078687.12	TNRC6C	4.80175	7.08068	1.37888	0.587588	3.49344	1.10678	0.292783
ENSG00000108264.12	TADA2A	5.44	7.88225	1.36529	0.563929	3.6191	1.10329	0.293546
ENSG00000197857.9	ZNF44	1.92744	3.34993	1.48177	0.796753	2.71763	1.10305	0.293599
ENSG00000187456.9	RDM1	1.23223	2.38847	1.52563	0.925993	2.43383	1.10229	0.293763
ENSG00000257261.1	RP11-96H19.1	1.99743	3.43997	1.4759	0.78709	2.74277	1.10227	0.293769
ENSG00000164045.7	CDC25A	23.6623	17.2945	0.720733	-0.411839	4.99236	1.10145	0.293948	CDC25A	CDC25A
ENSG00000177200.11	CHD9	19.759	25.4556	1.26693	0.402699	5.1271	1.10075	0.294102
ENSG00000168734.9	PKIG	6.18789	8.78984	1.34788	0.541566	3.75094	1.10065	0.294124
ENSG00000111276.6	CDKN1B	7.46764	10.4004	1.33322	0.511755	3.9552	1.1004	0.294179	CDKN1B
ENSG00000166068.8	SPRED1	11.7193	15.6257	1.29646	0.452694	4.47474	1.10003	0.29426	SPRED1
ENSG00000019582.10	CD74	8.82913	12.0841	1.31887	0.487231	4.14343	1.09722	0.294877	CD74
ENSG00000150672.12	DLG2	4.7989	7.06302	1.37621	0.58523	3.4926	1.09675	0.29498
ENSG00000238142.1	RP11-108M9.4	3.66015	5.61712	1.40657	0.639317	3.2345	1.09652	0.29503
ENSG00000201428.1	RN7SKP71	76.7195	93.8313	1.21775	0.335906	6.95284	1.09548	0.29526
ENSG00000196890.3	HIST3H2BB	93.2991	114.18	1.21945	0.331023	7.23217	1.09423	0.295536
ENSG00000131495.4	NDUFA2	26.0253	19.138	0.726064	-0.401963	5.12037	1.09333	0.295734
ENSG00000130558.14	OLFM1	18.0887	12.9462	0.702756	-0.437492	4.63348	1.0923	0.295962
ENSG00000161981.6	SNRNP25	21.6169	15.7188	0.71611	-0.418585	4.87304	1.09214	0.295998
ENSG00000141378.13	PTRH2	14.2292	9.99903	0.686627	-0.466968	4.32189	1.09203	0.296023
ENSG00000029993.10	HMGB3	76.1685	58.5364	0.765163	-0.34243	6.61753	1.0918	0.296074
ENSG00000155368.12	DBI	127.153	98.6209	0.773582	-0.328685	7.34582	1.08973	0.296532
ENSG00000130702.9	LAMA5	9.98202	13.4642	1.30525	0.46972	4.28351	1.08926	0.296636
ENSG00000176386.4	CDC26	5.99119	3.73329	0.590288	-0.628202	3.28139	1.08893	0.296708	CDC26	CDC26
ENSG00000155657.19	TTN	2.04863	3.49628	1.46782	0.775254	2.75866	1.08654	0.297239
ENSG00000202496.1	RNVU1-20	8.30091	5.4775	0.634393	-0.554594	3.65672	1.08604	0.297351
ENSG00000184381.14	PLA2G6	1.44213	2.67208	1.505	0.872771	2.52386	1.08562	0.297443
ENSG00000106723.12	SPIN1	43.3407	53.8824	1.23374	0.353157	6.16692	1.08351	0.297914
ENSG00000140382.10	HMG20A	16.2501	21.1256	1.2739	0.416025	4.87551	1.0827	0.298095
ENSG00000050405.9	LIMA1	13.7047	18.0265	1.28412	0.432168	4.66388	1.08152	0.298357
ENSG00000189403.10	HMGB1	190.34	148.442	0.778514	-0.320536	7.92277	1.0809	0.298497
ENSG00000154096.9	THY1	76.0888	93.0734	1.21789	0.333767	6.94155	1.08021	0.29865
ENSG00000229944.2	AC004797.1	94.8755	73.2223	0.769071	-0.334032	6.92856	1.07979	0.298744
ENSG00000244754.4	N4BP2L2	23.4996	29.9103	1.255	0.385798	5.34886	1.0778	0.29919
ENSG00000117533.10	VAMP4	3.13918	4.92654	1.41872	0.667547	3.09659	1.07719	0.299328
ENSG00000100697.10	DICER1	21.4156	15.5901	0.716821	-0.416528	4.86012	1.07718	0.29933
ENSG00000149150.4	SLC43A1	4.54184	6.71338	1.37706	0.590703	3.43582	1.07708	0.299351
ENSG00000108590.6	MED31	5.43733	3.3332	0.577611	-0.648515	3.17706	1.07519	0.299776
ENSG00000115963.9	RND3	21.7408	27.7245	1.25597	0.390607	5.24653	1.07339	0.300182
ENSG00000235449.2	RP11-480I12.2	20.2587	26.0457	1.26485	0.39543	5.15185	1.07176	0.300549
ENSG00000156787.12	TBC1D31	11.1526	14.8878	1.29618	0.452538	4.4138	1.07124	0.300666
ENSG00000181350.7	FAM211A	2.07688	3.52329	1.46182	0.766449	2.76704	1.07082	0.300761
ENSG00000198799.7	LRIG2	7.66699	10.6113	1.32636	0.500923	3.9825	1.06956	0.301046
ENSG00000197275.8	RAD54B	12.8385	16.9468	1.28659	0.43659	4.58412	1.06955	0.301047
ENSG00000108592.12	FTSJ3	19.3729	14.022	0.711551	-0.424985	4.72719	1.06875	0.301228
ENSG00000112697.11	TMEM30A	17.7519	22.8909	1.26572	0.405717	4.98516	1.06868	0.301243
ENSG00000198951.7	NAGA	3.26349	5.07206	1.41015	0.656445	3.12895	1.06803	0.301391	NAGA	NAGA
ENSG00000169689.10	STRA13	23.6379	17.3192	0.722501	-0.405406	4.99178	1.06748	0.301514
ENSG00000020426.6	MNAT1	32.4928	40.7577	1.24162	0.364229	5.77791	1.06736	0.301543
ENSG00000256393.1	AC138123.2	1150.34	912.687	0.793176	-0.306809	10.515	1.06696	0.301633
ENSG00000162687.12	KCNT2	4.94113	7.20303	1.36564	0.572253	3.51773	1.0665	0.301738
ENSG00000259943.1	RP1-39G22.7	2.43553	3.99678	1.44347	0.724386	2.88682	1.06638	0.301764
ENSG00000129195.11	FAM64A	16.9226	12.1222	0.702494	-0.439469	4.54838	1.06617	0.301813
ENSG00000115137.7	DNAJC27	1.53952	2.79162	1.49057	0.846825	2.5622	1.06571	0.301916
ENSG00000164251.4	F2RL1	3.85935	5.83533	1.39179	0.619796	3.2794	1.06508	0.30206
ENSG00000181192.7	DHTKD1	12.1204	16.0488	1.28867	0.441567	4.51265	1.06327	0.30247
ENSG00000221887.4	HMSD	1.38123	2.57353	1.50098	0.877159	2.49557	1.06327	0.302472
ENSG00000214654.5	RP11-27I1.4	5.38959	7.76909	1.35754	0.555422	3.60523	1.06187	0.30279
ENSG00000107537.9	PHYH	6.74046	9.43835	1.33427	0.518478	3.83839	1.06117	0.302949
ENSG00000177606.5	JUN	1.48067	2.70853	1.49312	0.85625	2.53752	1.06108	0.302969
ENSG00000206899.1	RNU6-36P	167.066	202.851	1.21178	0.316313	8.05632	1.06078	0.303038
ENSG00000223001.1	RNU2-61P	2.73474	4.38862	1.43042	0.694259	2.97889	1.06018	0.303174
ENSG00000198468.3	FLVCR1-AS1	4.70491	6.89891	1.36931	0.579509	3.46853	1.05952	0.303326
ENSG00000151150.16	ANK3	11.4925	15.2631	1.29065	0.446493	4.44763	1.05816	0.303634
ENSG00000248275.1	TRIM52-AS1	2.68786	4.31991	1.42987	0.697893	2.96354	1.05796	0.303681
ENSG00000136875.8	PRPF4	13.7344	9.66908	0.687321	-0.464032	4.27936	1.05795	0.303684
ENSG00000124575.5	HIST1H1D	217.622	262.859	1.20602	0.31291	8.42454	1.05728	0.303837
ENSG00000160285.10	LSS	19.1115	13.8747	0.71354	-0.423132	4.71245	1.05339	0.304727
ENSG00000167525.9	PROCA1	3.52542	5.39417	1.3979	0.635409	3.1959	1.05293	0.304833	PROCA1	PROCA1
ENSG00000128245.10	YWHAH	66.3655	51.038	0.7652	-0.340845	6.42518	1.05234	0.30497
ENSG00000089327.10	FXYD5	19.3928	24.8365	1.25907	0.395337	5.09712	1.05165	0.305128
ENSG00000247134.2	RP11-11N9.4	14.9434	19.4664	1.27425	0.417586	4.7679	1.05016	0.30547
ENSG00000125450.6	NUP85	23.707	17.4149	0.724404	-0.401671	4.9954	1.04986	0.305539
ENSG00000107960.6	OBFC1	3.49415	5.3508	1.39799	0.636068	3.18742	1.04863	0.305823	OBFC1
ENSG00000184990.8	SIVA1	20.0648	14.6074	0.716113	-0.41708	4.77447	1.04813	0.305937
ENSG00000197594.7	ENPP1	9.5887	12.9213	1.30228	0.465847	4.23325	1.04724	0.306144
ENSG00000229509.1	RP11-421E17.4	14.3198	9.91114	0.676383	-0.457302	4.31568	1.04679	0.306248
ENSG00000166582.5	CENPV	67.8775	52.188	0.765098	-0.338419	6.45699	1.04231	0.307286
ENSG00000134369.11	NAV1	12.8201	8.97959	0.682679	-0.469986	4.19112	1.04215	0.307322
ENSG00000214322.3	CBX1P2	4.58518	2.72632	0.554298	-0.683812	3.00245	1.04183	0.307395
ENSG00000199879.1	RNU1-120P	60.8521	46.7178	0.763544	-0.342166	6.3076	1.04034	0.307743
ENSG00000171988.13	JMJD1C	65.5975	80.2543	1.21725	0.331324	6.73393	1.03849	0.308174	JMJD1C
ENSG00000111913.11	FAM65B	18.2468	13.184	0.709576	-0.425009	4.64861	1.03791	0.308309
ENSG00000141858.7	SAMD1	24.0104	17.6992	0.727054	-0.398089	5.01537	1.03765	0.30837
ENSG00000225889.3	AC074289.1	1.89492	3.25268	1.45974	0.779632	2.69739	1.03752	0.308399
ENSG00000189159.11	HN1	117.503	91.4746	0.776287	-0.322142	7.2365	1.03665	0.308603
ENSG00000184675.5	AMER1	4.72096	2.83638	0.561182	-0.673333	3.03356	1.03635	0.308673
ENSG00000123505.10	AMD1	78.7351	60.9321	0.770626	-0.332353	6.66832	1.0357	0.308825
ENSG00000181274.5	FRAT2	11.6706	8.10566	0.675252	-0.481916	4.07425	1.03442	0.309122	FRAT2	FRAT2
ENSG00000228499.1	TMSB10P1	14.5191	19.1476	1.28919	0.416425	4.72919	1.03343	0.309355
ENSG00000130962.13	PRRG1	3.00287	4.70831	1.41128	0.664555	3.0539	1.03274	0.309515
ENSG00000197329.7	PELI1	20.965	26.6466	1.25111	0.385588	5.19531	1.03073	0.309988
ENSG00000231752.1	EMBP1	2.36522	3.87073	1.43437	0.72011	2.85987	1.02962	0.310247
ENSG00000255927.1	AC005000.1	125.307	97.7446	0.777969	-0.319629	7.32892	1.02913	0.310364
ENSG00000206418.3	RAB12	18.4738	23.6492	1.25746	0.394951	5.03271	1.02856	0.310497
ENSG00000226950.2	DANCR	133.081	103.891	0.77871	-0.318362	7.41521	1.02852	0.310507
ENSG00000207357.1	RNU6-2	128.181	153.487	1.19432	0.31509	7.66742	1.02742	0.310764
ENSG00000180198.11	RCC1	28.2916	21.1041	0.737264	-0.382642	5.24122	1.02722	0.310813	RCC1
ENSG00000114767.6	RRP9	12.4753	8.74613	0.682829	-0.469799	4.159	1.02532	0.311259
ENSG00000188493.10	C19orf54	2.96288	4.64354	1.40875	0.665449	3.04123	1.02498	0.31134
ENSG00000236438.2	FAM157A	3.3819	5.17935	1.39409	0.636055	3.15536	1.02388	0.311599	FAM157A	FAM157A
ENSG00000159251.6	ACTC1	6.24033	3.98174	0.605712	-0.59766	3.33264	1.02364	0.311657	ACTC1	ACTC1
ENSG00000204852.11	TCTN1	3.57027	5.42048	1.38858	0.624444	3.2047	1.02348	0.311695
ENSG00000103351.8	CLUAP1	5.95913	8.42308	1.3386	0.528735	3.70504	1.02222	0.311992
ENSG00000138821.8	SLC39A8	4.41897	6.49145	1.36596	0.581562	3.4021	1.02204	0.312035
ENSG00000239467.1	AC007405.6	3.37197	5.16654	1.39436	0.636086	3.15224	1.02199	0.312048
ENSG00000153157.8	SYCP2L	2.29956	3.77631	1.43428	0.724514	2.83723	1.0215	0.312163
ENSG00000131473.12	ACLY	102.335	79.6651	0.775946	-0.322497	7.04121	1.01907	0.312739
ENSG00000175130.6	MARCKSL1	167.291	131.136	0.78232	-0.312844	7.74206	1.01799	0.312997
ENSG00000196230.8	TUBB	452.061	356.694	0.788458	-0.303016	9.1682	1.01685	0.313268
ENSG00000008324.6	SS18L2	33.8665	25.513	0.745998	-0.367963	5.48803	1.0163	0.313399
ENSG00000197462.3	AC005276.1	7.6053	10.431	1.31396	0.489726	3.96642	1.0145	0.313828
ENSG00000147654.10	EBAG9	8.81928	11.9221	1.30259	0.468861	4.13344	1.01192	0.314443
ENSG00000152818.14	UTRN	18.4735	23.575	1.25353	0.391761	5.03135	1.01137	0.314575
ENSG00000130312.2	MRPL34	23.2597	17.172	0.727843	-0.395493	4.97595	1.01069	0.314739
ENSG00000105793.11	GTPBP10	9.35151	12.5705	1.29795	0.460816	4.20101	1.0096	0.314999
ENSG00000149970.10	CNKSR2	10.6232	7.33237	0.669224	-0.489864	3.95904	1.00769	0.315456
ENSG00000012174.7	MBTPS2	4.0322	5.98476	1.37091	0.595064	3.31357	1.00648	0.315748
ENSG00000111726.8	CMAS	34.8157	43.1533	1.22772	0.350032	5.86152	1.00426	0.316282	CMAS	CMAS
ENSG00000118276.7	B4GALT6	20.4946	26.0146	1.24903	0.382087	5.16374	1.00284	0.316624
ENSG00000231397.1	AC004941.5	6.81254	4.42094	0.61867	-0.571537	3.43215	1.00215	0.31679
ENSG00000163297.12	ANTXR2	2.37786	3.86421	1.42528	0.709873	2.85992	1.00203	0.316819	ANTXR2	ANTXR2
ENSG00000184886.3	PIGW	14.0186	9.97704	0.695172	-0.448286	4.31041	1.00191	0.316849
ENSG00000206503.7	HLA-A	51.1603	62.6625	1.2169	0.333017	6.38544	0.999345	0.317469
ENSG00000173821.15	RNF213	13.8155	17.9572	1.26917	0.415154	4.66646	0.999248	0.317493
ENSG00000225470.2	JPX	29.238	36.4694	1.23327	0.357916	5.62869	0.996772	0.318093
ENSG00000074370.13	ATP2A3	2.31754	3.78028	1.42605	0.714399	2.83951	0.996636	0.318126
ENSG00000173258.8	ZNF483	42.0726	51.8268	1.22216	0.339944	6.11878	0.995654	0.318364	ZNF483	ZNF483
ENSG00000140350.11	ANP32A	106.391	83.071	0.778367	-0.317675	7.09898	0.994706	0.318595	ANP32A
ENSG00000112312.5	GMNN	46.6994	35.742	0.759938	-0.345889	5.93642	0.994492	0.318647
ENSG00000258645.2	CTD-2302E22.3	25.2708	18.8433	0.735948	-0.384907	5.08996	0.993608	0.318862
ENSG00000185527.7	PDE6G	1.14481	2.19602	1.48566	0.905609	2.37967	0.993098	0.318986
ENSG00000158773.10	USF1	15.6692	11.2674	0.704102	-0.432028	4.45425	0.991175	0.319455
ENSG00000116977.14	LGALS8	2.85919	4.477	1.40234	0.663146	3.00769	0.990918	0.319518
ENSG00000140105.13	WARS	52.633	64.3719	1.21534	0.330319	6.42383	0.989063	0.319971
ENSG00000259746.1	CTD-3065B20.1	36.2451	27.4696	0.750979	-0.358554	5.58428	0.988384	0.320138
ENSG00000134323.10	MYCN	24.2118	18.011	0.733791	-0.387054	5.03335	0.986448	0.320612	MYCN
ENSG00000109065.7	NAT9	7.28872	9.98763	1.31036	0.488835	3.91604	0.98433	0.321132
ENSG00000130821.11	SLC6A8	18.4068	13.432	0.716751	-0.411997	4.66525	0.982057	0.321691
ENSG00000116871.11	MAP7D1	11.4204	7.98005	0.678936	-0.471924	4.05074	0.981127	0.321921
ENSG00000133398.3	MED10	8.91998	11.9909	1.29585	0.460276	4.14356	0.98017	0.322157
ENSG00000078018.15	MAP2	4.80167	2.93642	0.571843	-0.648392	3.05584	0.979888	0.322227
ENSG00000099968.13	BCL2L13	12.2776	16.0561	1.27319	0.422972	4.51964	0.979166	0.322405
ENSG00000205517.8	RGL3	5.75114	8.09326	1.33015	0.523841	3.66181	0.978708	0.322518
ENSG00000149428.14	HYOU1	46.3377	35.5711	0.762167	-0.343251	5.92693	0.977732	0.322759	HYOU1
ENSG00000154839.5	SKA1	11.8475	15.5132	1.27357	0.426344	4.47528	0.976906	0.322964
ENSG00000136603.9	SKIL	87.8589	106.322	1.20557	0.314052	7.13794	0.976373	0.323096
ENSG00000148200.12	NR6A1	62.7643	48.5398	0.76928	-0.330045	6.35083	0.9756	0.323288	NR6A1
ENSG00000231501.1	MTND4LP1	4.31103	6.28816	1.35393	0.573492	3.37225	0.974271	0.323617
ENSG00000156671.8	SAMD8	6.17057	8.60714	1.32338	0.51136	3.73546	0.974086	0.323663	SAMD8
ENSG00000196369.6	SRGAP2B	20.0705	25.38	1.24389	0.378234	5.13242	0.973824	0.323728
ENSG00000173890.12	GPR160	13.8237	17.9158	1.26551	0.409831	4.6648	0.973449	0.323822
ENSG00000124789.7	NUP153	33.3513	25.2715	0.750238	-0.360847	5.47078	0.973292	0.323861
ENSG00000235823.1	LINC00263	3.73449	5.57379	1.37022	0.600863	3.23841	0.973155	0.323895
ENSG00000268658.1	LINC00664	3.4048	5.15458	1.37892	0.619368	3.15503	0.971693	0.324258
ENSG00000133169.5	BEX1	42.0671	32.182	0.759002	-0.346994	5.79286	0.971341	0.324346
ENSG00000119638.8	NEK9	4.73528	6.83073	1.34765	0.555083	3.4642	0.971142	0.324395
ENSG00000186625.9	KATNA1	6.87209	9.46512	1.31361	0.494074	3.85006	0.970649	0.324518
ENSG00000171208.5	NETO2	5.9874	3.83272	0.606373	-0.590202	3.2919	0.970461	0.324565
ENSG00000186871.5	ERCC6L	10.6488	7.4021	0.674015	-0.479753	3.96524	0.970177	0.324636
ENSG00000164930.7	FZD6	3.75988	5.60018	1.36816	0.59857	3.24436	0.969749	0.324743
ENSG00000232445.1	RP11-132A1.4	36.118	44.5775	1.22293	0.342043	5.90993	0.96842	0.325074
ENSG00000058091.12	CDK14	17.9326	22.8394	1.25039	0.38579	4.98814	0.968139	0.325145
ENSG00000149480.2	MTA2	30.1651	22.7487	0.745898	-0.366422	5.33307	0.967252	0.325367
ENSG00000044574.7	HSPA5	84.3678	65.8864	0.777869	-0.318901	6.77076	0.966367	0.325588
ENSG00000141424.8	SLC39A6	16.3247	11.8438	0.710996	-0.421509	4.51015	0.966259	0.325615
ENSG00000161996.13	WDR90	6.88089	4.50399	0.62432	-0.557996	3.4451	0.964993	0.325932
ENSG00000247828.3	TMEM161B-AS1	10.5173	13.8883	1.27996	0.436766	4.33331	0.964046	0.32617
ENSG00000172922.4	RNASEH2C	9.82066	6.75756	0.665508	-0.491146	3.86548	0.963683	0.326261
ENSG00000202198.1	RN7SK	12881.4	15268.2	1.18527	0.289391	14.2869	0.962994	0.326434
ENSG00000271888.1	RP11-560J1.2	1.54634	2.7249	1.44967	0.808008	2.55183	0.962944	0.326446
ENSG00000167281.14	RBFOX3	5.59028	7.86736	1.32814	0.524498	3.62966	0.962798	0.326483
ENSG00000173530.5	TNFRSF10D	3.99763	2.3605	0.545028	-0.692844	2.87564	0.96187	0.326716	TNFRSF10D
ENSG00000143228.8	NUF2	11.3816	14.9256	1.27407	0.427195	4.42652	0.960695	0.327012
ENSG00000112651.7	MRPL2	15.2333	19.5671	1.25699	0.397803	4.7823	0.95866	0.327525
ENSG00000078295.11	ADCY2	39.5992	48.6265	1.21772	0.336205	6.0307	0.958583	0.327544
ENSG00000102471.9	NDFIP2	7.60443	10.3471	1.30353	0.476576	3.96095	0.95849	0.327568
ENSG00000179299.12	NSUN7	5.89257	8.2445	1.32423	0.514183	3.68553	0.95652	0.328065
ENSG00000053524.7	MCF2L2	1.39475	2.5142	1.45491	0.832889	2.48717	0.953659	0.32879
ENSG00000108654.7	DDX5	241.931	191.529	0.790576	-0.298029	8.27517	0.95257	0.329066
ENSG00000027075.9	PRKCH	2.66446	4.1896	1.39756	0.666762	2.94387	0.951672	0.329294	PRKCH
ENSG00000268357.1	VN1R81P	8.59668	5.8465	0.654702	-0.510021	3.70787	0.949955	0.329731
ENSG00000214736.3	TOMM6	103.332	81.2133	0.783418	-0.310882	7.06114	0.94916	0.329933
ENSG00000188599.13	NPIPP1	8.49739	11.4291	1.29424	0.459354	4.08552	0.949007	0.329972
ENSG00000134375.6	TIMM17A	25.7811	19.3431	0.740706	-0.373843	5.12102	0.946326	0.330656
ENSG00000120594.12	PLXDC2	8.15235	10.9846	1.29448	0.464308	4.03716	0.946311	0.33066
ENSG00000236859.2	AC018737.1	2.31414	3.73047	1.40907	0.697865	2.83245	0.945797	0.330791
ENSG00000140181.10	HERC2P2	12.3662	8.76883	0.690486	-0.451131	4.1549	0.944005	0.33125
ENSG00000135297.11	MTO1	8.91654	11.9198	1.28865	0.452093	4.13904	0.943965	0.33126
ENSG00000111145.3	ELK3	3.17104	4.82488	1.37682	0.626019	3.08805	0.943725	0.331322
ENSG00000186446.7	ZNF501	4.58347	6.60494	1.34334	0.553426	3.42869	0.943402	0.331404
ENSG00000138078.11	PREPL	15.6596	20.0227	1.25198	0.392288	4.81552	0.943291	0.331433	PREPL
ENSG00000075643.5	MOCOS	3.32771	5.02091	1.37144	0.615586	3.13106	0.942654	0.331596
ENSG00000103021.5	CCDC113	2.16547	3.53006	1.4127	0.712404	2.78072	0.940882	0.332051
ENSG00000201185.1	RNA5SP202	6.22744	4.0512	0.617488	-0.571217	3.34056	0.940369	0.332183
ENSG00000151773.8	CCDC122	2.31929	3.72684	1.40497	0.694793	2.83294	0.937854	0.33283
ENSG00000204536.9	CCHCR1	7.93296	10.7125	1.29593	0.4657	4.00499	0.937095	0.333026
ENSG00000204673.6	AKT1S1	8.60907	5.87162	0.656604	-0.504664	3.71093	0.931936	0.33436
ENSG00000144366.11	GULP1	58.989	71.499	1.20526	0.316888	6.57718	0.930799	0.334655
ENSG00000182400.10	TRAPPC6B	7.46738	10.1289	1.29846	0.4724	3.93712	0.930405	0.334758
ENSG00000154134.10	ROBO3	2.24617	3.62526	1.40541	0.699291	2.80761	0.928738	0.335191
ENSG00000101574.10	METTL4	4.71186	6.75025	1.33796	0.544376	3.45454	0.928719	0.335196
ENSG00000084090.9	STARD7	65.7719	51.2974	0.775996	-0.320186	6.42171	0.928498	0.335253
ENSG00000223977.1	AC138623.1	10.0158	6.95464	0.672004	-0.47823	3.89135	0.927824	0.335429
ENSG00000126010.5	GRPR	3.89728	5.71933	1.35189	0.579455	3.27119	0.927691	0.335464
ENSG00000105612.4	DNASE2	4.09665	5.97485	1.34873	0.569787	3.31879	0.927667	0.33547
ENSG00000255794.2	RMST	29.9455	37.034	1.2231	0.344041	5.65486	0.926913	0.335666
ENSG00000114315.3	HES1	4.23985	6.15479	1.34584	0.56308	3.35187	0.926858	0.335681
ENSG00000165502.6	RPL36AL	123.754	97.6561	0.786997	-0.303	7.31759	0.924256	0.33636
ENSG00000008735.10	MAPK8IP2	1.43914	0.605811	0.341788	-1.06303	2.09854	0.924188	0.336378
ENSG00000163689.14	C3orf67	3.04749	4.6521	1.37602	0.628218	3.053	0.92398	0.336432
ENSG00000067369.9	TP53BP1	24.6957	18.5695	0.741919	-0.372516	5.06554	0.923597	0.336532	TP53BP1	TP53BP1
ENSG00000261395.3	RP11-354M1.3	3.55157	2.05933	0.530084	-0.712629	2.76734	0.923511	0.336555
ENSG00000120533.8	ENY2	85.3518	66.9517	0.781368	-0.310849	6.79128	0.920458	0.337355
ENSG00000204262.7	COL5A2	2.21492	3.57838	1.40425	0.699676	2.79564	0.920281	0.337401
ENSG00000186591.7	UBE2H	16.9695	21.5189	1.24366	0.380601	4.91321	0.919075	0.337718
ENSG00000110871.10	COQ5	10.7609	14.0952	1.27049	0.424064	4.3556	0.918315	0.337918
ENSG00000109084.9	TMEM97	41.5188	32.0529	0.76586	-0.337608	5.77993	0.917308	0.338183
ENSG00000109572.9	CLCN3	11.6788	15.2108	1.26628	0.414311	4.45435	0.914503	0.338923	CLCN3	CLCN3
ENSG00000272660.1	RP11-145M9.6	15.5586	11.3793	0.716043	-0.414449	4.44764	0.91305	0.339307
ENSG00000213024.6	NUP62	19.7794	14.6708	0.729427	-0.389504	4.76764	0.912316	0.339501	NUP62	NUP62
ENSG00000261188.1	CTA-445C9.14	2.38443	3.7879	1.39376	0.678448	2.85072	0.909443	0.340262
ENSG00000008083.9	JARID2	46.1893	56.1789	1.20756	0.32145	6.23795	0.909381	0.340279
ENSG00000124201.10	ZNFX1	4.49302	2.76492	0.572879	-0.639538	2.9956	0.909366	0.340283
ENSG00000223345.3	HIST2H2BA	21.1896	26.5255	1.23243	0.361604	5.19799	0.90782	0.340693
ENSG00000197961.7	ZNF121	103.997	124.539	1.1937	0.299324	7.36698	0.906147	0.341139
ENSG00000120925.9	RNF170	3.47285	5.16842	1.3579	0.595577	3.16451	0.906028	0.341171
ENSG00000143401.10	ANP32E	104.826	82.7661	0.787054	-0.303335	7.08381	0.905903	0.341204
ENSG00000185338.4	SOCS1	3.94699	5.76214	1.34619	0.57028	3.28078	0.905205	0.34139
ENSG00000207507.1	RNU6-9	128.181	151.574	1.17943	0.295656	7.65687	0.904221	0.341652
ENSG00000263535.1	AK4P1	30.917	38.0283	1.21689	0.338214	5.69358	0.904082	0.34169
ENSG00000141642.4	ELAC1	1.69228	2.87533	1.41949	0.761542	2.60332	0.904077	0.341691
ENSG00000256664.1	RP11-611O2.3	9.57982	12.6242	1.27348	0.434261	4.21714	0.904077	0.341691
ENSG00000167522.10	ANKRD11	26.0787	32.24	1.22066	0.347596	5.46745	0.903688	0.341795
ENSG00000187840.4	EIF4EBP1	44.825	54.4346	1.20542	0.321573	6.19653	0.903476	0.341851
ENSG00000175643.7	RMI2	28.1752	34.7821	1.22006	0.343028	5.56933	0.903241	0.341914
ENSG00000253313.1	C1orf210	1.76496	2.97141	1.41611	0.750045	2.63086	0.902655	0.342071
ENSG00000169627.7	BOLA2B	37.5998	28.8477	0.760488	-0.339939	5.64099	0.901052	0.3425
ENSG00000178409.9	BEND3	9.92849	6.93631	0.675934	-0.472108	3.88612	0.901031	0.342505
ENSG00000144161.8	ZC3H8	4.56543	6.52807	1.3326	0.54196	3.42079	0.899873	0.342816
ENSG00000171295.8	ZNF440	3.116	1.76252	0.510975	-0.742739	2.65356	0.898684	0.343135
ENSG00000135749.14	PCNXL2	29.3745	36.2248	1.21937	0.339863	5.62619	0.898635	0.343148	PCNXL2
ENSG00000101751.6	POLI	15.9456	20.2285	1.24262	0.381239	4.83335	0.896804	0.34364
ENSG00000198625.8	MDM4	18.9335	23.8081	1.23571	0.36738	5.05123	0.896094	0.343831
ENSG00000167508.6	MVD	13.1268	9.45518	0.70246	-0.430897	4.23532	0.895456	0.344003
ENSG00000068323.12	TFE3	9.44711	12.4574	1.27371	0.433839	4.20003	0.89537	0.344026
ENSG00000212464.1	SNORA12	24.4706	18.5155	0.746477	-0.367083	5.06268	0.894662	0.344217
ENSG00000147010.13	SH3KBP1	6.56115	8.9609	1.29972	0.481758	3.7917	0.893701	0.344476
ENSG00000171724.2	VAT1L	20.6252	15.3852	0.734077	-0.381494	4.82431	0.893625	0.344497
ENSG00000100206.5	DMC1	5.56477	7.75886	1.31548	0.506442	3.619	0.892394	0.344829
ENSG00000100532.7	CGRRF1	6.4374	8.80822	1.30093	0.484227	3.77178	0.892394	0.344829	CGRRF1
ENSG00000198720.8	ANKRD13B	5.79309	3.75476	0.612879	-0.571359	3.26251	0.892367	0.344837
ENSG00000242156.1	AC000041.8	27.7629	21.2142	0.755054	-0.357021	5.22943	0.89226	0.344866
ENSG00000106803.5	SEC61B	90.1754	71.0868	0.785414	-0.304507	6.87172	0.891902	0.344962
ENSG00000014123.9	UFL1	6.26037	8.59097	1.3029	0.487415	3.74114	0.888825	0.345796
ENSG00000100842.8	EFS	4.92308	3.10002	0.589759	-0.60826	3.09052	0.888359	0.345922
ENSG00000172409.5	CLP1	7.6389	5.17292	0.648867	-0.512948	3.57363	0.886823	0.34634
ENSG00000147383.6	NSDHL	10.4793	7.38575	0.683069	-0.459878	3.95359	0.886688	0.346376
ENSG00000166452.7	AKIP1	6.26796	8.59367	1.30182	0.486618	3.74231	0.886352	0.346468
ENSG00000140511.7	HAPLN3	10.6365	7.50623	0.684261	-0.457531	3.97119	0.886111	0.346533	HAPLN3	HAPLN3
ENSG00000245532.4	NEAT1	1.71062	2.88519	1.41158	0.751724	2.60772	0.88576	0.346629
ENSG00000170899.6	GSTA4	7.85169	10.5096	1.284	0.454455	3.98685	0.884503	0.346971	GSTA4
ENSG00000100804.14	PSMB5	61.7113	48.3131	0.778683	-0.314503	6.33452	0.883959	0.34712
ENSG00000205133.7	TRIQK	6.66721	9.0661	1.29506	0.476749	3.80655	0.883029	0.347373
ENSG00000177674.11	AGTRAP	10.1973	13.3131	1.26422	0.42214	4.2858	0.88265	0.347477
ENSG00000138623.5	SEMA7A	3.16547	1.80817	0.516796	-0.729823	2.6679	0.881661	0.347747
ENSG00000178531.4	CTXN1	9.31953	6.48923	0.672259	-0.476399	3.81073	0.880436	0.348082
ENSG00000183431.7	SF3A3	67.9422	53.3527	0.781433	-0.310544	6.47353	0.880096	0.348175	SF3A3	SF3A3
ENSG00000213983.7	AP1G2	6.17163	8.46257	1.30094	0.487252	3.72482	0.879751	0.34827
ENSG00000177971.7	IMP3	18.7004	13.8937	0.72995	-0.387469	4.69604	0.879411	0.348363
ENSG00000138587.5	MNS1	1.37643	2.43589	1.4247	0.806654	2.46936	0.879336	0.348384
ENSG00000060642.6	PIGV	1.96282	3.21186	1.3988	0.71425	2.70138	0.878568	0.348594	PIGV
ENSG00000272888.1	AC013394.2	27.9285	34.4022	1.21727	0.338786	5.55743	0.878198	0.348696
ENSG00000100575.9	TIMM9	24.1583	29.9969	1.22478	0.347203	5.36715	0.878197	0.348696
ENSG00000138032.16	PPM1B	35.5362	43.346	1.20844	0.32665	5.87787	0.877898	0.348778
ENSG00000052841.10	TTC17	20.1789	25.1486	1.22603	0.359078	5.13005	0.877187	0.348973
ENSG00000099995.14	SF3A1	42.9073	33.3263	0.770718	-0.328217	5.82808	0.876309	0.349215
ENSG00000022976.11	ZNF839	3.18335	4.77281	1.35719	0.603935	3.08414	0.876235	0.349235
ENSG00000171703.12	TCEA2	5.82486	8.03399	1.3046	0.495124	3.66303	0.876115	0.349268
ENSG00000117151.8	CTBS	1.94064	3.17926	1.39811	0.715536	2.69262	0.874467	0.349722
ENSG00000140455.12	USP3	9.43551	6.57853	0.67342	-0.472549	3.82413	0.873571	0.349969
ENSG00000175215.5	CTDSP2	20.314	25.3429	1.22742	0.357684	5.13829	0.872933	0.350145	CTDSP2
ENSG00000163430.5	FSTL1	58.2204	70.067	1.19663	0.307228	6.55221	0.872175	0.350354	FSTL1	FSTL1
ENSG00000143320.4	CRABP2	20.3794	15.2228	0.73495	-0.377657	4.81001	0.871235	0.350614	CRABP2
ENSG00000266714.2	MYO15B	1.65834	2.80506	1.4084	0.753888	2.58598	0.870876	0.350713
ENSG00000158825.5	CDA	1.24029	2.24337	1.4256	0.831637	2.40762	0.870277	0.350879
ENSG00000235238.1	SUMO2P1	104.333	82.7137	0.790263	-0.297322	7.08073	0.870071	0.350936
ENSG00000070495.10	JMJD6	3.96541	2.40222	0.558819	-0.657438	2.87678	0.869425	0.351115
ENSG00000179023.7	KLHDC7A	4.13881	5.95854	1.33237	0.550769	3.32136	0.86924	0.351166
ENSG00000177889.5	UBE2N	68.4974	53.9043	0.783143	-0.308301	6.48386	0.869108	0.351202
ENSG00000064763.6	FAR2	7.26556	9.76847	1.28551	0.461003	3.89902	0.868769	0.351296	FAR2	FAR2
ENSG00000103042.4	SLC38A7	6.23077	4.10623	0.625558	-0.547544	3.34415	0.868742	0.351304
ENSG00000120889.8	TNFRSF10B	20.7359	15.5401	0.737573	-0.375404	4.83362	0.868438	0.351388
ENSG00000143977.9	SNRPG	56.9518	44.5786	0.778188	-0.314594	6.22412	0.868325	0.351419
ENSG00000253051.1	SNORA31	226.934	181.201	0.797301	-0.28511	8.19851	0.868265	0.351436
ENSG00000073417.10	PDE8A	1.59017	2.71264	1.41026	0.76366	2.55765	0.868056	0.351494
ENSG00000076706.10	MCAM	1.76497	2.94147	1.40183	0.736853	2.62602	0.867758	0.351577
ENSG00000112110.5	MRPL18	32.0296	24.5462	0.758466	-0.342692	5.42434	0.867382	0.351681
ENSG00000137486.12	ARRB1	1.5772	2.69463	1.41041	0.764329	2.55182	0.864731	0.352418	ARRB1	ARRB1
ENSG00000136143.9	SUCLA2	21.1754	26.345	1.22485	0.353159	5.19132	0.864717	0.352422	SUCLA2	SUCLA2
ENSG00000184588.13	PDE4B	2.45596	3.8425	1.37759	0.655976	2.86831	0.864677	0.352433
ENSG00000174775.12	HRAS	12.2614	8.83596	0.70156	-0.431568	4.15201	0.863873	0.352657
ENSG00000198498.5	TMA16	24.1941	29.8555	1.21723	0.344359	5.36577	0.863378	0.352795
ENSG00000183684.6	ALYREF	62.0959	48.7659	0.781139	-0.310522	6.3459	0.86325	0.352831
ENSG00000199293.1	SNORA21	98.064	115.845	1.17732	0.292821	7.26678	0.860229	0.353675
ENSG00000151743.6	AMN1	2.70413	4.14977	1.3662	0.63322	2.94388	0.860152	0.353696
ENSG00000179059.5	ZFP42	69.1336	54.4152	0.783325	-0.306357	6.49741	0.859826	0.353787	ZFP42	ZFP42
ENSG00000010404.13	IDS	9.11452	11.971	1.26706	0.429757	4.15277	0.85966	0.353834	IDS	IDS
ENSG00000124596.12	OARD1	17.6363	22.1302	1.23153	0.365388	4.95728	0.859641	0.353839
ENSG00000169432.10	SCN9A	1.56336	2.67081	1.40814	0.76456	2.54517	0.85933	0.353926
ENSG00000213598.3	RP11-112J1.1	347.528	411.431	1.18274	0.278737	9.07772	0.858749	0.354089
ENSG00000125772.8	GPCPD1	4.40469	6.267	1.32271	0.536344	3.37917	0.8579	0.354327
ENSG00000112852.4	PCDHB2	6.27768	4.1641	0.629873	-0.540458	3.35487	0.852875	0.35574
ENSG00000140750.12	ARHGAP17	26.648	20.2952	0.752193	-0.351755	5.17309	0.851802	0.356043
ENSG00000115350.7	POLE4	13.3694	9.72854	0.709973	-0.417233	4.26278	0.85086	0.356309
ENSG00000144724.14	PTPRG	22.4687	27.8075	1.21952	0.346399	5.26734	0.850395	0.356441
ENSG00000154760.9	SLFN13	4.52036	6.39455	1.31746	0.529596	3.40321	0.850095	0.356525
ENSG00000070540.8	WIPI1	3.98164	5.73197	1.32839	0.551632	3.28117	0.848092	0.357093
ENSG00000172888.7	ZNF621	5.28371	7.33347	1.30557	0.502785	3.55933	0.847963	0.357129
ENSG00000198805.7	PNP	26.3026	20.0209	0.751651	-0.35183	5.15611	0.84765	0.357218
ENSG00000114120.7	SLC25A36	28.8227	35.3334	1.21187	0.331165	5.59625	0.847276	0.357324
ENSG00000188070.8	C11orf95	5.6025	3.65355	0.615508	-0.562848	3.23153	0.847243	0.357334
ENSG00000090924.10	PLEKHG2	10.5819	7.50421	0.687496	-0.447421	3.96744	0.846125	0.357651
ENSG00000132467.2	UTP3	22.5801	17.0511	0.744154	-0.363018	4.95005	0.845133	0.357933
ENSG00000114439.14	BBX	11.5636	14.8912	1.25168	0.399867	4.43306	0.844985	0.357975	BBX
ENSG00000110108.5	TMEM109	8.9652	6.26708	0.673986	-0.471807	3.76823	0.843365	0.358436
ENSG00000067182.3	TNFRSF1A	10.8651	14.0193	1.25189	0.406043	4.35805	0.84299	0.358543
ENSG00000188610.8	FAM72B	6.4252	8.7008	1.28738	0.471411	3.76203	0.841952	0.358839
ENSG00000153044.5	CENPH	40.0018	48.3887	1.19967	0.31486	6.03584	0.841492	0.35897
ENSG00000163904.8	SENP2	24.56	30.3132	1.21772	0.338994	5.38359	0.841328	0.359017
ENSG00000162836.7	ACP6	4.70734	6.61716	1.31275	0.519866	3.4429	0.840916	0.359135
ENSG00000185885.11	IFITM1	57.5876	69.0644	1.19239	0.301978	6.53432	0.840564	0.359236
ENSG00000154059.5	IMPACT	19.4302	24.2155	1.22526	0.354195	5.07811	0.840486	0.359258	IMPACT
ENSG00000263146.2	RP11-849I19.1	1.84997	3.03516	1.39017	0.714095	2.65577	0.840168	0.359349
ENSG00000135763.5	URB2	9.76264	6.89194	0.682643	-0.457432	3.8708	0.839862	0.359436
ENSG00000173209.18	AHSA2	8.28011	10.9638	1.27287	0.436393	4.04421	0.839643	0.359499
ENSG00000043143.16	PHF15	6.16263	4.09184	0.629905	-0.53944	3.33635	0.838873	0.359719
ENSG00000108468.10	CBX1	58.9471	46.3363	0.781646	-0.307713	6.27381	0.837933	0.359989	CBX1
ENSG00000119812.14	FAM98A	29.7992	22.9232	0.760748	-0.340794	5.33009	0.83627	0.360466
ENSG00000148158.12	SNX30	2.89447	4.35977	1.35069	0.610646	2.99698	0.835895	0.360573
ENSG00000116044.11	NFE2L2	12.0422	15.4315	1.24693	0.393304	4.48078	0.83404	0.361107
ENSG00000224908.1	TIMM8BP2	1.88623	0.934755	0.421144	-0.888369	2.27248	0.833416	0.361287
ENSG00000063244.8	U2AF2	47.4488	37.1418	0.777314	-0.315158	5.97149	0.832116	0.361661
ENSG00000168646.8	AXIN2	4.4099	6.24415	1.31643	0.528425	3.37757	0.832116	0.361661
ENSG00000183763.4	TRAIP	4.99173	6.96161	1.30733	0.507378	3.50113	0.832029	0.361686
ENSG00000179431.5	FJX1	2.54867	1.3959	0.48435	-0.776658	2.49288	0.831646	0.361797
ENSG00000171451.13	DSEL	6.03214	8.21814	1.29105	0.477726	3.69435	0.831414	0.361864
ENSG00000213186.3	TRIM59	17.2417	21.6207	1.2302	0.361052	4.92709	0.831039	0.361972
ENSG00000060339.9	CCAR1	44.1973	34.5322	0.775469	-0.317954	5.87375	0.830198	0.362215
ENSG00000103044.6	HAS3	12.4361	9.01702	0.706143	-0.420918	4.17233	0.83012	0.362238	HAS3
ENSG00000231365.1	RP11-418J17.1	2.72077	4.13499	1.35391	0.621595	2.94448	0.829593	0.36239
ENSG00000034677.7	RNF19A	2.67127	4.07819	1.35731	0.625273	2.92989	0.829452	0.362431
ENSG00000079335.13	CDC14A	3.35126	4.93176	1.33848	0.578301	3.12247	0.828901	0.36259
ENSG00000253230.2	LINC00599	5.77965	7.90456	1.29308	0.483292	3.64911	0.828173	0.362801
ENSG00000109519.8	GRPEL1	16.5876	12.3048	0.727195	-0.387405	4.54263	0.828027	0.362844
ENSG00000197818.7	SLC9A8	1.49623	2.55877	1.39857	0.762739	2.51314	0.827351	0.36304
ENSG00000163635.13	ATXN7	4.42682	6.25801	1.31466	0.526053	3.38019	0.82644	0.363304	ATXN7	ATXN7
ENSG00000184254.12	ALDH1A3	1.45076	2.49283	1.39725	0.770331	2.49403	0.825408	0.363604
ENSG00000124302.8	CHST8	1.64912	2.75615	1.39027	0.737157	2.57503	0.82529	0.363638
ENSG00000216895.4	AC009403.2	2.98116	4.46618	1.34747	0.60048	3.02006	0.824875	0.363759
ENSG00000196497.11	IPO4	16.0621	11.9137	0.726646	-0.389777	4.50225	0.824385	0.363901
ENSG00000007202.10	KIAA0100	28.0172	21.4772	0.757558	-0.342407	5.24407	0.824223	0.363948
ENSG00000154957.9	ZNF18	3.03548	4.52907	1.34441	0.596299	3.03559	0.823143	0.364263	ZNF18
ENSG00000121057.8	AKAP1	16.9507	12.6089	0.729508	-0.383923	4.57049	0.822807	0.364361
ENSG00000132780.12	NASP	268.141	215.733	0.803552	-0.275855	8.43109	0.822202	0.364537
ENSG00000119820.6	YIPF4	6.75602	9.08461	1.28144	0.458847	3.81598	0.822128	0.364559
ENSG00000215424.5	MCM3AP-AS1	1.72185	2.84883	1.38617	0.724598	2.60314	0.821167	0.364839
ENSG00000163516.9	ANKZF1	7.11638	9.50232	1.27553	0.451276	3.87062	0.820026	0.365173
ENSG00000173848.14	NET1	27.8025	33.9841	1.20786	0.327701	5.54456	0.819477	0.365333
ENSG00000169684.9	CHRNA5	14.5134	10.6904	0.72005	-0.399365	4.37069	0.818577	0.365597
ENSG00000134516.11	DOCK2	1.36455	2.37692	1.39993	0.78316	2.45616	0.818549	0.365605
ENSG00000082397.11	EPB41L3	4.7377	6.62545	1.30653	0.512087	3.4457	0.818185	0.365711
ENSG00000163486.8	SRGAP2	12.411	15.8112	1.24064	0.386732	4.51446	0.817881	0.3658
ENSG00000143248.8	RGS5	14.0182	10.2813	0.716394	-0.403103	4.32542	0.817338	0.36596
ENSG00000101901.6	ALG13	22.8718	28.1966	1.2151	0.33846	5.28847	0.816809	0.366115
ENSG00000136052.5	SLC41A2	2.22005	3.49021	1.3669	0.661937	2.78392	0.816706	0.366145
ENSG00000224287.2	MSL3P1	5.8574	7.98153	1.28927	0.478085	3.66139	0.816688	0.36615	MSL3P1
ENSG00000100028.7	SNRPD3	80.1208	63.567	0.790103	-0.294239	6.70882	0.816586	0.36618
ENSG00000253716.1	RP13-582O9.5	2.17755	3.43074	1.36635	0.666156	2.76899	0.815553	0.366484
ENSG00000131791.6	PRKAB2	7.83778	10.3633	1.26828	0.437158	3.97732	0.814631	0.366755
ENSG00000122591.7	FAM126A	43.6747	52.5097	1.19318	0.306377	6.15088	0.814107	0.366909
ENSG00000266479.1	CTD-2515C13.1	5.37238	3.49866	0.613185	-0.560268	3.1894	0.814071	0.366919
ENSG00000182963.5	GJC1	31.8811	24.612	0.764006	-0.331855	5.4216	0.813223	0.367169	GJC1
ENSG00000175213.2	ZNF408	1.91475	3.09177	1.37529	0.695395	2.67514	0.812952	0.367249
ENSG00000204623.4	ZNRD1-AS1	1.8349	2.98932	1.37869	0.705631	2.64553	0.812926	0.367257
ENSG00000130332.10	LSM7	64.7811	51.2596	0.787223	-0.299801	6.40949	0.81287	0.367273
ENSG00000162433.10	AK4	35.6474	43.1455	1.19913	0.314127	5.87555	0.811811	0.367585
ENSG00000084453.12	SLCO1A2	3.21964	4.7552	1.33837	0.580329	3.08656	0.811616	0.367643
ENSG00000125968.7	ID1	12.9644	16.4775	1.23912	0.381007	4.56831	0.811278	0.367743	ID1	ID1
ENSG00000196220.11	SRGAP3	2.22733	3.49083	1.36325	0.659166	2.78479	0.810852	0.367868
ENSG00000116514.12	RNF19B	3.89032	2.38854	0.565515	-0.637825	2.8643	0.810825	0.367877
ENSG00000202512.1	RN7SKP230	7.07376	9.42753	1.27277	0.449216	3.86261	0.808999	0.368416
ENSG00000076554.11	TPD52	16.0043	20.0442	1.22687	0.362091	4.82637	0.808135	0.368672	TPD52
ENSG00000166454.5	ATMIN	20.7652	15.6961	0.743943	-0.361616	4.84059	0.80806	0.368694
ENSG00000122861.11	PLAU	4.30183	6.06466	1.3084	0.525691	3.3496	0.807834	0.368761
ENSG00000049883.10	PTCD2	5.1056	7.06097	1.29823	0.496475	3.51963	0.806792	0.36907
ENSG00000155115.6	GTF3C6	33.9939	26.3402	0.767327	-0.326623	5.50999	0.806109	0.369273
ENSG00000263136.2	PAGR1	15.7071	11.6673	0.72737	-0.387581	4.47413	0.806027	0.369298
ENSG00000167515.6	TRAPPC2L	24.2811	18.5827	0.75495	-0.348286	5.05351	0.804885	0.369637
ENSG00000163545.7	NUAK2	1.63219	2.71824	1.38296	0.730938	2.56571	0.804015	0.369896
ENSG00000144792.5	ZNF660	3.58914	5.19478	1.32436	0.556733	3.18026	0.80296	0.37021
ENSG00000136802.7	LRRC8A	16.8041	12.5459	0.732076	-0.379666	4.56207	0.801921	0.37052
ENSG00000185808.9	PIGP	6.13037	8.28367	1.28157	0.467137	3.7076	0.801315	0.3707
ENSG00000105810.5	CDK6	1.70062	2.80487	1.37903	0.719576	2.59261	0.801193	0.370737
ENSG00000155961.4	RAB39B	3.71774	5.35065	1.3208	0.549592	3.21242	0.801161	0.370747
ENSG00000149948.9	HMGA2	48.976	38.5169	0.781128	-0.307767	6.01732	0.800855	0.370838
ENSG00000106049.4	HIBADH	9.06206	11.8048	1.25644	0.415767	4.14034	0.800131	0.371054
ENSG00000123609.6	NMI	1.36095	2.35597	1.39055	0.776027	2.45181	0.800034	0.371083	NMI	NMI
ENSG00000225273.3	UBE2Q2P2	4.01505	5.71086	1.31333	0.535241	3.28296	0.799835	0.371143
ENSG00000171867.12	PRNP	5.10062	7.04207	1.29594	0.494543	3.51679	0.799519	0.371237
ENSG00000202058.1	RN7SKP80	174.911	204.629	1.16768	0.274175	8.08674	0.799064	0.371373
ENSG00000230043.1	TMSB4XP6	1108.34	901.46	0.813095	-0.265185	10.4791	0.797167	0.371942
ENSG00000131459.8	GFPT2	26.0009	31.7532	1.20577	0.32689	5.45344	0.796878	0.372029
ENSG00000171456.12	ASXL1	8.06631	5.60289	0.667039	-0.475169	3.64614	0.796501	0.372142
ENSG00000177707.6	PVRL3	16.9818	12.69	0.732886	-0.377229	4.57619	0.796084	0.372267
ENSG00000170949.13	ZNF160	7.40042	9.80953	1.26841	0.439563	3.91179	0.795585	0.372417
ENSG00000213190.2	MLLT11	7.40897	5.10523	0.659394	-0.489235	3.54844	0.795014	0.372588	MLLT11	MLLT11
ENSG00000272293.1	RP11-91J19.3	4.60633	2.94221	0.59563	-0.587934	3.03221	0.794309	0.372801
ENSG00000107789.11	MINPP1	10.3623	7.42497	0.694205	-0.43555	3.94837	0.794142	0.372851
ENSG00000132950.14	ZMYM5	3.58423	5.17914	1.32203	0.553919	3.17855	0.793625	0.373006
ENSG00000108671.5	PSMD11	66.5574	52.8589	0.790227	-0.295296	6.44921	0.793492	0.373046	PSMD11	PSMD11
ENSG00000216775.2	RP1-152L7.5	3.47552	5.03771	1.32263	0.559803	3.14914	0.793306	0.373102
ENSG00000120438.7	TCP1	93.7026	74.7296	0.794692	-0.286093	6.93155	0.793075	0.373172
ENSG00000131149.13	GSE1	11.312	14.4427	1.24021	0.390031	4.39983	0.792783	0.37326	GSE1	GSE1
ENSG00000124181.10	PLCG1	27.4362	21.1459	0.761477	-0.336885	5.21809	0.792306	0.373404
ENSG00000200312.1	RN7SKP255	21.8246	26.7801	1.2086	0.336285	5.22117	0.791342	0.373695
ENSG00000196345.8	ZKSCAN7	2.69246	4.06239	1.34259	0.609964	2.93087	0.790522	0.373942
ENSG00000157110.11	RBPMS	95.9541	113.275	1.17642	0.281014	7.24205	0.790078	0.374077
ENSG00000125124.7	BBS2	4.95753	6.85798	1.29619	0.496163	3.48745	0.789738	0.374179
ENSG00000186838.9	SELV	2.30698	3.57586	1.35433	0.64301	2.80848	0.789376	0.374289	SELV
ENSG00000269404.2	SPIB	3.26746	1.94503	0.540167	-0.676523	2.70644	0.788793	0.374465
ENSG00000163032.7	VSNL1	32.9794	39.8905	1.19746	0.313123	5.76951	0.788507	0.374552	VSNL1	VSNL1
ENSG00000259516.2	ANP32AP1	24.422	18.7009	0.75543	-0.344257	5.06148	0.788396	0.374586
ENSG00000186300.7	ZNF555	2.46925	3.78026	1.34885	0.627592	2.86123	0.788178	0.374652
ENSG00000257474.1	RP11-359M6.1	2.7738	4.15788	1.33817	0.602323	2.95453	0.786344	0.375208
ENSG00000215717.5	TMEM167B	4.98523	6.87254	1.29218	0.494033	3.49186	0.784963	0.375627
ENSG00000125753.9	VASP	29.1164	22.4758	0.763192	-0.331306	5.29987	0.784146	0.375876
ENSG00000206082.8	LINC01002	4.19327	5.91358	1.3064	0.522508	3.32294	0.783968	0.37593
ENSG00000129691.11	ASH2L	17.4929	21.7463	1.2199	0.349241	4.93889	0.781107	0.376803
ENSG00000141543.5	EIF4A3	48.4369	38.2637	0.784571	-0.304217	6.00484	0.780706	0.376925
ENSG00000243811.3	APOBEC3D	2.18985	3.41562	1.35369	0.651533	2.76723	0.780602	0.376957
ENSG00000143933.12	CALM2	196.033	158.198	0.805626	-0.271691	7.98676	0.780068	0.37712
ENSG00000010165.15	METTL13	14.1719	10.498	0.723736	-0.391849	4.34295	0.779183	0.377391
ENSG00000018408.10	WWTR1	4.33593	6.07689	1.30147	0.515157	3.3533	0.778655	0.377553
ENSG00000111642.10	CHD4	114.22	91.5176	0.798906	-0.279297	7.21444	0.778206	0.37769
ENSG00000189011.9	AC138783.12	1.32024	2.28392	1.3812	0.774028	2.43072	0.777383	0.377943
ENSG00000134352.15	IL6ST	2.58807	3.91957	1.34167	0.613468	2.89682	0.777257	0.377981
ENSG00000230787.1	PSAT1P3	5.9381	8.01377	1.27782	0.464817	3.67021	0.776595	0.378185
ENSG00000140937.9	CDH11	1.77411	2.8808	1.36697	0.69904	2.61757	0.776521	0.378207	CDH11	CDH11
ENSG00000267454.1	ZNF582-AS1	2.0674	3.25729	1.35679	0.662776	2.72452	0.776022	0.378361
ENSG00000151474.15	FRMD4A	6.21374	4.18912	0.639847	-0.515658	3.35059	0.775489	0.378524
ENSG00000188895.7	MSL1	23.2439	17.8053	0.755191	-0.344985	4.9957	0.775444	0.378538
ENSG00000066135.8	KDM4A	22.8603	28.0255	1.20833	0.329702	5.28305	0.774194	0.378923
ENSG00000079432.3	CIC	6.38058	4.3276	0.644571	-0.509807	3.38174	0.773931	0.379004
ENSG00000157014.6	TATDN2	10.4176	7.50479	0.698057	-0.427645	3.95692	0.769437	0.380391
ENSG00000189144.9	ZNF573	10.2749	7.39182	0.696798	-0.429301	3.94171	0.768505	0.38068
ENSG00000104177.13	MYEF2	34.2023	41.1814	1.19243	0.307391	5.81601	0.767647	0.380946
ENSG00000225573.3	RPL35P5	34.3592	41.2041	1.18769	0.307157	5.81933	0.767051	0.381131
ENSG00000174796.8	THAP6	3.16356	4.62396	1.32231	0.568861	3.06371	0.766675	0.381248
ENSG00000230189.2	GS1-124K5.2	2.57848	3.89548	1.33782	0.61013	2.89342	0.765952	0.381472
ENSG00000104447.7	TRPS1	1.99258	3.14923	1.35398	0.66713	2.69634	0.765164	0.381717
ENSG00000138111.10	TMEM180	2.6275	3.94868	1.33364	0.605926	2.90678	0.764582	0.381898
ENSG00000243749.1	ZMYM6NB	4.26046	5.9641	1.29829	0.513746	3.33478	0.76448	0.38193	ZMYM6NB	ZMYM6NB
ENSG00000248049.2	UBA6-AS1	2.73068	4.0798	1.33152	0.597283	2.93857	0.763253	0.382313
ENSG00000123136.10	DDX39A	30.7064	23.8991	0.769952	-0.323412	5.37556	0.763252	0.382313
ENSG00000123353.5	ORMDL2	10.5787	7.62811	0.699057	-0.423737	3.97595	0.762876	0.38243
ENSG00000198270.8	TMEM116	2.62443	3.94465	1.33366	0.605161	2.90566	0.762085	0.382677
ENSG00000140876.7	NUDT7	3.42594	4.93925	1.31388	0.552014	3.13193	0.761825	0.382758
ENSG00000139323.9	POC1B	5.69696	7.70709	1.27806	0.466457	3.62489	0.761467	0.38287	POC1B	POC1B
ENSG00000138459.4	SLC35A5	13.491	16.9267	1.22441	0.365959	4.60944	0.761144	0.382971
ENSG00000168785.3	TSPAN5	4.80079	6.61768	1.28896	0.492191	3.4504	0.759105	0.383609
ENSG00000154518.5	ATP5G3	93.0884	74.5923	0.798447	-0.279923	6.92503	0.758788	0.383708
ENSG00000166295.4	ANAPC16	21.1124	25.8588	1.20578	0.331385	5.17708	0.758301	0.383861
ENSG00000166840.9	GLYATL1	3.58977	5.13358	1.30855	0.542162	3.1742	0.758184	0.383897
ENSG00000265545.1	RP11-183C12.1	9.85663	7.08069	0.694869	-0.431732	3.88937	0.757026	0.384261
ENSG00000196262.9	PPIA	316.188	256.301	0.809742	-0.263397	8.67374	0.756933	0.38429
ENSG00000150907.6	FOXO1	18.2068	13.7829	0.743409	-0.360812	4.67186	0.756433	0.384447
ENSG00000159479.12	MED8	4.13067	5.79759	1.29874	0.516273	3.30431	0.755918	0.384609
ENSG00000133935.6	C14orf1	14.7714	11.024	0.729841	-0.381128	4.40034	0.755465	0.384752
ENSG00000222724.1	RNU2-63P	34.3623	26.9538	0.776864	-0.315252	5.539	0.755379	0.384779
ENSG00000161204.7	ABCF3	9.55595	6.84495	0.692158	-0.435541	3.85194	0.754853	0.384944
ENSG00000200997.1	RNU1-85P	9.79274	7.10287	0.701444	-0.431106	3.88813	0.753818	0.38527
ENSG00000154864.7	PIEZO2	5.38922	7.31857	1.2789	0.47249	3.56665	0.75352	0.385364	PIEZO2
ENSG00000148840.6	PPRC1	17.0457	12.8559	0.739738	-0.36617	4.58579	0.753357	0.385416
ENSG00000244879.3	GABPB1-AS1	7.73941	10.1389	1.25594	0.422276	3.95544	0.752243	0.385767
ENSG00000152454.3	ZNF256	6.2513	8.35168	1.26836	0.450525	3.72171	0.752241	0.385768
ENSG00000138772.8	ANXA3	5.04856	6.90156	1.28237	0.482128	3.49946	0.751997	0.385845
ENSG00000049656.9	CLPTM1L	38.6892	30.4695	0.780819	-0.308431	5.69528	0.751885	0.38588
ENSG00000130935.5	NOL11	38.7286	30.4184	0.778723	-0.308423	5.6957	0.751749	0.385923
ENSG00000104765.10	BNIP3L	12.9645	16.3002	1.22578	0.367231	4.56024	0.751692	0.385941	BNIP3L	BNIP3L
ENSG00000173898.7	SPTBN2	8.23837	5.81465	0.678354	-0.457056	3.67661	0.75136	0.386046
ENSG00000154040.16	CABYR	3.83395	5.42876	1.30271	0.527756	3.23345	0.751037	0.386148
ENSG00000131203.8	IDO1	12.4956	15.7526	1.22789	0.370165	4.51428	0.750038	0.386464
ENSG00000206828.1	RNVU1-5	8.59216	6.10664	0.684179	-0.449696	3.72979	0.749459	0.386648
ENSG00000158201.5	ABHD3	3.17595	4.6166	1.31554	0.562177	3.06465	0.749379	0.386673	ABHD3
ENSG00000069956.7	MAPK6	48.1743	38.1155	0.785763	-0.29821	5.99878	0.749286	0.386702
ENSG00000085415.11	SEH1L	28.2846	21.961	0.767388	-0.325294	5.2636	0.748595	0.386921
ENSG00000157570.7	TSPAN18	2.29602	3.52247	1.33967	0.628409	2.79966	0.748314	0.38701
ENSG00000124399.3	RP11-663P9.2	8.20192	5.78635	0.677936	-0.456309	3.6715	0.746637	0.387543
ENSG00000134207.10	SYT6	6.73695	4.63054	0.65493	-0.489975	3.44448	0.746289	0.387654
ENSG00000134014.12	ELP3	13.5401	16.9757	1.22361	0.361704	4.61405	0.744815	0.388123
ENSG00000260265.1	RP11-44F21.5	1.43456	2.41155	1.36409	0.737509	2.47545	0.744028	0.388374
ENSG00000056972.14	TRAF3IP2	3.8605	5.45335	1.30033	0.524163	3.23875	0.74394	0.388402
ENSG00000138750.10	NUP54	35.2844	27.6731	0.776949	-0.31147	5.56791	0.743917	0.388409	NUP54
ENSG00000070047.7	PHRF1	8.41962	5.96668	0.681676	-0.450033	3.70345	0.740043	0.389647
ENSG00000142892.10	PIGK	7.93917	10.356	1.25185	0.415798	3.98201	0.739884	0.389698
ENSG00000135090.9	TAOK3	2.15806	3.34082	1.34094	0.638562	2.75147	0.739544	0.389807
ENSG00000154822.11	PLCL2	2.3926	1.3372	0.490548	-0.747388	2.4533	0.739498	0.389822
ENSG00000108821.9	COL1A1	4.29097	5.97661	1.29243	0.504366	3.33723	0.739381	0.389859
ENSG00000111846.11	GCNT2	11.294	14.3037	1.23018	0.376949	4.39234	0.738363	0.390186	GCNT2
ENSG00000160953.10	MUM1	18.5335	14.0911	0.746871	-0.354662	4.69767	0.73801	0.390299
ENSG00000230724.5	LINC01001	4.77438	6.55665	1.28368	0.486128	3.44382	0.736773	0.390697
ENSG00000170448.7	NFXL1	13.3985	16.7583	1.2204	0.360727	4.59933	0.73647	0.390794
ENSG00000100104.8	SRRD	11.0198	8.03821	0.708017	-0.410288	4.02975	0.735827	0.391001
ENSG00000116497.13	S100PBP	18.2695	22.4434	1.20645	0.336065	4.98715	0.735181	0.391209	S100PBP	S100PBP
ENSG00000236924.1	RP11-390F4.6	3.81642	5.39609	1.30034	0.523084	3.2275	0.735106	0.391233
ENSGR0000169093.10	ASMTL	6.06414	8.10177	1.2664	0.449778	3.6872	0.734963	0.391279
ENSG00000187678.8	SPRY4	33.9478	40.6819	1.18671	0.301092	5.80154	0.734438	0.391449
ENSG00000233270.1	SNRPEP4	103.396	83.1213	0.801331	-0.27317	7.07627	0.734431	0.391451
ENSG00000171298.8	GAA	2.95287	4.32558	1.31629	0.570982	2.99939	0.734334	0.391482
ENSG00000163536.8	SERPINI1	2.19853	3.38429	1.33668	0.632346	2.76444	0.733939	0.391609
ENSG00000254285.2	KRT8P3	5.49869	7.42258	1.27273	0.463581	3.58497	0.733877	0.391629
ENSG00000150471.11	LPHN3	4.04843	5.67225	1.29451	0.511986	3.28206	0.732424	0.392099
ENSG00000169093.10	ASMTL	6.07149	8.10609	1.26562	0.448814	3.68813	0.732244	0.392157
ENSG00000005955.8	GGNBP2	13.5838	16.986	1.22051	0.358406	4.61717	0.731998	0.392236
ENSG00000139354.6	GAS2L3	5.06029	6.88486	1.27648	0.475634	3.49955	0.731869	0.392278
ENSG00000140832.5	MARVELD3	8.02011	5.65985	0.677546	-0.455072	3.64671	0.731725	0.392325	MARVELD3	MARVELD3
ENSG00000154359.8	LONRF1	19.6631	24.0704	1.20373	0.329959	5.08176	0.730452	0.392737
ENSG00000250151.5	ARPC4-TTLL3	1.67444	2.71579	1.35264	0.693061	2.57206	0.729986	0.392888
ENSG00000122068.8	FYTTD1	8.49316	10.995	1.24569	0.404987	4.05831	0.729462	0.393058	FYTTD1
ENSG00000186314.7	PRELID2	3.46377	4.94663	1.30274	0.538685	3.13756	0.728861	0.393253
ENSG00000174652.13	ZNF266	5.65456	7.59591	1.26854	0.458015	3.61346	0.728756	0.393287
ENSG00000143321.14	HDGF	103.924	83.8173	0.803949	-0.271952	7.08618	0.728627	0.393329
ENSG00000198399.10	ITSN2	4.40605	6.09928	1.28693	0.496524	3.36278	0.728543	0.393356
ENSG00000104689.5	TNFRSF10A	3.44449	2.12031	0.56125	-0.631784	2.76061	0.725792	0.394251
ENSG00000136450.8	SRSF1	199.003	161.64	0.810889	-0.261835	8.01272	0.725654	0.394296
ENSG00000124493.9	GRM4	3.59935	5.1125	1.3	0.530394	3.17254	0.725395	0.39438	GRM4
ENSG00000251474.2	RPL32P3	3.30175	4.73788	1.30338	0.546496	3.09394	0.725303	0.39441
ENSG00000134824.9	FADS2	114.784	92.7917	0.806064	-0.269382	7.22763	0.724923	0.394534
ENSG00000186416.8	NKRF	6.45115	4.43363	0.653496	-0.490276	3.39863	0.724858	0.394555
ENSG00000058668.10	ATP2B4	3.06948	4.45897	1.31038	0.559952	3.03119	0.724724	0.394599
ENSG00000130414.7	NDUFA10	27.0015	21.0004	0.768265	-0.322487	5.20217	0.722924	0.395186
ENSG00000212978.5	AC016747.3	1.19592	2.0777	1.35864	0.774442	2.36642	0.722874	0.395203
ENSG00000120833.9	SOCS2	13.5229	16.8908	1.219	0.356572	4.61066	0.722722	0.395253
ENSG00000168781.17	PPIP5K1	2.85671	4.18834	1.31294	0.573116	2.96929	0.721845	0.39554
ENSG00000174233.7	ADCY6	2.76847	1.62187	0.52288	-0.69171	2.5717	0.721556	0.395634
ENSG00000065150.14	IPO5	127.994	103.543	0.806862	-0.26687	7.38184	0.721346	0.395703
ENSG00000240024.1	LINC00888	4.06489	5.67781	1.29093	0.50709	3.2851	0.719827	0.396201
ENSG00000246174.3	KCTD21-AS1	2.45095	3.68388	1.3231	0.602773	2.84582	0.717947	0.396818
ENSG00000185437.9	SH3BGR	2.07436	3.21263	1.33432	0.638635	2.7193	0.717723	0.396892
ENSG00000154027.14	AK5	3.227	4.6428	1.30404	0.547868	3.0733	0.717494	0.396967
ENSG00000174292.8	TNK1	1.40921	2.35155	1.34949	0.730309	2.46072	0.717283	0.397037
ENSG00000182923.12	CEP63	8.70756	11.2089	1.2398	0.398933	4.08368	0.717172	0.397073
ENSG00000115414.14	FN1	9.48986	12.1419	1.23604	0.389267	4.18429	0.71679	0.397199
ENSG00000171316.7	CHD7	37.807	29.8038	0.781426	-0.302092	5.66534	0.716244	0.397379
ENSG00000166024.9	R3HCC1L	4.87541	6.64989	1.27668	0.476092	3.46088	0.715389	0.397661
ENSG00000154781.11	CCDC174	6.09025	8.10619	1.26194	0.443324	3.69029	0.715226	0.397714
ENSG00000255994.1	CCDC177	2.9959	1.79243	0.538391	-0.66523	2.63859	0.715072	0.397765
ENSG00000165280.11	VCP	89.2654	71.9833	0.803397	-0.272557	6.87063	0.714974	0.397797
ENSG00000103852.8	TTC23	5.55811	7.46275	1.26671	0.456266	3.59295	0.714811	0.397851
ENSG00000169826.6	CSGALNACT2	3.60648	5.10766	1.29642	0.526399	3.17302	0.71479	0.397858
ENSG00000265817.1	FSBP	2.75729	4.06272	1.31453	0.577209	2.93991	0.714396	0.397988
ENSG00000272143.1	FGF14-AS2	1.75011	2.7945	1.34129	0.676056	2.59871	0.714087	0.39809
ENSG00000167377.13	ZNF23	4.06563	5.66136	1.28698	0.505326	3.28355	0.714027	0.39811
ENSG00000160741.12	CRTC2	5.2786	3.526	0.628303	-0.525498	3.1798	0.713813	0.398181
ENSG00000162188.5	GNG3	2.75353	1.61766	0.524047	-0.688904	2.56837	0.71343	0.398307
ENSG00000160284.10	SPATC1L	10.3257	7.53162	0.706594	-0.411874	3.95255	0.712673	0.398558
ENSG00000079462.3	PAFAH1B3	23.8779	18.4798	0.763273	-0.328412	5.03739	0.712485	0.39862
ENSG00000163659.8	TIPARP	2.09348	3.22938	1.33071	0.634413	2.72501	0.712109	0.398745
ENSG00000169902.9	TPST1	4.93994	6.71764	1.2739	0.473094	3.47245	0.7121	0.398748
ENSG00000101265.11	RASSF2	2.36228	1.33156	0.493971	-0.735691	2.44665	0.711906	0.398812	RASSF2
ENSG00000136160.10	EDNRB	1.52623	2.50243	1.34571	0.707921	2.50872	0.711895	0.398815
ENSG00000132274.11	TRIM22	14.8949	11.2112	0.736211	-0.368687	4.4136	0.711829	0.398837
ENSG00000186812.8	ZNF397	15.9419	19.6786	1.20912	0.340237	4.81286	0.710033	0.399433
ENSG00000169964.5	TMEM42	2.33071	3.52151	1.32187	0.610431	2.80471	0.709929	0.399467
ENSG00000162869.11	PPP1R21	6.71457	8.83152	1.25307	0.428698	3.79249	0.709915	0.399472
ENSG00000256545.1	AL139819.1	65.5836	52.7536	0.800305	-0.279432	6.4367	0.709425	0.399635
ENSG00000206053.8	HN1L	61.1391	48.9595	0.796446	-0.281508	6.33731	0.708805	0.399841
ENSG00000104738.12	MCM4	102.455	82.7859	0.805403	-0.26825	7.06648	0.707584	0.400247
ENSG00000158161.11	EYA3	11.8475	8.75852	0.719043	-0.392903	4.1236	0.707395	0.40031
ENSG00000159461.10	AMFR	6.1089	8.11769	1.26007	0.440554	3.692	0.707385	0.400313
ENSG00000132912.8	DCTN4	12.3714	15.4837	1.21874	0.360681	4.49778	0.70716	0.400388	DCTN4	DCTN4
ENSG00000130254.7	SAFB2	23.8185	18.4747	0.764941	-0.32719	5.03571	0.706794	0.40051
ENSG00000183032.6	SLC25A21	4.50075	2.93939	0.608054	-0.556776	3.01824	0.706146	0.400726
ENSG00000168906.8	MAT2A	108.033	87.5301	0.807722	-0.2669	7.14329	0.705939	0.400795
ENSG00000266700.1	AL139396.1	65.7919	75.5266	1.14217	0.273671	6.68864	0.705321	0.401002
ENSG00000244627.1	RP3-449O17.1	4.70906	6.42489	1.27418	0.47827	3.4235	0.704713	0.401205
ENSG00000126803.8	HSPA2	3.36881	2.07784	0.561254	-0.627407	2.74231	0.704329	0.401333
ENSG00000164031.12	DNAJB14	8.71545	11.1968	1.23738	0.395192	4.08452	0.703783	0.401516
ENSG00000133874.1	RNF122	3.46171	4.91995	1.29641	0.529759	3.13354	0.703494	0.401612
ENSG00000181218.4	HIST3H2A	38.1054	45.3422	1.1796	0.289819	5.95708	0.70244	0.401965
ENSG00000123562.12	MORF4L2	142.766	115.888	0.809839	-0.261655	7.53863	0.702322	0.402005
ENSG00000077549.13	CAPZB	87.6016	70.6709	0.803673	-0.270258	6.84458	0.700823	0.402507
ENSG00000161048.7	NAPEPLD	2.77906	4.07707	1.30995	0.570261	2.94442	0.70038	0.402656
ENSG00000182287.9	AP1S2	111.234	90.0916	0.807508	-0.26518	7.18446	0.699656	0.402899
ENSG00000106144.15	CASP2	8.90334	6.40913	0.693878	-0.428539	3.77412	0.699623	0.40291
ENSG00000106948.12	AKNA	4.99787	6.76766	1.26944	0.467332	3.48327	0.699469	0.402962
ENSG00000178896.6	EXOSC4	7.65501	5.40818	0.677009	-0.451618	3.5953	0.698837	0.403175
ENSG00000215251.3	FASTKD5	7.81258	5.54065	0.680176	-0.448115	3.61983	0.698401	0.403321
ENSG00000090097.16	PCBP4	2.81642	4.11827	1.30749	0.566761	2.95493	0.697886	0.403495
ENSG00000104497.9	SNX16	6.25775	8.26338	1.25372	0.434459	3.71528	0.69742	0.403652
ENSG00000147155.6	EBP	35.9749	28.4402	0.783298	-0.300404	5.59925	0.697419	0.403652
ENSG00000228327.2	RP11-206L10.2	3.91769	5.46446	1.28544	0.505698	3.24657	0.696748	0.403879
ENSG00000088970.11	PLK1S1	9.52149	12.1289	1.23076	0.383566	4.18511	0.696422	0.403988
ENSG00000011304.12	PTBP1	114.542	92.8425	0.808205	-0.263888	7.22576	0.695623	0.404258
ENSG00000113638.8	TTC33	3.81754	5.33756	1.28589	0.509767	3.22075	0.69542	0.404327
ENSG00000167220.7	HDHD2	15.054	18.5815	1.20758	0.34124	4.73883	0.695349	0.404351
ENSG00000158321.11	AUTS2	31.2045	37.3334	1.18376	0.296616	5.68793	0.694666	0.404582
ENSG00000106771.8	TMEM245	14.9173	18.4217	1.20793	0.341705	4.72726	0.694317	0.4047
ENSG00000228106.1	RP11-452F19.3	4.21944	5.83114	1.28079	0.492264	3.31635	0.694102	0.404773
ENSG00000169813.12	HNRNPF	96.7531	78.3527	0.80704	-0.266508	6.98673	0.692626	0.405273
ENSG00000204947.4	ZNF425	1.62705	2.61887	1.3359	0.68362	2.54764	0.692524	0.405307
ENSG00000110321.11	EIF4G2	286.807	234.317	0.816035	-0.252496	8.53901	0.692096	0.405452
ENSG00000165195.9	PIGA	3.14516	4.51375	1.29762	0.543227	3.04752	0.691479	0.405662
ENSG00000109787.8	KLF3	7.52579	9.75923	1.24177	0.408964	3.91594	0.691327	0.405713
ENSG00000119686.5	FLVCR2	1.41884	2.34866	1.34043	0.715617	2.46097	0.69057	0.405971
ENSG00000169045.13	HNRNPH1	338.125	276.536	0.817046	-0.251001	8.77551	0.689951	0.406181
ENSG00000240618.1	RP11-206L10.5	11.985	14.9796	1.21604	0.359205	4.45841	0.689631	0.40629
ENSG00000115339.9	GALNT3	11.9583	14.9423	1.21565	0.359332	4.45398	0.689261	0.406416	GALNT3	GALNT3
ENSG00000172301.6	COPRS	18.58	14.2242	0.75207	-0.34214	4.70447	0.688898	0.40654
ENSG00000234465.6	PINLYP	1.93432	3.00515	1.32523	0.642324	2.66396	0.688839	0.406559
ENSG00000261780.2	CTD-2354A18.1	1.95068	3.02663	1.32514	0.639199	2.67013	0.686364	0.407404
ENSG00000145723.12	GIN1	3.25991	4.64963	1.29399	0.53442	3.07872	0.685763	0.407609
ENSG00000138835.18	RGS3	3.78309	5.28547	1.284	0.507457	3.21234	0.684491	0.408045	RGS3
ENSG00000070010.14	UFD1L	19.5852	15.0948	0.757824	-0.336217	4.77653	0.683193	0.408489
ENSG00000101003.8	GINS1	30.0057	23.599	0.777841	-0.306909	5.35009	0.683024	0.408547	GINS1
ENSG00000099331.9	MYO9B	13.6031	10.2173	0.733137	-0.370253	4.30004	0.682939	0.408576
ENSG00000224712.6	NPIPA3	4.92395	6.65585	1.26603	0.464284	3.46572	0.682915	0.408585
ENSG00000272755.1	RP11-326G21.1	1.91605	2.97705	1.32349	0.641636	2.65664	0.682436	0.408749
ENSG00000087245.8	MMP2	15.9456	12.0923	0.742819	-0.354115	4.50341	0.682086	0.408869
ENSG00000163531.11	NFASC	1.82226	2.85639	1.32511	0.652845	2.62194	0.68199	0.408902
ENSG00000243364.3	EFNA4	5.5685	3.78791	0.64182	-0.501924	3.24218	0.681563	0.409049
ENSG00000185088.8	RPS27L	48.1811	38.5348	0.794296	-0.28406	6.00556	0.68099	0.409246
ENSG00000145349.12	CAMK2D	2.68678	3.93958	1.30445	0.569457	2.9136	0.680681	0.409352
ENSG00000104312.6	RIPK2	6.64061	8.69374	1.2466	0.421573	3.7781	0.680662	0.409359
ENSG00000170892.6	TSEN34	4.79434	3.18987	0.62209	-0.531953	3.08558	0.680404	0.409448
ENSG00000175376.4	EIF1AD	11.662	8.67215	0.722962	-0.386661	4.1076	0.679968	0.409598
ENSG00000170004.12	CHD3	2.65797	3.89404	1.30179	0.571611	2.90421	0.679835	0.409644
ENSG00000154545.12	MAGED4	12.9115	9.67135	0.730198	-0.374527	4.23506	0.678116	0.410236
ENSG00000175575.8	PAAF1	7.08865	9.20967	1.24086	0.412531	3.84902	0.67788	0.410318
ENSG00000158710.10	TAGLN2	8.11685	10.4286	1.23413	0.396064	3.99867	0.677361	0.410497
ENSG00000104853.11	CLPTM1	18.6342	14.3302	0.755509	-0.33874	4.71079	0.676968	0.410633	CLPTM1
ENSG00000175066.11	GK5	5.78174	7.66515	1.25348	0.439092	3.62861	0.676935	0.410644
ENSG00000130055.9	GDPD2	5.3601	3.63505	0.638464	-0.507076	3.20243	0.675831	0.411026
ENSG00000077235.13	GTF3C1	25.4956	19.9	0.770454	-0.315256	5.12796	0.675815	0.411032
ENSG00000168061.9	SAC3D1	3.4406	2.15477	0.570962	-0.607806	2.7648	0.675739	0.411058
ENSG00000133636.6	NTS	6.73484	8.8001	1.24503	0.41788	3.79125	0.674508	0.411484
ENSG00000189362.7	TMEM194B	1.95973	3.02574	1.31952	0.632907	2.67086	0.674023	0.411653
ENSG00000225026.1	AC091492.2	5.49609	3.73324	0.640413	-0.501518	3.22666	0.673785	0.411735
ENSG00000114209.10	PDCD10	36.2658	28.7457	0.785419	-0.294722	5.61094	0.673371	0.411879
ENSG00000156298.8	TSPAN7	2.16874	3.28576	1.31322	0.610721	2.74451	0.673368	0.41188
ENSG00000266086.1	RP11-159D12.5	7.13929	9.2674	1.24018	0.410162	3.85586	0.672997	0.412009
ENSG00000160345.8	C9orf116	5.31786	3.60142	0.637285	-0.507534	3.1946	0.67288	0.412049
ENSG00000146223.10	RPL7L1	26.0168	20.3831	0.77355	-0.312523	5.15773	0.670094	0.413019
ENSG00000181523.8	SGSH	2.10002	3.19744	1.31401	0.615793	2.72052	0.669247	0.413314
ENSG00000181924.6	COA4	37.6722	29.8971	0.786652	-0.291916	5.66331	0.66884	0.413456
ENSG00000146243.9	IRAK1BP1	2.41402	3.58766	1.30586	0.586365	2.82618	0.668776	0.413479
ENSG00000198934.3	MAGEE1	2.3299	1.33416	0.500956	-0.714494	2.44085	0.668464	0.413587
ENSG00000273355.1	RP11-672L10.6	1.47248	2.3989	1.32843	0.696204	2.48061	0.668317	0.413639
ENSG00000134109.6	EDEM1	4.62815	6.27779	1.2653	0.468876	3.40162	0.667844	0.413804
ENSG00000177853.10	ZNF518A	13.9153	17.188	1.20629	0.340769	4.63833	0.667734	0.413843
ENSG00000111817.12	DSE	15.4018	11.7095	0.744166	-0.353422	4.46199	0.667681	0.413861	DSE	DSE
ENSG00000163377.10	FAM19A4	1.90936	2.95492	1.31758	0.635853	2.65159	0.667398	0.41396
ENSG00000104979.4	C19orf53	58.4604	46.9541	0.798624	-0.274466	6.2764	0.66728	0.414002
ENSG00000235152.1	RP5-865N13.2	4.56964	6.20311	1.26517	0.470716	3.38987	0.667243	0.414015
ENSG00000232454.2	RP11-3J10.7	9.9969	12.6012	1.21984	0.370756	4.23826	0.667022	0.414092
ENSG00000198961.5	PJA2	18.224	22.1598	1.19413	0.320527	4.97687	0.666688	0.414209
ENSG00000239887.3	C1orf226	3.66728	5.11623	1.27886	0.506417	3.1802	0.666032	0.414438
ENSG00000211584.9	SLC48A1	2.9727	4.27049	1.29173	0.544225	2.99558	0.665645	0.414574
ENSG00000017483.10	SLC38A5	11.2637	8.35817	0.720714	-0.386611	4.06548	0.665558	0.414605
ENSG00000071655.13	MBD3	9.75671	7.14144	0.707771	-0.40471	3.88788	0.665088	0.414769
ENSG00000166165.8	CKB	45.9176	54.1149	1.17003	0.27554	6.20424	0.665082	0.414772
ENSG00000188811.8	NHLRC3	3.04472	4.36067	1.29088	0.539421	3.01551	0.665063	0.414778
ENSG00000084628.5	NKAIN1	14.2345	10.7541	0.73821	-0.360466	4.35947	0.664776	0.414879
ENSG00000248932.1	RP11-319G6.1	1.6654	2.64194	1.32181	0.665451	2.55841	0.66428	0.415053
ENSG00000121578.8	B4GALT4	8.98808	11.4125	1.22433	0.380747	4.11389	0.662986	0.415508
ENSG00000115233.7	PSMD14	52.2641	41.9908	0.798342	-0.277195	6.12136	0.662619	0.415637
ENSG00000163468.10	CCT3	148.069	120.895	0.814648	-0.253558	7.59483	0.662371	0.415724	CCT3
ENSG00000085760.10	MTIF2	15.6215	19.1325	1.19917	0.330369	4.78099	0.662027	0.415845
ENSG00000198185.7	ZNF334	7.32581	9.46909	1.23631	0.403399	3.88276	0.660801	0.416277
ENSG00000139350.7	NEDD1	10.6961	13.4079	1.21564	0.362369	4.31772	0.660694	0.416315
ENSG00000167378.4	IRGQ	9.59802	7.02401	0.707257	-0.405282	3.86865	0.660085	0.41653
ENSG00000100344.6	PNPLA3	6.55907	4.59721	0.666996	-0.463405	3.42478	0.659823	0.416622
ENSG00000104341.12	LAPTM4B	89.002	72.2519	0.808772	-0.261783	6.87028	0.659683	0.416672
ENSG00000169894.13	MUC3A	7.66969	9.86537	1.23271	0.397475	3.93271	0.659136	0.416865	MUC3A
ENSG00000167862.5	ICT1	17.412	21.1722	1.19311	0.321871	4.91735	0.659053	0.416895
ENSG00000089876.7	DHX32	4.15351	5.69476	1.26921	0.482972	3.29595	0.658759	0.416999
ENSG00000253982.1	CTD-2336O2.1	3.38782	4.77317	1.28271	0.517468	3.10843	0.65857	0.417065
ENSG00000165821.7	SALL2	71.6397	57.9191	0.804733	-0.266725	6.56415	0.658449	0.417108	SALL2
ENSG00000049860.9	HEXB	16.0714	19.6801	1.19966	0.327148	4.81691	0.657777	0.417346
ENSG00000187742.10	SECISBP2	24.1629	28.9904	1.18346	0.301223	5.34186	0.657211	0.417546
ENSG00000126945.8	HNRNPH2	37.0932	29.5347	0.789136	-0.289945	5.64403	0.656972	0.417631
ENSG00000126457.16	PRMT1	133.806	109.083	0.813204	-0.253888	7.45066	0.656675	0.417736
ENSG00000152904.7	GGPS1	15.7089	19.2127	1.19763	0.328615	4.78727	0.656513	0.417794
ENSG00000163046.11	ANKRD30BL	2.4286	3.60152	1.30398	0.579601	2.83045	0.656162	0.417918
ENSG00000104763.13	ASAH1	15.2158	18.6206	1.19753	0.330884	4.74569	0.65581	0.418043
ENSG00000256663.1	RP11-424C20.2	10.2112	7.52663	0.713792	-0.395712	3.94419	0.655579	0.418125
ENSG00000129103.13	SUMF2	18.8931	22.8837	1.19022	0.315458	5.02069	0.655255	0.41824
ENSG00000119328.7	FAM206A	3.55511	4.97213	1.2787	0.507666	3.15113	0.654974	0.41834
ENSG00000270225.1	RP11-475J5.4	38.2465	45.2244	1.17223	0.279656	5.95486	0.654202	0.418614
ENSG00000177873.8	ZNF619	1.75102	2.74192	1.31548	0.6493	2.59013	0.654036	0.418673
ENSG00000172197.9	MBOAT1	4.18501	5.73023	1.26822	0.479918	3.30248	0.653726	0.418784
ENSG00000173276.9	ZBTB21	4.98166	6.67527	1.25593	0.45294	3.47271	0.653247	0.418954
ENSG00000213762.6	ZNF134	18.9974	22.993	1.18945	0.31455	5.02812	0.652903	0.419077
ENSG00000207460.1	SNORD116-19	332.187	379.55	1.14143	0.243302	8.98561	0.652837	0.4191
ENSG00000176105.9	YES1	39.4473	46.4309	1.16717	0.278066	5.99523	0.651787	0.419474
ENSG00000225548.1	AC098973.2	2.93233	4.19982	1.28606	0.540954	2.97934	0.650178	0.420049
ENSG00000130479.6	MAP1S	9.83749	7.21284	0.70917	-0.39895	3.89817	0.650079	0.420085
ENSG00000162669.11	HFM1	3.45	4.84755	1.28129	0.510789	3.12434	0.649853	0.420165
ENSG00000185201.12	IFITM2	87.0475	100.678	1.15218	0.256712	7.08822	0.649848	0.420167
ENSG00000115568.11	ZNF142	5.61486	3.85994	0.648927	-0.487598	3.25466	0.649609	0.420253
ENSG00000181449.2	SOX2	64.9431	75.7772	1.16087	0.262591	6.68344	0.648846	0.420526
ENSG00000197312.7	DDI2	11.6339	8.68814	0.725992	-0.377586	4.10698	0.648417	0.420679
ENSG00000124299.9	PEPD	26.8002	21.0625	0.776253	-0.305508	5.19902	0.648357	0.420701
ENSG00000138468.11	SENP7	3.2268	4.56252	1.28156	0.522294	3.06383	0.647991	0.420832
ENSG00000080824.14	HSP90AA1	315.876	259.802	0.821614	-0.243501	8.68124	0.647245	0.421099	HSP90AA1
ENSG00000169398.15	PTK2	43.7037	51.2859	1.16461	0.273516	6.13534	0.647208	0.421113	PTK2
ENSG00000166479.5	TMX3	12.8655	15.896	1.20435	0.34208	4.53907	0.646986	0.421192
ENSG00000077809.8	GTF2I	93.334	75.9774	0.811141	-0.258102	6.93967	0.646327	0.421429
ENSG00000079308.12	TNS1	1.99003	3.03591	1.30669	0.617491	2.67802	0.646177	0.421483
ENSG00000151151.5	IPMK	3.6609	5.08844	1.27395	0.499355	3.17644	0.645996	0.421548
ENSG00000173295.3	FAM86B3P	3.16224	4.48263	1.28237	0.525042	3.04541	0.645702	0.421654
ENSG00000120948.11	TARDBP	92.2985	75.0559	0.81026	-0.258152	6.92261	0.645385	0.421768
ENSG00000153132.8	CLGN	3.11405	4.42165	1.28261	0.527462	3.03183	0.644635	0.422037
ENSG00000213694.3	S1PR3	1.72758	0.9149	0.44393	-0.797202	2.23443	0.644441	0.422107
ENSG00000100413.12	POLR3H	7.44515	5.32257	0.684268	-0.436845	3.57033	0.644318	0.422151
ENSG00000101181.13	MTG2	5.92263	7.78358	1.24419	0.425179	3.65062	0.643212	0.42255
ENSG00000207113.1	RNU6-16P	13.3767	16.5627	1.20807	0.337604	4.58509	0.643179	0.422562
ENSG00000169976.5	SF3B5	37.0777	29.5739	0.790511	-0.286792	5.64499	0.642875	0.422672
ENSG00000145632.10	PLK2	4.71634	3.1654	0.626852	-0.519217	3.0724	0.642539	0.422793
ENSG00000207106.1	RNVU1-4	8.75213	6.38971	0.703289	-0.411726	3.76364	0.641652	0.423113
ENSG00000118985.10	ELL2	3.54205	4.93562	1.27358	0.503006	3.1454	0.640394	0.423568
ENSG00000198157.6	HMGN5	17.9299	21.7353	1.19011	0.315162	4.95178	0.639651	0.423837
ENSG00000218510.3	LINC00339	5.80651	7.64105	1.2445	0.426706	3.62826	0.639634	0.423843
ENSG00000138867.12	GUCD1	12.6459	9.54679	0.735545	-0.365396	4.21372	0.639339	0.42395
ENSG00000251687.1	RP11-181K12.2	3.46716	4.84253	1.27418	0.506185	3.12586	0.638944	0.424094
ENSG00000124374.8	PAIP2B	6.57682	8.53937	1.23577	0.410023	3.76077	0.638216	0.424358
ENSG00000187608.5	ISG15	3.11646	4.41272	1.27913	0.52495	3.03092	0.638145	0.424383
ENSG00000112367.6	FIG4	8.50824	10.8001	1.22151	0.379666	4.04652	0.638092	0.424403
ENSG00000104756.11	KCTD9	5.70464	7.5106	1.24389	0.428288	3.60967	0.636856	0.424852
ENSG00000213047.7	DENND1B	1.55926	2.48317	1.31205	0.667612	2.51165	0.636592	0.424947
ENSG00000254365.1	CTB-180C19.1	2.41705	3.55735	1.2934	0.572783	2.82227	0.636429	0.425007
ENSG00000248546.3	ANP32C	6.30546	4.42195	0.666077	-0.461217	3.38302	0.635948	0.425182
ENSG00000144136.6	SLC20A1	36.4736	29.0929	0.790417	-0.285686	5.62279	0.63459	0.425677
ENSG00000214837.4	RP11-261C10.3	4.51089	6.09165	1.25751	0.461471	3.37275	0.634413	0.425741
ENSG00000128594.3	LRRC4	2.93286	1.80358	0.552197	-0.628284	2.63027	0.634243	0.425803
ENSG00000188112.4	C6orf132	12.6138	9.51796	0.73514	-0.364207	4.21088	0.634206	0.425817
ENSG00000136169.12	SETDB2	2.59368	3.77267	1.28892	0.557762	2.8779	0.633906	0.425926
ENSG00000126464.9	PRR12	11.2769	8.42974	0.726061	-0.376738	4.07014	0.633884	0.425934
ENSG00000102024.13	PLS3	104.649	85.4863	0.814292	-0.253321	7.1029	0.633548	0.426057
ENSG00000250046.3	RP11-148B6.2	4.65966	3.13335	0.627549	-0.517572	3.06346	0.633176	0.426193
ENSG00000105254.7	TBCB	50.2745	40.5147	0.800562	-0.272237	6.06937	0.633164	0.426197
ENSG00000235750.5	KIAA0040	3.32169	4.65664	1.27404	0.511428	3.08597	0.632776	0.426339
ENSG00000068885.10	IFT80	10.4059	12.9881	1.2094	0.357477	4.28096	0.632504	0.426438
ENSG00000162769.8	FLVCR1	19.978	15.5427	0.765225	-0.321588	4.80852	0.632311	0.426509
ENSG00000131711.10	MAP1B	39.4854	31.5927	0.793413	-0.281566	5.73379	0.632265	0.426526
ENSG00000179715.8	PCED1B	1.34535	2.20456	1.31327	0.699879	2.41993	0.631674	0.426742
ENSG00000260528.2	FAM157C	8.18929	10.4307	1.22388	0.3819	4.00405	0.631615	0.426763	FAM157C	FAM157C
ENSG00000230953.2	RP4-631H13.6	15.9	19.2186	1.1839	0.321717	4.79915	0.630994	0.426991
ENSG00000170222.11	ADPRM	3.38161	4.73193	1.27376	0.507312	3.10289	0.630579	0.427143
ENSG00000120784.11	ZFP30	3.17971	4.47956	1.27512	0.518395	3.04689	0.630505	0.42717
ENSG00000196227.6	FAM217B	6.73215	4.77106	0.675263	-0.44796	3.45748	0.630377	0.427217
ENSG00000206149.6	HERC2P9	17.6588	13.6397	0.758089	-0.330973	4.64522	0.630368	0.42722
ENSG00000023902.9	PLEKHO1	10.4384	7.76294	0.720679	-0.38475	3.97496	0.629966	0.427368
ENSG00000186665.8	C17orf58	8.07224	10.2712	1.22195	0.383072	3.98584	0.62971	0.427462
ENSG00000114544.11	SLC41A3	3.23036	4.54405	1.27509	0.515068	3.06153	0.629517	0.427533
ENSG00000102738.6	MRPS31	16.3186	19.8262	1.19062	0.319192	4.83182	0.629442	0.42756
ENSG00000181666.13	HKR1	8.83092	11.1631	1.21811	0.373144	4.08894	0.629419	0.427568
ENSG00000181450.13	ZNF678	14.1641	17.3511	1.19684	0.329688	4.65552	0.629239	0.427635
ENSG00000183426.11	NPIPA1	9.79345	12.2858	1.2132	0.362413	4.20902	0.629159	0.427664
ENSG00000158604.10	TMED4	9.75601	12.2488	1.21403	0.362712	4.20512	0.628979	0.42773
ENSG00000170584.6	NUDCD2	14.2584	17.4328	1.1947	0.328808	4.66246	0.627605	0.428235
ENSG00000198088.6	NUP62CL	1.28413	2.12117	1.31142	0.709064	2.39203	0.627571	0.428248
ENSG00000110497.10	AMBRA1	7.62715	5.5033	0.691328	-0.426848	3.60082	0.627221	0.428376
ENSG00000145916.14	RMND5B	12.2645	15.1234	1.20048	0.341045	4.47644	0.62707	0.428432
ENSG00000021355.8	SERPINB1	5.75735	7.55288	1.24007	0.423918	3.61692	0.627031	0.428446
ENSG00000234608.3	MAPKAPK5-AS1	10.4275	12.9895	1.20711	0.355594	4.28062	0.626235	0.42874
ENSG00000082258.8	CCNT2	14.5528	17.7818	1.19453	0.32653	4.68867	0.625034	0.429183
ENSG00000223473.1	GS1-124K5.3	1.51199	2.41157	1.30685	0.66853	2.49034	0.623784	0.429644
ENSG00000180190.7	TDRP	29.3244	34.8591	1.17538	0.283995	5.59726	0.623768	0.42965
ENSG00000143776.14	CDC42BPA	12.4953	15.3958	1.20011	0.338428	4.50004	0.623388	0.429791
ENSG00000132824.9	SERINC3	8.95092	11.2842	1.21541	0.369977	4.10397	0.623231	0.429849
ENSG00000042429.6	MED17	16.9415	13.0704	0.756613	-0.332456	4.59176	0.622889	0.429976
ENSG00000126458.3	RRAS	2.90346	4.13741	1.27825	0.531785	2.96892	0.622611	0.430079
ENSG00000204196.4	AC011737.2	170.2	195.688	1.14751	0.242278	8.03657	0.622402	0.430156
ENSG00000169710.6	FASN	66.2097	53.7534	0.807799	-0.261276	6.45588	0.622173	0.430241
ENSG00000206573.4	SETD5-AS1	18.0262	21.8169	1.18832	0.310459	4.95779	0.621972	0.430316
ENSG00000092621.7	PHGDH	87.9005	101.674	1.15232	0.250912	7.10219	0.621718	0.43041
ENSG00000201098.1	RNY1	2357.14	1953.81	0.82877	-0.233177	11.5792	0.621704	0.430415
ENSG00000167088.6	SNRPD1	45.6381	36.7877	0.800229	-0.273237	5.93603	0.621658	0.430432
ENSG00000143486.11	EIF2D	8.32722	10.5485	1.218	0.377232	4.02017	0.621458	0.430506
ENSG00000236565.2	HNRNPA3P5	63.7281	51.6106	0.805642	-0.262215	6.40374	0.621444	0.430511
ENSG00000162757.3	C1orf74	2.45214	3.58559	1.28725	0.563415	2.83135	0.621094	0.430641
ENSG00000100033.12	PRODH	4.1691	5.66269	1.25769	0.46909	3.29388	0.621086	0.430644
ENSG00000168152.8	THAP9	5.85708	7.65724	1.23695	0.419566	3.63454	0.620601	0.430824
ENSG00000213588.4	ZBTB9	7.22959	5.1842	0.685475	-0.432624	3.53965	0.620088	0.431015
ENSG00000172893.11	DHCR7	25.8336	20.4432	0.781262	-0.300683	5.15525	0.619855	0.431101
ENSG00000171792.6	RHNO1	16.528	20.0206	1.18737	0.315763	4.84675	0.619164	0.431358
ENSG00000164211.8	STARD4	18.3586	22.1568	1.18537	0.308548	4.98031	0.618822	0.431485
ENSG00000103544.10	C16orf62	11.6821	14.4084	1.19916	0.342947	4.41618	0.618037	0.431778
ENSG00000006468.9	ETV1	27.3101	32.3899	1.1717	0.286115	5.49854	0.618016	0.431785	ETV1	ETV1
ENSG00000221886.3	C5orf54	2.50879	3.6504	1.28439	0.557684	2.84838	0.617996	0.431793	C5orf54
ENSG00000171681.8	ATF7IP	41.2589	48.3769	1.16312	0.269207	6.05385	0.61789	0.431832	ATF7IP	ATF7IP
ENSG00000233098.4	RP11-344E13.3	22.9549	27.3726	1.17538	0.29496	5.26945	0.617533	0.431966
ENSG00000135829.12	DHX9	85.6712	69.9385	0.813195	-0.253957	6.82089	0.617252	0.43207
ENSG00000162639.11	HENMT1	2.63017	3.79755	1.28144	0.547872	2.88653	0.616414	0.432383
ENSG00000099284.9	H2AFY2	13.55	10.3059	0.742321	-0.351413	4.30301	0.616146	0.432483
ENSG00000203817.5	FAM72C	3.93216	5.36836	1.25856	0.476612	3.23756	0.615822	0.432604
ENSG00000159176.9	CSRP1	1.79722	2.76553	1.29803	0.625442	2.60201	0.615063	0.432888
ENSG00000121310.12	ECHDC2	3.45839	4.79322	1.26413	0.497828	3.11843	0.615027	0.432901
ENSG00000105281.8	SLC1A5	56.5148	65.7411	1.15643	0.259135	6.48601	0.61501	0.432908
ENSG00000144645.9	OSBPL10	14.5185	17.6925	1.19127	0.324152	4.68371	0.614863	0.432963
ENSG00000179178.6	TMEM125	2.77462	3.97225	1.27809	0.536454	2.92971	0.613442	0.433495
ENSG00000101911.8	PRPS2	15.5847	11.9869	0.75304	-0.337079	4.48283	0.613087	0.433628
ENSG00000144567.6	FAM134A	9.12897	6.72483	0.710697	-0.396319	3.81357	0.612787	0.43374
ENSG00000083123.10	BCKDHB	11.5545	14.2801	1.20123	0.342203	4.40329	0.612147	0.433981
ENSG00000225648.1	SBDSP1	6.73163	8.67542	1.22795	0.398984	3.78352	0.612035	0.434023
ENSG00000085721.8	RRN3	12.9386	9.82939	0.740617	-0.354825	4.24543	0.611927	0.434063
ENSG00000232362.1	ATP5LP2	3.65069	5.038	1.26455	0.487061	3.16933	0.611864	0.434087
ENSG00000177030.12	DEAF1	10.235	7.61929	0.720952	-0.381395	3.95196	0.611835	0.434098
ENSG00000204209.6	DAXX	25.1831	19.9138	0.780431	-0.300229	5.11954	0.611587	0.434191
ENSG00000065518.7	NDUFB4	101.06	82.6785	0.815424	-0.249477	7.05559	0.611462	0.434238
ENSG00000165030.3	NFIL3	3.33062	4.6422	1.26699	0.502735	3.08548	0.611406	0.434259
ENSG00000118096.3	IFT46	4.42682	5.94777	1.24949	0.456278	3.35004	0.610856	0.434466
ENSG00000140320.7	BAHD1	6.68119	4.75591	0.678009	-0.441688	3.45123	0.610594	0.434564	BAHD1
ENSG00000197852.8	FAM212B	1.09191	1.85672	1.30274	0.739613	2.30027	0.610465	0.434613	FAM212B
ENSG00000129038.11	LOXL1	4.19889	5.67997	1.25324	0.463917	3.29799	0.609675	0.43491
ENSG00000106069.16	CHN2	2.08292	3.11125	1.28763	0.591837	2.70449	0.609667	0.434913
ENSG00000164073.5	MFSD8	4.70296	6.28508	1.24796	0.446371	3.40976	0.609068	0.435139
ENSG00000114391.8	RPL24	220.34	181.748	0.823605	-0.238792	8.16751	0.608792	0.435243
ENSG00000137955.11	RABGGTB	61.6073	71.6142	1.15618	0.255623	6.60609	0.608687	0.435282
ENSG00000166025.13	AMOTL1	11.1581	8.37209	0.728552	-0.370106	4.05834	0.608651	0.435296	AMOTL1	AMOTL1
ENSG00000172534.9	HCFC1	25.614	20.2491	0.780391	-0.298484	5.14174	0.608633	0.435303
ENSG00000115839.13	RAB3GAP1	11.9559	14.7272	1.19838	0.338279	4.44493	0.608602	0.435315
ENSG00000213630.3	RP11-772E11.1	3.7345	5.09645	1.25286	0.482856	3.18443	0.608399	0.435391
ENSG00000082212.7	ME2	27.9465	22.1811	0.784345	-0.293208	5.26062	0.608192	0.435469
ENSG00000158373.7	HIST1H2BD	444.059	507.522	1.14206	0.233538	9.40575	0.608043	0.435525
ENSG00000071282.7	LMCD1	3.05655	4.30698	1.27054	0.516493	3.00958	0.607863	0.435594
ENSG00000215784.4	FAM72D	4.81367	6.4071	1.24482	0.442617	3.43221	0.607767	0.43563
ENSG00000126773.8	PCNXL4	13.8693	16.9216	1.19144	0.325517	4.62542	0.606517	0.436102
ENSG00000170190.11	SLC16A5	2.3885	3.49002	1.28223	0.562394	2.80806	0.606374	0.436156
ENSG00000107020.5	PLGRKT	9.58928	12.0085	1.21021	0.357954	4.18213	0.60616	0.436237
ENSG00000163347.5	CLDN1	1.03289	1.77547	1.29955	0.750733	2.2711	0.605702	0.436411
ENSG00000176244.6	ACBD7	4.5475	6.09303	1.24836	0.45012	3.37571	0.60541	0.436521
ENSG00000240429.1	LRRFIP1P1	1.24127	2.04684	1.29991	0.705731	2.36949	0.605338	0.436549
ENSG00000258664.1	IFRG15	12.9914	9.8737	0.741005	-0.352439	4.24971	0.60522	0.436593
ENSG00000196678.9	ERI2	6.41983	8.29274	1.22798	0.402704	3.73008	0.605061	0.436654
ENSG00000099364.12	FBXL19	10.389	7.75703	0.723445	-0.377192	3.97168	0.604517	0.43686
ENSG00000106415.8	GLCCI1	6.33591	8.19066	1.22812	0.404146	3.7158	0.604322	0.436934
ENSG00000270109.1	RP11-393M11.2	3.00634	1.88276	0.563755	-0.605244	2.65503	0.604119	0.437011
ENSG00000010318.15	PHF7	3.91638	5.33419	1.25519	0.472885	3.23244	0.603975	0.437065
ENSG00000152952.7	PLOD2	6.78513	8.7179	1.22469	0.39541	3.78987	0.603595	0.43721
ENSG00000107625.8	DDX50	13.6436	16.656	1.19168	0.325896	4.60464	0.60309	0.437401
ENSG00000100292.12	HMOX1	6.20739	4.38677	0.670686	-0.451	3.3707	0.603067	0.43741	HMOX1
ENSG00000163884.3	KLF15	2.91162	4.1263	1.2716	0.52333	2.96832	0.60306	0.437413
ENSG00000198039.7	ZNF273	9.41146	11.7783	1.20868	0.358853	4.15987	0.602521	0.437618
ENSG00000214975.4	PPIAP29	44.4366	35.8783	0.801392	-0.269938	5.89914	0.602421	0.437656
ENSG00000166478.5	ZNF143	14.2922	10.9481	0.748565	-0.342075	4.37222	0.602355	0.437681
ENSG00000096080.7	MRPS18A	12.0543	14.821	1.19644	0.335715	4.45248	0.601727	0.43792
ENSG00000198690.5	FAN1	6.31717	8.17256	1.22886	0.40352	3.71276	0.60148	0.438014
ENSG00000160410.10	SHKBP1	8.26755	10.4487	1.21484	0.371997	4.00986	0.601348	0.438064
ENSG00000207418.1	RNVU1-7	771.844	879.009	1.13835	0.230648	10.1983	0.601281	0.43809
ENSG00000206737.1	RNVU1-18	774.729	882.342	1.13841	0.230639	10.2037	0.601277	0.438091
ENSG00000178662.11	CSRNP3	4.27328	5.7565	1.24961	0.458017	3.3161	0.600884	0.438241
ENSG00000117016.5	RIMS3	4.62021	6.16258	1.24407	0.446033	3.38987	0.600118	0.438533
ENSG00000206585.1	RNVU1-9	772.043	878.904	1.13792	0.230094	10.1984	0.598401	0.439189
ENSG00000134324.7	LPIN1	2.80307	3.98686	1.27116	0.528012	2.93561	0.597392	0.439575
ENSG00000167258.9	CDK12	22.7617	17.9355	0.776595	-0.303166	4.98532	0.597378	0.43958
ENSG00000176058.7	TPRN	3.60429	4.92659	1.25116	0.484534	3.15525	0.597276	0.439619
ENSG00000197451.6	HNRNPAB	183.401	151.398	0.824008	-0.238193	7.90677	0.596996	0.439726
ENSG00000143793.8	C1orf35	5.97521	4.20807	0.667043	-0.455106	3.32886	0.596987	0.43973
ENSG00000130054.4	FAM155B	3.25743	2.0794	0.579098	-0.581174	2.72568	0.596876	0.439772
ENSG00000187607.11	ZNF286A	30.9023	24.6917	0.790498	-0.284837	5.39878	0.596473	0.439927
ENSG00000186001.8	LRCH3	13.8051	16.8473	1.1916	0.323047	4.61977	0.596049	0.44009
ENSG00000166262.11	FAM227B	3.75784	5.14091	1.25658	0.476248	3.19313	0.595556	0.440279
ENSG00000168273.3	SMIM4	15.4402	18.6833	1.18447	0.314593	4.75549	0.595421	0.44033
ENSG00000206588.1	RNU1-28P	775.44	882.312	1.13733	0.229491	10.2043	0.595317	0.440371
ENSG00000213390.6	ARHGAP19	11.469	14.1303	1.19725	0.33824	4.39183	0.595189	0.440419
ENSG00000261373.1	VPS9D1-AS1	2.94431	1.84028	0.561465	-0.60565	2.63844	0.59497	0.440504
ENSG00000227946.1	AC007383.3	4.08138	5.5208	1.25055	0.4629	3.27041	0.594798	0.44057
ENSG00000158863.17	FAM160B2	2.015	3.0161	1.28436	0.591718	2.67877	0.594732	0.440595
ENSG00000182473.16	EXOC7	16.5866	12.8434	0.75907	-0.3264	4.56586	0.594628	0.440635
ENSG00000271870.1	RP11-97C16.1	4.73859	3.2258	0.636011	-0.497069	3.08291	0.594276	0.44077
ENSG00000137142.4	IGFBPL1	5.80182	7.55423	1.2313	0.41207	3.62119	0.594113	0.440833
ENSG00000175470.14	PPP2R2D	12.5507	9.53744	0.740254	-0.352357	4.20894	0.5932	0.441185
ENSG00000118217.5	ATF6	3.80546	5.18522	1.25283	0.473243	3.20343	0.592503	0.441453
ENSG00000225791.2	TRAM2-AS1	1.34539	2.1703	1.29283	0.679863	2.41401	0.592375	0.441502
ENSG00000046653.10	GPM6B	26.7582	31.6567	1.16851	0.28096	5.46927	0.591558	0.441817
ENSG00000256594.3	RP11-705C15.2	1.64981	2.55695	1.28934	0.632753	2.54056	0.591003	0.442031
ENSG00000102103.11	PQBP1	24.3171	19.2588	0.781277	-0.297143	5.07514	0.59076	0.442125
ENSG00000187653.10	TMSB4XP8	420.419	348.342	0.827903	-0.231076	9.09576	0.590692	0.442152
ENSG00000186480.8	INSIG1	15.5393	12.0354	0.758248	-0.330695	4.48223	0.590274	0.442313
ENSG00000183891.5	TTC32	3.41393	4.71557	1.2584	0.49027	3.10413	0.590237	0.442327
ENSG00000206596.1	RNU1-27P	775.847	882.135	1.13651	0.228351	10.2045	0.589425	0.442642
ENSG00000173812.6	EIF1	196.182	224.245	1.14111	0.234544	8.23537	0.589407	0.442648
ENSG00000105379.5	ETFB	9.79569	12.1999	1.20445	0.351076	4.20401	0.589337	0.442675
ENSG00000110713.11	NUP98	33.3782	26.7534	0.793597	-0.279175	5.50542	0.588978	0.442815
ENSG00000132846.5	ZBED3	1.69818	2.61375	1.2866	0.625302	2.55923	0.588488	0.443004
ENSG00000122008.11	POLK	3.34829	4.63721	1.25956	0.492696	3.08758	0.588228	0.443105
ENSG00000273338.1	RP11-386I14.4	4.36027	5.84271	1.24482	0.450179	3.33133	0.587828	0.44326
ENSG00000198865.5	CCDC152	5.47235	7.15781	1.2329	0.417709	3.56009	0.5878	0.443271
ENSG00000149716.8	ORAOV1	4.57326	6.0999	1.24321	0.442954	3.37972	0.58774	0.443294
ENSG00000197841.10	ZNF181	4.68785	6.23039	1.24082	0.439245	3.40308	0.587306	0.443463
ENSG00000234912.5	LINC00338	6.43183	4.57488	0.676241	-0.438633	3.40955	0.586386	0.44382
ENSG00000108384.10	RAD51C	7.79736	9.87675	1.21475	0.373572	3.94213	0.585572	0.444136
ENSG00000143387.8	CTSK	2.324	3.38868	1.27522	0.55855	2.78364	0.585309	0.444239
ENSG00000185834.9	RPL12P4	164.959	189.033	1.14363	0.235247	7.98886	0.585284	0.444248
ENSG00000172244.4	C5orf34	5.93097	7.6674	1.22398	0.406466	3.64225	0.585112	0.444316
ENSG00000188215.5	DCUN1D3	5.97104	4.22154	0.669621	-0.450178	3.33054	0.584654	0.444494
ENSG00000137871.15	ZNF280D	2.57116	3.69105	1.2708	0.53873	2.8632	0.584632	0.444502
ENSG00000105953.10	OGDH	15.558	12.0268	0.756817	-0.329062	4.48394	0.584571	0.444526
ENSG00000197622.8	CDC42SE1	17.8258	21.4126	1.17917	0.301779	4.93874	0.583896	0.444789
ENSG00000223547.5	ZNF844	4.44625	5.93786	1.24234	0.445793	3.35142	0.58377	0.444838
ENSG00000109171.10	SLAIN2	13.5753	10.4078	0.748295	-0.341475	4.30928	0.583726	0.444856
ENSG00000101158.8	NELFCD	17.1071	13.3178	0.763614	-0.320623	4.60851	0.58354	0.444928
ENSG00000178996.8	SNX18	4.39688	5.87576	1.24218	0.446902	3.33929	0.582176	0.445461
ENSG00000231878.1	SNRPFP1	106.542	87.3789	0.817574	-0.242482	7.12968	0.582175	0.445461
ENSG00000225697.6	SLC26A6	10.2653	7.70735	0.727201	-0.370977	3.96074	0.581479	0.445733
ENSG00000066735.10	KIF26A	5.51747	3.86179	0.660045	-0.46268	3.24474	0.581445	0.445746	KIF26A
ENSG00000035141.3	FAM136A	51.4673	41.8397	0.807706	-0.259933	6.10705	0.581392	0.445767
ENSG00000196935.4	SRGAP1	3.16113	4.4079	1.2614	0.499623	3.03483	0.581159	0.445858
ENSG00000125398.5	SOX9	2.30659	3.36122	1.27322	0.557748	2.77697	0.580134	0.44626
ENSG00000139116.13	KIF21A	18.089	14.1426	0.767685	-0.315154	4.68168	0.580111	0.446269
ENSG00000185917.9	SETD4	12.0367	14.7464	1.1921	0.329895	4.44934	0.580082	0.44628
ENSG00000078596.6	ITM2A	8.36934	10.5046	1.20705	0.36431	4.01954	0.579809	0.446387
ENSG00000177034.10	MTX3	12.5871	15.3707	1.18964	0.326122	4.50258	0.579778	0.446399
ENSG00000237683.5	AL627309.1	4.68628	6.21057	1.23726	0.436675	3.40123	0.579692	0.446433
ENSG00000100075.5	SLC25A1	31.1043	24.8992	0.79202	-0.28026	5.40905	0.579022	0.446696
ENSG00000168887.6	C2orf68	12.2341	14.9453	1.18921	0.328166	4.46754	0.578481	0.446908
ENSG00000176155.14	CCDC57	1.99407	2.97685	1.27905	0.586157	2.66863	0.578474	0.446911
ENSG00000236144.2	AD000090.2	6.4511	8.27743	1.22006	0.393527	3.73162	0.578389	0.446944
ENSG00000131043.7	AAR2	7.49685	5.45394	0.696528	-0.411536	3.58586	0.578063	0.447072
ENSG00000170296.5	GABARAP	57.7458	46.9813	0.808918	-0.255564	6.26659	0.577873	0.447147
ENSG00000116133.7	DHCR24	86.3808	71.0195	0.819008	-0.245467	6.83734	0.577865	0.447151
ENSG00000149743.9	TRPT1	7.28015	9.24145	1.21383	0.379028	3.86204	0.577858	0.447153
ENSG00000163754.13	GYG1	9.36435	11.6505	1.20137	0.352152	4.14902	0.577554	0.447273
ENSG00000169379.11	ARL13B	3.35104	4.62356	1.25491	0.48832	3.08553	0.57734	0.447357
ENSG00000238917.1	SNORD10	33.5941	38.8211	1.14424	0.267805	5.75586	0.576243	0.447789
ENSG00000204920.6	ZNF155	1.84475	2.78717	1.27964	0.601325	2.61353	0.576004	0.447883
ENSG00000140830.4	TXNL4B	2.6849	3.8209	1.26594	0.526656	2.89748	0.575511	0.448077	TXNL4B
ENSG00000135317.8	SNX14	10.5135	13.0072	1.19916	0.34035	4.28743	0.575368	0.448134
ENSG00000125484.7	GTF3C4	14.7204	11.3706	0.755334	-0.331274	4.41401	0.575291	0.448164
ENSG00000213782.3	DDX47	27.3404	21.8212	0.788518	-0.286193	5.23371	0.575247	0.448181
ENSG00000198868.3	MIR4461	197.068	224.532	1.13744	0.231646	8.24045	0.575064	0.448254
ENSG00000173451.2	THAP2	3.41917	4.70482	1.25378	0.483965	3.10395	0.575058	0.448256
ENSG00000198646.9	NCOA6	2.68736	1.6616	0.550072	-0.617812	2.56444	0.574635	0.448423
ENSG00000082996.15	RNF13	17.841	21.3766	1.1762	0.299304	4.9397	0.574254	0.448573
ENSG00000149091.11	DGKZ	5.80386	7.50127	1.22226	0.405459	3.61597	0.573827	0.448742	DGKZ
ENSG00000102043.11	MTMR8	1.94313	2.90448	1.27587	0.589402	2.64917	0.573492	0.448875
ENSG00000134684.6	YARS	45.5818	53.0231	1.15481	0.256261	6.18568	0.57346	0.448887
ENSG00000188611.10	ASAH2	2.04742	3.03234	1.27369	0.578656	2.68694	0.573373	0.448922
ENSG00000100504.12	PYGL	13.0814	15.9361	1.18796	0.321192	4.54864	0.573278	0.448959
ENSG00000110536.9	PTPMT1	14.8483	17.9371	1.1815	0.311495	4.70511	0.572809	0.449145
ENSG00000140543.9	DET1	2.13888	3.15034	1.2743	0.569239	2.71895	0.572785	0.449154
ENSG00000188042.5	ARL4C	4.05285	2.71555	0.619113	-0.518934	2.93149	0.572686	0.449193
ENSG00000042317.12	SPATA7	2.90821	4.08324	1.25966	0.510985	2.96265	0.572419	0.449299
ENSG00000155130.5	MARCKS	47.5169	38.589	0.806453	-0.260613	5.99576	0.572404	0.449305
ENSG00000165752.12	STK32C	4.4268	5.89473	1.23835	0.442335	3.34351	0.572364	0.449321
ENSG00000175287.14	PHYHD1	2.993	4.18453	1.258	0.505779	2.98671	0.572126	0.449415
ENSG00000265936.1	RP11-563H6.1	30.9251	36.2083	1.15835	0.269878	5.65644	0.571649	0.449604
ENSG00000166833.15	NAV2	17.2242	13.4231	0.764521	-0.316727	4.61751	0.571566	0.449637	NAV2
ENSG00000052802.8	MSMO1	43.6811	35.4227	0.804797	-0.263415	5.87794	0.571289	0.449747
ENSG00000178104.15	PDE4DIP	9.036	6.7162	0.716827	-0.383298	3.80701	0.571155	0.4498
ENSG00000051382.4	PIK3CB	12.8593	15.6473	1.18606	0.321914	4.52677	0.570649	0.450001
ENSG00000103034.10	NDRG4	3.11296	4.32628	1.25534	0.498221	3.01962	0.570437	0.450085
ENSG00000206557.5	TRIM71	106.839	88.0069	0.821174	-0.239936	7.13828	0.570434	0.450087
ENSG00000184164.10	CRELD2	6.39334	4.58356	0.681402	-0.432838	3.40824	0.570039	0.450243
ENSG00000162783.8	IER5	3.86504	2.57065	0.612296	-0.527748	2.88621	0.569839	0.450323
ENSG00000138686.5	BBS7	6.02561	7.76377	1.22092	0.399092	3.65773	0.569515	0.450452
ENSG00000236683.2	HMGA1P1	7.04216	8.96212	1.21512	0.380042	3.82345	0.569371	0.450509
ENSG00000184056.10	VPS33B	4.74354	6.25349	1.23176	0.431267	3.41042	0.569152	0.450596
ENSG00000141252.15	VPS53	16.4199	12.7776	0.762696	-0.319826	4.55675	0.568753	0.450755
ENSG00000198276.9	UCKL1	6.21688	4.44026	0.67788	-0.436819	3.37596	0.56852	0.450847
ENSG00000166128.8	RAB8B	19.3195	23.1	1.1754	0.292699	5.04082	0.568027	0.451044
ENSG00000147676.9	MAL2	37.9216	44.2302	1.15619	0.261106	5.93352	0.567996	0.451057
ENSG00000100473.11	COCH	4.66022	6.16842	1.23528	0.433126	3.39393	0.567911	0.45109
ENSG00000130844.12	ZNF331	11.8364	14.4948	1.19105	0.327721	4.42691	0.567376	0.451303
ENSG00000164048.9	ZNF589	26.9854	31.7829	1.16341	0.274833	5.47758	0.567284	0.45134
ENSG00000101384.7	JAG1	4.3788	5.832	1.23766	0.44201	3.33281	0.567178	0.451383	JAG1	JAG1
ENSG00000255529.3	POLR2M	11.8675	14.4915	1.18775	0.327537	4.42832	0.567048	0.451434
ENSG00000185414.15	MRPL30	4.03211	5.41558	1.24056	0.454505	3.25529	0.566926	0.451483
ENSG00000090989.13	EXOC1	6.21623	7.98654	1.2194	0.39426	3.69013	0.566879	0.451502
ENSG00000142945.8	KIF2C	18.6352	22.2437	1.17266	0.294686	4.99277	0.566803	0.451532
ENSG00000173894.6	CBX2	12.8649	9.84974	0.746293	-0.341568	4.24165	0.566576	0.451623
ENSG00000188158.10	NHS	1.83518	2.76623	1.27563	0.597805	2.60837	0.566509	0.451649
ENSG00000129244.4	ATP1B2	2.27157	3.30487	1.26871	0.554508	2.76302	0.566446	0.451675
ENSG00000100304.12	TTLL12	24.1558	19.1963	0.783871	-0.291229	5.06758	0.566356	0.45171
ENSG00000105173.9	CCNE1	18.108	14.2009	0.770058	-0.311188	4.68519	0.566331	0.451721
ENSG00000165819.7	METTL3	28.2154	22.5682	0.790515	-0.28212	5.27828	0.56601	0.451849
ENSG00000185015.3	CA13	1.15977	1.91068	1.27967	0.700237	2.32551	0.56586	0.451909
ENSG00000167840.9	ZNF232	12.2706	9.38507	0.744614	-0.345825	4.18349	0.565124	0.452203
ENSG00000242110.3	AMACR	3.20309	4.42979	1.25262	0.491074	3.04428	0.565117	0.452206
ENSG00000181588.15	MEX3D	10.7991	8.16229	0.733197	-0.359624	4.02385	0.564798	0.452334
ENSG00000003756.12	RBM5	24.0225	28.3767	1.16509	0.279851	5.32325	0.564518	0.452445
ENSG00000197170.5	PSMD12	47.3122	38.4746	0.807518	-0.258921	5.99121	0.564458	0.45247
ENSG00000272758.1	RP11-299J3.8	1.71301	2.60887	1.2749	0.611534	2.5612	0.564309	0.452529
ENSG00000006712.10	PAF1	9.38356	7.01139	0.721567	-0.376118	3.85337	0.564304	0.452531
ENSG00000176912.3	C18orf56	2.96874	4.1458	1.25551	0.503761	2.97831	0.563891	0.452697
ENSG00000115129.9	TP53I3	8.71982	6.46897	0.714555	-0.385142	3.76513	0.563255	0.452952
ENSG00000176597.7	B3GNT5	3.04609	1.94386	0.575205	-0.579135	2.67119	0.562931	0.453082
ENSG00000160973.7	FOXH1	11.0955	13.6022	1.19017	0.332054	4.34745	0.56269	0.453178
ENSG00000169760.13	NLGN1	3.47078	4.74373	1.247	0.476708	3.11371	0.562658	0.453191
ENSG00000048052.17	HDAC9	4.17975	5.58952	1.23851	0.447287	3.28662	0.562642	0.453198
ENSG00000168078.5	PBK	3.05444	4.24977	1.25444	0.498157	3.00255	0.562574	0.453225
ENSG00000119655.4	NPC2	36.2319	29.3065	0.801485	-0.268902	5.62185	0.562387	0.4533
ENSG00000145348.12	TBCK	5.6093	7.26518	1.22255	0.405769	3.58122	0.562142	0.453399
ENSG00000029639.6	TFB1M	11.0261	13.5334	1.19138	0.332385	4.34066	0.562089	0.45342
ENSG00000132603.9	NIP7	23.3308	18.5329	0.783164	-0.292193	5.02185	0.56182	0.453528
ENSG00000124532.10	MRS2	22.1674	26.2692	1.16748	0.283278	5.21733	0.561402	0.453696
ENSG00000247708.3	STX18-AS1	4.59573	6.08336	1.23418	0.432449	3.38036	0.560648	0.453999
ENSG00000217416.3	ISCA1P1	13.9535	16.8768	1.18129	0.312637	4.62842	0.559993	0.454263
ENSG00000180891.8	CUEDC1	2.69064	3.80599	1.25861	0.519672	2.89627	0.559906	0.454298	CUEDC1	CUEDC1
ENSG00000135045.6	C9orf40	2.37516	3.42366	1.26405	0.542919	2.79622	0.559844	0.454323
ENSG00000244462.3	RBM12	48.678	39.6617	0.809237	-0.256826	6.03173	0.559705	0.454379
ENSG00000135968.15	GCC2	22.6883	26.8435	1.16601	0.281536	5.24742	0.559339	0.454526	GCC2
ENSG00000112739.12	PRPF4B	41.5592	33.7262	0.805065	-0.262311	5.81165	0.558508	0.454862
ENSG00000206656.1	SNORD116-17	334.451	377.364	1.12719	0.224976	8.98588	0.558297	0.454947
ENSG00000107438.4	PDLIM1	30.7648	36.0153	1.15812	0.266926	5.6499	0.558292	0.454949
ENSG00000111716.8	LDHB	568.798	474.542	0.833801	-0.223333	9.53418	0.557624	0.455219
ENSG00000175054.10	ATR	7.99429	10.0178	1.20296	0.362377	3.96467	0.557623	0.45522
ENSG00000140365.11	COMMD4	25.8015	20.6208	0.789015	-0.284941	5.15866	0.557572	0.45524
ENSG00000259918.1	NDUFA5P11	14.9546	11.6012	0.758847	-0.324484	4.43597	0.557279	0.455359
ENSG00000119421.5	NDUFA8	26.3811	21.0548	0.788144	-0.28363	5.18694	0.557193	0.455394
ENSG00000135679.17	MDM2	32.2425	37.68	1.15669	0.264641	5.71215	0.556728	0.455582
ENSG00000082516.8	GEMIN5	14.335	11.0942	0.756338	-0.327714	4.38184	0.555353	0.456139
ENSG00000203760.4	CENPW	26.4085	21.0909	0.788684	-0.283079	5.18845	0.555336	0.456146
ENSG00000136243.12	NUPL2	8.97592	11.1806	1.20102	0.349493	4.0989	0.555219	0.456193
ENSG00000204147.5	ASAH2B	2.44926	3.50578	1.2599	0.534832	2.81936	0.554628	0.456433
ENSG00000177542.6	SLC25A22	7.84719	5.77389	0.705809	-0.396115	3.64286	0.554391	0.456529
ENSG00000163918.6	RFC4	38.8064	45.1076	1.15248	0.25718	5.96176	0.554277	0.456575
ENSG00000120616.11	EPC1	6.27667	8.0351	1.2156	0.388775	3.69984	0.5541	0.456647
ENSG00000106460.14	TMEM106B	15.9171	19.1168	1.17639	0.301563	4.79115	0.554047	0.456669
ENSG00000088448.10	ANKRD10	41.7627	33.9445	0.806359	-0.260951	5.82055	0.553655	0.456828
ENSG00000164733.16	CTSB	6.55338	8.35121	1.21266	0.383464	3.74424	0.553647	0.456831
ENSG00000107929.10	LARP4B	15.4893	12.0501	0.761576	-0.320298	4.48183	0.553538	0.456876
ENSG00000180336.13	C17orf104	2.28896	3.30853	1.26169	0.547124	2.76691	0.553216	0.457006
ENSG00000236801.1	RPL24P8	29.283	23.4388	0.791414	-0.276942	5.32891	0.553155	0.457031
ENSG00000179131.7	RP11-458F8.3	13.7396	16.7018	1.1868	0.311595	4.61106	0.552806	0.457173
ENSG00000025434.14	NR1H3	2.50548	3.57072	1.25782	0.529209	2.83697	0.551588	0.45767
ENSG00000089248.6	ERP29	38.5746	44.841	1.15249	0.256654	5.9554	0.551125	0.457858
ENSG00000185869.9	ZNF829	1.60821	2.46724	1.27076	0.617955	2.51743	0.550558	0.45809
ENSG00000175455.10	CCDC14	29.4385	34.4409	1.15683	0.266817	5.59004	0.549927	0.458348
ENSG00000122779.12	TRIM24	47.5221	38.7359	0.809435	-0.255186	5.99841	0.54913	0.458673
ENSG00000072274.8	TFRC	44.2443	36.007	0.807738	-0.257698	5.89918	0.549041	0.45871
ENSG00000181852.13	RNF41	15.349	18.4347	1.17551	0.302648	4.74449	0.548615	0.458884
ENSG00000273449.1	RP11-218F10.3	1.70586	2.58775	1.26901	0.604224	2.55619	0.548436	0.458958
ENSG00000126091.15	ST3GAL3	3.5728	4.8476	1.24102	0.466233	3.13886	0.548363	0.458988
ENSG00000111879.14	FAM184A	5.1623	6.72514	1.22372	0.411716	3.49357	0.548003	0.459135
ENSG00000213089.4	PDCL3P5	2.88243	1.8292	0.568823	-0.584215	2.62634	0.547907	0.459174	PDCL3P5	PDCL3P5
ENSG00000114796.11	KLHL24	6.36485	8.11688	1.2118	0.384928	3.71195	0.547471	0.459353
ENSG00000164180.9	TMEM161B	5.70739	7.3649	1.21921	0.398318	3.59787	0.547463	0.459356
ENSG00000063176.11	SPHK2	10.5557	7.99934	0.734627	-0.356351	3.998	0.547407	0.459379
ENSG00000089820.11	ARHGAP4	3.3738	4.61131	1.2439	0.47503	3.08708	0.547211	0.459459
ENSG00000224962.3	PSAT1P4	4.10338	5.48016	1.23518	0.443821	3.26859	0.54648	0.45976
ENSG00000163882.5	POLR2H	39.7271	32.1926	0.803599	-0.261213	5.74734	0.546346	0.459815	POLR2H
ENSG00000092051.12	JPH4	12.6054	9.68611	0.748612	-0.336838	4.21947	0.54525	0.460265	JPH4	JPH4
ENSG00000199415.1	RNA5SP370	6.57325	8.37296	1.21231	0.380067	3.74709	0.544961	0.460384
ENSG00000163378.9	EOGT	7.16896	9.05438	1.20688	0.370099	3.84263	0.544814	0.460444
ENSG00000257591.1	ZNF625	10.3655	12.7328	1.19011	0.33275	4.26527	0.544532	0.460561
ENSG00000109445.6	ZNF330	17.8165	21.1878	1.16738	0.291705	4.9304	0.544259	0.460673
ENSG00000266145.1	RHOT1P1	2.71592	3.81517	1.25118	0.51096	2.90021	0.543671	0.460915
ENSG00000118518.11	RNF146	11.3484	13.8577	1.18628	0.324554	4.37249	0.543648	0.460925
ENSG00000179403.10	VWA1	3.18118	2.06454	0.587433	-0.557679	2.7119	0.543225	0.461099
ENSG00000161551.8	ZNF577	9.59335	11.8342	1.19216	0.339469	4.17263	0.542974	0.461203
ENSG00000147894.10	C9orf72	6.77304	8.59553	1.20955	0.375945	3.77975	0.54296	0.461209
ENSG00000236349.1	SUCLG2P2	6.00252	7.69672	1.21479	0.390457	3.64921	0.542953	0.461211
ENSG00000139998.10	RAB15	11.9911	9.19591	0.746152	-0.341034	4.15728	0.54277	0.461287
ENSG00000074266.13	EED	11.6335	8.90242	0.743924	-0.344089	4.11944	0.542512	0.461394
ENSG00000065357.15	DGKA	3.97168	5.31069	1.23361	0.447068	3.23477	0.541774	0.461699
ENSG00000206535.3	LNP1	3.4787	4.7251	1.23952	0.467689	3.11339	0.541271	0.461906
ENSG00000153207.10	AHCTF1	17.5719	13.7937	0.770371	-0.306259	4.64676	0.540733	0.462129
ENSG00000257941.1	RP11-290L1.4	9.93326	7.50166	0.730687	-0.36095	3.92447	0.540461	0.462242
ENSG00000173673.7	HES3	3.55472	2.35789	0.606445	-0.530722	2.81242	0.54015	0.462371
ENSG00000233514.1	RP11-570P14.1	41.5786	33.8883	0.808558	-0.257852	5.81444	0.540123	0.462382
ENSG00000008282.3	SYPL1	25.4907	20.4041	0.790118	-0.280902	5.14326	0.539447	0.462662
ENSG00000179837.6	RBM15B	12.8426	9.90382	0.751661	-0.333072	4.24411	0.539338	0.462707
ENSG00000096746.13	HNRNPH3	134.323	111.36	0.826992	-0.229821	7.46686	0.538965	0.462862
ENSG00000058673.11	ZC3H11A	24.0063	28.2332	1.15997	0.273532	5.31826	0.538767	0.462944
ENSG00000272993.1	RP11-196G18.24	2.50194	3.55703	1.25456	0.523433	2.83422	0.538688	0.462977
ENSG00000180229.8	HERC2P3	12.473	9.5972	0.749413	-0.335721	4.20685	0.538597	0.463015
ENSG00000134297.6	PLEKHA8P1	9.43711	11.67	1.19442	0.339529	4.15413	0.538473	0.463066
ENSG00000165934.8	CPSF2	34.1589	39.7793	1.15328	0.258059	5.78972	0.538421	0.463088
ENSG00000115520.4	COQ10B	7.56953	9.50322	1.2025	0.361885	3.90069	0.538026	0.463252
ENSG00000182054.5	IDH2	13.755	16.5818	1.17698	0.307607	4.60644	0.537864	0.463319
ENSG00000130881.9	LRP3	5.074	3.56045	0.658448	-0.458281	3.16175	0.537248	0.463575
ENSG00000174365.15	SNHG11	3.51204	4.76446	1.23901	0.464319	3.12195	0.537104	0.463636
ENSG00000120162.9	MOB3B	6.24083	7.95657	1.21028	0.383744	3.69014	0.537093	0.46364	MOB3B	MOB3B
ENSG00000092853.9	CLSPN	18.6934	14.7546	0.775467	-0.300399	4.72993	0.536752	0.463782
ENSG00000160190.9	SLC37A1	5.4707	7.06105	1.21658	0.399993	3.55216	0.536473	0.463898
ENSG00000269242.1	CTD-2192J16.22	11.1062	13.5431	1.18389	0.324333	4.34441	0.536364	0.463944
ENSG00000196812.4	ZSCAN16	3.02667	4.18215	1.24469	0.488663	2.9907	0.536262	0.463986
ENSG00000141098.8	GFOD2	8.07178	5.98476	0.712038	-0.385417	3.67722	0.536184	0.464019
ENSG00000143368.9	SF3B4	34.9167	28.2808	0.80229	-0.264029	5.57315	0.535838	0.464163	SF3B4	SF3B4
ENSG00000204991.6	SPIRE2	2.47444	1.53125	0.545362	-0.615735	2.5048	0.535689	0.464225
ENSG00000236686.1	BZW1P1	2.83521	1.80425	0.569425	-0.58102	2.61406	0.535596	0.464264
ENSG00000101166.11	SLMO2	18.3411	21.8321	1.16909	0.287498	4.96952	0.535549	0.464283
ENSG00000124171.4	PARD6B	9.23481	11.4046	1.19194	0.34073	4.12725	0.535228	0.464417
ENSG00000078124.7	ACER3	9.36091	7.0408	0.726286	-0.36616	3.85295	0.535183	0.464436
ENSG00000125457.9	MIF4GD	3.155	4.33382	1.24238	0.481165	3.02606	0.535144	0.464452
ENSG00000117394.15	SLC2A1	28.3894	33.1945	1.15569	0.264734	5.53993	0.534884	0.464561
ENSG00000106346.7	USP42	5.49492	3.90456	0.669937	-0.443162	3.24719	0.534787	0.464601
ENSG00000130150.7	MOSPD2	3.33063	4.54065	1.23927	0.471882	3.07308	0.53433	0.464792
ENSG00000143198.8	MGST3	35.6971	28.9735	0.804138	-0.262614	5.60262	0.534156	0.464865
ENSG00000256968.1	SNRPEP2	14.691	11.4563	0.76252	-0.318863	4.41741	0.533834	0.464999
ENSG00000110148.5	CCKBR	3.10699	2.01556	0.585863	-0.557726	2.69234	0.533475	0.46515
ENSG00000171126.7	KCNG3	5.0051	3.51235	0.657935	-0.458919	3.14889	0.533354	0.4652
ENSG00000132676.11	DAP3	30.8263	35.8781	1.15143	0.260887	5.64867	0.533181	0.465273
ENSG00000132768.9	DPH2	10.4673	7.95924	0.736922	-0.352108	3.98971	0.532285	0.465648
ENSG00000217555.8	CKLF	8.1771	10.1907	1.19744	0.351875	3.98774	0.532279	0.46565
ENSG00000137868.14	STRA6	1.98218	2.90983	1.25666	0.56539	2.65643	0.532134	0.465711	STRA6
ENSG00000188554.9	NBR1	8.13092	10.1384	1.19779	0.352252	3.98106	0.531671	0.465905
ENSG00000100288.15	CHKB	9.11675	6.84227	0.724043	-0.368077	3.82344	0.531445	0.466
ENSG00000046889.14	PREX2	16.8473	20.0808	1.16881	0.291753	4.85994	0.531343	0.466043
ENSG00000204267.9	TAP2	3.29365	4.50071	1.2409	0.472142	3.06364	0.531107	0.466142
ENSG00000249014.2	HMGN2P4	4.77432	3.32876	0.65172	-0.466406	3.10123	0.530832	0.466257
ENSG00000204498.6	NFKBIL1	2.24776	3.23481	1.25327	0.540098	2.74952	0.530812	0.466266
ENSG00000167695.10	FAM57A	5.4161	3.8488	0.669422	-0.44374	3.23287	0.530593	0.466358	FAM57A
ENSG00000173039.14	RELA	5.49393	3.90376	0.669913	-0.441412	3.24647	0.53057	0.466367
ENSG00000137274.8	BPHL	8.49409	10.543	1.19434	0.34738	4.02953	0.530189	0.466527
ENSG00000185272.9	RBM11	1.63905	2.48521	1.26	0.603395	2.52565	0.530182	0.46653
ENSG00000102796.6	DHRS12	2.63124	3.69974	1.24798	0.510542	2.87292	0.530174	0.466534
ENSG00000144451.14	SPAG16	7.92436	9.8905	1.19773	0.354419	3.95148	0.529949	0.466628
ENSG00000272686.1	RP11-390E23.6	1.33847	2.10937	1.26173	0.646919	2.4003	0.529582	0.466783
ENSG00000157214.9	STEAP2	5.11631	6.63765	1.218	0.406259	3.48169	0.529536	0.466802
ENSG00000078699.17	CBFA2T2	2.75924	3.85395	1.24619	0.501734	2.91172	0.52948	0.466825
ENSG00000105321.8	CCDC9	6.22236	7.91297	1.20704	0.381523	3.68444	0.529388	0.466864	CCDC9
ENSG00000128602.5	SMO	10.4169	7.92873	0.73754	-0.351592	3.98487	0.529314	0.466896
ENSG00000188021.7	UBQLN2	11.057	8.44588	0.741497	-0.344941	4.05769	0.528776	0.467122
ENSG00000049618.17	ARID1B	11.4664	8.78834	0.744789	-0.340991	4.10346	0.528545	0.467219
ENSG00000060749.10	QSER1	47.2086	38.6288	0.812522	-0.250505	5.99333	0.52853	0.467225
ENSG00000153575.6	TUBGCP5	6.89468	8.71782	1.20612	0.368985	3.79825	0.528499	0.467239
ENSG00000161920.5	MED11	8.48091	6.32915	0.71806	-0.376055	3.7359	0.528467	0.467252
ENSG00000116273.5	PHF13	9.41299	7.09911	0.728389	-0.363001	3.8608	0.52829	0.467327
ENSG00000154734.10	ADAMTS1	2.75821	3.85043	1.24547	0.501239	2.91125	0.528166	0.467379
ENSG00000260104.1	RP11-817O13.1	5.29202	3.7581	0.668066	-0.446525	3.20973	0.528104	0.467405
ENSG00000130717.8	UCK1	8.79805	6.58742	0.721405	-0.371213	3.77987	0.527936	0.467476
ENSG00000145331.9	TRMT10A	2.36619	3.37545	1.25039	0.528807	2.78803	0.52748	0.467668
ENSG00000100376.7	FAM118A	9.13121	11.2669	1.19043	0.339332	4.11375	0.527218	0.467779
ENSG00000109113.13	RAB34	45.9089	37.5077	0.811113	-0.250974	5.95186	0.526423	0.468115
ENSG00000120053.9	GOT1	13.2749	16.0059	1.17619	0.306942	4.56081	0.52612	0.468243
ENSG00000127952.12	STYXL1	10.2265	12.5455	1.18804	0.328122	4.24735	0.525359	0.468565
ENSG00000112514.11	CUTA	66.5208	54.8146	0.819913	-0.239761	6.47166	0.525356	0.468566
ENSG00000111961.12	SASH1	4.50222	5.91271	1.22276	0.422244	3.35349	0.525324	0.46858
ENSG00000225071.1	GS1-184P14.2	15.3038	11.9736	0.76572	-0.31272	4.46894	0.525163	0.468648
ENSG00000109956.8	B3GAT1	5.08712	3.58676	0.661709	-0.452263	3.16664	0.525139	0.468658
ENSG00000228648.1	RP11-568A7.2	4.1819	5.55964	1.23131	0.432232	3.28189	0.524806	0.468799
ENSG00000108312.10	UBTF	26.729	21.5204	0.795217	-0.274289	5.21031	0.524728	0.468832
ENSG00000151748.10	SAV1	23.9774	28.1346	1.15729	0.270042	5.31536	0.524664	0.468859	SAV1
ENSG00000120071.8	KANSL1	44.9703	51.8127	1.14368	0.245625	6.16096	0.524565	0.468901
ENSG00000111653.15	ING4	5.94154	7.58298	1.20847	0.385034	3.63539	0.52356	0.469327
ENSG00000040531.10	CTNS	3.30764	2.17957	0.598623	-0.537627	2.74884	0.523297	0.469439
ENSG00000132967.9	HMGB1P5	172.43	143.952	0.833236	-0.223499	7.82712	0.523085	0.469529
ENSG00000174206.8	C12orf66	2.33069	3.32802	1.24925	0.529496	2.77549	0.522998	0.469566
ENSG00000168421.8	RHOH	4.32167	5.69756	1.22396	0.427023	3.31305	0.522602	0.469734
ENSG00000006118.10	TMEM132A	10.9877	8.39005	0.741103	-0.343345	4.05088	0.521912	0.470027
ENSG00000272093.1	CTC-365E16.1	1.84746	2.73773	1.25538	0.57417	2.60562	0.521906	0.47003
ENSG00000213619.5	NDUFS3	49.6928	40.68	0.813174	-0.247242	6.0631	0.521861	0.470049
ENSG00000073111.9	MCM2	28.0186	22.5864	0.796643	-0.270921	5.27402	0.521417	0.470238
ENSG00000216490.3	IFI30	5.88842	7.52632	1.20968	0.385271	3.62616	0.521382	0.470253
ENSG00000176407.13	KCMF1	42.5971	49.2293	1.14672	0.246473	6.08746	0.521322	0.470278
ENSG00000054654.11	SYNE2	12.0045	14.523	1.17711	0.31337	4.43778	0.520996	0.470417
ENSG00000185359.8	HGS	14.4134	11.2473	0.762695	-0.316505	4.39375	0.520745	0.470524
ENSG00000078668.9	VDAC3	52.1808	42.8349	0.815684	-0.24534	6.13207	0.520435	0.470656
ENSG00000228169.3	PPIAP19	11.6202	8.92934	0.747007	-0.336836	4.12063	0.52022	0.470748
ENSG00000185442.8	FAM174B	5.87443	7.49331	1.20709	0.385251	3.62345	0.520065	0.470814
ENSG00000184465.11	WDR27	14.4657	17.3283	1.17091	0.298949	4.66605	0.51998	0.47085
ENSG00000170540.10	ARL6IP1	62.3912	51.3925	0.819336	-0.240115	6.38325	0.519813	0.470921
ENSG00000227270.1	AC009963.4	32.8413	26.7945	0.80768	-0.262483	5.49896	0.51944	0.471081
ENSG00000126456.11	IRF3	19.4016	15.3974	0.780209	-0.292711	4.77992	0.51934	0.471123	IRF3	IRF3
ENSG00000142459.4	EVI5L	1.17917	1.89772	1.25469	0.6692	2.32657	0.518733	0.471383
ENSG00000126267.4	COX6B1	94.4544	78.1893	0.824888	-0.230799	6.96826	0.518591	0.471443
ENSG00000183340.5	JRKL	2.95182	4.06989	1.23887	0.48526	2.96632	0.518566	0.471454
ENSG00000129991.8	TNNI3	7.97212	9.91661	1.19399	0.350106	3.95639	0.518511	0.471478
ENSG00000207191.1	SNORD116-5	292.021	332.284	1.13658	0.217337	8.78965	0.517975	0.471707
ENSG00000207133.1	SNORD116-7	292.021	332.284	1.13658	0.217337	8.78965	0.517975	0.471707
ENSG00000176623.7	RMDN1	13.2036	15.9385	1.17741	0.30481	4.55559	0.517627	0.471856	RMDN1
ENSG00000106333.8	PCOLCE	5.89275	7.52281	1.20827	0.383856	3.62677	0.517601	0.471867
ENSG00000104327.3	CALB1	9.31359	11.4657	1.18854	0.334372	4.13549	0.51758	0.471876	CALB1
ENSG00000214881.4	TMEM14D	5.71805	4.1044	0.678258	-0.428896	3.29117	0.517406	0.47195
ENSG00000118971.3	CCND2	54.3073	62.3151	1.14045	0.238666	6.41941	0.516748	0.472232
ENSG00000196549.6	MME	5.58795	7.15325	1.20806	0.390187	3.57039	0.516419	0.472373
ENSG00000174567.7	GOLT1A	1.47823	2.27445	1.25551	0.617776	2.45894	0.516399	0.472382
ENSG00000151364.11	KCTD14	8.61602	6.46135	0.72199	-0.369492	3.7562	0.516292	0.472428
ENSG00000116670.10	MAD2L2	44.9835	51.8843	1.14492	0.243638	6.16134	0.516226	0.472456
ENSG00000187243.12	MAGED4B	13.6932	10.6517	0.759397	-0.319673	4.32804	0.516196	0.472469	MAGED4B
ENSG00000205571.8	SMN2	20.4102	24.1008	1.16184	0.276181	5.10507	0.516054	0.47253
ENSG00000186260.12	MKL2	15.5822	12.1982	0.766434	-0.308496	4.49138	0.516018	0.472545
ENSG00000123104.7	ITPR2	12.6673	15.2926	1.1763	0.307456	4.50329	0.515573	0.472736
ENSG00000074657.9	ZNF532	61.7228	70.6655	1.13874	0.235324	6.5963	0.515382	0.472818	ZNF532	ZNF532
ENSG00000243498.2	UBA52P5	11.7273	14.1867	1.17628	0.313542	4.40622	0.515125	0.472929
ENSG00000119950.16	MXI1	3.07884	4.21655	1.23574	0.47651	3.00158	0.514787	0.473074
ENSG00000157870.10	FAM213B	7.58596	5.62283	0.710017	-0.38551	3.60805	0.514657	0.47313
ENSG00000126005.11	MMP24-AS1	4.42515	5.7987	1.2186	0.420645	3.33434	0.514548	0.473177
ENSG00000079819.12	EPB41L2	31.5955	36.6455	1.14772	0.255355	5.68077	0.514527	0.473186
ENSG00000125817.7	CENPB	9.77676	7.42121	0.73404	-0.353558	3.90866	0.514311	0.473279
ENSG00000186814.8	ZSCAN30	3.79052	5.06262	1.22764	0.443006	3.18793	0.51413	0.473356
ENSG00000180964.12	TCEAL8	56.4225	46.4605	0.818603	-0.241469	6.24245	0.513923	0.473446
ENSG00000237923.1	XXbac-BPG27H4.8	7.052	5.19	0.702745	-0.395363	3.5247	0.513875	0.473466
ENSG00000131504.11	DIAPH1	25.794	20.7607	0.794596	-0.273297	5.16298	0.513657	0.47356
ENSG00000009830.7	POMT2	7.00025	5.14773	0.701939	-0.396108	3.51627	0.513082	0.473808
ENSG00000051523.6	CYBA	27.1391	31.6458	1.15191	0.261232	5.47686	0.512699	0.473973
ENSG00000166886.8	NAB2	3.78243	2.56226	0.622547	-0.502714	2.87349	0.512266	0.47416
ENSG00000010219.9	DYRK4	2.4302	3.43225	1.24198	0.516782	2.80572	0.512106	0.474228
ENSG00000127423.6	AUNIP	8.28054	10.2599	1.19109	0.34401	3.99894	0.511767	0.474375
ENSG00000149054.10	ZNF215	5.83315	7.43768	1.20614	0.383029	3.61445	0.511648	0.474426
ENSG00000183741.7	CBX6	6.72355	4.92531	0.697944	-0.401317	3.47071	0.511537	0.474474
ENSG00000160606.6	TLCD1	17.0127	13.412	0.773201	-0.300037	4.60853	0.511332	0.474563
ENSG00000211455.3	STK38L	21.5137	25.325	1.1592	0.272092	5.17175	0.511286	0.474583
ENSG00000116649.5	SRM	42.7239	34.9937	0.812727	-0.24973	5.85461	0.511041	0.474689
ENSG00000196739.10	COL27A1	3.4759	4.68213	1.22915	0.455248	3.10801	0.51104	0.474689
ENSG00000126858.12	RHOT1	9.96214	12.19	1.18401	0.326072	4.21296	0.510792	0.474796
ENSG00000151789.5	ZNF385D	2.99078	4.10811	1.23585	0.479516	2.97634	0.510695	0.474838
ENSG00000104133.10	SPG11	7.78563	9.68145	1.19245	0.349908	3.92894	0.510358	0.474984
ENSG00000111261.9	MANSC1	1.24776	1.97668	1.2502	0.651454	2.35678	0.509997	0.47514
ENSG00000170088.9	TMEM192	3.74584	5.00001	1.22574	0.443133	3.17548	0.50984	0.475208
ENSG00000168495.8	POLR3D	14.9448	17.8543	1.16862	0.293735	4.70593	0.509663	0.475285
ENSG00000000457.9	SCYL3	1.7841	2.64663	1.24993	0.574761	2.57932	0.509313	0.475436
ENSG00000152942.14	RAD17	13.9144	16.6515	1.16871	0.298739	4.61607	0.5093	0.475442
ENSG00000105963.9	ADAP1	1.30161	2.04422	1.25033	0.641433	2.38048	0.508941	0.475597
ENSG00000138621.7	PPCDC	5.65291	7.2245	1.20685	0.385878	3.58183	0.508828	0.475647
ENSG00000198496.6	NBR2	1.78321	2.64268	1.24858	0.574765	2.57887	0.508823	0.475649
ENSG00000186854.6	TRABD2A	2.37831	3.36934	1.24254	0.518676	2.78865	0.508154	0.475939
ENSG00000198342.5	ZNF442	1.47357	2.2599	1.2507	0.613928	2.45508	0.508055	0.475982
ENSG00000111271.10	ACAD10	4.62196	6.02609	1.21609	0.411888	3.37673	0.507956	0.476025
ENSG00000179041.2	RRS1	21.0453	16.8199	0.786763	-0.283853	4.89049	0.507697	0.476137
ENSG00000172775.12	FAM192A	18.8237	22.2217	1.15998	0.278563	4.9976	0.507524	0.476213
ENSG00000137094.10	DNAJB5	7.5723	9.42514	1.19221	0.351891	3.89595	0.507447	0.476246
ENSG00000247627.2	MTND4P12	1218.28	1369.47	1.12379	0.211035	10.846	0.506901	0.476483
ENSG00000215301.5	DDX3X	96.6073	80.3303	0.828654	-0.227592	7.00221	0.506215	0.476782	DDX3X
ENSG00000140443.9	IGF1R	18.037	21.3557	1.16251	0.280671	4.94283	0.506168	0.476802
ENSG00000010244.12	ZNF207	110	91.5885	0.830108	-0.225414	7.18615	0.505939	0.476902
ENSG00000106853.12	PTGR1	11.4625	13.8659	1.17549	0.312599	4.3786	0.505802	0.476962
ENSG00000204967.6	PCDHA4	1.36527	0.729513	0.429478	-0.768339	2.11064	0.505676	0.477017
ENSG00000188636.3	LDOC1L	7.37426	5.46423	0.708942	-0.385744	3.57645	0.505494	0.477096
ENSG00000175229.6	GAL3ST3	2.97112	1.93486	0.585531	-0.551476	2.65779	0.504722	0.477433
ENSG00000100410.3	PHF5A	35.132	28.6258	0.807149	-0.255728	5.58562	0.504231	0.477647
ENSG00000105767.2	CADM4	3.1883	2.10283	0.597118	-0.534703	2.71816	0.503478	0.477976	CADM4	CADM4
ENSG00000117153.11	KLHL12	10.3606	12.619	1.18001	0.320337	4.25776	0.503376	0.478021
ENSG00000198089.10	SFI1	5.23735	6.73123	1.20833	0.393431	3.50261	0.503075	0.478152
ENSG00000100614.13	PPM1A	21.7922	25.5877	1.15648	0.269127	5.18791	0.502503	0.478402	PPM1A	PPM1A
ENSG00000214756.3	METTL12	32.3228	26.2903	0.805067	-0.258736	5.47178	0.501716	0.478747
ENSG00000093072.11	CECR1	14.0538	16.8074	1.16823	0.295715	4.62807	0.50146	0.478859	CECR1
ENSG00000136026.9	CKAP4	23.4456	18.8326	0.791987	-0.275414	5.03474	0.501449	0.478864
ENSG00000196302.5	RP11-497H16.5	5.54939	7.07604	1.20285	0.385648	3.55968	0.501424	0.478875
ENSG00000187953.6	PMS2CL	3.45438	4.64396	1.22606	0.452097	3.10077	0.501343	0.478911
ENSG00000002919.10	SNX11	4.93619	6.37682	1.21013	0.400519	3.44141	0.501312	0.478924
ENSG00000231584.4	FAHD2CP	3.02656	4.13655	1.23115	0.47328	2.98433	0.500995	0.479063
ENSG00000259838.1	TCEB1P2	1.60423	0.903438	0.466275	-0.714218	2.20522	0.500924	0.479094
ENSG00000163939.14	PBRM1	31.4803	25.5703	0.803753	-0.259692	5.43386	0.50067	0.479206
ENSG00000179101.5	RP11-349N19.2	20.4294	16.3251	0.786268	-0.283702	4.85066	0.500415	0.479318
ENSG00000272373.1	ZNF33B	2.11727	3.04729	1.24349	0.536461	2.69925	0.500398	0.479325
ENSG00000183941.8	HIST2H4A	183.679	207.599	1.12818	0.216622	8.13212	0.500265	0.479384
ENSG00000064692.14	SNCAIP	2.52948	3.53699	1.23549	0.503645	2.83504	0.499582	0.479684
ENSG00000091127.9	PUS7	30.2283	24.546	0.803163	-0.261301	5.38008	0.49958	0.479685
ENSG00000138036.14	DYNC2LI1	3.8684	5.12798	1.22044	0.433975	3.20405	0.499332	0.479794
ENSG00000124523.10	SIRT5	6.28685	7.92827	1.19759	0.369729	3.69125	0.499201	0.479851
ENSG00000112796.5	ENPP5	3.01328	4.11639	1.23002	0.473259	2.98026	0.499173	0.479864
ENSG00000109654.10	TRIM2	22.2874	17.8611	0.789589	-0.277789	4.96697	0.498978	0.479949	TRIM2
ENSG00000148459.11	PDSS1	9.30908	7.07384	0.733617	-0.353534	3.85254	0.498799	0.480028
ENSG00000104093.9	DMXL2	4.09491	5.38905	1.21697	0.425437	3.25718	0.498707	0.480069
ENSG00000122884.8	P4HA1	8.14628	10.0716	1.18774	0.341346	3.97766	0.498551	0.480138
ENSG00000169251.8	NMD3	21.495	25.2044	1.15466	0.268624	5.1681	0.497781	0.480477
ENSG00000242615.1	CTC-359D24.3	6.97286	8.73952	1.19618	0.357259	3.80536	0.497651	0.480534
ENSG00000261069.2	SNORD116-20	140.913	159.58	1.1298	0.218464	7.75532	0.497609	0.480552
[truncated: 11,235 more rows]
