# Supplementary material for: ZBTB12 is a molecular barrier to dedifferentiation in human pluripotent stem cells
Source: Nat Commun. 2023 Feb 9;14:632. doi: 10.1038/s41467-023-36178-9 (PMC9911396; doi:10.1038/s41467-023-36178-9)
Supplement: Supplementary file 12 — Supplementary Data 9 [file 41467_2023_36178_MOESM12_ESM.xlsx]

## Sheet: Statistics
Kolmogorov-Smirnov (KS) test
Supplementary Fig. 6d
	Total	LINE	SINE	LTR
Total		D = 0.057485, p-value < 2.2e-16	D = 0.029401, p-value < 2.2e-16	D = 0.040012, p-value < 2.2e-16
LINE			D = 0.086686, p-value < 2.2e-16	D = 0.020121, p-value = 7.2e-07
SINE				D = 0.069043, p-value < 2.2e-16
LTR
Supplementary Fig. 6e
	LTR	ERVL-MaLR	ERVL	ERVK	ERV1
LTR		D = 0.046202, p-value < 2.2e-16	D = 0.038594, p-value = 1.062e-05	D = 0.073565, p-value < 2.2e-16	D = 0.041806, p-value = 0.005057
ERVL-MaLR			D = 0.021521, p-value = 0.07631	D = 0.11961, p-value < 2.2e-16	D = 0.081706, p-value = 9.813e-10
ERVL				D = 0.11005, p-value < 2.2e-16	D = 0.074653, p-value = 9.532e-07
ERVK					D = 0.054358, p-value = 0.0002199
ERV1
