# Supplementary material for: ZBTB12 is a molecular barrier to dedifferentiation in human pluripotent stem cells
Source: Nat Commun. 2023 Feb 9;14:632. doi: 10.1038/s41467-023-36178-9 (PMC9911396; doi:10.1038/s41467-023-36178-9)
Supplement: Supplementary file 13 — Supplementary Data 10 [file 41467_2023_36178_MOESM13_ESM.xlsx]

## Sheet: ERV1 locus expression in rep
Locus	ERV1	Scramble_rep1	Scramble_rep2	Scramble_rep3	ZBTB12-KD_rep1	ZBTB12-KD_rep2	ZBTB12-KD_rep3	si-NC_rep1	si-NC_rep2	si-NC_rep3	si-Nanog_rep1	si-Nanog_rep2	si-Nanog_rep3
chr20_12734466_12734921	ERV1	5.834	4.245	5.268	21.206	18.865	19.83	22.028	24.214	20.88	10.288	10.803	8.784
chr15_82673316_82673411	ERV1	9.358	10.256	4.271	9.426	8.819	73.077	10.144	66.021	3.215	8.875	4.299	68.395
chr15_82673017_82673154	ERV1	9.519	10.416	4.481	9.49	9.228	73.3	10.418	66.224	3.512	9.154	4.448	68.727
chr20_12739445_12739826	ERV1	24.431	19.726	18.545	76.265	81.351	79.359	87.986	86.529	89.343	34.626	35.309	34.712
chr15_82673569_82674029	ERV1	9.745	10.554	4.712	9.585	9.371	73.432	10.418	66.298	3.986	9.1	4.518	68.864
chr15_82681428_82681894	ERV1	9.863	10.735	5.09	9.891	9.606	74.021	10.366	66.288	3.749	9.163	4.726	68.853
chr15_82665829_82666266	ERV1	10.013	10.959	4.849	10.007	9.596	73.767	10.545	66.362	3.606	9.055	4.687	68.921
chr13_91501655_91501869	ERV1	1.418	1.053	1.186	3.673	5.31	4.211	10.545	9.41	10.131	3.69	5.292	4.609
chr20_12738060_12738564	ERV1	18.232	16.789	15.197	59.313	58.159	62.827	71.209	77.941	76.756	28.118	29.113	31.624
chr9_96113439_96113931	ERV1	11.592	11.746	11.167	37.99	43.612	40.989	107.009	112.601	106.201	44.302	42.25	47.247
chr1_32902644_32902863	ERV1	3.363	2.064	2.624	8.719	9.412	8.788	14.067	13.672	15.85	5.787	4.27	5.707
chr20_12734923_12737926	ERV1	82.254	73.71	69.057	254.035	251.328	242.724	312.065	314.199	312.839	133.589	125.171	129.047
chr18_70996574_70996797	ERV1	4.405	3.266	3.432	12.319	11.724	11.528	17.272	16.502	18.08	7.156	5.64	7.217
chr20_12738566_12739227	ERV1	23.077	18.906	20.14	64.147	62.528	65.192	73.677	78.539	77.255	30.927	28.2	28.925
chr16_70650426_70650818	ERV1	2.514	1.968	1.858	6.481	6.24	6.322	4.313	3.333	4.378	1.053	1.311	1.521
chrX_86941597_86941815	ERV1	4.179	3.256	3.232	8.962	10.987	11.559	19.139	20.113	23.537	12.07	10.744	12.055
chr11_94383373_94383673	ERV1	2.654	1.99	1.553	6.122	5.79	6.373	1.845	1.57	1.625	0.792	0.725	0.709
chr11_94390351_94390398	ERV1	2.299	1.862	1.364	4.919	5.473	5.764	1.276	1.378	1.305	0.585	0.467	0.389
chr11_94390206_94390339	ERV1	3.653	3.064	2.235	8.36	7.785	9.072	2.151	1.848	1.993	0.729	0.645	0.743
chr9_96114585_96114803	ERV1	12.076	10.491	9.026	31.889	28.256	27.796	75.47	77.482	77.682	30.099	31.099	27.152
chr11_94383675_94390206	ERV1	92.256	74.806	55.885	212.065	194.867	207.267	53.937	55.959	53.16	21.602	21.964	20.804
chr8_129624146_129624597	ERV1	2.117	1.181	1.49	3.473	4.757	4.658	5.831	5.437	5.493	2.16	1.738	2.299
chr20_12739826_12740281	ERV1	17.77	15.874	14.651	45.115	41.668	41.739	47.42	44.968	49.079	22.961	20.216	22.463
chr9_96110322_96113306	ERV1	65.085	60.73	59.202	158.093	167.542	165.446	403.035	406.516	406.441	175.515	172.554	167.991
chr7_112875402_112875839	ERV1	2.138	1.83	1.763	4.792	5.207	5.176	6.475	7.434	6.347	2.763	2.82	2.974
chr11_94390398_94390701	ERV1	5.135	3.905	3.075	10.45	10.241	11.315	2.657	2.499	2.361	1.152	0.943	0.984
chr9_96115181_96115626	ERV1	16.975	17.247	15.165	43.046	43.97	43.201	87.069	77.054	83.934	39.756	32.161	33.877
chr2_8017692_8017947	ERV1	3.707	2.926	2.414	8.096	6.22	9.387	1.719	2.158	1.637	0.81	0.655	0.469
chr1_32901981_32902643	ERV1	4.716	4.16	4.093	11.812	10.68	11.478	16.598	16.182	16.775	8.11	5.749	7.366
chr20_12739228_12739448	ERV1	11.764	11.512	11.555	28.448	29.688	32.16	36.454	33.368	33.585	16.246	15.778	14.228
chr1_113362766_113363153	ERV1	2.847	2.064	1.217	5.415	5.32	5.064	2.352	1.933	2.064	0.585	0.516	0.686
chrX_86937131_86940438	ERV1	37.485	38.951	33.143	91.307	95.858	95.109	159.976	163.818	162.304	83.671	83.993	86.18
chr16_70655513_70655965	ERV1	3.61	3.958	3.862	9.775	9.351	10.148	11.663	10.884	10.63	5.193	4.141	5.33
chr8_129626477_129629423	ERV1	6.532	7.916	6.37	17.026	18.016	18.084	30.907	33.614	29.421	10	11.707	8.018
chr6_27106002_27106594	ERV1	1.375	1.766	1.459	1.383	1.483	8.738	2.446	2.681	2.93	1.188	1.857	1.498
chr11_130623392_130623843	ERV1	1.601	1.341	1.112	3.198	3.223	3.877	5.684	5.244	5.955	2.664	2.353	2.436
chr3_186893291_186893742	ERV1	2.364	2.053	1.648	4.761	5.576	4.993	7.329	7.979	6.038	2.97	2.85	2.928
chr7_20160791_20163634	ERV1	2.772	2.522	2.162	5.964	5.586	7.185	9.923	9.389	10.357	5.184	4.518	5.273
chrX_112351945_112352380	ERV1	1.816	1.447	1.774	4.74	4.123	3.735	5.04	5.576	4.603	3.285	2.929	2.608
chrX_86941815_86942193	ERV1	11.216	8.778	8.91	23.972	23.397	24.508	33.164	34.81	35.519	19.883	18.419	18.986
chr8_115299513_115299962	ERV1	3.234	2.756	2.498	6.048	6.425	8.362	9.216	7.893	7.806	3.438	4.151	4.197
chr16_13451097_13451430	ERV1	5.286	3.83	4.041	8.972	11.877	11.407	25.814	25.688	26.823	16.552	12.849	12.707
chr2_67564334_67564733	ERV1	9.25	7.926	6.874	20.995	17.228	20.834	5.852	4.977	6.999	2.754	2.641	1.841
chrX_112352380_112352760	ERV1	1.773	1.33	1.543	4.317	3.693	3.41	5.009	5.447	4.473	3.195	2.949	2.47
chr15_88379423_88379803	ERV1	4.448	4.362	3.883	10.334	10.138	10.635	10.682	9.624	11.235	5.346	4.299	5.101
chr20_13338526_13338977	ERV1	6.769	6.628	6.15	15.823	15.632	16.399	21.923	21.33	20.927	11.224	10.644	9.676
chr5_16423868_16424528	ERV1	2.761	2.596	2.225	5.299	6.527	6.698	6.907	5.693	7.082	3.321	2.929	3.168
chr1_173607756_173611588	ERV1	4.05	2.99	1.963	6.882	7.386	7.611	1.835	1.976	1.53	0.981	1.003	1.098
chr9_96114801_96115181	ERV1	26.086	24.322	21.546	60.305	57.095	57.601	108.486	116.489	117.507	48.235	48.227	46.962
chr8_129624975_129625191	ERV1	2.686	2.458	2.33	5.911	6.015	6.16	7.75	8.043	7.83	3.231	3.177	2.939
chr16_13447244_13447460	ERV1	3.599	4.724	4.45	10.45	9.576	10.909	19.424	21.501	21.093	11.782	10.446	9.836
chr19_12037767_12037886	ERV1	1.493	1.128	1.081	3.431	3.202	2.304	2.025	2.329	3.713	2.331	2.085	4.701
chr12_10051927_10054829	ERV1	3.631	3.373	1.963	6.956	6.905	7.378	1.719	1.527	1.554	0.972	0.923	0.709
chrX_93942615_93944327	ERV1	1.902	1.968	1.9	4.011	4.951	4.678	6.137	6.227	6.359	2.97	3.694	3.729
chr2_8017948_8018569	ERV1	8.488	6.926	5.772	16.129	16.072	17.739	6.664	7.445	6.608	4.5	3.882	4.346
chr20_12321348_12321732	ERV1	2.428	2.107	2.55	5.742	5.391	5.521	7.202	5.8	6.43	3.6	2.641	3.122
chr9_96113918_96114584	ERV1	29.857	26.716	24.925	62.184	63.725	64.685	149.842	154.664	150.215	68.937	62.744	60.926
chr19_12055846_12056188	ERV1	1.45	1.107	1.186	3.399	3.038	2.263	2.025	2.361	3.927	2.349	2.045	4.506
chr3_78630361_78630815	ERV1	1.665	2.575	1.627	4.085	4.9	4.607	5.473	4.08	4.817	2.673	2.294	2.287
chr15_82666266_82672958	ERV1	18.78	20.449	13.591	18.451	19.612	82.728	18.179	73.583	11.033	16.354	12.174	75.509
chrX_4459561_4460224	ERV1	6.199	5.107	6.906	13.047	14.701	14.238	14.573	15.936	19.693	7.174	6.345	7.148
chr19_12039745_12039974	ERV1	1.461	1.309	1.133	3.293	3.223	2.466	1.972	2.382	3.844	2.304	2.274	4.678
chr9_97306130_97306780	ERV1	12.463	11.384	12.006	25.418	29.269	27.562	34.914	33.849	36.029	15.535	15.033	16.435
chr19_12052731_12053094	ERV1	1.676	1.192	1.091	3.346	3.335	2.334	2.067	2.457	3.832	2.286	2.135	4.495
chrX_86936679_86937129	ERV1	3.406	2.66	2.813	6.576	7.151	6.424	8.204	8.395	8.352	4.482	5.67	4.541
chr19_12040298_12040555	ERV1	1.493	1.213	1.238	3.357	3.192	2.395	1.982	2.478	3.974	2.754	2.194	4.678
chr1_114576652_114577219	ERV1	2.396	1.756	1.595	4.307	4.89	3.795	2.162	2.425	2.076	1.71	1.648	1.475
chr19_12036979_12037211	ERV1	1.644	1.266	1.238	3.61	3.386	2.395	2.172	2.766	4.128	2.61	2.353	4.678
chr19_12053274_12053722	ERV1	1.644	1.234	1.259	3.515	3.335	2.446	2.383	2.435	4.057	2.313	2.294	4.712
chr15_82779939_82779958	ERV1	24.001	21.917	17.327	25.904	24.021	90.238	23.167	79.159	16.288	23.276	22.143	82.017
chr15_82770393_82770517	ERV1	24.109	21.907	17.432	25.914	24.092	90.329	23.315	79.223	16.455	23.393	22.252	82.108
chr12_10055800_10059965	ERV1	7.102	6.075	4.597	13.195	12.348	14.004	3.163	2.927	2.752	1.701	1.758	1.921
chr19_12037622_12037767	ERV1	1.569	1.138	1.343	3.42	3.212	2.405	2.404	2.863	3.82	2.34	2.026	4.746
chrX_86942193_86942644	ERV1	12.753	11.193	11.397	27.202	26.271	25.239	34.714	36.124	36.172	21.116	19.75	20.153
chr15_82778525_82778620	ERV1	24.388	22.205	17.726	26.273	24.348	90.542	23.673	79.415	16.633	23.564	22.53	82.268
chr3_72076392_72077055	ERV1	1.977	1.213	1.553	2.998	3.918	3.532	1.592	1.923	1.934	1.161	0.735	0.949
chr15_82777909_82778369	ERV1	24.571	22.63	17.946	26.421	24.798	91.151	23.568	79.575	17.048	23.915	22.669	82.703
chr15_82780693_82780983	ERV1	24.399	22.375	17.873	26.147	24.358	90.654	23.526	79.543	16.941	23.564	22.45	82.406
chr15_82779982_82780506	ERV1	24.485	22.343	17.936	26.358	24.277	90.552	23.578	79.49	16.882	23.897	22.619	82.406
chr5_147247765_147248150	ERV1	2.793	3	2.655	5.964	7.182	5.358	7.36	7.648	7.379	5.166	2.81	4.472
chr15_82779183_82779620	ERV1	24.592	22.705	18.23	26.664	24.563	90.948	23.831	79.693	16.822	23.996	22.828	82.715
chr9_118603667_118603817	ERV1	6.629	5.564	5.562	12.424	13.085	13.213	19.677	18.938	17.297	9.127	8.42	8.624
chr16_10377409_10380425	ERV1	1.869	1.394	1.553	4.043	3.13	3.318	6.896	6.921	4.496	3.285	2.542	2.848
chr19_12039105_12039256	ERV1	1.364	2.064	1.123	3.716	3.57	2.608	2.098	2.852	4.65	2.979	2.661	5.044
chr4_92545242_92545769	ERV1	1.762	2.128	1.669	3.589	3.744	4.709	4.408	4.454	3.773	2.349	2.572	3.546
chr2_67558648_67559046	ERV1	16.266	11.884	13.045	31.435	28.215	29.552	9.796	7.744	8.755	3.861	3.386	3.305
chr10_122608390_122609052	ERV1	6.414	5.543	6.381	12.899	14.149	12.645	11.937	12.839	14.687	7.084	4.935	4.678
chrX_93951681_93952191	ERV1	1.461	1.66	1.343	2.966	3.284	3.359	4.25	3.664	3.915	2.574	2.681	2.836
chr16_9765417_9770676	ERV1	25.849	24.205	22.732	49.369	53.279	53.572	51.058	49.155	52.721	23.141	22.411	21.365
chr13_36894116_36894621	ERV1	3.352	3.149	2.666	5.985	6.772	6.87	7.645	7.274	7.604	3.492	3.714	3.523
chr21_44337223_44338136	ERV1	3.137	2.319	2.582	5.774	5.882	5.551	5.863	5.864	4.911	1.809	1.837	1.773
chr6_129067250_129067732	ERV1	4.179	4.607	4.208	8.022	8.716	10.859	9.691	10.457	10.772	6.121	5.213	4.3
chr6_95264690_95265354	ERV1	7.295	6.033	6.349	13.796	13.657	13.944	17.947	17.229	16.395	7.075	7.824	7.594
chr2_58341588_58342249	ERV1	8.874	9.842	8.732	17.29	18.22	22.011	23.599	20.38	21.864	11.359	8.857	8.978
chrX_93951223_93951678	ERV1	1.708	1.479	1.438	2.924	3.356	3.41	3.902	4.572	4.034	2.601	2.76	2.745
chr14_102877245_102877625	ERV1	2.997	3.32	2.477	6.376	6.445	5.592	6.875	5.853	7.391	3.654	3.158	3.374
chr1_229313576_229313723	ERV1	5.2	4.884	4.093	9.732	9.934	9.966	14.151	12.946	12.86	6.076	5.868	6.096
chr19_54339555_54339773	ERV1	11.582	9.118	9.729	20.478	21.596	21.463	41.188	43.099	41.332	15.679	15.003	15.635
chr6_131663404_131663554	ERV1	1.708	1.926	1.889	3.42	3.826	4.252	5.779	6.665	5.386	2.43	2.383	2.413
chr19_12057005_12057647	ERV1	1.826	1.628	1.259	3.578	3.499	2.72	2.362	2.585	4.081	2.673	2.363	4.941
chr16_13446439_13446873	ERV1	7.703	7.565	6.528	15.865	13.729	15.435	30.211	31.531	23.252	17.074	14.02	18.14
chr22_37585520_37591507	ERV1	3.298	3.351	2.078	6.048	5.893	6.038	2.299	2.403	2.005	2.412	2.572	2.162
chr21_44363566_44368423	ERV1	1.762	1.968	1.91	3.842	3.642	4.151	2.541	2.126	1.72	0.945	0.973	1.018
chr3_72072685_72076390	ERV1	2.89	2.734	2.456	5.278	5.156	6.201	5.03	5.202	4.437	2.709	2.075	2.047
chr4_23729042_23729489	ERV1	2.267	1.564	1.469	3.483	3.693	3.714	5.167	4.817	4.864	2.592	2.284	2.711
chr16_9764386_9764834	ERV1	3.47	3.468	3.096	6.418	7.356	6.799	4.387	3.984	4.639	2.025	1.897	2.333
chr3_16785692_16786187	ERV1	1.182	1.202	1.102	2.449	2.486	2.172	1.993	1.944	2.1	1.062	0.933	0.789
chr2_67563979_67564268	ERV1	13.494	12.799	10.589	25.798	25.146	24.122	7.445	8.876	9.598	3.195	3.148	3.866
chrX_93941404_93942440	ERV1	1.698	1.702	1.763	3.125	3.673	3.694	4.735	4.689	4.769	2.547	2.85	2.825
chr19_12036574_12036902	ERV1	1.902	1.532	1.48	3.779	3.499	2.72	2.457	2.895	4.366	2.7	2.78	4.849
chr4_3929581_3932502	ERV1	3.277	2.66	2.802	5.985	5.606	5.987	3.301	3.343	2.8	1.98	1.043	1.647
chr9_93175428_93178258	ERV1	27.182	28.822	27.413	54.732	55.223	57.743	111.428	122.588	112.204	55.526	49.727	53.241
chr20_12323234_12326153	ERV1	45.134	43.143	40.699	83.549	84.697	89.466	113.41	117.333	113.296	57.434	54.493	52.188
chr8_138422004_138425724	ERV1	11.464	10.267	9.225	20.14	20.43	21.26	24.928	26.554	24.937	14.32	14.427	14.457
chr16_70650818_70651194	ERV1	1.601	1.245	2.372	3.315	3.622	3.491	2.963	3.076	2.705	1.242	0.765	1.647
chr6_127173925_127174574	ERV1	5.017	5.107	4.628	9.088	10.128	10.189	10.439	11.771	9.823	4.527	4.826	6.039
chr11_23206526_23207176	ERV1	5.673	5.894	4.775	10.07	11.468	11.011	12.475	13.747	12.907	6.031	5.451	6.176
chr2_67559048_67562985	ERV1	84.682	81.02	76.518	159.107	155.225	167.374	61.951	60.456	60.907	29.684	26.323	26.512
chr6_55877930_55881183	ERV1	3.47	2.224	2.403	5.436	4.522	6.119	6.928	7.082	7.035	3.744	3.177	4.163
chr5_16420489_16423060	ERV1	2.063	3.777	2.361	5.172	5.453	5.673	6.475	9.346	7.948	5.949	4.865	4.415
chr14_96444205_96444421	ERV1	2.192	1.575	1.459	2.565	3.12	4.617	2.352	2.638	1.447	2.367	2.75	3.763
chr9_118239021_118239166	ERV1	1.687	2.287	2.067	3.029	4.849	4.069	5.019	3.375	4.034	1.107	1.172	2.173
chr1_113366163_113368280	ERV1	2.095	1.596	1.658	3.167	3.458	3.948	1.571	1.357	1.293	0.81	0.655	0.801
chr5_126176728_126177589	ERV1	13.021	10.086	10.516	21.375	22.691	22.448	34.787	34.297	33.882	19.109	16.175	15.886
chr2_57424127_57424790	ERV1	3.524	2.894	3.484	6.998	5.893	6.728	8.468	8.374	7.616	3.636	3.257	4.495
chr19_12056187_12057025	ERV1	1.923	1.724	1.469	3.589	3.622	2.913	2.457	2.841	4.223	2.925	2.731	4.975
chr12_10060009_10063191	ERV1	7.005	7.075	4.639	11.569	11.509	13.771	2.71	3.215	3.227	2.709	2.254	2.333
chr3_112141760_112142212	ERV1	7.338	6.299	6.654	13.754	13.33	12.878	24.749	23.563	22.73	11.584	10.545	10.648
chr6_91380961_91381626	ERV1	8.735	7.98	7.388	14.641	16.021	16.714	18.97	17.624	17.914	8.155	7.725	8.784
chr21_37480224_37481546	ERV1	1.912	2.298	2.099	3.99	4.225	4.161	3.279	3.247	3.049	3.024	2.532	2.448
chr2_8015145_8017691	ERV1	30.158	26.46	24.201	50.446	50.262	57.53	33.817	35.814	36.955	19.289	19.789	17.591
chr2_67563650_67563866	ERV1	9.637	7.511	6.696	15.221	14.865	16.572	6.285	5.309	5.398	2.781	3.128	2.425
chrX_93939098_93940143	ERV1	1.418	1.362	1.364	2.502	2.813	2.801	4.64	3.909	3.571	2.295	2.194	2.093
chr11_7933697_7934148	ERV1	2.46	2.298	2.256	4.866	4.276	4.597	5.652	7.167	6.667	3.456	3.009	3.603
chr9_90029234_90029384	ERV1	8.692	6.862	6.444	12.593	15.98	14.258	24.032	25.314	22.813	10.981	10.783	9.79
chr3_112137258_112137709	ERV1	11.807	9.724	7.504	19.486	19.765	17.343	97.002	90.63	90.364	55.67	52.437	51.033
chr16_13447461_13448123	ERV1	17.888	13.98	17.401	33.736	32.665	29.795	61.772	69.364	58.475	34.284	34.723	34.3
chr11_67387957_67392872	ERV1	10.411	9.267	9.414	20.14	16.921	19.677	22.619	20.754	23.395	21.971	20.087	21.079
chr8_98212997_98213448	ERV1	1.128	1.309	1.029	3.051	1.821	1.898	2.035	1.997	2.207	1.188	1.112	1.087
chr7_144039082_144039309	ERV1	2.149	2.287	2.005	4.053	4.573	3.887	2.373	3.194	3.061	1.683	1.46	2.047
chr19_12038279_12038741	ERV1	1.934	1.756	1.48	3.747	3.673	2.618	2.552	3.119	4.247	2.709	2.512	4.838
chr19_54338253_54338400	ERV1	4.824	4.362	3.873	8.592	8.471	8.22	15.269	17.976	17.285	6.184	6.593	5.376
chr10_6844464_6844915	ERV1	2.321	2.724	1.459	4.286	3.888	4.404	4.081	4.005	3.951	2.061	2.075	2.253
chr19_12051084_12052674	ERV1	2.353	2.043	1.837	4.243	4.031	3.785	2.953	3.674	5.564	2.961	3.028	5.215
chr1_64815625_64816077	ERV1	1.88	1.713	1.868	3.262	3.56	3.724	5.631	5.576	6.94	3.195	3.396	2.894
chr14_48733757_48737072	ERV1	3.954	3.522	3.747	6.502	7.939	7.175	10.07	10.713	10.345	5.841	4.865	5.215
chr3_170399546_170400046	ERV1	2.729	2.287	2.655	5.077	5.033	4.688	6.801	6.419	6.489	3.465	2.75	2.745
chr2_209769419_209769796	ERV1	1.354	1.011	1.49	2.132	2.414	2.872	2.341	2.563	2.61	1.449	1.906	0.915
chr8_132325975_132326484	ERV1	1.171	1.926	1.385	2.882	2.783	2.973	3.606	4.112	4.757	1.719	1.996	1.247
chrX_115948645_115948790	ERV1	6.693	5.32	5.678	10.704	11.478	11.853	17.62	16.417	15.399	7.75	7.586	8.132
chr12_20921542_20921986	ERV1	2.288	2.085	2.015	4.423	3.836	4.049	3.533	3.333	3.393	2.259	1.658	1.716
chr8_115293926_115294375	ERV1	6.586	6.171	5.268	12.477	11.345	10.879	11.188	10.628	11.294	6.463	5.322	6.016
chr14_102877625_102878043	ERV1	6.156	6.703	5.772	12.065	11.877	11.884	8.931	7.317	8.886	4.347	3.803	3.74
chr19_12053722_12054300	ERV1	1.977	1.702	1.553	3.589	3.703	2.77	2.52	2.798	4.686	2.673	2.77	5.044
chr6_131825466_131825917	ERV1	1.773	1.447	1.648	3.156	3.182	3.004	4.134	4.54	4.247	1.89	1.887	2.185
chr2_75446212_75446663	ERV1	2.31	2.49	1.784	4.106	4.031	4.445	2.214	1.709	1.791	1.485	0.844	1.327
chr2_209948652_209949100	ERV1	1.676	1.138	1.039	2.227	2.65	2.476	4.988	4.369	4.223	2.313	2.482	2.551
chr3_112137709_112137875	ERV1	4.985	4.543	3.232	8.592	8.317	7.479	42.907	41.924	42.293	27.686	27.028	24.682
chr17_32510209_32510642	ERV1	1.246	1.138	1.333	2.428	2.097	2.578	2.088	1.965	2.052	1.449	1.201	1.27
chr8_132322813_132325985	ERV1	5.834	5.639	6.507	11.453	11.274	11.579	11.019	13.384	11.804	6.463	4.726	5.044
chrX_86940428_86940931	ERV1	22.508	19.853	18.943	40.988	38.568	37.173	52.556	58.693	53.089	31.134	31.407	27.084
chr9_118235913_118236534	ERV1	3.374	2.224	3.421	5.31	6.783	5.064	7.518	7.733	6.703	3.042	2.681	1.613
chr3_90132569_90133616	ERV1	1.891	1.607	1.406	3.23	2.987	3.105	1.677	1.741	1.744	0.801	0.705	0.846
chr2_70851888_70852549	ERV1	1.332	1.681	1.826	2.787	2.957	3.461	2.773	2.756	2.74	1.332	1.648	1.441
chr2_207672617_207673274	ERV1	18.468	16.864	17.159	30.907	35.99	32.768	45.469	42.298	43.005	20.594	19.581	19.947
chr14_48729743_48730143	ERV1	4.287	3.671	3.547	7.537	7.427	6.84	2.014	1.944	1.673	1.089	0.705	0.743
chr9_124558598_124559048	ERV1	8.38	7.958	7.525	14.852	14.732	15.598	19.128	17.806	20.725	10.117	10.217	9.882
chr14_47573882_47576805	ERV1	41.567	39.664	38.684	72.655	81.055	73.209	247.519	262.875	250.389	137.549	128.576	127.778
chr9_102437732_102438183	ERV1	2.643	2.16	2.435	4.476	5.074	4.151	5.715	5.65	6.228	3.177	2.701	3.042
chr9_121253225_121253675	ERV1	5.662	4.575	5.122	10.492	7.54	11.021	11.388	13.629	11.757	8.956	5.511	6.268
chr11_67386323_67387896	ERV1	5.028	5.713	5.552	10.091	9.852	10.869	11.947	11.418	10.736	9.991	9.314	10.088
chr1_216322578_216325548	ERV1	2.159	1.99	1.973	3.768	3.969	3.816	3.997	4.123	3.951	1.863	2.016	2.287
chr2_188535209_188535657	ERV1	2.869	2.83	2.739	5.911	5.187	4.841	12.253	11.247	12.516	5.256	4.448	5.501
chr7_144040414_144040825	ERV1	2.106	2.607	2.005	3.958	4.481	4.161	2.837	3.343	3.381	2.304	1.877	1.979
chr15_82781041_82785577	ERV1	31.092	28.748	25.072	32.058	29.944	96.205	29.515	84.51	22.374	29.378	28.537	88.811
chr18_54731879_54732330	ERV1	1.826	1.117	1.406	2.639	2.772	2.74	3.364	2.692	2.373	1.827	1.738	1.601
chr22_32898740_32899174	ERV1	1.773	1.49	1.385	3.051	2.558	3.105	3.301	2.916	3.013	1.899	1.847	1.819
chr9_96113285_96113435	ERV1	14.44	12.246	12.499	22.917	24.195	26.05	50.12	52.99	51.214	24.41	21.259	23.458
chr3_128549088_128549732	ERV1	6.371	6.001	4.334	9.458	10.404	11.285	12.316	10.98	10.191	5.013	4.607	5.227
chr7_144039309_144039395	ERV1	1.569	1.628	1.343	2.945	2.834	2.699	1.74	1.997	1.863	1.071	0.963	1.658
chr4_95007472_95007977	ERV1	1.429	1.702	1.858	3.272	3.478	2.578	3.975	5.779	5.398	3.249	2.353	2.093
chr3_145431718_145432221	ERV1	1.837	1.543	1.585	3.209	2.711	3.339	4.408	4.54	4.508	2.52	2.284	1.647
chr5_126176067_126176726	ERV1	12.366	12.001	11.639	20.995	24.287	21.798	33.722	34.244	39.47	19.802	17.903	20.919
chr4_173879833_173883048	ERV1	3.954	3.213	3.474	6.513	7.284	6.028	5.979	5.736	6.952	3.681	2.323	3.466
chr18_70995914_70996577	ERV1	13.741	12.831	12.762	24.458	24.706	23.696	26.531	25.859	26.455	13.294	11.449	13.016
chr20_12323105_12323255	ERV1	11.507	11.076	11.114	19.613	21.248	21.342	26.626	25.09	25.933	12.862	13.494	14.056
chr7_144039397_144039640	ERV1	2.149	2.532	2.256	4.55	4.379	3.897	3.448	2.991	2.954	1.962	1.579	2.562
chr17_51533033_51533484	ERV1	6.285	5.905	4.754	10.355	10.895	9.955	14.425	13.309	13.856	7.453	6.702	6.531
chr8_115294377_115297759	ERV1	45.306	43.271	43.145	79.886	78.487	84.271	98.299	93.482	96.9	52.231	50.928	50.953
chr4_17002683_17002833	ERV1	6.414	5.947	4.765	9.965	10.742	10.777	40.798	37.822	35.46	21.863	21.289	22.303
chr4_180087629_180088080	ERV1	63.689	58.4	55.497	110.191	106.989	109.387	139.182	132.97	130.177	70.278	55.883	61.636
chr3_112137866_112138097	ERV1	5.877	6.362	5.594	11.442	10.66	10.686	43.382	41.603	42.898	27.326	27.743	26.111
chr15_89105042_89105494	ERV1	1.429	1.351	1.196	2.512	2.752	2.03	3.617	3.226	4.034	1.476	1.748	1.407
chr19_54340151_54340602	ERV1	14.558	16.034	13.958	27.234	27.11	27.339	36.654	35.697	39.719	16.453	13.941	14.754
chr19_21185646_21187904	ERV1	2.729	2.628	2.057	5.394	3.785	4.425	2.837	2.692	2.657	3.006	2.77	2.459
chr7_144042218_144042822	ERV1	2.912	3.394	2.571	5.014	5.842	5.389	4.218	4.305	3.962	2.754	2.463	2.791
chr3_78634478_78634628	ERV1	2.514	2.075	2.529	4.022	4.143	4.861	10.334	11.536	11.152	5.94	5.421	5.627
chrX_93956136_93959173	ERV1	15.922	15.427	14.724	27.909	26.681	29.744	47.526	46.645	46.101	25.085	22.937	23.435
chr3_112138721_112141758	ERV1	64.999	58.517	50.334	105.526	103.142	109.154	582.393	595.98	585.33	352.37	321.158	338.041
chr13_66715463_66715895	ERV1	2.428	1.873	1.732	3.494	3.836	3.684	6.801	5.65	5.576	3.105	2.77	2.974
chr6_95263636_95264086	ERV1	2.288	2.49	2.204	4.486	4.348	3.927	4.397	3.546	4.413	3.267	2.323	2.493
chr3_170406595_170407095	ERV1	1.633	1.511	1.343	2.544	2.496	3.136	2.699	2.852	2.871	1.683	1.261	1.338
chr5_126175470_126175851	ERV1	11.077	11.937	9.876	19	22.23	18.663	27.164	27.066	30.418	14.158	11.975	13.736
chr8_72587171_72587622	ERV1	7.359	6.682	6.843	12.91	12.072	13.061	8.52	9.25	8.731	5.652	6.017	6.027
chr5_18537180_18537330	ERV1	1.279	1.319	1.165	2.143	2.292	2.405	4.903	5.746	5.089	2.565	2.453	2.676
chr7_145941287_145941504	ERV1	2.707	1.543	2.057	2.755	4.061	4.597	1.139	1.73	1.044	0.585	1.023	0.881
chr9_90030545_90030761	ERV1	7.08	7.033	6.79	12.836	12.931	12.168	15.575	18.308	17.7	6.355	6.315	7.388
chr11_6387671_6390454	ERV1	2.084	2.234	2.204	4.022	3.816	3.998	4.946	5.212	4.295	2.691	2.602	2.493
chr10_6671540_6671991	ERV1	4.212	3.288	3.148	7.252	5.801	6.261	7.772	7.872	8.138	4.509	3.684	4.255
chr15_89091323_89091547	ERV1	2.063	2.064	2.33	4.222	4.021	3.471	4.144	3.813	4.686	2.043	1.758	1.933
chr3_38117780_38118230	ERV1	2.041	1.968	1.784	3.336	3.366	3.765	4.471	3.835	3.844	2.133	1.609	2.024
chr11_94082921_94083584	ERV1	19.124	15.3	16.12	31.847	29.136	30.181	43.35	51.035	48.937	26.129	23.106	23.115
chr2_207671563_207672013	ERV1	9.186	9.022	7.514	15.264	15.376	15.638	19.149	15.883	16.538	8.074	7.993	6.702
chr15_49993650_49996539	ERV1	2.159	2.213	1.648	3.505	3.417	3.866	4.735	5.074	5.493	3.069	2.77	2.917
chr2_67562987_67563649	ERV1	29.749	30.876	28.504	49.749	53.934	56.089	22.819	22.035	23.086	8.794	8.073	10.008
chr7_144039618_144039785	ERV1	2.235	1.766	2.193	3.589	3.509	4.009	3.301	3.3	2.99	1.98	2.016	3.157
chr4_180091273_180091722	ERV1	4.598	3.83	4.597	7.674	8.409	7.276	9.332	10.863	12.718	5.031	4.488	4.758
chr10_26059865_26060015	ERV1	5.189	4.575	4.303	8.392	8.358	8.453	11.736	10.873	10.689	5.859	5.938	6.005
chr8_1749463_1749913	ERV1	2.299	2.309	1.826	3.863	4.235	3.43	6.105	6.227	5.92	3.249	2.85	2.379
chr19_54338895_54339554	ERV1	18.522	15.98	17.264	29.662	33.463	29.541	59.22	60.242	55.948	24.752	23.384	25.311
chr20_13342507_13342872	ERV1	13.44	12.044	11.534	21.893	21.473	22.844	25.729	20.091	26.455	12.097	11.379	10.465
chr8_115299137_115299513	ERV1	7.832	6.416	7.367	12.688	12.471	13.507	14.721	13.159	15.292	6.193	6.812	6.805
chr4_24507549_24507922	ERV1	2.288	1.756	1.69	3.272	3.683	3.278	6.19	5.319	4.9	2.286	1.996	2.379
chr5_126175028_126175470	ERV1	8.992	8.426	8.218	14.324	14.844	16.592	19.613	17.539	17.771	10.09	9.383	8.143
chr5_93696051_93696665	ERV1	2.514	2.894	2.865	4.328	4.747	5.673	2.352	2.414	2.646	0.792	1.221	1.041
chr5_126180140_126180944	ERV1	9.068	7.277	9.267	14.915	16.43	14.329	22.977	21.597	21.176	11.53	10.515	11.872
chr11_6096663_6097114	ERV1	6.962	6.479	6.14	11.77	11.356	11.772	15.501	14.43	15.161	8.947	7.457	7.148
chr9_85503579_85503955	ERV1	9.347	8.501	7.472	14.936	14.64	15.517	25.814	24.3	23.739	11.53	11.449	10.305
chr5_93690503_93691278	ERV1	2.578	2.99	2.928	4.56	4.962	5.592	2.056	2.232	2.42	0.9	1.082	0.869
chr4_180088080_180088462	ERV1	48.368	40.632	42.242	74.26	80.441	78.608	98.236	97.68	95.785	55.562	42.031	47.488
chr4_93360104_93360555	ERV1	2.407	2.511	2.687	4.191	4.829	4.506	4.028	3.642	4.093	2.349	2.661	2.528
chr1_73450723_73451173	ERV1	4.018	3.532	3.474	6.133	6.977	6.475	8.805	8.214	8.043	3.906	3.922	4.232
chr2_8018571_8019022	ERV1	6.79	6.926	5.615	11.537	10.793	12.015	9.501	10.339	9.965	5.418	5.382	5.044
chr7_20163613_20164463	ERV1	5.823	5.479	4.723	10.207	9.258	9.001	9.617	9.474	10.57	5.22	5.412	5.215
chr13_66800500_66800951	ERV1	3.631	2.181	2.477	4.697	5.044	4.952	8.383	7.594	6.62	3.789	3.942	3.706
chr8_99602548_99602704	ERV1	4.362	3.958	2.886	7.674	6.363	5.866	4.45	3.546	4.389	3.438	2.641	3.477
chrX_97779695_97780075	ERV1	11.915	10.182	10.736	19.444	19.141	19.677	34.376	32.396	32.197	14.491	13.752	14.228
chr9_85499100_85500000	ERV1	1.826	1.17	1.228	2.375	2.701	2.405	2.921	2.959	3.073	1.899	1.758	1.418
chr3_112138099_112138602	ERV1	16.33	15.661	14.053	26.579	26.537	28.476	112.862	110.412	113.462	70.665	61.324	68.875
chr9_90025608_90026061	ERV1	1.461	1.521	1.49	2.502	2.363	3.044	3.554	3.535	3.986	1.215	2.254	0.904
chr14_51359879_51360328	ERV1	3.309	3.394	3.127	5.658	6.026	5.703	11.357	10.51	11.235	7.237	6.256	7.057
chr1_55488380_55488830	ERV1	5.587	5.001	4.744	9.542	8.675	8.89	8.352	8.395	8.85	4.941	4.637	4.415
chr5_126177560_126180139	ERV1	45.833	39.866	41.255	75.59	73.617	75.107	109.15	112.43	111.86	60.332	56.767	59.874
chr4_14171571_14172023	ERV1	3.545	3.043	2.781	5.552	5.647	5.308	7.139	6.163	7.071	3.591	3.535	3.626
chr10_55931816_55932261	ERV1	1.644	1.66	1.532	3.156	2.568	2.801	3.058	3.535	2.907	1.953	1.479	1.395
chrX_113841249_113841698	ERV1	5.716	5.341	4.366	9.352	8.675	9.103	12.791	11.45	11.994	6.139	5.7	5.501
chr9_102432062_102432513	ERV1	3.696	3.873	3.474	6.186	7.1	6.119	8.246	8.395	8.826	4.671	3.485	4.06
chr13_78508950_78509797	ERV1	1.655	1.596	1.606	3.125	2.844	2.578	3.427	4.112	4.935	2.358	1.996	2.448
chr11_121508510_121508889	ERV1	1.117	1.181	1.238	2.364	1.862	1.999	2.13	1.848	2.171	1.134	1.043	1.121
chr6_6036331_6036781	ERV1	8.563	7.416	6.014	13.3	12.44	12.837	7.666	7.05	7.877	4.536	3.624	4.323
chr5_120033730_120034106	ERV1	10.905	11.714	10.096	19.328	18.916	19.139	6.685	4.796	6.406	3.771	2.433	3.088
chr5_147253640_147254089	ERV1	8.573	7.001	7.378	12.878	14.343	12.969	18.401	18.713	22.386	11.926	10.595	10.454
chr4_120919782_120919996	ERV1	2.439	2.394	1.889	3.716	4.021	4.019	6.211	6.622	5.125	1.404	2.999	2.299
chr12_8941264_8941341	ERV1	3.685	3.224	2.981	6.122	5.258	5.927	4.302	3.995	4.579	3.195	3.088	3.763
chr1_187734639_187735090	ERV1	4.792	4.33	4.104	7.98	7.703	7.459	8.573	7.52	8.399	4.788	3.992	4.621
chr5_120034108_120034315	ERV1	4.222	3.883	3.978	7.642	6.547	6.941	2.067	2.061	1.886	1.53	1.221	2.23
chr12_8939678_8941264	ERV1	35.315	33.716	33.363	62.638	57.955	58.362	43.645	42.362	43.8	32.979	32.43	34.003
chr1_64817338_64817833	ERV1	5.372	5.075	5.541	10.091	9.013	8.849	16.524	18.446	17.961	9.271	8.827	8.955
chr22_39416099_39416354	ERV1	3.298	3.224	2.96	5.436	4.624	6.464	2.098	1.474	1.732	1.125	1.072	0.789
chr11_130624221_130624437	ERV1	1.998	1.479	1.259	2.882	2.772	2.588	3.301	3.119	4.223	1.773	1.38	2.207
chrX_124522686_124523139	ERV1	6.253	5.203	5.216	8.951	9.719	10.28	7.318	5.789	5.35	3.285	4.359	3.58
chr6_95268878_95269328	ERV1	1.59	1.511	1.343	2.502	2.701	2.517	2.33	1.88	1.756	1.233	1.062	1.59
chr3_45354922_45355322	ERV1	1.483	1.415	1.879	2.903	2.997	2.415	1.782	1.378	1.78	1.062	1.013	0.846
chrX_93947471_93948065	ERV1	2.546	2.309	2.057	3.737	4.235	4.019	5.188	4.657	5.327	3.042	3.038	2.688
chr6_95265356_95265856	ERV1	1.44	1.33	1.385	2.354	2.435	2.425	2.615	2.905	2.669	1.341	1.668	1.521
chr14_99451541_99452021	ERV1	7.037	5.681	6.402	11.105	10.742	11.336	10.988	10.446	10.238	6.256	6.027	5.627
chr13_89167271_89167421	ERV1	1.096	1	1.081	1.541	1.852	2.111	2.162	2.35	2.325	1.224	0.804	1.029
chr6_121941567_121942015	ERV1	5.92	5.671	5.258	9.025	10.026	10.148	10.376	9.837	10.214	5.625	5.6	5.09
chr7_9398386_9398837	ERV1	1.461	1.245	1.06	2.016	2.363	2.141	2.605	2.211	2.634	1.197	1.152	1.098
chr19_21188210_21190086	ERV1	2.707	2.021	1.847	3.526	3.857	3.988	2.33	2.296	1.886	2.43	2.155	2.036
chr7_125554750_125554966	ERV1	2.031	2.149	1.679	3.167	3.315	3.643	4.598	4.486	4.188	1.701	1.797	1.91
chr12_73097001_73097452	ERV1	1.461	1.287	1.091	2.396	2.118	2.131	2.383	2.425	2.373	1.395	1.152	0.801
chr19_54338390_54338893	ERV1	18.404	15.236	18.398	29.208	30.558	30.201	52.187	54.699	49.34	20.594	22.063	21.433
chr6_141774363_141778201	ERV1	2.17	2.362	2.047	3.863	3.54	3.968	4.186	4.176	4.911	2.52	2.234	2.539
chr11_67393865_67394513	ERV1	4.33	4.096	4.723	7.801	7.192	7.743	9.638	9.506	9.455	9.604	8.251	9.928
chr6_131663544_131664047	ERV1	5.802	5.118	5.919	9.606	9.596	9.884	13.403	13.352	12.516	6.58	6.782	5.57
chr13_89170547_89170998	ERV1	3.846	3.596	3.012	6.407	5.739	5.906	3.237	3.29	3.452	1.89	1.638	1.716
chr4_180088477_180091271	ERV1	211.307	181.658	176.451	325.645	330.767	326.102	458.375	475.336	459.862	233.056	209.65	221.323
chr2_166564061_166564542	ERV1	2.224	2.511	2.771	4.455	4.593	3.927	4.893	4.144	4.152	2.628	2.254	2.322
chr19_55408582_55411542	ERV1	2.374	1.99	2.12	2.829	4.051	4.272	4.323	4.326	4.354	3.06	2.75	2.573
chr15_101613166_101616147	ERV1	19.135	21.513	15.407	33.557	29.167	33.946	42.749	42.063	40.276	23.123	18.935	19.466
chr15_88374337_88374786	ERV1	2.02	1.926	1.847	3.388	3.448	3.156	4.039	3.226	3.286	2.313	2.284	2.185
chr13_36894623_36895282	ERV1	2.063	1.511	1.532	2.628	3.059	3.095	5.03	4.027	4.057	2.439	2.701	2.528
chr3_148914595_148915046	ERV1	4.77	4.107	4.334	7.558	7.069	8.108	8.9	8.086	9.764	5.103	4.151	4.197
chr16_13448613_13448758	ERV1	13.354	9.086	9.089	15.823	20.491	17.81	35.325	41.016	37.69	20.99	17.516	17.488
chr12_87337492_87337719	ERV1	1.096	1.053	1.585	2.196	2.056	2.182	2.626	3.247	2.491	1.179	1.182	1.315
chr9_22660898_22663170	ERV1	1.783	1.468	1.207	2.681	2.752	2.222	5.726	4.796	3.69	2.367	2.214	1.979
chrX_98115755_98119257	ERV1	1.01	1.362	1.333	1.784	2.189	2.385	5.926	5.939	5.801	3.915	4.031	4.38
chr9_85498647_85499098	ERV1	2.063	1.745	1.658	3.209	3.1	3.075	4.893	4.636	4.852	2.466	2.542	2.253
chr6_12671134_12671628	ERV1	1.042	1.17	1.039	1.889	1.565	2.121	1.381	1.474	1.768	0.837	1.043	0.995
chr12_8947138_8948723	ERV1	35.476	34.291	34.927	62.395	58.507	58.677	45.585	45.481	45.817	35.553	35.339	35.044
chr19_12054292_12055850	ERV1	2.804	2.905	2.55	5.067	5.136	3.968	3.986	4.198	5.92	3.987	3.853	5.719
chr3_112138592_112138742	ERV1	14.225	12.682	12.048	21.935	21.443	23.31	153.712	152.538	137.924	92.123	89.097	95.25
chr2_77315372_77315800	ERV1	5.888	5.862	5.279	9.69	9.524	9.915	10.018	11.108	12.172	6.823	5.511	6.622
chr1_215583459_215583906	ERV1	1.698	1.351	1.322	2.607	2.701	2.172	2.9	2.681	2.764	1.638	1.45	1.578
chr9_90029374_90029877	ERV1	10.668	10.671	13.182	20.024	19.734	19.383	31.213	31.093	29.409	11.719	10.903	12.592
chr4_14172023_14172406	ERV1	2.718	2.373	2.193	4.36	4.184	3.917	5.715	5.031	5.303	2.826	2.77	2.768
chr7_145941508_145942168	ERV1	9.336	9.384	8.732	14.556	16.573	15.791	10.777	9.399	9.372	5.688	4.816	4.026
chr12_4127706_4128157	ERV1	3.126	2.564	2.823	4.877	4.87	4.81	5.452	4.999	4.449	2.925	2.502	2.516
chr4_80480413_80480863	ERV1	2.46	2.192	1.879	3.367	3.519	4.252	5.104	5.405	4.817	2.961	2.294	2.139
chr1_64816455_64816673	ERV1	5.791	5.277	5.709	8.35	10.854	9.438	11.81	11.076	11.033	4.833	5.094	5.238
chr5_147246889_147247553	ERV1	7.048	6.884	5.856	11.284	11.652	10.848	16.334	15.915	14.355	7.147	7.725	8.212
chr10_20413462_20413863	ERV1	1.15	1.224	1.175	2.048	1.811	2.202	1.698	1.624	1.471	1.431	1.43	1.338
chr1_71054478_71057384	ERV1	1.3	1.394	1.49	2.544	2.343	2.263	3.48	3.568	3.001	1.629	1.618	1.979
chr9_90030759_90031139	ERV1	28.546	25.205	26.437	45.537	45.627	45.575	67.339	66.512	69.282	27.65	29.61	26.672
chr7_125680243_125681964	ERV1	3.008	3.139	2.855	5.13	5.146	5.074	1.276	1.25	1.091	0.171	0.199	0.286
chr16_60112438_60112889	ERV1	3.9	4.086	3.925	7.231	5.913	7.175	6.707	7.06	6.537	3.915	3.088	3.511
chr1_64816674_64817336	ERV1	8.316	8.288	7.619	13.659	13.565	14.045	17.8	17.848	19.432	8.983	9.602	8.933
chr5_147244207_147246266	ERV1	18.361	18.023	16.057	28.522	30.231	30.485	35.747	33.795	34.867	20.279	17.585	18.54
chr6_126028459_126028909	ERV1	5.479	4.692	4.45	7.853	8.164	8.849	10.081	9.998	10.499	5.085	4.965	5.112
chr1_109019601_109020260	ERV1	1.042	1.085	1.427	2.016	1.974	2.07	2.257	2.628	2.349	1.368	1.321	1.258
chr6_165073961_165074178	ERV1	1.332	1.564	1.606	2.597	2.496	2.578	2.278	2.542	2.218	1.188	1.321	1.041
chr19_12024677_12024858	ERV1	2.364	2.011	1.879	4.106	3.724	2.811	2.889	3.226	4.532	3.393	3.167	5.856
chr16_13446873_13447246	ERV1	12.753	12.842	10.936	21.154	19.325	21.555	37.034	40.845	34.89	20.252	18.012	21.937
chr5_152829246_152829697	ERV1	4.716	3.734	3.988	7.104	7.171	6.84	10.281	9.271	9.384	4.842	4.895	5.295
chr6_145249560_145249994	ERV1	2.02	2.202	2.109	3.536	3.581	3.633	3.543	3.653	3.69	2.331	2.373	2.15
chr4_14174334_14176995	ERV1	1.633	1.713	1.469	2.829	2.281	3.055	4.176	3.706	3.939	1.998	2.155	1.658
chr3_71974623_71975122	ERV1	6.124	5.724	5.038	10.102	8.931	9.6	5.663	5.394	5.066	2.745	2.721	2.928
chr8_116224481_116224932	ERV1	7.424	7.054	6.528	12.403	11.468	11.752	11.568	10.393	12.041	6.571	5.362	5.993
chr22_28138294_28138401	ERV1	1.73	1.628	1.931	2.998	2.558	3.41	3.701	3.632	3.725	2.142	2.055	2.185
chr5_12664836_12664986	ERV1	9.433	7.852	7.021	12.361	13.494	15.202	20.742	20.049	21.176	10.477	10.754	10.888
chr13_66801547_66802206	ERV1	2.933	2.99	2.876	5.193	4.737	4.973	8.288	6.27	7.094	3.51	2.83	3.488
chrX_93954269_93954634	ERV1	2.192	1.83	1.448	2.766	3.99	2.486	2.436	1.944	3.286	1.863	1.201	1.006
chr16_86776445_86776662	ERV1	3.288	4.117	3.201	6.228	5.453	6.261	5.294	5.116	5.172	2.727	2.84	2.882
chr6_131826295_131826508	ERV1	1.665	1.936	1.616	3.04	2.813	2.973	2.562	3.311	3.132	1.332	1.34	1.521
chr12_103621883_103622333	ERV1	4.083	3.117	3.222	5.932	5.432	6.241	6.664	6.451	6.501	3.51	3.187	3.317
chr15_36578028_36578272	ERV1	2.912	2.5	2.109	4.623	4.133	3.958	4.281	3.482	3.001	2.259	1.827	1.979
chr2_188540545_188540996	ERV1	1.869	1.862	1.69	3.357	2.864	2.943	4.967	5.447	4.876	2.601	2.562	2.642
chr2_77320792_77321156	ERV1	26.902	27.535	23.393	42.561	45.044	43.739	25.497	26.468	23.762	13.51	12.144	11.174
chr13_91500826_91501277	ERV1	5.909	5.384	5.08	9.31	9.023	9.275	10.397	9.795	9.574	4.968	4.548	4.586
chr8_133092484_133092935	ERV1	5.286	5.064	5.226	9.12	7.796	9.367	10.113	9.88	10.025	4.752	4.806	5.158
chr5_147249398_147249849	ERV1	5.071	4.192	3.988	7.674	6.957	7.702	8.71	7.808	8.34	4.527	4.002	4.746
chr3_115514534_115514681	ERV1	6.865	6.543	5.657	9.775	10.752	11.549	14.668	14.217	13.963	7.003	6.186	6.474
chr1_229310004_229310458	ERV1	1.869	1.362	1.459	2.576	2.414	2.902	2.984	2.222	2.705	1.593	1.35	1.258
chr8_146180966_146184972	ERV1	2.707	2.926	2.708	4.75	4.532	4.77	4.397	4.016	4.105	1.953	1.857	2.242
chr8_72591852_72592070	ERV1	6.94	6.49	7.535	11.041	11.755	12.503	9.09	8.865	10.12	5.526	6.136	5.97
chrX_86240335_86240842	ERV1	2.407	2.383	2.057	3.642	3.939	3.937	5.167	4.796	5.339	3.042	3.078	2.928
chr11_122701357_122701860	ERV1	1.45	1.149	1.175	1.921	2.322	2.101	6.105	6.751	5.469	3.249	3.495	3.992
chr9_25288591_25291063	ERV1	1.397	1.436	1.049	2.027	1.923	2.567	2.805	2.628	2.788	1.899	1.132	1.247
chr2_75442590_75443093	ERV1	1.945	2.287	2.109	2.808	3.765	4.069	4.882	4.742	6.11	2.826	2.482	2.425
chr11_27650618_27651066	ERV1	19.801	20.672	15.91	33.346	31.479	29.947	23.357	18.575	20.132	8.839	8.966	7.343
chr5_120034312_120034975	ERV1	27.676	24.407	22.239	42.392	39.919	42.511	16.629	16.065	17.344	9.568	8.5	7.526
chr7_9393034_9393485	ERV1	4.716	4.862	4.618	7.505	7.673	8.646	7.698	7.594	6.988	4.104	3.624	3.786
chr4_92548628_92548777	ERV1	1.794	1.468	1.522	2.565	2.568	2.892	3.005	3.023	3.168	1.665	1.738	1.944
chr7_143905867_143906094	ERV1	3.513	2.681	2.487	4.697	5.217	4.638	5.009	4.347	3.535	2.34	2.463	2.711
chr3_191791061_191794231	ERV1	2.933	2.745	2.078	4.148	4.675	4.171	5.715	5.394	5.113	3.159	2.78	2.928
chr2_78195767_78196270	ERV1	3.964	3.064	3.589	5.394	5.821	6.576	7.487	8.15	6.122	3.51	4.28	3.374
chr6_132228108_132228557	ERV1	20.467	18.385	17.978	29.809	34.241	31.165	31.603	32.941	29.813	15.733	12.67	14.137
chr4_190400692_190401143	ERV1	2.536	2.479	2.571	4.117	3.724	4.871	4.123	4.529	4.354	2.412	2.274	2.425
chr4_75264062_75265343	ERV1	2.578	2.021	1.91	4.106	3.038	3.765	2.278	2.766	3.251	1.8	1.748	2.242
chr3_34683690_34683973	ERV1	2.783	2.426	2.55	3.79	4.675	4.506	6.011	6.27	6.715	2.727	2.81	3.202
chr16_13448752_13451099	ERV1	43.684	40.494	38.978	66.375	69.085	70.57	140.848	133.131	135.611	78.424	66.418	68.109
chr19_54335117_54338259	ERV1	85.198	80.7	69.77	126.067	137.669	130.343	234.412	242.389	223.993	96.578	93.089	87.209
chr5_75653080_75653530	ERV1	2.955	2.511	1.952	4.476	3.98	3.948	3.617	3.685	3.725	2.331	2.184	1.979
chr21_27601187_27601823	ERV1	3.459	3.851	3.663	6.376	6.281	5.713	7.476	7.391	8.696	3.978	3.853	3.66
chr9_96109869_96110320	ERV1	5.522	4.777	3.999	6.946	8.123	8.778	10.102	11.44	11.911	5.967	5.858	4.563
chr8_115297758_115298257	ERV1	8.348	8.948	7.315	13.163	12.88	15.05	15.406	14.772	14.153	8.317	7.626	7.491
chr1_225028623_225030362	ERV1	2.202	2.17	1.847	3.41	3.765	3.217	5.536	4.892	4.935	2.727	2.105	2.333
chr5_18671295_18674259	ERV1	11.764	10.086	11.45	18.969	17.831	18.876	30.559	30.538	30.643	17.209	16.125	14.811
chr2_67563866_67563934	ERV1	6.414	4.192	3.033	7.579	7.888	7.266	2.162	1.976	2.646	1.125	1.698	0.926
chr11_6092098_6092760	ERV1	3.019	2.5	2.33	4.528	4.287	4.293	3.353	3.001	3.583	1.773	1.509	1.464
chr5_18671151_18671301	ERV1	4.695	4.5	2.834	6.228	7.171	6.647	37.15	34.906	32.138	21.422	20.772	21.308
chr11_96458634_96459085	ERV1	4.749	4.16	3.222	6.576	6.292	7.357	6.707	7.509	5.611	4.527	4.021	2.562
chr9_118606757_118607208	ERV1	2.944	2.671	2.361	4.328	4.491	4.485	5.378	4.999	5.22	2.628	2.393	2.848
chr19_54339771_54340151	ERV1	18.737	17.183	15.375	26.801	30.343	28.384	41.652	44.68	41	19.145	14.06	15.932
chr7_145940910_145941289	ERV1	2.761	1.936	1.784	3.483	3.448	3.866	1.772	1.752	1.744	0.612	1.311	0.812
chr5_152830296_152830956	ERV1	3.653	3.426	3.274	4.877	5.923	6.444	6.717	5.939	5.967	3.492	2.651	2.665
chr7_125550018_125550467	ERV1	3.363	3.256	2.613	5.394	5.207	4.8	6.844	5.917	5.979	3.168	3.207	2.894
chr20_12320914_12321348	ERV1	2.063	1.766	1.816	3.272	2.946	3.197	4.228	3.717	3.405	2.277	1.837	1.956
chr4_88842954_88843404	ERV1	12.656	10.522	9.162	17.575	17.023	19.231	11.526	9.699	11.282	6.013	4.975	5.456
chr14_48724401_48724808	ERV1	4.792	5.469	4.041	6.682	8.256	8.839	2.794	2.991	3.452	1.179	1.628	1.292
chr6_33314847_33316685	ERV1	1.343	1.298	1.385	2.153	2.333	2.222	3.037	3.546	3.381	1.782	1.767	1.544
chr4_92581268_92581719	ERV1	4.48	4.043	3.894	6.967	7.407	6.292	6.559	7.317	6.489	3.519	3.475	3.523
chr20_13342288_13342507	ERV1	9.207	9.788	8.27	14.82	14.077	16.43	17.135	18.19	16.894	9.334	8.371	9.001
chr9_118240748_118241197	ERV1	7.155	5.83	5.888	9.479	10.906	10.95	9.817	9.506	10.535	4.968	4.141	4.232
chr4_88857073_88857520	ERV1	30.211	26.184	24.988	46.129	44.205	44.835	21.628	20.294	23.584	13.024	11.528	10.557
chr3_148136176_148136838	ERV1	4.48	3.979	3.988	6.977	6.373	7.297	7.065	7.733	6.762	4.257	3.138	3.042
chr6_123166262_123166712	ERV1	6.511	5.575	5.594	10.102	9.514	9.692	9.448	8.972	8.933	5.301	5.213	4.884
chr5_97415786_97418188	ERV1	2.987	3.586	3.159	5.383	5.872	4.881	5.167	5.063	5.742	2.925	2.115	2.265
chr16_86775624_86776072	ERV1	2.192	2.649	2.55	4.085	4	4.171	4.576	4.294	3.761	2.439	2.115	1.624
chr4_152734629_152735292	ERV1	1.719	1.702	1.742	2.66	2.783	3.105	2.995	2.98	3.191	1.593	1.192	1.098
chr5_147250861_147253638	ERV1	34.939	31.727	32.45	50.541	58.763	54.668	83.115	82.982	85.381	51.142	49.171	50.53
chr9_118235459_118235911	ERV1	5.533	4.362	4.933	7.727	7.939	8.859	8.362	8.31	8.115	3.708	3.366	2.505
chr9_85317329_85317818	ERV1	5.082	4.596	3.946	7.199	8.133	7.195	9.48	7.285	9.265	5.823	4.528	5.433
chr9_85503955_85504404	ERV1	1.45	1.117	1.081	1.974	2.189	1.867	4.165	4.144	4.223	2.322	2.661	1.91
chr20_12322611_12323115	ERV1	8.359	7.714	7.21	12.498	13.279	12.706	16.018	14.537	14.521	8.272	8.182	8.658
chrX_12961484_12961984	ERV1	3.545	3.096	3.4	5.352	5.576	5.663	4.735	5.159	4.662	3.069	3.068	2.928
chr6_131649827_131650277	ERV1	5.146	4.458	4.261	7.231	7.888	7.763	9.881	8.801	9.681	4.833	3.714	3.786
chr1_48676345_48676848	ERV1	1.805	1.628	1.658	2.396	3.202	2.791	3.438	2.51	3.203	1.206	1.221	1.75
chr21_44339217_44342568	ERV1	1.945	2.224	2.372	3.652	3.693	3.461	3.606	3.162	3.239	1.809	1.41	1.521
chr2_12715132_12715565	ERV1	2.385	1.798	1.48	3.029	3.407	2.892	5.947	4.967	5.172	2.781	2.989	2.688
chr2_225164922_225165425	ERV1	3.008	2.947	2.76	4.602	4.327	5.429	5.083	4.913	5.03	2.646	2.721	2.573
chr3_128549735_128550231	ERV1	1.375	1.287	1.081	1.689	2.015	2.446	2.837	3.653	3.286	1.782	1.499	1.395
chr5_179843760_179843922	ERV1	1.332	1.426	1.396	2.227	2.015	2.598	5.283	4.988	5.932	2.817	1.986	2.207
chrX_124518778_124519166	ERV1	4.351	4.341	4.083	7.347	6.998	6.708	3.575	4.166	3.606	2.61	2.522	2.516
chr9_90026063_90029255	ERV1	77.72	72.295	72.383	121.391	121.035	123.808	177.976	169.105	181.937	83.59	76	78.814
chr11_118589412_118589916	ERV1	2.02	1.798	2.088	3.325	3.243	3.166	5.441	4.977	4.852	3.366	2.731	2.413
chr19_20271642_20272093	ERV1	2.202	1.607	1.637	2.66	3.233	3.055	3.638	3.172	3.891	2.133	1.698	1.784
chr11_20592733_20592883	ERV1	2.396	2.49	2.561	3.536	4.154	4.546	5.578	6.035	6.122	3.006	2.383	2.779
chr11_25600940_25601363	ERV1	2.17	2.277	1.816	3.557	3.171	3.572	1.624	1.527	1.756	1.197	1.112	1.006
chr4_79640425_79640875	ERV1	2.858	2.734	2.382	4.085	4.368	4.648	4.998	5.298	4.935	2.736	2.373	2.619
chrX_16199619_16201362	ERV1	2.202	1.99	1.889	2.934	3.611	3.44	5.589	5.437	5.469	3.159	2.621	2.939
chrX_30469547_30472515	ERV1	3.191	2.883	2.792	5.067	4.839	4.678	5.736	4.817	4.923	2.871	2.88	2.711
chr12_8946530_8947138	ERV1	12.882	11.714	11.996	20.679	18.916	20.591	14.995	15.445	16.205	11.935	11.677	11.895
chr1_35098587_35099246	ERV1	2.031	1.713	1.795	3.008	2.957	3.136	3.195	3.044	3.856	1.71	1.41	1.212
chr5_43571614_43574124	ERV1	1.891	1.628	1.774	3.125	3.069	2.517	1.561	1.869	2.076	2.196	1.638	2.573
chrX_93953818_93954269	ERV1	13.064	10.278	9.498	18.24	18.251	17.435	14.267	13.554	14.082	7.57	7.248	7.148
chrX_93959637_93960088	ERV1	5.393	6.373	5.489	9.743	9.156	9.438	9.712	9.25	9.965	5.976	4.548	5.032
chrX_94347675_94348126	ERV1	4.964	4.969	4.219	7.283	8.225	7.692	7.961	7.925	7.877	4.311	3.733	3.66
chr4_146759206_146759654	ERV1	2.664	2.16	2.477	3.99	4.021	3.968	7.097	6.088	7.664	4.104	3.515	3.969
chr7_24441164_24441604	ERV1	6.468	7.363	7.105	11.347	11.366	11.63	10.924	9.378	9.265	5.31	5.531	4.495
chr11_23210838_23211290	ERV1	2.353	2.447	2.813	4.075	4.092	4.323	4.302	3.963	3.856	2.223	2.204	2.642
chr2_198449400_198452082	ERV1	2.009	2.319	1.469	2.977	3.56	2.953	1.793	1.431	1.186	0.243	0.417	0.297
chr22_39415081_39415521	ERV1	5.941	5.128	5.122	9.279	7.683	9.57	3.649	2.446	3.227	2.034	1.916	1.738
chr1_55492312_55492969	ERV1	11.442	12.267	9.739	16.826	17.883	20.002	25.951	26.126	31.438	12.268	14.388	11.689
chr12_79938954_79939405	ERV1	22.852	20.3	20.979	35.246	33.607	36.188	38.162	33.379	35.045	20.747	19.184	18.357
chr9_93178252_93178402	ERV1	1.074	1.255	1.249	2.079	1.688	2.101	2.478	3.247	2.254	1.161	1.39	1.43
chr2_76801577_76801793	ERV1	4.061	3.926	3.138	5.721	6.189	6.282	7.666	7.733	7.581	4.059	3.287	3.9
chr3_170403447_170406593	ERV1	2.997	2.841	2.886	4.423	5.064	4.79	5.262	5.009	4.793	2.529	2.75	3.225
chr3_148136839_148137054	ERV1	2.084	2.075	1.333	2.713	3.407	2.852	2.974	3.162	3.559	2.124	1.618	1.567
chr12_68160583_68161036	ERV1	6.521	6.033	5.373	10.06	9.269	10.006	10.418	9.41	9.348	5.67	5.134	4.929
chr2_58542865_58544241	ERV1	2.041	1.83	1.627	2.977	3.13	2.882	2.721	3.215	2.847	1.602	1.291	1.361
chr1_73455187_73455690	ERV1	1.998	1.5	1.826	2.861	2.793	3.055	2.467	2.905	3.191	1.827	1.579	1.601
chr19_55520496_55523381	ERV1	16.61	15.321	13.664	23.128	25.105	26.233	30.032	28.572	28.532	15.841	15.46	15.383
chr6_18756630_18759708	ERV1	4.373	4.586	4.156	6.851	7.233	7.347	9.005	9.634	8.091	4.122	4.508	4.792
chr7_144039785_144040266	ERV1	8.767	7.809	7.924	14.018	12.358	13.69	13.698	13.896	13.607	8.533	7.894	8.532
chr2_118041604_118042085	ERV1	4.362	3.66	3.495	5.763	5.882	7.144	7.877	7.658	8.103	4.329	4.716	3.957
chr3_98115592_98116040	ERV1	14.493	13.629	11.565	21.375	21.852	21.585	22.345	21.127	23.217	13.366	11.608	11.872
chrX_118452773_118453444	ERV1	3.997	3.926	4.177	6.302	6.65	6.82	7.35	7.253	8.221	4.023	3.485	3.683
chr4_156030468_156031130	ERV1	1.859	1.777	1.69	2.618	3.049	3.024	3.807	3.61	3.203	1.269	2.224	1.75
chr7_143902358_143902962	ERV1	4.319	3.862	2.96	5.436	6.404	6.302	6.949	5.437	4.354	3.213	3.416	3.431
chrX_86940930_86941596	ERV1	39.977	35.11	33.521	58.183	59.551	59.387	67.413	66.426	69.698	37.425	38.794	37.274
chr7_120526719_120527379	ERV1	1.751	1.915	1.679	3.441	2.916	2.385	2.383	2.585	2.669	1.17	1.36	1.819
chr8_85202536_85202988	ERV1	3.793	3.564	3.106	5.267	6.056	5.724	7.192	6.751	6.869	3.69	3.724	3.717
chr7_125624948_125625735	ERV1	4.007	3.628	3.789	6.143	6.271	6.211	1.392	1.581	1.246	0.351	0.258	0.149
chr3_171297743_171298243	ERV1	1.773	2.245	2.288	3.367	3.171	3.745	4.123	4.977	4.342	2.178	2.045	2.15
chr5_83997691_83997841	ERV1	2.353	2.33	2.382	4.148	3.468	3.907	6.359	7.285	7.545	4.095	3.326	3.66
chr11_67393168_67393753	ERV1	2.933	3.479	3.4	5.236	5.146	5.612	6.369	7.221	7.189	5.949	5.749	5.513
chr7_24435863_24436316	ERV1	6.489	6.852	6.979	11.442	10.312	11.376	13.666	13.084	13.062	8.794	7.109	7.274
chr4_136090783_136093841	ERV1	1.945	2.49	1.931	2.966	3.857	3.532	5.262	4.999	4.805	2.385	2.453	2.196
chr4_93361151_93361810	ERV1	17.211	13.14	15.008	22.779	24.747	26.274	25.951	27.291	26.942	15.715	14.378	14.251
chr8_98218433_98218884	ERV1	5.093	5.522	4.943	7.885	8.767	8.656	8.383	7.765	7.996	4.365	4.577	4.598
chr3_78633983_78634488	ERV1	4.469	4.628	3.432	6.576	7.09	6.708	10.091	10.425	11.199	5.733	4.786	6.279
chr3_191389716_191390167	ERV1	5.877	5.096	4.66	8.17	8.788	8.453	8.352	7.413	8.138	4.446	4.021	3.534
chrX_93959177_93959625	ERV1	3.664	3.351	3.306	5.521	5.473	5.784	5.937	5.597	6.525	3.555	3.515	3.854
chr1_185918239_185918455	ERV1	5.501	5.426	5.636	10.081	7.888	9.001	10.049	11.482	10.309	5.031	4.905	5.01
chr13_63787683_63790648	ERV1	3.868	4.426	3.904	6.629	6.384	6.82	6.654	5.907	7.154	4.023	3.257	3.225
chr16_70651192_70651409	ERV1	3.588	3.362	3.568	5.31	5.616	6.16	4.482	4.561	4.401	2.835	1.996	1.956
chr7_143904910_143905391	ERV1	9.712	8.703	7.577	13.184	13.545	15.446	18.443	16.054	15.909	10.009	9.641	9.687
chr2_45262609_45263267	ERV1	7.478	6.501	6.15	10.123	11.315	11.224	10.397	10.318	10.12	5.643	5.67	5.867
chr11_27656025_27656473	ERV1	11.614	10.629	10.264	18.715	16.154	17.881	14.141	12.465	11.852	6.778	6.524	7.24
chr7_143904351_143904762	ERV1	3.61	2.905	2.372	4.381	4.921	5.074	5.515	4.475	3.678	2.745	2.8	2.596
chrX_141513671_141515877	ERV1	1.558	1.745	1.616	2.512	2.414	3.044	1.888	2.158	2.052	1.359	0.983	1.178
chr5_135641038_135641687	ERV1	7.016	6.405	6.318	11.474	9.402	11.133	11.473	12.85	10.938	5.724	5.63	5.353
chr5_121811489_121811641	ERV1	2.643	2.49	2.193	3.885	3.826	4.151	5.821	5.501	5.849	3.708	3.356	2.848
chr11_68401640_68404590	ERV1	5.458	3.979	4.229	7.125	7.304	7.682	6.58	6.815	6.015	4.14	3.704	3.466
chr9_125292885_125293284	ERV1	1.107	1.202	1.07	2.069	1.76	1.654	1.476	1.25	1.305	0.756	0.814	0.984
chr13_66720738_66721168	ERV1	4.072	3.905	3.61	6.344	5.657	6.759	4.186	4.465	4.496	2.394	2.234	2.551
chr16_60116273_60116772	ERV1	5.221	4.415	4.397	7.41	7.458	7.845	9.511	10.809	10.76	5.823	4.955	5.238
chr4_157526735_157527186	ERV1	4.813	4.788	4.104	7.051	7.55	7.571	9.332	8.545	9.787	4.851	4.836	4.632
chrX_4809654_4810105	ERV1	10.937	9.533	9.508	16.784	15.949	15.821	19.149	17.934	18.044	10.603	9.8	10.225
chrX_115948150_115948655	ERV1	15.385	15.597	13.727	23.603	23.878	24.873	40.629	43.398	39.849	21.935	20.772	18.677
chr6_16886617_16889579	ERV1	5.64	5.384	4.219	8.107	8.962	7.591	11.241	11.076	10.547	6.094	5.372	5.844
chr1_48675679_48676343	ERV1	1.88	1.798	1.868	3.051	2.68	3.247	3.016	3.226	3.606	1.323	1.321	1.876
chr14_61602461_61605472	ERV1	4.319	4.086	3.642	6.471	6.752	6.261	6.97	6.345	7.735	3.564	3.247	4.003
chr7_143905391_143905558	ERV1	4.04	2.639	2.424	4.001	5.289	5.379	7.286	4.561	3.962	3.231	2.949	3.34
chr16_59548814_59549315	ERV1	4.566	3.99	3.988	6.756	6.68	6.85	8.214	6.654	6.881	3.906	3.634	3.58
chr5_106318744_106318962	ERV1	7.929	6.299	5.898	10.577	11.806	10.138	12.696	15.221	13.157	7.804	6.802	6.382
chr2_66474453_66474603	ERV1	2.224	2.287	2.036	3.188	3.407	3.978	4.513	4.411	4.473	2.466	2.165	2.402
chr15_101618043_101618498	ERV1	4.351	4.756	4.313	6.228	7.458	7.976	8.436	7.979	6.845	4.23	3.872	3.145
chr4_92576204_92576584	ERV1	4.921	3.639	4.041	7.252	6.66	6.464	7.107	7.082	7.023	4.293	4.538	3.408
chr9_82757626_82758063	ERV1	3.524	3.234	3.127	5.626	5.371	4.993	6.074	4.475	6.169	3.051	3.386	3.283
chr6_145426618_145429592	ERV1	3.524	2.596	2.582	4.602	4.767	4.678	5.199	6.163	6.205	3.384	2.621	3.111
chr11_63223916_63224421	ERV1	6.016	5.384	5.279	8.761	9.044	9.133	13.571	13.832	13.073	7.615	6.553	5.799
chr9_82752209_82752656	ERV1	6.5	5.596	5.405	9.796	9.207	9.265	8.678	8.791	8.506	4.797	5.58	5.227
chr14_47577429_47577517	ERV1	6.006	3.862	4.586	7.283	7.683	8.342	24.021	23.509	24.023	14.815	14.735	13.382
chr20_38726629_38726843	ERV1	1.246	1.426	1.69	2.206	2.302	2.537	2.257	2.243	2.361	0.891	1.092	1.212
chrX_111773607_111774059	ERV1	3.406	3.554	2.981	5.468	5.32	5.257	6.253	5.971	5.932	3.888	3.138	2.997
chr5_120035468_120038653	ERV1	83.715	82.488	72.719	126.173	131.613	127.481	61.086	62.143	58.688	36.228	36.064	35.444
chr1_64821000_64821444	ERV1	4.695	4.628	4.062	7.473	6.394	7.723	12.823	12.604	12.243	7.552	6.037	7.171
chr4_157526356_157526735	ERV1	6.962	6.788	6.213	10.197	11.079	10.899	14.541	13.17	13.584	6.688	6.325	6.588
chr6_19539692_19542533	ERV1	10.572	9.416	9.393	15.76	16	15.608	19.487	19.13	18.388	10.495	9.741	10.705
chr4_109631304_109633002	ERV1	2.654	2.511	2.97	4.022	4.512	4.577	6.886	6.804	6.003	4.194	4.528	3.751
chr4_133044635_133045046	ERV1	1.472	1.66	1.144	2.312	2.107	2.466	1.139	1.057	1.317	0.693	0.755	0.698
chr1_237096637_237097256	ERV1	1.429	1.138	1.385	2.248	1.954	2.172	2.299	2.788	2.883	1.332	1.033	0.858
chr12_72608788_72609235	ERV1	6.854	7.277	6.098	11.485	10.108	11.011	13.002	11.91	12.729	7.804	6.474	6.645
chr2_216787025_216787478	ERV1	4.169	3.724	3.894	6.027	6.65	6.292	7.919	6.644	7.082	4.122	3.783	4.392
chr4_167637275_167637726	ERV1	4.19	4	3.474	6.45	6.363	5.967	8.425	8.662	7.865	5.184	4.29	4.735
chrX_93955513_93956005	ERV1	7.134	6.479	6.265	10.017	10.353	11.579	17.072	18.382	15.85	9.964	9.721	9.024
chr14_51363109_51363600	ERV1	4.566	3.958	3.106	6.808	5.964	5.937	8.025	7.071	7.533	3.681	3.773	2.734
chr4_120919998_120920375	ERV1	6.188	5.958	5.573	9.015	9.33	10.138	11.937	12.732	13.358	5.832	5.799	5.742
chr1_198004188_198007453	ERV1	4.104	3.937	3.463	6.576	6.138	5.795	5.589	6.035	5.232	3.195	2.701	3.042
chr7_9395239_9395389	ERV1	3.094	2.766	2.624	4.444	4.409	4.78	6.137	5.843	6.347	3.078	2.254	2.997
chr1_5176729_5177225	ERV1	8.831	9.012	7.126	12.699	14.476	12.929	12.77	12.08	12.065	6.913	6.375	6.565
chrX_118457002_118457434	ERV1	1.031	1.032	1.039	1.583	1.514	1.888	1.75	1.826	1.791	1.053	1.033	1.029
chr13_56686544_56686984	ERV1	6.726	6.267	5.3	10.176	9.085	10.118	10.64	11.098	11.223	6.661	5.392	5.833
chr7_30621043_30623892	ERV1	1.364	1.383	1.301	1.9	2.333	2.263	1.508	1.132	1.708	1.359	1.489	1.292
chr15_88379196_88379425	ERV1	2.74	2.724	2.844	4.117	4.46	4.759	6.453	6.932	6.299	3.537	3.058	3.042
chr20_13338979_13339794	ERV1	5.759	4.245	4.618	7.674	8.174	7.621	10.155	10.222	10.013	6.184	5.471	5.753
chr3_191385093_191385755	ERV1	12.323	11.81	10.694	17.713	16.798	21.362	18.791	22.441	21.639	11.287	10.485	10.214
chr3_197898005_197898510	ERV1	1.203	1.67	1.081	1.562	2.66	2.111	2.383	2.222	2.717	1.359	1.331	1.395
chr12_17175843_17176505	ERV1	1.644	1.298	1.259	2.143	2.302	2.293	2.573	2.702	2.503	1.287	1.311	1.247
chr4_92550080_92550398	ERV1	5.522	5.235	4.439	8.191	8.072	8.119	7.645	7.626	9.431	4.869	4.776	3.809
chr3_186895631_186898598	ERV1	57.296	53.091	48.224	84.34	83.398	86.716	110.879	106.983	109.499	61.412	60.57	59.039
chr8_12192346_12193353	ERV1	1.74	1.564	1.196	3.029	2.179	2.03	1.002	1.228	1.21	1.674	1.46	0.721
chr13_89165073_89165524	ERV1	11.442	10.618	8.816	16.615	16.287	16.592	11.863	10.767	12.231	6.571	5.759	6.737
chr1_215588577_215589026	ERV1	8.455	7.118	7.116	12.677	11.857	11.823	14.605	14.922	14.711	7.777	8.083	8.063
chr10_92572566_92573015	ERV1	6.285	6.064	4.996	9.627	8.941	9.215	6.759	6.932	7.996	3.78	3.724	3.786
chr8_115258863_115259312	ERV1	4.158	3.362	3.673	5.774	6.609	5.541	5.199	5.234	5.244	3.006	2.84	2.848
chr10_91846097_91846549	ERV1	2.89	3.128	2.55	4.571	4.205	4.942	5.146	4.753	4.65	3.042	2.84	3.374
chr2_66471020_66471468	ERV1	1.977	1.5	1.312	2.322	2.65	2.679	3.364	2.307	2.278	1.341	1.201	1.224
chr7_122457232_122460522	ERV1	20.209	20.587	18.471	31.435	30.865	32.586	41.568	42.095	43.966	24.869	23.106	23.881
chr5_12667993_12668442	ERV1	8.552	8.331	7.924	14.155	12.409	13.162	9.501	9.474	9.36	5.409	5.153	5.01
chr5_18674261_18674707	ERV1	2.933	2.958	3.117	4.718	4.9	4.8	8.13	7.776	8.032	4.824	4.349	4.415
chr6_14302606_14303054	ERV1	1.966	1.67	1.595	2.861	2.813	2.689	1.571	1.752	1.803	1.107	0.914	1.247
chr11_122699761_122701225	ERV1	1.085	1.192	1.102	1.847	1.657	1.898	1.582	1.912	1.471	0.963	1.062	1.029
chr3_191614159_191614822	ERV1	3.32	3.171	2.624	4.813	4.614	5.115	4.503	3.664	3.962	2.268	1.867	1.727
chr5_109869575_109870236	ERV1	2.74	2.287	2.005	3.642	3.703	3.866	2.9	2.222	2.349	1.557	1.261	1.109
chr3_21011328_21014309	ERV1	3.707	3.33	3.379	5.405	5.903	5.318	5.863	5.341	6.074	3.321	2.641	2.825
chr6_82055928_82056558	ERV1	1.848	2.256	2.277	3.23	3.294	3.663	2.984	2.895	3.405	1.548	1.033	1.43
chr2_71389242_71391918	ERV1	4.373	4.532	3.957	6.713	7.192	6.617	8.172	8.192	8.684	4.329	4.438	4.689
chr2_5146413_5146863	ERV1	7.585	7.692	6.759	11.675	11.724	11.762	12.127	11.247	11.852	6.814	6.742	5.547
chr8_12165622_12166049	ERV1	1.74	1.532	1.196	3.019	2.107	2.019	1.002	1.175	1.186	1.674	1.42	0.675
chr14_71595059_71595720	ERV1	1.902	1.809	1.973	3.029	3.11	2.933	2.731	2.948	2.954	1.872	1.489	1.521
chr6_18755995_18756498	ERV1	1.859	1.372	1.847	2.692	2.68	2.73	2.773	2.606	2.479	1.305	1.281	1.613
chr6_121250357_121251019	ERV1	4.115	3.798	3.558	6.492	5.79	6.018	9.469	8	9.301	4.572	4.021	4.22
chr16_86776663_86777325	ERV1	14.429	13.767	12.457	21.354	20.819	22.62	21.712	21.726	22.042	11.755	11.955	11.163
chr13_91496962_91497398	ERV1	1.698	1.202	1.396	2.143	2.189	2.507	2.52	3.397	2.254	1.53	1.758	1.292
chr8_128448879_128449259	ERV1	2.815	2.511	2.487	4.148	4.276	4.029	3.975	4.294	4.14	2.25	1.867	2.436
chr8_89756772_89759650	ERV1	4.749	4.543	4.597	7.473	8.072	6.606	15.659	16.737	15.921	9.505	9.115	8.246
chr3_78633482_78633981	ERV1	10.658	10.129	9.561	15.38	15.212	17.739	17.062	17.838	17.368	8.461	8.658	8.841
chr3_177384668_177385331	ERV1	2.589	2.83	2.844	4.032	4.287	4.841	4.292	4.134	4.366	2.214	2.314	2.036
chr2_200116956_200117371	ERV1	1.15	1.202	1.123	2.301	1.483	1.766	2.004	2.232	1.863	1.53	1.271	1.327
chr7_120419511_120422537	ERV1	1.708	1.309	1.322	2.364	2.353	2.192	1.898	1.41	2.052	0.99	1.271	1.258
chr6_95264464_95264693	ERV1	3.707	3.32	3.453	5.521	5.872	5.297	7.297	7.562	7.118	4.275	4.558	3.454
chr13_91506084_91506532	ERV1	3.75	2.511	3.316	4.729	4.778	5.724	4.408	4.315	3.808	3.105	2.373	2.356
chr2_198443500_198447246	ERV1	3.739	3.639	2.739	5.331	5.279	5.48	3.923	4.23	3.761	1.917	1.658	1.441
chr2_79282036_79282539	ERV1	1.945	1.734	1.921	2.766	3.09	3.055	3.322	3.204	3.915	1.809	1.648	1.258
chr11_27651066_27651446	ERV1	13.913	14.119	12.08	21.724	21.473	20.652	19.603	16.887	18.614	8.416	7.874	8.246
chr1_5177227_5177889	ERV1	3.803	3.692	3.285	5.447	5.616	6.079	6.127	6.024	5.623	3.051	3.495	3.603
chr6_120785613_120788826	ERV1	15.686	15.289	14.924	23.94	24.819	24.285	32.046	32.076	33.49	16.48	16.592	15.738
chr10_55264037_55264487	ERV1	5.243	4.915	4.492	7.653	7.673	7.976	7.613	6.58	7.237	4.374	4.031	3.946
chr8_12165070_12165330	ERV1	1.74	1.532	1.196	3.019	2.107	1.999	1.023	1.175	1.186	1.674	1.42	0.675
chr8_12142046_12146101	ERV1	1.783	1.564	1.259	3.072	2.22	2.05	1.086	1.239	1.281	1.683	1.499	0.743
chrX_97781451_97781601	ERV1	1.343	1.617	1.49	2.196	2.251	2.628	2.794	3.493	3.12	1.998	1.688	1.807
chr1_66109699_66112542	ERV1	35.895	35.834	33.048	55.112	53.648	57.753	77.389	80.75	75.914	45.247	40.8	42.169
chr2_12766460_12766911	ERV1	1.612	1.564	1.207	2.079	2.373	2.496	2.288	1.666	1.542	0.801	0.953	0.698
chr2_188430424_188430875	ERV1	6.983	6.213	6.37	10.239	10.241	10.595	11.715	11.226	10.843	6.652	6.176	6.142
chr1_223197737_223198189	ERV1	69.544	64.826	61.742	110.403	100.728	100.518	138.918	138.728	141.566	80.602	71.154	72.455
chr4_120918614_120919124	ERV1	15.299	18.034	14.672	23.919	25.075	27.177	18.39	18.457	18.97	12.214	11.329	10.339
chr5_18543676_18544127	ERV1	6.661	6.916	6.192	9.469	11.172	10.716	12.359	11.397	13.109	7.273	7.775	5.433
chrX_72747961_72750912	ERV1	2.514	1.936	2.372	4.275	3.284	3.298	4.587	4.326	5.493	2.727	2.552	2.253
chr12_79933627_79934078	ERV1	7.263	6.745	6.654	10.661	10.834	11.295	11.863	11.279	11.282	6.688	6.335	6.588
chr9_85317175_85317326	ERV1	1.612	1.351	1.049	2.027	2.077	2.253	2.583	2.991	2.349	1.26	1.301	1.533
chrX_29994584_29997697	ERV1	4.469	3.639	4.261	6.956	6.2	6.495	7.54	8.534	8.304	5.148	4.716	3.831
chr14_71591340_71594430	ERV1	3.524	2.234	2.424	4.349	3.755	4.861	6.569	6.996	6.477	3.663	3.267	2.951
chr5_120033240_120033730	ERV1	25.71	25.662	21.399	37.177	39.847	38.35	27.733	23.306	24.937	16.228	13.544	15.452
chr11_95913903_95914382	ERV1	7.617	6.735	8.375	11.179	13.095	11.782	9.933	9.976	8.316	6.679	5.769	6.977
chr17_74607166_74607593	ERV1	3.535	2.862	2.613	4.792	4.45	5.033	9.395	8.267	9.918	6.013	4.16	5.73
chr2_188537405_188540543	ERV1	23.196	24.003	23.572	36.481	36.062	39.669	68.9	74.95	69.959	39.558	35.379	37.674
chr19_47900332_47900976	ERV1	2.793	2.522	1.994	3.863	3.847	3.866	3.923	4.593	3.44	2.736	2.026	1.704
chr5_109867338_109868943	ERV1	6.779	6.501	5.436	8.677	10.67	10.25	12.327	13.362	13.429	6.373	6.702	6.382
chr8_12166528_12166593	ERV1	1.74	1.532	1.196	2.998	2.097	1.999	1.002	1.175	1.186	1.674	1.42	0.675
chr1_185917861_185918241	ERV1	10.593	11.246	10.149	17.85	16.246	16.582	21.079	19.963	20.405	11.188	10.148	9.905
chr7_145942170_145942673	ERV1	5.619	5.224	4.88	7.526	8.215	9.113	4.861	5.159	5.196	2.133	2.353	1.67
chr21_38961986_38964395	ERV1	1.622	1.17	1.28	2.787	2.312	1.37	1.677	1.73	1.969	0.774	0.725	0.858
chr6_6029718_6030222	ERV1	2.514	2.319	1.721	2.797	3.335	4.201	4.903	5.843	5.422	2.772	2.254	2.562
chr5_120034977_120035478	ERV1	49.367	47.399	45.821	75.674	73.536	76.375	76.366	70.827	73.672	41.421	34.485	35.444
chr1_73446128_73446579	ERV1	5.372	5.288	5.237	8.149	8.686	8.311	8.668	8.62	8.518	4.68	4.011	4.392
chr15_35535009_35535226	ERV1	1.311	1.351	1.112	1.911	1.985	2.07	3.237	3.333	3.12	1.161	1.718	1.338
chr14_99454932_99455079	ERV1	6.307	5.905	5.038	8.35	9.381	9.509	12.928	13.426	13.536	6.877	6.792	6.782
chr1_55365867_55368856	ERV1	2.288	2.053	2.015	2.723	3.888	3.42	4.429	4.134	3.737	2.313	2.403	1.784
chr8_115298259_115298921	ERV1	25.506	24.896	22.312	39.204	37.054	38.725	36.274	34.661	36.777	21.044	19.184	19.752
chr19_43829354_43829855	ERV1	3.578	3.341	3.715	6.08	5.453	5.308	6.274	6.825	5.979	4.203	3.098	3.648
chr9_90031139_90031621	ERV1	15.578	17.396	15.48	25.84	25.381	25.32	31.698	30.463	34.345	14.482	14.179	12.661
chr3_186895502_186895652	ERV1	3.889	4.256	3.736	5.299	6.322	7.094	10.534	10.436	9.989	5.076	4.806	4.758
chr2_209948271_209948652	ERV1	2.89	2.266	2.057	3.652	4.317	3.4	4.714	3.995	4.176	2.232	2.353	2.619
chr8_132753400_132756385	ERV1	2.031	2.096	1.91	3.082	3.069	3.369	5.178	5.383	5.754	2.961	2.552	2.356
chr8_116227850_116228000	ERV1	8.531	7.628	7.546	11.886	12.542	12.929	17.146	16.417	17.677	9.847	8.986	9.287
chr15_95294391_95297403	ERV1	1.364	1.415	1.217	2.206	2.046	2.05	2.299	2.029	1.981	1.008	1.142	1.418
chr2_207676900_207677351	ERV1	4.91	4.628	4.104	7.093	6.639	7.743	9.522	8.94	9.716	5.454	5.6	5.49
chr6_123905767_123908749	ERV1	6.328	6.043	5.867	8.624	9.238	10.828	11.758	10.425	12.552	6.247	6.136	6.176
chr6_131728874_131729253	ERV1	2.804	2.745	2.645	4.148	4.512	4.242	4.84	4.326	4.473	2.763	2.87	2.31
chr4_120920375_120920821	ERV1	6.597	5.394	5.363	9.775	8.327	9.235	10.83	13.223	11.769	6.625	5.372	4.689
chr8_132835686_132836348	ERV1	1.3	1.404	1.249	1.763	1.995	2.456	1.898	2.232	1.768	0.936	0.834	1.315
chr1_229087247_229087634	ERV1	3.76	3.224	3.127	5.215	5.514	5.186	6.96	5.779	6.228	3.402	3.307	3.488
chr2_207672013_207672391	ERV1	9.648	8.841	8.448	14.018	14.016	14.37	18.664	18.596	19.907	10.378	9.224	9.779
chr12_13414217_13418051	ERV1	7.026	6.554	5.678	9.542	10.527	10.219	13.287	12.967	11.602	7.273	6.335	6.393
chr9_93178392_93178898	ERV1	13.634	12.757	11.555	19.549	19.857	20.296	24.316	22.751	22.873	12.412	12.332	13.37
chr2_36042188_36042848	ERV1	1.171	1.16	1.186	1.752	1.954	1.827	2.077	2.126	1.863	1.053	0.983	1.315
chr16_60118031_60118482	ERV1	10.464	8.15	8.301	13.427	14.926	13.944	11.22	9.197	9.906	5.301	5.779	5.227
chr3_145270671_145271168	ERV1	2.772	2.33	2.487	3.705	3.775	4.445	5.093	5.629	5.635	3.285	2.482	2.882
chr4_92575752_92576204	ERV1	9.734	8.022	7.882	13.501	13.156	13.639	11.367	10.927	10.689	6.661	6.941	6.21
chrX_108425182_108425685	ERV1	1.902	1.745	2.256	3.167	3.151	2.973	3.374	2.991	3.108	2.079	1.867	1.704
chr1_64816077_64816457	ERV1	7.456	7.48	6.853	11.854	11.223	11.183	15.121	15.979	16.621	8.506	8.023	7.194
chr10_92571306_92571969	ERV1	3.997	3.085	2.897	5.447	4.818	5.409	5.452	4.764	5.149	2.547	2.651	2.619
chr2_5146034_5146413	ERV1	3.878	3.543	3.411	5.436	6.21	5.368	6.949	6.59	6.738	2.916	2.929	3.065
chr6_79295391_79296506	ERV1	2.02	2.053	2.214	3.167	3.212	3.501	4.186	3.941	4.164	2.538	2.423	2.093
chrX_98414714_98419782	ERV1	1.966	2.224	2.12	2.977	3.847	3.085	3.322	2.969	3.559	1.836	1.688	1.361
chr13_66801324_66801550	ERV1	2.589	2.234	2.13	3.526	3.673	3.714	4.25	4.422	5.137	1.908	2.542	2.551
chr10_5515055_5517323	ERV1	4.469	4.458	4.24	6.946	6.455	7.276	7.234	6.9	7.699	4.914	4.518	4.735
chr3_186893747_186894127	ERV1	13	11.395	11.922	17.269	19.622	20.053	21.311	22.142	22.03	11.323	10.178	12.043
chr1_223230652_223232833	ERV1	1.311	1.341	1.522	2.322	1.893	2.344	1.371	1.196	1.258	1.098	1.251	1.521
chr1_95123046_95123480	ERV1	2.041	2.064	1.795	3.125	2.957	3.176	3.206	3.268	3.073	1.935	2.175	1.807
chr12_11620504_11620954	ERV1	3.03	2.798	2.603	4.032	4.297	4.881	3.997	3.439	3.108	2.322	1.956	1.693
chr20_12321729_12321951	ERV1	10.98	10.459	9.907	15.422	16.399	17.323	19.181	18.479	19.705	10.54	9.175	10.282
chr2_5144649_5145154	ERV1	1.407	1.234	1.417	2.058	2.189	2.121	2.278	2.19	2.124	1.539	1.956	1.247
chr8_12085867_12086310	ERV1	2.052	1.873	1.364	3.304	2.691	2.314	1.35	1.378	1.507	1.935	1.708	0.915
chr5_179843912_179844062	ERV1	1.257	1.255	1.102	2.111	1.657	1.908	4.65	4.721	5.6	2.7	1.837	2.127
chr8_12206986_12207665	ERV1	1.773	1.532	1.228	3.008	2.097	2.019	1.023	1.175	1.198	1.683	1.43	0.675
chr2_77315802_77319048	ERV1	131.277	136.153	133.128	204.095	204.166	220.013	161.579	161.521	165.483	88.567	87.24	88.685
chr4_153663543_153664178	ERV1	7.123	5.788	6.633	10.07	10.108	10.473	10.113	11.002	9.36	5.373	5.819	5.581
chr1_73454529_73455185	ERV1	13.881	12.704	11.66	18.768	20.665	20.479	28.482	28.679	28.448	14.635	13.911	14.285
chr6_16261542_16264710	ERV1	6.683	5.554	4.922	9.131	8.317	9.438	16.925	17.09	16.965	9.631	7.447	8.018
chr1_48675461_48675678	ERV1	2.525	2.479	2.508	3.652	3.642	4.475	4.228	4.144	4.401	1.881	1.976	2.699
chr14_38659842_38660288	ERV1	13.204	12.448	11.23	20.478	17.883	19.474	19.392	16.919	17.546	10	9.651	9.184
chr2_216791806_216792018	ERV1	5.78	5.607	6.108	8.17	8.389	10.838	8.584	10.307	8.257	5.895	5.67	5.684
chrX_92278369_92281330	ERV1	4.792	3.788	3.442	5.996	6.015	6.799	6.812	6.633	6.347	3.501	3.436	3.134
chr3_186894344_186895006	ERV1	13.333	12.044	10.967	19.338	19.427	18.186	21.185	18.681	20.619	11.008	11.161	9.642
chr9_85502058_85502208	ERV1	9.293	9.012	7.588	12.72	13.75	14.045	15.881	16.3	15.411	8.632	8.083	8.075
chr6_82056560_82060443	ERV1	16.32	14.012	12.699	20.953	23.069	23.29	24.253	23.958	22.813	14.167	13.137	13.542
chr7_42912400_42912550	ERV1	3.696	3.181	2.897	4.571	5.136	5.571	7.93	7.936	8.043	3.978	3.803	3.294
chr2_207673899_207676898	ERV1	40.536	38.398	35.284	57.867	60.042	60.859	106.725	108.308	105.573	53.041	50.749	49.97
chr8_100961033_100961404	ERV1	5.737	5.809	4.786	8.286	8.716	8.555	9.09	8.748	8.909	5.049	4.707	4.792
chr2_238515840_238518994	ERV1	3.76	3.809	3.757	5.531	6.711	5.49	8.12	7.744	8.15	4.059	3.892	4.266
chr2_118041015_118041231	ERV1	5.426	5.49	5.667	8.233	8.368	9.357	13.845	15.552	14.402	8.128	8.073	7.835
chr7_145942663_145942811	ERV1	1.955	2.202	1.763	3.251	3.059	2.963	1.824	1.485	1.851	0.927	0.675	0.846
chr6_98232747_98233201	ERV1	5.63	6.33	5.321	8.825	8.634	9.58	9.701	8.662	8.72	5.805	5.074	5.17
chr10_60622961_60623111	ERV1	1.547	1.596	1.364	2.238	2.2	2.608	3.121	3.108	2.729	1.71	1.231	1.35
chr12_4132031_4132411	ERV1	12.624	11.969	11.177	18.219	18.466	19.241	19.35	18.981	20.405	12.097	11.091	10.671
chr5_126180946_126181397	ERV1	7.607	6.256	6.507	10.207	10.292	11.336	14.721	14.121	15.328	7.597	8.42	7.686
chr4_116899142_116902030	ERV1	5.963	5.33	5.489	8.751	8.941	8.555	13.487	12.54	13.536	8.497	7.189	7.549
chr6_16891476_16891878	ERV1	1.311	1.16	1.637	1.995	2.24	2.192	2.13	2.168	2.112	1.413	1.529	1.59
chr1_110253371_110254027	ERV1	1.343	1.096	1.07	1.552	1.985	1.938	1.888	1.442	1.554	1.728	1.44	1.693
chr6_91379923_91380370	ERV1	8.745	8.405	7.43	12.561	12.45	13.396	12.39	11.536	11.994	8.164	7.268	6.84
chr14_48725183_48725399	ERV1	3.438	3.192	2.603	4.476	4.317	5.612	2.098	2.745	2.432	1.089	1.241	0.892
chr2_238519633_238520294	ERV1	8.337	8.778	8.354	12.551	12.962	14.278	13.033	12.497	11.792	7.102	6.246	6.405
chr10_26057884_26058233	ERV1	9.035	8.703	7.829	13.005	12.982	13.933	17.051	16.15	17.012	9.748	8.827	8.555
chr8_113208506_113211470	ERV1	1.869	1.947	1.753	2.797	3.141	2.76	3.269	3.471	3.583	1.989	2.175	1.921
chr1_216185549_216186206	ERV1	3.954	3.011	3.211	5.31	4.88	5.693	4.513	4.08	4.722	2.475	2.125	2.322
chr9_128838386_128842294	ERV1	6.779	6.607	6.077	10.524	10.108	9.773	9.195	8.769	8.518	5.022	5.004	5.33
chr19_47555405_47558236	ERV1	5.168	4.969	4.933	7.737	7.264	8.524	11.22	11.354	10.95	6.67	5.928	6.142
chr12_10485574_10486027	ERV1	3.04	2.915	2.655	4.307	4.399	4.729	4.524	5.009	4.864	2.727	2.453	2.436
chr19_22757339_22757822	ERV1	3.75	4.043	3.82	6.08	5.749	6.302	5.452	6.003	5.398	2.682	3.753	2.974
chr5_152830960_152831456	ERV1	1.708	1.67	1.49	2.185	2.527	2.872	3.206	3.45	3.025	1.674	1.479	2.002
chr3_35916854_35917511	ERV1	2.536	2.936	2.088	4.212	3.478	4.11	3.448	3.098	2.93	1.692	1.897	1.67
chrX_110792449_110792901	ERV1	1.225	1.213	1.175	1.847	1.893	1.898	2.288	2.115	1.756	1.431	1.132	0.984
chr3_96994152_96995998	ERV1	2.159	1.809	2.141	3.557	3.141	2.852	2.13	2.318	1.934	1.323	1.519	1.235
chr5_135901028_135901479	ERV1	1.655	1.638	1.889	2.713	2.517	2.862	3.49	3.226	3.583	1.602	1.688	1.487
chr10_6840748_6841244	ERV1	9.83	10.044	10.337	14.303	17.044	15.75	24.295	24.407	22.813	11.692	12.829	12.89
chr6_78372457_78375714	ERV1	22.691	22.428	20.108	33.314	33.228	35.133	38.025	38.709	40.312	22.592	21.338	20.587
chr6_126022993_126023444	ERV1	12.194	12.363	11.723	17.818	19.028	19.687	18.295	18.244	19.907	9.631	9.016	9.424
chr13_54844391_54844541	ERV1	1.364	1.564	2.015	2.291	2.292	3.126	3.469	5.18	4.437	2.061	2.621	2.196
chr20_19733561_19733998	ERV1	2.245	2.341	2.55	3.505	3.55	4.069	4.724	5.469	4.65	2.655	1.936	2.253
chr1_222146419_222146870	ERV1	2.997	2.607	2.991	4.011	4.798	4.577	3.859	3.76	3.725	2.187	2.234	2.596
chr4_120919118_120919781	ERV1	6.543	6.064	6.37	8.761	9.535	11.234	11.051	11.91	13.785	5.832	5.858	5.055
chr4_56146516_56146965	ERV1	2.944	2.362	2.687	4.317	4.092	4.049	5.209	4.048	4.935	2.727	2.393	2.333
chr13_87015940_87016391	ERV1	6.403	6.213	6.192	10.851	9.105	9.387	9.522	9.987	9.099	5.535	5.253	5.181
chr1_149267819_149269372	ERV1	1.332	1.362	1.669	2.227	2.363	2.212	1.677	1.132	1.839	1.269	1.38	1.189
chr2_238520510_238520885	ERV1	1.73	1.404	1.238	2.101	2.271	2.425	1.898	2.2	2.23	1.602	1.479	1.052
chr9_118601456_118601907	ERV1	5.479	5.011	4.481	7.083	7.519	8.677	8.847	8.331	8.447	4.797	4.736	4.746
chr4_92548776_92549266	ERV1	5.855	4.979	5.153	7.938	8.327	8.606	9.807	8.385	7.379	5.985	5.63	5.067
chr8_115298918_115299139	ERV1	11.507	9.969	9.55	15.295	16.266	16.684	15.881	16.235	16.549	7.876	8.599	8.864
chr5_126175849_126176066	ERV1	8.412	7.533	7.535	12.255	12.082	12.208	15.659	15.616	15.517	8.821	7.715	7.331
chr16_86780810_86781261	ERV1	29.363	34.014	29.669	47.343	44.891	52.517	59.621	69.909	64.668	32.808	32.718	28.502
chr4_84771172_84771654	ERV1	5.168	4.756	4.996	7.822	7.059	8.332	7.097	6.879	7.071	3.618	3.982	3.66
chr21_42332172_42332622	ERV1	6.64	6.937	6.937	11.516	10.189	10.25	8.995	8.63	9.764	5.715	5.67	5.067
chr4_126488162_126488611	ERV1	13.204	11.969	11.765	18.346	19.182	19.87	15.638	13.768	14.841	9.919	9.115	9.184
chr1_110252265_110252338	ERV1	1.343	1.096	1.07	1.552	1.964	1.928	1.888	1.442	1.554	1.728	1.44	1.693
chrX_4814923_4815372	ERV1	6.93	6.33	6.811	10.598	10.23	10.392	11.199	9.955	10.464	6.742	6.077	5.844
chr12_79235210_79235426	ERV1	4.62	4.288	4.229	7.22	6.517	6.698	8.9	10.147	9.04	4.968	4.617	4.609
chr2_8013879_8014522	ERV1	7.768	6.458	6.486	9.542	10.701	11.894	10.735	10.104	10.641	6.49	5.104	5.467
chrX_137344496_137345000	ERV1	2.632	2.362	2.886	3.916	4.246	4.09	5.42	4.892	5.125	2.502	2.224	2.333
chr12_73394655_73395138	ERV1	4.276	4.32	4.429	6.935	6.138	7.175	6.264	5.672	5.991	4.248	3.257	3.248
chr6_62311125_62313406	ERV1	2.965	3.139	2.823	4.328	4.481	5.044	5.251	4.689	4.828	3.132	3.138	2.962
chr1_185917410_185917861	ERV1	10.153	9.565	8.427	14.377	14.762	14.542	13.961	11.995	12.172	7.858	6.663	7.24
chr2_225165427_225166075	ERV1	2.557	2.713	2.519	3.853	3.969	4.262	4.281	4.614	4.022	2.223	2.105	2.024
chr6_132227728_132228108	ERV1	23.378	23.503	20.811	30.939	38.343	35.63	33.701	34.96	32.114	16.624	13.653	13.164
chr7_42911240_42911903	ERV1	14.171	12.672	11.324	19.708	20.972	18.531	24.179	24.246	24.106	13.645	12.869	14.754
chr7_143905536_143905779	ERV1	4.276	3.66	3.537	5.658	6.721	5.409	6.791	4.849	4.105	3.024	2.741	3.477
chr7_51937545_51938026	ERV1	1.945	2.192	1.91	3.135	3.243	3.004	3.712	3.963	3.084	1.323	1.509	1.395
chr5_83994492_83997712	ERV1	24.764	22.822	21.336	35.985	35.458	35.448	56.267	55.521	51.108	32.862	31.089	31.887
chr2_78196272_78196934	ERV1	9.562	9.278	9.372	14.387	14.23	15.141	13.75	13.319	12.433	7.408	7.06	6.405
chr4_95007967_95008117	ERV1	1.236	1.128	1.081	1.531	2.251	1.553	2.193	1.794	1.59	1.152	0.804	1.087
chr1_114579696_114580147	ERV1	6.307	6.256	6.864	10.366	9.228	10.554	10.408	9.432	9.574	5.823	5.819	5.822
chr14_48726908_48729741	ERV1	73.863	68.805	64.89	103.372	109.904	108.362	52.208	53.705	53.765	27.065	22.639	21.982
chr4_93365354_93365805	ERV1	2.267	2.245	2.571	3.293	3.969	3.714	5.093	4.689	4.757	4.248	4.081	4.095
chr6_125218475_125218909	ERV1	2.321	2.181	2.319	3.568	3.683	3.329	3.279	3.407	3.191	2.466	1.986	2.356
chr3_21010696_21011199	ERV1	14.021	12.682	13.171	19.602	20.768	21.403	26.573	24.257	25.945	13.762	12.581	13.187
chr3_54667420_54667747	ERV1	35.379	34.259	33.069	52.314	52.707	54.141	37.339	33.859	36.172	26.165	26.303	24.373
chr2_169990589_169991094	ERV1	17.63	14.64	17.568	27.023	24.972	25.32	37.266	38.26	39.019	21.134	19.899	20.244
chr14_48724808_48725186	ERV1	6.328	6.788	5.258	8.075	9.801	10.534	3.322	3.322	3.606	1.746	1.331	1.796
chr6_79297353_79297731	ERV1	6.887	6.352	6.234	10.134	10.629	9.418	11.294	10.382	11.389	6.31	6.107	5.661
chr13_84407516_84407964	ERV1	3.782	3.851	3.201	5.774	5.453	5.561	6.116	6.024	5.671	3.915	3.148	3.042
chr4_92550398_92550850	ERV1	4.297	4.639	4.46	7.294	6.373	7.104	6.316	6.387	7.082	4.482	3.982	4.552
chr22_44504350_44504791	ERV1	1.332	1.021	1.154	1.583	1.862	1.979	1.719	2.051	1.91	1.134	0.894	0.961
chr10_102141062_102141511	ERV1	1.934	1.681	1.606	2.787	2.721	2.578	1.719	1.602	1.566	1.26	1.211	1.384
chr3_16791125_16791571	ERV1	1.934	1.681	1.553	2.702	2.496	2.801	3.185	3.066	2.74	1.575	1.42	1.899
chr3_115512329_115512779	ERV1	6.887	5.533	5.09	9.078	8.665	9.346	12.053	10.521	11.092	6.661	6.444	6.096
chr15_88378538_88379195	ERV1	6.092	6.618	5.982	9.205	9.555	10.168	10.946	11.066	9.942	5.661	5.362	5.856
chr3_115513375_115514037	ERV1	9.25	7.331	7.346	12.16	12.542	12.31	11.072	9.752	10.76	5.823	5.392	5.57
chr12_11615102_11615553	ERV1	14.601	12.618	11.859	20.742	19.724	20.012	21.838	20.604	20.856	12.412	10.634	11.357
chr5_135906485_135906934	ERV1	2.321	1.521	1.763	2.903	2.547	3.217	3.332	3.557	3.096	1.971	2.194	2.013
chr1_216181897_216184741	ERV1	4.394	4.16	3.831	5.975	6.987	6.19	5.863	6.163	6.513	3.51	3.197	3.431
chrX_121361187_121361638	ERV1	16.921	19.289	19.521	26.695	29.156	30.353	19.624	19.418	21.117	13.546	15.44	11.563
chr9_93174976_93175426	ERV1	4.545	3.713	4.093	7.083	5.749	6.292	7.677	7.221	7.249	4.428	3.604	4.266
chr9_12948343_12948824	ERV1	6.64	6.809	6.811	10.461	9.678	11.204	9.533	9.122	8.921	5.283	4.935	5.204
chr1_99978715_99979218	ERV1	6.65	5.926	5.205	8.825	9.473	9.174	9.522	10.382	9.337	5.4	5.65	5.696
chr3_171299135_171299513	ERV1	4.813	4.681	4.397	7.178	7.151	7.154	8.12	7.391	8.969	5.067	4.488	5.41
chr5_147247554_147247772	ERV1	6.188	3.511	5.216	7.853	7.519	7.692	9.786	11.076	8.886	5.535	6.484	6.576
chr12_70479509_70482585	ERV1	21.111	19.162	17.18	29.324	29.821	29.633	33.775	33.592	33.858	19.514	18.538	18.38
chr11_6093252_6096661	ERV1	15.245	14.746	13.612	22.051	22.108	23.229	26.71	27.707	28.816	16.012	13.206	13.725
chr13_87840371_87840873	ERV1	1.612	1.543	1.06	1.974	2.373	2.151	2.731	2.82	2.99	1.971	1.688	1.658
chr19_21684006_21685888	ERV1	5.716	5.884	5.825	8.698	8.481	9.742	2.995	3.568	2.895	2.628	3.167	3.019
chr1_5177920_5178122	ERV1	7.413	8.501	7.304	11.643	12.276	11.955	12.823	12.518	10.831	6.976	8.281	9.047
chr1_222148137_222148632	ERV1	13.72	13.64	12.835	20.436	21.606	20.063	33.385	31.435	28.437	18.668	14.447	15.063
chr14_47573399_47573880	ERV1	10.593	9.022	9.34	15.675	13.883	15.182	25.497	21.437	22.683	13.627	12.918	13.027
chr19_47554131_47554775	ERV1	3.717	3.724	3.075	5.215	5.483	5.531	5.114	5.159	5.706	3.393	2.453	2.23
chrX_115946415_115946895	ERV1	9.551	8.235	7.451	13.638	12.542	12.797	13.888	15.135	14.462	7.498	6.802	7.137
chrX_6192556_6195573	ERV1	8.38	7.341	6.622	10.651	12.021	11.772	15.522	15.659	14.829	8.371	7.04	7.583
chr20_19732692_19733120	ERV1	2.74	2.234	2.624	4.148	3.847	3.745	4.798	5.191	5.054	2.673	2.8	2.905
chr5_147246245_147246395	ERV1	7.961	6.841	5.972	10.471	10.926	10.635	11.747	11.749	11.769	6.796	5.839	6.188
chr2_76802458_76806377	ERV1	21.187	20.758	19.395	30.263	30.701	33.641	38.51	37.577	40.834	22.745	21.04	21.491
chr2_219039767_219040428	ERV1	3.793	3.937	4.093	5.89	5.606	6.749	6.612	6.152	7.272	3.123	2.8	3.088
chr10_55926435_55926886	ERV1	3.535	3.543	3.6	5.88	5.709	4.912	4.819	4.924	4.876	3.762	2.919	2.917
chr5_7262449_7262855	ERV1	2.127	2.628	1.511	2.871	3.284	3.491	3.216	3.503	3.132	0.936	0.894	0.503
chrX_115951741_115952190	ERV1	16.395	14.597	16.089	24.954	24.072	23.666	27.765	25.421	27.405	16.255	14.209	14.788
chr4_186967670_186970426	ERV1	3.202	3.298	2.981	4.782	5.166	4.678	4.798	5.949	5.801	3.285	2.989	2.779
chr3_934537_937682	ERV1	19.779	19.896	17.075	30.749	28.113	28.709	39.353	35.761	38.177	21.242	19.263	19.684
chr14_99458796_99459276	ERV1	3.921	3.16	3.379	5.288	4.767	6.069	4.872	4.625	4.484	2.25	2.045	2.287
chr4_168939744_168940193	ERV1	2.052	1.734	1.742	2.776	2.977	2.77	3.037	2.948	2.361	1.602	1.708	1.738
chr1_55491807_55492310	ERV1	4.523	4.437	4.292	7.146	6.077	7.226	16.102	15.883	15.577	8.911	7.388	8.807
chr21_18290561_18291225	ERV1	1.182	1.234	1.06	1.689	2.005	1.664	1.561	1.848	1.293	0.846	0.695	0.629
chr13_82443851_82444356	ERV1	2.772	1.915	2.288	3.293	3.417	4.029	6.211	6.238	7.604	4.23	3.823	3.969
chr21_17353599_17354448	ERV1	2.245	2.617	2.288	3.251	4.614	3.156	5.726	7.658	7.367	4.113	3.545	3.568
chr13_54842659_54844397	ERV1	22.433	22.566	20.748	33.705	32.113	35.549	40.988	43.344	40.644	25.832	22.669	24.327
chrX_12328145_12328594	ERV1	1.364	1.628	1.385	2.048	2.24	2.456	2.046	1.965	2.171	1.017	0.973	1.098
chr1_144982140_144982567	ERV1	2.202	2.532	2.634	3.61	3.622	4.13	2.605	2.873	2.076	3.672	3.019	3.065
chr1_43551594_43554579	ERV1	6.382	5.469	5.615	8.392	9.074	9.428	8.12	9.026	8.411	5.319	5.223	5.421
chr3_192717010_192717513	ERV1	3.459	2.936	3.148	4.803	4.665	5.236	4.787	5.309	5.766	3.123	3.028	3.111
chr4_120915273_120918624	ERV1	34.992	32.621	33.783	49.538	52.952	53.724	77.062	73.519	74.111	38.622	40.363	38.04
chr12_11615553_11615930	ERV1	6.382	5.735	5.73	9.152	8.634	9.712	11.937	11.643	11.069	5.985	5.511	5.89
chr10_6839044_6839495	ERV1	4.91	4.564	4.282	7.326	6.865	7.012	9.543	9.72	9.206	4.797	4.915	4.746
chr3_99981849_99982297	ERV1	3.116	3.202	3.106	4.623	4.563	5.328	4.355	4.337	4.532	3.087	2.84	2.848
chr2_184394633_184395082	ERV1	7.316	7.086	6.99	11.284	10.292	11.386	11.958	10.98	11.163	6.742	5.709	6.748
chr6_115357084_115357738	ERV1	7.445	6.99	6.979	10.366	10.783	11.812	13.065	14.217	13.75	7.777	6.663	7.377
chr4_93360555_93360935	ERV1	7.854	6.66	8.532	11.675	12.123	11.721	12.875	13.501	15.316	9.433	9.731	8.406
chrX_16065001_16068136	ERV1	8.305	7.746	7.777	11.527	12.624	12.523	16.049	15.146	15.268	9.064	8.728	8.658
chr5_92164979_92165413	ERV1	1.526	1.447	1.564	2.206	2.445	2.334	1.856	2.2	1.946	1.125	1.44	1.224
chr16_86312731_86313561	ERV1	6.457	5.394	5.3	8.033	9.443	8.9	9.923	10.703	10.772	5.679	5.342	5.25
chr4_146758829_146759206	ERV1	8.326	7.735	8.071	11.749	13.207	12.188	16.998	15.712	16.988	8.83	8.232	7.709
chr1_229313713_229314218	ERV1	15.89	14.565	13.937	22.79	22.957	22.58	24.274	21.929	23.371	12.376	12.799	12.135
chr13_56157772_56158222	ERV1	18.221	13.757	12.835	23.634	22.21	23.077	17.388	16.257	16.443	12.151	10.247	11.86
chr1_222144155_222144534	ERV1	45.016	46.399	42.599	72.317	65.566	68.5	87.744	82.94	94.623	50.62	45.288	44.686
chr4_118177285_118177948	ERV1	2.793	2.149	1.942	3.082	3.642	3.836	4.671	4.443	4.306	2.223	2.125	2.242
chr10_26058713_26059368	ERV1	19.93	18.991	17.453	28.047	28.031	30.566	25.36	24.161	25.269	14.59	12.898	14.148
chr5_708189_708616	ERV1	2.117	2.17	1.994	2.966	3.581	3.105	3.111	3.226	3.286	1.944	1.887	1.681
chr13_48634762_48635425	ERV1	2.707	2.745	2.361	4.338	3.54	4.14	3.838	3.354	3.061	2.016	2.333	2.036
chr4_92549268_92549928	ERV1	4.394	3.841	4.891	5.257	6.506	8.372	6.896	7.819	5.457	4.248	4.409	4.289
chr5_83999572_84000000	ERV1	2.546	1.585	1.711	2.523	3.274	3.156	1.434	1.624	2.159	0.999	0.923	1.098
chrX_92079426_92079879	ERV1	3.159	2.979	3.065	4.191	4.419	5.51	6.991	6.815	5.944	3.789	4.438	3.568
chr21_37477053_37480178	ERV1	6.145	6.277	5.069	9.732	8.512	8.646	8.309	8.534	8.34	7.426	6.494	6.222
chr2_8012836_8013287	ERV1	10.84	10.703	10.348	17.301	15.284	16.45	16.26	16.62	17.036	10.207	9.79	9.39
chr15_97416742_97417232	ERV1	51.162	50.537	45.8	74.049	80.236	72.204	111.111	111.565	105.822	57.695	49.856	54.178
chr8_116229756_116230207	ERV1	8.316	7.309	7.095	11.58	11.172	12.127	11.526	11.119	11.092	7.426	5.829	6.027
chrX_90033705_90034154	ERV1	2.643	2.66	2.277	3.515	4.174	3.937	2.974	2.831	2.812	2.079	1.579	1.956
chr5_157372261_157372712	ERV1	5.823	4.735	5.059	7.526	7.939	8.494	11.979	10.211	10.404	6.4	6.226	5.833
chr3_187185088_187185751	ERV1	2.761	2.085	1.816	3.399	3.417	3.4	3.459	3.087	3.096	1.467	1.539	1.864
chr22_25087052_25087503	ERV1	1.397	1.692	1.721	2.101	3.028	2.253	2.077	1.741	1.72	1.116	0.923	0.881
chr18_29389024_29389241	ERV1	2.245	2.266	2.361	3.41	3.54	3.603	3.627	3.578	3.82	1.656	1.897	1.704
chr8_133093527_133094170	ERV1	8.412	8.182	7.871	12.308	12.839	12.391	16.598	15.605	16.265	8.965	7.894	7.869
chr1_229086868_229087247	ERV1	4.974	4.011	4.041	6.735	6.824	6.424	7.94	7.274	7.32	4.239	4.151	3.98
chr16_65268802_65269252	ERV1	12.377	9.98	9.582	15.76	16.389	16.795	20.668	22.591	24.344	14.635	13.047	11.952
chr5_83997831_83998336	ERV1	13.333	13.118	11.649	19.739	19.1	19.606	26.531	26.906	27.582	15.751	14.09	15.589
chr2_38310236_38313254	ERV1	6.79	7.15	6.234	9.87	10.169	10.889	10.482	9.816	10.641	5.31	5.352	5.09
chrX_116416649_116417142	ERV1	5.522	4.809	4.912	8.624	7.131	7.652	8.626	8.684	6.905	4.77	4.21	4.689
chr6_140579631_140580280	ERV1	8.187	7.916	7.609	12.371	11.673	12.33	11.99	13.469	12.86	7.012	6.524	5.376
chr8_129629425_129629876	ERV1	2.417	2.202	1.858	3.547	2.987	3.4	3.301	3.514	2.978	1.377	1.638	1.727
chr6_21361722_21362173	ERV1	7.059	6.33	5.751	9.31	9.964	10.047	9.712	8.62	9.123	5.211	4.895	4.849
chr10_26005763_26010852	ERV1	1.891	2.043	1.616	2.449	2.793	3.247	3.185	3.824	3.334	2.034	1.698	1.738
chr6_120788828_120789279	ERV1	2.31	1.724	1.921	2.808	3.396	2.913	4.45	4.988	4.508	1.845	2.175	1.647
chr9_2279807_2280427	ERV1	1.73	1.713	1.417	2.47	2.404	2.567	2.858	2.628	2.764	1.548	1.728	1.658
chr2_165319667_165319794	ERV1	2.063	1.394	1.354	2.312	2.609	2.436	3.121	3.13	2.895	1.323	1.44	1.979
chr1_185922895_185923348	ERV1	7.65	6.916	6.15	10.883	10.527	10.321	9.585	8.214	8.304	5.04	4.746	4.815
chr7_143905781_143905867	ERV1	2.869	2	1.658	3.41	3.284	3.288	4.207	3.13	2.218	1.539	1.906	2.196
chr19_54334657_54335108	ERV1	8.939	8.703	8.564	14.166	12.399	13.599	15.206	14.302	15.007	8.605	8.311	8.509
chr4_24506168_24506667	ERV1	15.589	13.48	13.329	22.209	21.75	20.976	18.527	17.442	18.08	10.774	10.873	10.911
chr4_167442252_167445094	ERV1	8.208	8.054	7.514	11.791	12.645	11.965	10.998	10.831	11.318	6.562	6.464	6.073
chr6_16260252_16260915	ERV1	3.47	3.543	3.474	4.982	5.34	5.724	4.26	3.845	4.022	2.358	1.807	1.807
chr5_18669401_18669789	ERV1	5.823	5.086	5.426	8.624	7.652	8.738	6.707	6.046	7.343	3.717	3.297	3.488
chr3_185667595_185668046	ERV1	1.88	2.117	1.847	2.892	2.864	3.187	2.858	3.29	3.013	1.602	1.648	1.212
chr13_56687360_56687561	ERV1	2.815	2.851	2.697	3.937	4.327	4.526	4.935	4.924	4.2	2.88	2.423	2.459
chr6_63716305_63718628	ERV1	1.558	1.585	1.49	2.502	2.312	2.283	2.731	3.151	3.037	1.71	1.4	1.441
chr1_222142816_222143319	ERV1	2.869	3	2.781	4.328	4.174	4.729	3.859	3.3	4.437	2.034	1.867	1.956
chr9_118603172_118603677	ERV1	17.749	16.608	16.341	25.292	25.658	26.578	32.215	29.373	28.899	17.434	15.569	16.138
chr10_20408132_20408532	ERV1	1.483	1.426	1.511	2.206	2.067	2.486	1.919	1.987	2.337	1.575	1.837	1.453
chr8_115253832_115254283	ERV1	4.222	3.415	4.397	6.703	5.657	6.069	5.315	4.796	5.101	3.456	3.068	3.408
chr4_131688967_131691928	ERV1	3.169	2.405	2.823	3.906	4.338	4.577	4.946	4.518	4.378	2.718	2.065	2.207
chr8_72592448_72592895	ERV1	8.23	8.99	8.249	11.537	13.033	14.309	9.005	9.549	9.42	7.174	6.146	5.627
chr12_68161408_68161631	ERV1	5.415	5.267	5.751	8.371	7.765	8.981	10.629	11.418	9.408	5.688	5.441	5.387
chr7_120528011_120531035	ERV1	3.309	1.958	2.592	3.916	3.683	4.394	4.65	5.512	5.623	2.52	2.373	2.448
chr6_21367047_21367488	ERV1	10.679	8.895	7.934	13.606	13.801	14.563	18.063	16.46	17.38	10.648	9.304	9.756
chr6_167647765_167647881	ERV1	2.224	2.405	2.466	3.663	3.795	3.389	3.174	3.098	3.191	2.601	3.038	3.454
chr16_70652688_70655511	ERV1	24.614	26.907	24.757	38.539	36.103	41.851	41.874	38.196	39.909	18.884	18.141	19.009
chrX_137341220_137344364	ERV1	2.095	1.426	1.9	2.554	3.079	2.639	2.278	2.072	2.159	1.278	1.043	1.201
chr3_186898600_186899050	ERV1	10.185	10.395	8.942	14.915	14.813	15.334	14.879	14.131	13.94	8.938	7.457	8.223
chr18_26275406_26278412	ERV1	10.948	10.193	9.687	16.003	15.632	15.435	19.434	17.539	17.831	10.504	9.681	10.82
chr1_237097892_237100791	ERV1	10.464	10.788	10.358	16.288	15.959	16.024	22.724	22.516	20.975	11.512	11.538	11.986
chr4_24502597_24503048	ERV1	2.031	1.947	2.047	2.956	3.018	3.217	3.712	3.546	3.251	1.926	1.976	1.601
chr5_79481326_79481775	ERV1	2.213	1.756	1.879	3.029	3.11	2.781	2.721	2.435	2.527	1.233	1.241	1.224
chr5_107890268_107890719	ERV1	10.926	8.788	8.963	15.285	14.721	13.741	17.093	17.165	16.194	10.27	9.502	9.516
chr6_125211986_125212937	ERV1	4.351	3.905	3.484	5.098	6.343	6.424	6.928	7.883	7.759	4.239	3.793	4.358
chr9_3813489_3816364	ERV1	5.264	5.288	5.048	7.4	8.164	8.21	11.083	11.205	10.76	6.211	5.243	5.581
chr2_5140901_5141349	ERV1	7.553	6.522	6.255	10.577	9.698	10.716	9.258	9.709	9.847	5.967	5.451	5.57
chr15_100980814_100984746	ERV1	5.05	4.426	4.03	6.534	6.639	7.388	8.974	8.299	8.589	4.716	4.419	4.483
chr3_115824203_115824637	ERV1	4.813	4.181	3.883	6.217	6.987	6.404	8.33	7.872	8.115	4.392	4.23	4.712
chr6_131621886_131622336	ERV1	1.074	1.734	1.008	1.847	1.944	2.019	2.531	2.724	2.669	1.692	1.132	0.812
chr2_219040431_219040934	ERV1	1.268	1.713	1.448	2.153	2.261	2.334	3.406	3.973	4.01	2.43	1.857	2.173
chr16_86777967_86780808	ERV1	9.283	8.799	7.777	13.459	13.944	11.995	18.274	19.173	19.551	10.927	10.059	9.733
chr6_123165667_123165885	ERV1	8.09	8.086	8.197	12.224	11.98	12.929	18.569	18.575	17.178	8.38	8.678	9.001
chr16_60112891_60116153	ERV1	21.681	19.002	17.894	28.479	30.537	30.12	44.52	44.541	43.871	26.687	24.784	26.34
chr4_168844468_168847444	ERV1	3.75	3.234	3.159	4.666	5.76	5.003	5.251	6.259	6.454	3.33	2.84	2.642
chr15_36578650_36578867	ERV1	9.798	8.48	8.071	13.131	13.269	13.7	13.993	13.33	13.987	6.976	6.613	6.679
chr2_45263903_45266895	ERV1	2.729	2.383	2.151	3.726	3.437	3.887	7.582	8.096	7.498	4.122	4.478	3.877
chr13_61663001_61666910	ERV1	3.717	3.426	2.813	5.172	5.514	4.465	5.642	5.896	5.671	2.907	3.207	3.294
chr12_4131257_4131399	ERV1	2.729	2.905	2.729	4.096	4.522	4.11	4.323	5.074	4.674	3.483	3.078	3.374
chr9_12953646_12954127	ERV1	6.339	6.639	6.265	10.313	8.992	9.996	8.183	8.63	8.909	5.571	4.915	5.181
chr8_132326486_132327149	ERV1	8.627	8.48	7.514	12.287	12.399	12.756	11.325	11.012	10.416	5.814	5.878	5.81
chr12_70483226_70483604	ERV1	4.867	5.064	4.229	7.093	6.905	7.53	7.582	7.018	7.664	3.825	3.833	3.58
chr6_79297731_79297826	ERV1	4.555	4.49	4.166	7.167	7.345	5.602	7.445	6.473	7.071	4.032	3.992	4.106
chr5_75658450_75658896	ERV1	2.675	2.639	2.508	4.001	3.744	4.151	4.134	4.764	4.817	2.547	2.671	2.139
chr9_85502704_85503362	ERV1	11.238	10.214	11.723	14.736	18.353	17.313	15.986	14.932	15.683	8.281	6.841	8.452
chr4_79634995_79635447	ERV1	5.157	5.171	4.817	7.59	7.622	7.814	7.866	6.644	8.221	4.194	3.962	3.98
chr10_6839872_6840088	ERV1	1.15	1.213	1.438	2.322	1.729	1.745	1.782	1.752	1.459	1.044	0.635	0.755
chr14_51362993_51363109	ERV1	3.406	3.905	2.613	5.626	4.798	4.668	6.158	5.266	5.92	2.592	2.76	2.139
chr2_171835631_171839493	ERV1	4.706	4.766	4.607	6.935	6.926	7.53	11.178	10.596	11.116	6.454	6.077	5.684
chr3_54668510_54668961	ERV1	63.689	58.07	61.584	89.471	91.439	97.605	71.41	68.958	69.496	40.197	45.03	38.338
chr3_78634607_78637619	ERV1	18.06	16.055	17.096	25.482	24.522	27.776	48.106	48.514	46.564	27.911	27.137	27.827
chr1_209626896_209627347	ERV1	5.275	5.458	5.237	8.413	8.235	7.631	8.942	8.705	8.933	4.581	4.448	4.655
chr1_144840293_144840654	ERV1	2.127	2.33	2.372	3.114	3.458	3.795	2.278	2.553	1.78	3.393	2.482	2.768
chr8_116827280_116830226	ERV1	8.359	7.969	7.262	11.981	11.663	12.178	12.591	12.711	11.769	6.31	6.117	6.576
chr3_16790527_16790744	ERV1	2.783	2.224	2.561	3.684	3.836	3.968	6.137	6.334	5.22	2.331	2.532	2.104
chr8_98216680_98217185	ERV1	7.22	7.245	6.297	10.682	10.629	10.219	9.933	9.805	10.582	6.319	5.541	6.13
chr11_68393470_68399817	ERV1	1.031	1.213	1.008	1.699	1.565	1.674	2.183	1.485	1.435	0.747	0.705	0.812
chr3_186895008_186895512	ERV1	13.279	12.523	11.492	17.934	20.051	18.591	22.925	22.879	23.976	13.915	13.067	14.8
chr12_59716968_59717450	ERV1	27.16	21.407	23.939	36.438	38.374	35.245	30.612	29.352	32.541	17.326	16.215	14.525
chr7_145942805_145945904	ERV1	16.921	15.81	14.336	22.378	23.918	25.056	15.87	15.007	15.553	7.012	6.603	6.576
chr9_118603796_118606755	ERV1	31.726	28.801	27.192	43.384	44.195	45.464	59.283	55.521	55.367	30.576	31.099	30.538
chr6_33091733_33092038	ERV1	1.01	1.096	1.018	1.678	1.606	1.461	1.234	1.559	1.661	0.936	1.261	1.201
chr4_157525477_157526139	ERV1	14.816	14.831	13.706	20.795	22.046	22.904	23.483	22.292	24.237	13.771	12.71	12.833
chr3_175553559_175554009	ERV1	1.536	1.575	2.151	2.913	2.414	2.679	2.056	1.773	2.052	0.981	0.943	0.846
chr6_121246382_121250355	ERV1	3.954	3.915	3.936	5.331	6.271	6.292	5.916	5.768	5.766	3.294	3.088	2.859
chr6_95264086_95264466	ERV1	10.647	9.639	10.285	14.736	16.092	15.537	20.615	17.944	18.258	11.053	9.82	10.099
chr6_131665253_131665704	ERV1	5.597	5.926	4.744	8.571	8.379	7.733	11.251	10.532	12.397	5.751	5.193	4.804
chr1_227022135_227025239	ERV1	2.074	1.894	2.267	3.125	3.263	3.075	4.84	4.775	6.003	2.745	2.472	2.619
chr20_44214326_44215173	ERV1	1.934	1.841	1.973	2.808	2.916	2.994	2.805	3.13	3.227	2.034	1.41	1.624
chr2_165315669_165316151	ERV1	6.113	6.448	5.3	8.814	9.074	9.184	12.97	11.247	11.377	7.354	6.653	6.359
chr14_41985073_41985523	ERV1	10.84	10.139	9.435	16.203	15.131	14.806	17.526	16.043	17.166	9.64	9.195	8.612
chr8_72592070_72592448	ERV1	10.346	11.501	11.723	16.646	16.338	17.942	14.626	14.163	14.462	8.974	8.112	8.852
chr11_122701219_122701367	ERV1	1.472	1.298	1.217	1.889	2.087	2.06	5.937	6.697	5.742	3.303	3.336	4.243
chrX_111779133_111779585	ERV1	5.372	5.437	5.489	8.466	7.765	8.484	9.638	8.588	9.17	4.698	4.488	4.804
chr10_60622466_60622971	ERV1	9.014	8.395	7.567	12.709	12.143	12.98	16.091	15.498	15.067	8.542	8.519	8.189
chr10_60623090_60625762	ERV1	20.972	19.417	18.303	28.374	29.167	31.317	37.16	38.367	40.288	23.132	19.819	20.141
chr10_6672586_6673248	ERV1	4.964	5.245	5.247	8.371	7.468	7.611	7.455	6.772	5.92	4.176	3.485	3.18
chr2_118036328_118036779	ERV1	13.591	12.906	12.415	20.531	19.673	18.784	18.664	17.645	18.365	11.143	10.585	10.477
chrX_86240848_86241494	ERV1	8.96	8.607	7.346	13.089	12.583	12.076	11.937	16.171	12.172	7.291	7.189	6.451
chr14_47577077_47577427	ERV1	9.229	8.309	7.158	13.152	12.44	11.823	35.125	39.318	40.727	25.346	22.073	20.233
chr3_54673779_54674231	ERV1	22.959	21.183	23.572	34.19	32.727	35.701	33.828	29.309	32.992	20.828	17.416	17.991
chr6_126024041_126024703	ERV1	28.127	26.194	23.572	37.747	38.558	41.587	50.12	47.766	47.774	23.159	22.808	21.902
chr6_126023822_126024044	ERV1	9.229	9.171	9.319	14.007	12.952	15.04	18.559	17.143	17.285	9.118	8.569	8.647
chr6_131649451_131649827	ERV1	2.095	1.734	2.351	2.238	3.755	3.349	5.473	4.871	5.683	1.692	2.244	2.196
chr4_139852562_139853056	ERV1	4.534	4.043	3.484	6.048	6.251	5.957	4.882	4.593	5.018	3.132	2.77	2.962
chr4_23725960_23729040	ERV1	27.225	26.737	25.02	40.281	39.653	39.69	62.721	65.967	62.52	36.066	35.24	33.271
chrX_4463911_4464361	ERV1	2.654	2.841	3.138	4.201	4.44	4.435	4.619	3.995	4.84	2.889	2.453	2.253
chr8_128443947_128444392	ERV1	5.533	5.767	4.891	8.128	7.785	8.585	8.7	8.545	8.826	5.535	4.925	4.929
chr2_155724238_155727238	ERV1	6.962	7.118	6.003	10.44	9.77	10.189	14.077	14.815	14.058	8.497	7.616	8.029
chr11_68405209_68405866	ERV1	4.179	4.681	4.576	7.104	6.65	6.606	7.181	7.509	7.486	4.176	3.872	4.289
chr10_91842478_91842991	ERV1	5.093	4.203	3.904	6.397	6.691	6.86	5.62	6.281	6.489	4.05	3.684	2.756
chr7_125550469_125553446	ERV1	12.13	10.501	11.513	15.506	17.32	18.774	19.94	20.711	20.915	12.403	11.737	10.431
chr7_124904244_124904691	ERV1	4.545	4.852	3.547	6.059	6.65	6.84	6.823	6.227	6.169	4.122	3.078	3.317
chr14_47577517_47577968	ERV1	24.077	19.853	20.266	33.124	31.305	32.657	53.789	44.413	51.345	31.836	28.984	27.369
chr6_165074884_165075378	ERV1	5.232	5.16	5.08	8.297	7.284	7.834	9.617	10.382	9.42	6.103	5.114	4.781
chr12_73100529_73100679	ERV1	7.983	6.309	5.562	9.542	10.435	9.986	12.105	11.301	11.389	6.796	6.037	6.073
chr4_24324906_24325339	ERV1	1.386	1.117	1.417	2.037	1.841	2.05	1.677	1.72	2.135	1.197	1.39	1.121
chr20_32732546_32732987	ERV1	1.977	1.362	1.501	2.491	2.343	2.476	2.362	2.393	2.396	1.728	1.688	1.578
chr1_144976097_144976154	ERV1	2.084	2.298	2.466	3.156	3.366	3.826	2.51	2.82	1.922	3.573	2.721	2.848
chr5_147250240_147250744	ERV1	9.444	9.235	9.015	13.701	13.422	14.715	22.376	19.931	18.91	11.503	10.207	11.86
chr14_41990633_41991084	ERV1	6.092	5.267	5.258	8.719	7.826	8.565	9.701	9.57	8.898	5.877	5.163	5.032
chr13_56619349_56619580	ERV1	2.02	2.075	2.508	3.441	3.171	3.379	4.513	4.657	4.923	2.448	2.145	2.013
chr11_122702741_122703122	ERV1	1.3	1.617	1.595	2.386	2.353	2.091	1.898	2.104	2.302	1.044	1.37	0.984
chr6_142341859_142342090	ERV1	3.18	3.128	3.222	4.138	5.402	4.841	7.571	7.701	7.023	3.969	3.614	3.34
chr1_187735090_187735475	ERV1	3.492	3.213	2.991	5.067	5.187	4.394	6.443	5.576	6.098	3.105	2.929	3.042
chr17_20800576_20800818	ERV1	1.966	2.085	2.015	2.903	2.844	3.41	2.278	1.805	1.886	2.178	2.026	1.967
chr14_84967378_84967587	ERV1	1.698	1.851	1.795	2.776	2.435	2.862	2.467	2.04	2.112	1.233	1.192	0.972
chr7_120959650_120960313	ERV1	11.13	10.522	9.487	15.538	15.376	16.075	12.833	12.689	12.397	8.101	7.368	7.331
chr18_40320158_40320652	ERV1	2.686	2.788	3.117	4.275	4.184	4.516	4.661	5.127	5.908	2.709	2.671	2.207
chr3_189865834_189866328	ERV1	7.628	6.937	6.328	10.482	10.599	10.442	9.533	10.243	10.689	6.13	6.007	6.188
chrX_115857240_115860263	ERV1	1.461	1.596	1.795	2.481	2.292	2.557	6.654	6.686	5.944	4.32	3.505	3.729
chr6_158124016_158127115	ERV1	2.041	1.447	1.564	2.227	2.588	2.791	1.803	2.521	2.124	1.449	1.082	1.258
chr14_38668642_38668885	ERV1	4.158	4.266	3.705	5.848	6.036	6.404	3.606	4.326	4.022	2.592	2.333	2.413
chr7_42912529_42915520	ERV1	33.144	30.152	28.588	46.192	45.607	46.773	54.538	55.489	55.39	30.108	28.339	29.062
chr10_92572554_92572566	ERV1	3.535	3.564	3.086	5.362	5.432	4.577	6.274	5.811	6.715	3.042	3.277	3.18
chr22_35234348_35235009	ERV1	1.612	1.553	1.679	2.702	2.312	2.304	2.499	3.076	3.108	1.251	1.45	1.567
chr6_16890216_16890879	ERV1	2.224	1.585	1.826	3.008	2.67	2.821	3.575	3.546	3.713	1.953	1.569	1.727
chr3_112119273_112119707	ERV1	2.235	1.692	1.732	3.04	2.701	2.791	3.332	3.503	3.915	1.962	2.065	2.002
chrX_29997699_29998358	ERV1	1.655	1.681	1.574	2.607	2.322	2.476	3.701	3.343	3.595	1.503	1.837	1.224
chr7_120959143_120959648	ERV1	12.28	11.14	12.132	18.293	17.586	17.739	18.021	18.062	17.748	10.954	11.012	10.385
chr1_110244713_110245236	ERV1	1.386	1.149	1.112	1.562	1.964	1.959	1.888	1.463	1.602	1.728	1.46	1.727
chr13_56619958_56620409	ERV1	1.633	1.596	1.7	2.839	2.046	2.557	2.879	2.948	2.669	2.07	1.877	1.727
chr2_77319543_77320197	ERV1	31.339	27.62	28.693	46.034	41.607	44.5	31.656	28.754	32.85	17.461	16.056	15.486
chr14_51360330_51362994	ERV1	39.709	37.504	33.573	54.425	56.512	55.896	95.294	91.228	93.792	48.982	43.531	48.814
chr13_87014197_87014702	ERV1	11.592	12.118	11.062	17.649	17.514	17.242	26.573	26.949	25.649	14.635	13.583	15.166
chrX_118452177_118452772	ERV1	6.092	5.916	5.646	9.3	8.307	9.001	9.543	9.528	10.369	5.112	4.558	4.563
chr4_167642374_167642754	ERV1	10.615	10.097	9.834	15.57	15.131	15.324	14.404	14.591	16.265	9.028	8.539	8.018
chrX_115465506_115465743	ERV1	2.278	1.564	2.361	3.853	2.384	3.136	1.434	1.869	1.922	1.098	1.837	1.327
chr6_110179155_110182368	ERV1	14.257	13.012	11.324	17.47	20.174	20.388	18.854	18.735	15.339	11.926	10.148	9.001
chr8_105301557_105301707	ERV1	1.912	1.766	1.553	2.544	2.466	2.862	3.448	4.977	4.615	3.222	2.016	1.761
chr2_79439236_79439452	ERV1	1.44	1.809	1.805	2.164	2.834	2.608	2.457	2.724	2.752	1.287	1.43	1.35
chrX_126001309_126001967	ERV1	8.262	8.512	8.113	12.371	13.064	12.046	16.513	15.99	16.336	7.777	8.172	8.807
chr11_95043054_95046091	ERV1	12.71	10.469	10.432	16.741	17.77	16.075	19.033	20.764	19.373	11.647	9.79	10.831
chr1_238542738_238543188	ERV1	7.918	7.15	5.762	10.408	10.292	10.625	12.96	11.963	12.219	7.3	6.752	5.742
chr10_96990949_96991400	ERV1	7.757	6.607	6.307	10.841	9.893	10.382	11.125	10.606	10.499	7.633	6.563	6.474
chr2_76806379_76806830	ERV1	1.279	1.5	1.627	1.889	2.189	2.547	2.172	1.72	1.768	1.089	0.993	1.292
chr1_99269121_99271968	ERV1	3.051	2.511	2.802	4.001	4.123	4.455	7.698	8.46	7.83	4.536	4.081	4.049
chr6_145249183_145249560	ERV1	1.031	1.16	1.123	1.615	1.668	1.705	1.729	1.602	1.886	1.035	1.122	1.052
chr8_12085340_12085637	ERV1	1.859	1.713	1.333	3.125	2.22	2.05	1.054	1.271	1.281	1.809	1.638	0.789
chr8_12060029_12060065	ERV1	2.063	2.043	1.648	3.621	2.639	2.415	1.318	1.506	1.53	1.98	1.877	0.938
chr5_161702433_161702845	ERV1	1.139	1.309	1.333	1.773	1.729	2.182	1.772	2.029	1.851	1.305	1.201	1.361
chr7_143999066_143999456	ERV1	1.429	1.138	1.217	1.446	2.21	2.019	1.36	1.132	1.068	0.936	0.675	1.178
chr1_232253860_232254311	ERV1	5.05	4.735	4.817	6.471	7.212	8.24	7.993	7.765	7.462	4.599	4.041	3.717
chr10_92572185_92572554	ERV1	7.188	6.533	6.182	10.324	10.241	9.367	11.367	10.927	11.33	5.481	5.789	5.742
chr3_54669332_54669550	ERV1	19.94	19.726	19.09	29.007	27.806	31.51	24.401	23.242	22.968	13.762	12.432	13.347
chr7_93269658_93272571	ERV1	13.204	11.257	11.859	17.86	16.962	19.759	11.452	10.863	10.938	7.435	7.388	6.542
chr6_33090711_33091724	ERV1	2.009	2.256	2.361	3.198	3.489	3.278	2.752	3.194	3.547	2.646	2.75	3.408
chr12_103615893_103616345	ERV1	2.46	2.309	2.193	3.336	3.315	3.806	3.838	3.568	3.927	2.394	2.095	1.899
chr7_124901277_124904242	ERV1	27.622	25.79	24.149	38.982	39.387	38.188	49.846	53.128	50.384	25.877	24.327	23.961
chr19_20271263_20271642	ERV1	4.716	4.266	3.978	6.281	6.281	6.891	6.949	7.242	7.723	3.897	3.336	3.809
chr4_24507922_24508373	ERV1	4.888	3.628	3.411	5.763	5.739	6.383	8.046	7.263	7.51	4.419	3.724	4.369
chr6_131616948_131620006	ERV1	14.826	14.374	12.793	20.52	20.941	21.575	29.157	29.395	30.204	16.948	15.003	14.868
chr15_93059653_93059870	ERV1	1.375	1.862	1.585	1.953	2.558	2.72	2.373	2.734	2.254	1.287	0.993	1.006
chrX_97781580_97784615	ERV1	21.337	20.864	18.303	30.812	29.75	30.282	37.529	41.87	39.6	21.746	19.561	21.342
chr1_218768174_218768834	ERV1	2.181	2.043	2.214	3.315	3.325	3.034	3.301	3.835	2.788	1.764	1.738	1.327
chr3_145271158_145274297	ERV1	3.846	3.809	3.789	5.7	5.565	5.916	7.476	7.359	6.81	3.834	3.902	3.831
chr6_21362550_21362767	ERV1	13.075	11.012	10.296	16.836	17.269	17.465	18.58	18.788	18.27	9.847	8.996	9.047
chr11_27652814_27656023	ERV1	72.918	69.135	67.199	104.481	102.794	106.81	93.217	97.338	102.132	49.549	48.068	45.04
chr2_45261599_45262027	ERV1	2.643	2.341	2.372	3.663	3.642	3.735	3.533	3.429	3.63	1.89	1.827	2.47
chr10_55931219_55931438	ERV1	6.908	7.352	6.528	9.806	10.517	10.859	13.645	14.11	13.24	6.742	6.404	6.874
chr2_8014524_8015011	ERV1	4.588	5.128	4.723	6.376	7.57	7.702	6.643	7.199	6.383	4.356	3.624	4.049
chr2_76800750_76801201	ERV1	15.449	15.172	13.717	22.99	21.596	21.971	20.541	18.938	19.61	11.368	10.505	10.351
chr16_60117437_60117654	ERV1	6.801	6.724	7.032	10.007	10.67	10.179	14.077	15.563	14.248	7.111	7.09	7.446
chr8_115254285_115255309	ERV1	8.015	7.182	7.147	11.622	10.813	11.102	11.526	11.803	11.792	7.381	6.534	7.057
chr15_66759592_66759827	ERV1	1.139	1.202	1.196	1.594	1.923	1.786	1.286	1.207	1.234	1.17	1.221	0.984
chr4_62632202_62632352	ERV1	5.522	6.373	4.628	8.001	8.297	8.464	6.675	7.317	7.581	5.841	5.799	5.444
chr10_17672035_17674053	ERV1	8.799	7.905	7.179	12.097	11.499	12.208	23.8	22.783	21.663	13.033	11.627	13.359
chr5_18670660_18671161	ERV1	5.995	5.564	3.852	7.758	7.744	7.571	37.508	35.558	32.411	21.953	21.636	21.559
chr12_10490791_10491242	ERV1	3.846	3.596	2.991	5.478	4.726	5.429	6.137	5.469	5.908	3.924	3.009	3.305
chr4_93361812_93362312	ERV1	11.958	8.469	9.613	12.889	16.808	15.232	19.36	21.149	20.832	12.187	13.097	11.529
chr16_86313540_86313691	ERV1	4.416	3.681	3.495	5.183	6.107	6.048	6.717	7.199	6.715	3.771	3.485	3.923
chr7_17454129_17458966	ERV1	1.074	1	1.165	1.594	1.616	1.644	1.761	1.72	2.029	1.314	0.953	1.281
chr8_68632201_68632650	ERV1	9.025	8.841	7.882	12.899	12.42	13.233	12.77	11.226	13.109	7.696	7.01	6.794
chr6_131620629_131621290	ERV1	11.335	11.257	9.781	16.235	15.478	16.755	17.547	16.054	17.534	8.983	8.668	9.516
chr9_90029882_90030544	ERV1	28.041	26.663	29.533	44.134	42.394	39.781	58.123	59.751	55.687	23.852	23.364	23.389
chrX_115947268_115947485	ERV1	7.585	8.001	7.21	11.2	11.161	11.772	19.371	15.947	17.095	6.589	7.258	7.743
chr4_146624207_146624655	ERV1	5.823	4.969	4.775	8.043	7.836	7.428	14.9	13.683	14.675	6.418	5.948	6.291
chr12_88302663_88303506	ERV1	2.084	2.319	2.162	3.262	3.356	3.217	3.269	3.226	3.464	2.142	1.688	1.899
chr3_104159803_104160453	ERV1	10.045	9.384	10.159	14.43	14.353	15.517	16.25	16.428	16.739	7.705	6.772	7.594
chr6_131827174_131827679	ERV1	6.425	6.043	5.027	8.286	9.136	8.738	9.585	9.058	8.411	5.796	4.865	5.559
chr13_91492247_91495098	ERV1	5.082	4.117	3.841	5.795	6.322	7.357	6.812	6.633	6.644	4.32	3.515	3.671
chr12_20919698_20919845	ERV1	2.89	2.628	1.889	3.462	3.703	3.897	4.45	4.369	3.998	1.953	2.016	2.036
chr3_72077056_72077267	ERV1	1.977	1.787	1.543	2.523	2.435	2.973	3.069	3.066	2.8	1.377	1.519	1.372
chr4_163634290_163634953	ERV1	2.224	2.021	1.963	2.554	3.417	3.298	3.079	3.055	3.239	1.773	1.599	1.773
chr6_81222363_81225107	ERV1	3.846	3.841	3.327	5.299	5.862	5.308	6.928	6.483	4.959	3.528	3.326	3.626
chrX_91528081_91528515	ERV1	1.042	1.075	1.27	1.615	1.749	1.705	1.613	1.794	2.076	1.467	1.132	1.624
chr7_119649685_119650060	ERV1	1.45	1.341	1.448	2.153	2.578	1.614	1.75	2.019	1.91	0.999	1.281	1.395
chr10_53798872_53799321	ERV1	9.154	7.511	8.092	12.012	12.174	12.797	9.765	8.31	8.233	7.66	7.388	7.514
chr1_109015911_109016018	ERV1	1.246	1.011	1.259	1.626	1.862	1.766	1.761	1.474	1.649	1.179	1.182	1.098
chr1_79955947_79956449	ERV1	1.622	1.936	1.69	2.523	2.752	2.567	2.773	3.653	2.717	1.818	1.4	1.658
chr2_207886384_207887002	ERV1	3.664	3.171	2.907	5.109	4.471	4.973	5.557	3.963	4.793	2.754	2.88	3.294
chr11_68406462_68406907	ERV1	3.32	3.234	2.582	4.391	4.287	4.952	3.448	3.13	3.512	1.665	2.055	1.693
chr1_145091157_145091789	ERV1	1.977	2.202	2.309	2.913	3.151	3.623	2.193	2.553	1.756	3.294	2.353	2.585
chrX_113283661_113286576	ERV1	13.752	12.991	11.209	19.929	17.678	19.079	20.689	23.413	21.829	14.158	13.792	15.074
chr13_54844531_54844878	ERV1	5.651	5.628	5.122	8.656	7.796	8.058	12.359	11.183	13.168	7.219	6.236	6.908
chr13_36895877_36896328	ERV1	9.197	8.788	7.798	12.804	13.064	12.614	12.865	11.472	12.457	7.498	6.772	6.279
chr4_128432917_128433132	ERV1	2.353	1.681	1.921	2.639	3.059	3.176	3.163	2.98	3.108	1.557	1.628	1.441
chr2_141184899_141187124	ERV1	1.547	1.351	1.574	2.386	2.353	1.948	2.974	3.653	3.512	1.917	1.708	1.704
chr3_191386586_191389714	ERV1	18.812	19.045	16.55	27.529	25.832	27.847	36.021	35.536	38.675	19.721	17.803	19.112
chr18_26274770_26275273	ERV1	2.074	2.075	1.847	2.607	3.243	3.085	3.965	4.593	3.986	2.484	2.76	2.459
chr7_143486998_143487148	ERV1	4.104	3.628	3.453	5.204	5.688	5.784	6.791	6.708	7.13	4.068	3.753	3.694
chr4_20634245_20637189	ERV1	6.457	5.628	5.279	8.328	8.409	9.154	9.395	9.901	9.657	5.517	4.756	4.506
chr9_85500000_85502079	ERV1	28.89	29.046	25.251	40.154	41.985	41.942	52.861	54.314	53.872	30.495	26.71	27.347
chr2_225161762_225164790	ERV1	5.963	5.554	4.985	7.927	8.021	8.656	9.395	8.588	8.079	4.914	5.094	4.724
chr2_45262027_45262402	ERV1	2.385	2.213	2.424	3.325	3.478	3.674	3.459	3.546	3.559	1.755	1.698	2.207
chr1_223203043_223203498	ERV1	28.385	22.226	21.567	41.136	31.898	34.747	47.336	45.555	47.383	27.578	20.693	27.369
chr9_35021452_35021833	ERV1	1.193	1.468	1.228	1.604	2.261	1.928	2.721	2.927	2.515	1.35	1.152	1.727
chr12_87337711_87338091	ERV1	3.578	3.851	3.432	5.806	4.798	5.612	7.402	6.879	7.26	4.383	4.002	3.843
chr12_11615928_11616144	ERV1	3.427	2.702	2.823	4.602	4.266	4.485	5.325	5.394	4.615	2.295	2.592	2.665
chrX_12961986_12962652	ERV1	3.696	3.224	2.876	5.025	4.645	4.932	6.865	6.601	6.098	3.663	3.505	3.294
chr5_135882827_135883050	ERV1	1.794	1.617	1.616	2.312	2.445	2.73	2.541	2.446	3.037	1.53	1.46	1.132
chr2_57459560_57460094	ERV1	1.236	1.085	1.144	1.319	2.036	1.796	1.339	1.047	1.435	0.63	0.824	0.846
chr4_126484963_126488160	ERV1	30.297	28.131	27.948	42.561	41.74	44.419	46.387	43.419	45.698	27.488	23.89	26.637
chrX_124527958_124528409	ERV1	11.496	10.852	11.387	16.076	16.737	17.455	13.993	12.775	14.438	9.838	8.241	8.818
chr19_52987798_52988196	ERV1	1.612	1.521	1.364	2.343	2.087	2.273	1.097	1.196	1.305	1.026	1.062	0.686
chr8_72587624_72590692	ERV1	89.946	91.021	84.516	122.901	130.375	141.993	124.408	128.815	125.954	77.82	81.273	77.442
chr1_35598179_35603212	ERV1	3.696	3.394	3.096	4.813	5.34	5.003	6.348	5.981	5.754	3.168	2.929	3.214
chrX_93954632_93954853	ERV1	4.233	3.883	4.702	6.165	6.343	6.586	8.288	8.983	8.435	5.094	3.823	4.106
chr16_13448125_13448623	ERV1	24.85	21.098	20.811	32.016	34.486	32.829	43.382	49.102	46.267	28.505	22.689	23.584
chr12_10486404_10486620	ERV1	2.256	2.373	2.34	3.378	3.478	3.521	3.258	3.055	3.108	1.656	1.519	1.35
chrX_4814548_4814923	ERV1	6.865	6.65	6.192	9.711	9.668	9.955	12.833	12.721	11.14	7.228	6.494	6.108
chr14_48732599_48733262	ERV1	3.836	3.564	3.453	5.383	4.931	5.835	6.211	6.078	5.433	3.114	2.721	2.962
chr1_79955294_79955945	ERV1	16.449	15.661	14.137	23.434	23.09	22.285	24.654	25.795	24.901	13.879	13.166	13.084
chr8_34717704_34718157	ERV1	4.921	4.479	3.789	6.703	6.189	6.718	6.337	5.714	6.821	3.672	3.585	4.095
chr4_120914818_120915271	ERV1	10.862	10.384	10.348	15.781	15.683	15.547	15.142	14.655	13.773	9.298	8.281	8.681
chr11_68406082_68406462	ERV1	1.687	1.564	1.469	2.227	2.292	2.496	2.341	2.222	2.456	1.134	1.311	1.395
chr9_82755863_82756368	ERV1	12.291	12.235	11.807	17.269	18.404	18.358	18.084	18.105	17.854	11.134	10.724	10.019
chr4_146753763_146754161	ERV1	6.629	6.064	5.751	9.447	8.921	9.072	11.178	11.279	11.792	7.327	5.848	5.49
chr3_190641435_190641938	ERV1	5.866	5.533	5.489	8.265	7.888	8.961	9.627	9.25	9.325	5.787	5.868	5.65
chr2_216791143_216791805	ERV1	12.785	12.257	11.786	18.948	17.269	18.581	21.881	20.967	21.081	10.576	9.383	9.367
chr1_216325548_216326030	ERV1	1.773	1.894	1.711	2.734	2.813	2.456	2.837	2.745	2.278	1.476	1.44	1.418
chr9_85502198_85502702	ERV1	6.07	6.16	6.077	8.687	9.31	9.225	12.622	13.96	14.734	6.904	6.931	7
chr2_36831475_36831904	ERV1	3.094	3.415	3.211	4.634	4.87	4.952	5.357	4.988	5.184	2.709	3.237	2.894
chr7_24440571_24440786	ERV1	3.846	5.064	4.754	6.745	7.038	6.556	6.316	6.825	6.81	4.446	4.558	4.049
chr15_53720733_53721233	ERV1	1.751	1.809	1.627	2.639	2.588	2.486	2.383	2.457	2.242	1.305	1.231	1.693
chr3_176039406_176039857	ERV1	20.768	20.407	17.212	28.047	28.451	30.221	14.552	13.95	12.919	12.484	9.234	8.898
chr4_104475954_104476619	ERV1	7.596	6.182	5.604	9.553	9.432	9.793	9.438	8.417	8.886	4.923	4.796	5.09
chr13_35376170_35376320	ERV1	6.339	5.032	4.576	7.558	8.102	8.007	8.457	8.94	7.948	4.653	4.389	5.078
chrX_92083893_92084344	ERV1	2.858	3.394	2.445	4.602	3.959	4.364	4.808	4.903	4.603	2.457	2.939	2.836
chr2_77319038_77319541	ERV1	18.92	19.002	17.82	28.775	25.791	28.273	20.204	19.814	19.48	9.919	10.565	9.356
chr14_38664902_38665283	ERV1	16.277	16.342	17.957	25.007	26.067	24.112	19.139	21.288	19.622	9.379	10.962	10.488
chr1_5105297_5108328	ERV1	25.516	22.449	21.2	31.667	35.254	35.681	44.394	44.455	41.973	20.765	20.206	23.161
chr1_216318942_216319393	ERV1	4.265	3.415	3.19	5.046	5.217	5.856	7.434	6.195	6.798	3.555	3.515	3.1
chr16_70652076_70652581	ERV1	3.277	3.99	2.603	4.792	4.645	5.206	4.492	5.095	5.386	1.998	2.135	2.356
chrX_121372684_121373151	ERV1	4.416	4.937	4.25	6.418	6.588	7.185	3.501	3.407	3.476	2.862	3.475	2.928
chr6_126025195_126028457	ERV1	70.898	67.401	64.229	99.752	97.157	103.806	144.739	148.576	140.321	72.843	66.716	68.315
chr13_36890461_36890907	ERV1	4.706	4.49	3.936	6.175	7.622	5.693	6.443	5.533	5.884	3.744	4.111	3.626
chr3_54669551_54670206	ERV1	93.406	93.478	85.523	130.617	134.621	139.101	102.717	108.468	94.492	57.443	57.551	60.675
chrX_115947486_115948148	ERV1	37.474	32.844	31.663	48.715	53.024	49.584	70.83	70.934	66.779	33.978	34.594	32.734
chr19_22754579_22755081	ERV1	7.456	8.012	5.972	10.672	10.292	10.838	9.965	9.453	9.598	6.076	5.888	6.096
chr5_83998996_83999199	ERV1	5.426	4.873	4.943	6.872	6.568	9.144	6.664	8.673	7.13	4.122	4.448	4.804
chr1_223198189_223198564	ERV1	106.287	97.915	98.799	149.691	151.163	148.752	213.512	212.652	228.323	123.238	109.75	111.994
chr3_191384498_191384876	ERV1	3.094	3.139	2.918	4.296	4.113	5.155	6.886	6.751	6.81	3.627	3.237	3.729
chr1_64817961_64820998	ERV1	37.71	35.578	33.657	50.055	52.686	55.785	74.784	73.177	68.559	38.154	38.079	37.915
chr1_209622149_209622601	ERV1	6.006	5.937	5.363	8.698	7.888	9.083	10.534	9.474	10.262	5.571	5.57	5.639
chr10_111326358_111326977	ERV1	2.75	2.607	2.456	3.431	4.338	3.806	4.946	5.661	5.374	2.583	2.701	3.637
chr18_40571934_40574253	ERV1	1.246	1.192	1.196	1.889	1.678	1.827	1.951	2.254	2.562	1.161	1.092	1.087
chr1_239264921_239268067	ERV1	5.791	5.256	4.649	7.526	8.246	7.489	8.33	8.524	7.96	5.22	4.667	4.323
chr4_126482774_126483225	ERV1	9.68	9.607	9.498	14.229	13.535	14.928	14.236	13.095	13.619	7.948	7.01	7
chr10_91841821_91842484	ERV1	10.765	9.969	9.236	14.05	15.959	14.4	14.457	12.721	12.907	7.057	7.288	7.743
chr2_12766913_12770175	ERV1	27.966	27.141	25.912	41.896	37.914	40.359	45.933	46.656	46.505	27.002	24.377	25.734
chr6_14297999_14298216	ERV1	2.514	2.639	2.687	3.61	4.051	3.958	4.397	5.266	3.939	2.52	2.741	2.287
chr7_120955873_120959024	ERV1	36.217	34.642	32.146	48.683	50.814	53.085	64.06	65.369	64.976	39.396	34.912	36.382
chr8_115255309_115256969	ERV1	25.463	24.896	22.596	34.76	37.197	36.117	43.846	45.737	45.093	27.371	22.649	23.492
chr7_120960314_120960530	ERV1	7.349	7.543	7.43	10.904	10.721	11.457	12.021	13.48	11.97	6.103	6.226	6.679
chr2_165319020_165319170	ERV1	3.878	3.234	2.928	4.75	4.798	5.308	4.819	6.078	5.647	3.258	2.651	3.088
chr11_118588151_118588530	ERV1	1.687	1.543	1.49	2.618	1.831	2.547	1.698	1.773	1.803	1.26	0.914	1.43
chr11_118588747_118589410	ERV1	3.073	4.277	3.757	5.953	5.34	5.186	5.568	5.009	7.735	4.455	4.2	3.431
chr4_92545769_92548649	ERV1	21.595	21.183	21.147	32.723	29.637	32.352	34.355	34.18	36.361	23.051	21.726	19.684
chr6_33092146_33092780	ERV1	1.107	1.5	1.585	2.027	2.128	2.06	1.856	1.677	1.839	1.494	1.827	1.761
chr21_18494211_18497229	ERV1	1.429	1.67	1.501	2.28	2.343	2.192	2.341	2.553	2.646	1.494	1.4	1.521
chr5_135901479_135901846	ERV1	6.393	5.373	6.454	8.803	8.563	9.61	11.504	10.735	10.357	5.328	5.6	5.787
chr1_53890440_53893370	ERV1	3.406	3.245	2.981	4.655	4.737	4.861	5.895	4.561	4.793	2.844	2.87	2.997
chr2_12710235_12713300	ERV1	19.371	19.779	18.607	26.738	29.167	29.552	34.302	36.946	34.107	20.207	19.124	19.638
chr5_179843157_179843768	ERV1	4.759	4.043	4.104	6.027	6.363	6.698	5.526	5.266	5.908	4.563	4.051	4.117
chr2_188536246_188536907	ERV1	4.373	4.086	3.127	4.592	5.923	6.576	18.917	19.301	19.48	10.738	10.118	8.406
chr6_131724499_131727356	ERV1	5.952	6.043	5.143	7.737	8.941	8.656	11.947	10.243	10.535	6.472	5.034	5.147
chr2_64479547_64480029	ERV1	10.679	9.065	8.144	14.314	12.9	14.045	12.981	11.696	12.184	9.091	6.732	8.624
chr13_87015365_87015581	ERV1	5.458	5.181	5.153	7.442	7.806	8.108	10.735	11.578	10.452	5.715	5.57	5.902
chr10_20659774_20660223	ERV1	2.772	1.67	1.837	3.494	2.619	3.176	4.777	3.589	4.128	2.079	1.867	2.013
chr9_102432515_102433336	ERV1	7.091	6.096	6.958	9.87	10.138	9.803	11.262	11.098	11.009	6.508	6.613	6.085
chr1_145090129_145090756	ERV1	1.988	2.213	2.33	2.913	3.151	3.592	2.225	2.574	1.768	3.267	2.343	2.585
chr4_16999369_16999821	ERV1	4.738	4.745	5.101	7.273	7.407	6.911	7.845	6.494	6.572	3.501	3.982	4.026
chr3_170536182_170536399	ERV1	2.761	2.479	2.172	3.811	3.038	4.11	2.204	2.094	2.135	1.323	1.182	1.075
chr2_118039709_118039856	ERV1	9.476	8.671	7.787	11.949	12.829	13.528	14.225	15.488	13.204	8.119	7.358	7.72
chr12_4131398_4131808	ERV1	10.84	10.671	9.75	15.063	14.558	16.582	14.794	14.409	15.802	9.109	7.805	8.406
chrX_30122654_30124880	ERV1	14.214	13.629	13.423	20.995	19.386	20.662	23.61	22.879	24.059	14.158	11.995	13.553
chr8_129625192_129625851	ERV1	24.958	22.8	22.459	34.465	35.1	34.25	32.9	29.886	27.879	15.328	15.073	16.024
chr8_72590682_72591187	ERV1	17.77	17.544	16.813	24.447	27.683	24.914	19.951	21.469	20.963	14.032	14.09	13.37
chr19_53293026_53293475	ERV1	3.309	3.107	3.211	4.687	4.87	4.678	5.947	4.86	5.849	2.934	3.247	2.619
chr14_99452023_99454953	ERV1	36.84	34.323	32.03	50.562	50.63	51.319	76.239	72.75	74.858	43.96	41.366	41.243
chr14_74175110_74175487	ERV1	10.228	9.341	8.721	14.356	13.535	13.933	14.636	13.576	15.328	8.713	8.301	7.709
chr13_66800951_66801326	ERV1	9.132	6.926	6.99	10.566	11.294	12.158	14.468	13.352	13.465	7.381	7.924	7.343
chr6_95265975_95268876	ERV1	34.831	34.014	32.093	48.451	49.883	50.812	68.014	68.477	63.813	37.884	35.885	36.405
chr16_7865098_7868244	ERV1	6.618	6.724	5.772	9.152	10.241	8.849	13.097	12.775	12.457	6.499	6.831	6.222
chr1_68856868_68857245	ERV1	12.527	11.916	10.505	16.636	17.207	17.759	17.652	15.915	17.297	9.496	9.761	8.692
chrX_3476769_3477768	ERV1	1.612	1.447	1.228	2.227	2.046	2.06	2.678	2.296	1.851	1.062	0.953	1.098
chr22_35231541_35233722	ERV1	1.74	1.617	1.417	2.565	2.189	2.304	2.341	3.354	3.274	1.701	1.827	1.555
chr2_71313489_71313938	ERV1	3.288	3.064	2.918	4.761	4.9	4.039	5.315	3.888	4.057	2.466	2.184	2.368
chr5_114987389_114989475	ERV1	1.332	1.213	1.417	1.995	2.015	1.847	2.974	2.542	2.835	1.665	1.509	1.464
chr13_56154564_56154714	ERV1	77.322	72.838	57.701	100.702	99.193	106.739	54.854	58.736	57.965	44.806	42.23	40.934
chr4_95006591_95006808	ERV1	3.997	3.586	3.705	5.489	5.361	5.815	4.608	5.148	4.781	2.907	2.661	3.077
chr3_192713847_192716878	ERV1	5.372	4.181	4.208	6.291	6.946	7.053	6.96	7.359	6.406	5.274	3.972	5.204
chr6_131827669_131827819	ERV1	2.02	1.628	1.343	1.816	2.875	2.649	2.858	3.632	2.622	1.53	1.231	1.738
chr11_96464223_96464674	ERV1	5.447	4.756	5.017	7.843	7.182	7.459	7.033	7.199	7.64	3.933	4.081	3.431
chr16_70657025_70659915	ERV1	9.358	8.469	7.661	12.466	11.99	13.152	13.635	12.508	13.05	8.047	7.1	7.286
chr11_94375177_94378174	ERV1	5.92	6.118	5.825	7.431	9.576	9.326	7.835	7.68	7.415	4.023	3.902	4.403
chr2_215705107_215705559	ERV1	8.778	7.735	7.546	11.727	11.969	11.812	15.037	13.565	15.695	9.244	8.49	8.098
chr7_93024378_93026654	ERV1	4.244	4.458	3.82	6.091	6.639	5.754	6.633	7.509	7.771	3.969	4.151	4.506
chr6_160708420_160708637	ERV1	2.331	2.373	1.858	3.177	3.274	3.227	2.826	3.001	2.669	1.359	1.36	1.43
chr2_12770668_12771329	ERV1	1.783	1.564	2.088	2.386	2.936	2.699	2.33	1.944	2.551	1.521	1.4	1.487
chr22_32904057_32904490	ERV1	3.245	3.894	3.274	5.193	5.627	4.557	4.777	4.155	4.413	2.7	2.929	2.459
chr1_77361501_77362164	ERV1	6.027	5.958	5.384	8.571	7.877	9.174	5.578	3.525	5.03	4.122	3.416	4.175
chr7_83088983_83089434	ERV1	10.529	8.49	8.06	13.258	13.75	12.919	14.7	14.826	13.856	8.659	9.741	9.31
chr1_73453932_73454312	ERV1	6.199	5.809	5.373	8.233	8.706	8.687	10.186	9.047	10.736	5.274	4.776	5.604
chr14_38664687_38664904	ERV1	10.744	7.735	8.669	13.121	13.78	13.122	10.946	15.167	15.209	6.922	6.047	7.205
chr10_91841606_91841820	ERV1	3.126	3.064	3.211	4.18	4.573	5.105	5.41	5.202	5.718	2.52	2.929	2.436
chr13_87014704_87015364	ERV1	14.106	14.502	13.35	20.784	20.522	20.591	29.273	29.096	28.567	14.257	15.629	16.63
chr3_175545724_175553559	ERV1	3.717	3.575	3.726	5.32	5.453	5.48	4.882	5.106	6.038	3.258	2.254	2.768
chr3_35918004_35921156	ERV1	2.299	2.256	2.141	3.251	3.171	3.45	3.427	3.546	2.835	1.854	1.648	1.327
chr12_11616810_11617311	ERV1	9.841	9.129	9.288	13.142	14.149	14.36	16.988	19.077	17.89	10.414	8.927	9.779
chr6_12672510_12672887	ERV1	1.751	1.777	1.984	2.723	2.558	2.852	2.489	2.478	2.23	1.278	1.45	1.475
chr16_59556432_59556868	ERV1	1.526	1.298	1.123	1.963	1.862	1.989	1.36	1.218	1.637	0.819	0.626	0.846
chr14_99455574_99458796	ERV1	14.579	14.778	14.137	21.133	21.33	21.666	24.411	23.627	24.747	13.942	12.869	12.924
chr8_116228497_116229159	ERV1	30.039	29.876	26.563	42.497	41.729	43.241	41.452	39.574	41.7	24.716	23.463	23.755
chr9_88073690_88081410	ERV1	51.602	50.772	46.157	73.278	72.451	73.189	94.229	91.901	92.036	52.276	50.68	50.438
chr8_72591189_72591851	ERV1	14.235	16.64	18.555	20.457	26.22	26.142	19.297	21.587	21.734	12.169	12.64	13.29
chr11_7935404_7935905	ERV1	5.082	4.937	4.366	6.893	6.946	7.347	12.559	12.86	14.177	7.309	7.06	7.606
chrX_4459348_4459560	ERV1	4.985	4.596	4.964	6.893	6.926	7.611	6.453	8.011	9.681	4.059	3.803	4.129
chr8_89754445_89754878	ERV1	1.59	1.351	1.196	2.301	2.046	1.756	2.13	2.179	2.207	1.161	1.062	0.961
chr14_48725400_48726064	ERV1	6.511	7.288	6.286	8.603	10.292	10.656	4.207	4.742	4.295	2.412	2.453	1.979
chr12_59717821_59718039	ERV1	14.407	11.501	10.358	18.462	17.463	17.475	13.276	14.655	13.109	7.804	7.507	6.485
chr12_103616901_103617281	ERV1	8.563	7.969	8.364	11.875	11.929	12.858	15.691	14.826	16.229	7.444	7.437	8.246
chr19_22751555_22754464	ERV1	20.778	19.96	17.789	27.392	28.952	29.775	35.99	36.669	35.306	21.107	19.114	20.267
chr4_79635825_79636041	ERV1	3.567	3.383	3.201	4.94	4.839	5.165	6.327	5.917	6.181	3.177	3.237	3.042
chr1_5104855_5105295	ERV1	2.632	2.17	2.214	3.758	2.813	3.765	3.617	3.023	3.749	2.214	2.472	2.173
chr5_170191236_170194457	ERV1	8.477	8.426	7.388	11.189	12.051	12.492	13.487	13.64	14.023	6.922	7.149	6.874
chr7_120960528_120960908	ERV1	8.058	8.054	8.05	12.012	11.499	12.076	11.874	13.02	12.326	6.742	6.335	7.286
chr6_131649236_131649453	ERV1	3.223	3.096	2.834	4.138	4.45	4.871	4.144	5.052	4.496	1.89	1.767	2.036
chr3_115825859_115826361	ERV1	1.45	1.138	1.291	1.763	2.077	1.867	4.081	4.572	4.306	2.421	1.698	2.413
chr8_12061429_12061867	ERV1	2.353	2.383	1.879	3.885	2.967	2.902	1.708	1.581	2.029	2.223	2.065	1.178
chr11_121509104_121510831	ERV1	3.416	3.426	3.768	5.035	5.177	5.409	5.694	6.035	5.528	3.735	3.138	3.66
chr12_123588846_123589346	ERV1	2.836	3.351	2.928	4.982	4.266	4.191	2.467	2.884	2.562	1.404	1.589	1.407
chr13_87839709_87840374	ERV1	3.535	3.16	2.781	4.782	4.379	4.78	5.367	5.725	6.05	2.448	2.721	2.997
chr12_66891556_66892006	ERV1	5.673	4.628	5.415	8.339	7.11	7.702	7.656	7.231	8.554	4.941	4.528	4.552
chr3_70484611_70484827	ERV1	1.719	1.883	1.679	2.333	2.67	2.76	2.752	2.596	2.61	1.359	1.36	1.338
chr5_107889897_107890268	ERV1	15.804	14.98	14.21	21.682	21.729	22.762	25.719	26.297	26.218	14.635	13.097	13.336
chr5_18669995_18670657	ERV1	8.821	8.426	8.333	12.097	12.01	13.507	13.308	13.565	13.441	7.363	6.931	7.606
chr1_223200077_223203041	ERV1	527.226	461.083	483.91	719.934	720.562	725.128	1051.81	1099.85	1069.36	607.632	551.114	572.002
chr3_164062246_164065226	ERV1	6.919	6.745	6.549	10.165	9.586	9.986	11.325	11.301	11.567	6.355	6.166	6.679
chr15_53031186_53036386	ERV1	7.392	6.118	6.129	9.384	9.739	9.732	11.958	11.867	10.12	6.076	5.729	6.027
chr19_47901192_47901572	ERV1	1.289	1.107	1.27	2.185	1.934	1.289	2.267	1.698	2.325	0.927	0.635	0.743
chr2_64484330_64484780	ERV1	16.47	14.97	15.7	23.719	22.895	22.722	20.288	17.453	17.843	12.826	12.044	11.026
chr1_213081652_213082063	ERV1	1.762	1.649	2.33	2.998	3.345	2.121	1.951	2.895	2.551	1.413	0.953	0.846
chr4_16976456_16976942	ERV1	5.651	5.001	5.226	7.948	7.611	7.784	7.36	6.526	6.632	4.194	4.677	4.255
chr9_88081410_88081859	ERV1	4.426	4.383	4.303	6.312	6.537	6.424	5.715	4.486	5.516	3.258	2.939	3.031
chr9_102436477_102437136	ERV1	10.443	9.054	8.606	13.828	13.33	14.126	12.675	12.7	13.501	7.039	6.395	7.343
chr12_81178555_81179058	ERV1	4.899	4.394	4.041	6.302	6.793	6.485	5.346	5.896	5.6	3.582	3.237	4.049
chr8_100956353_100959645	ERV1	30.791	27.375	27.098	39.457	43.141	42.602	55.74	54.25	55.96	31.746	29.778	31.853
chrX_6191257_6191919	ERV1	4.459	4.139	4.744	6.08	6.66	6.86	7.171	6.772	6.359	3.465	3.237	3.5
chr2_12713279_12713426	ERV1	2.783	2.798	2.529	4.022	3.877	4.019	4.323	5.127	3.974	2.475	2.423	2.253
chr7_83094252_83094699	ERV1	21.939	21.492	19.667	28.532	29.341	34.727	24.865	20.946	21.449	16.453	16.731	16.939
chr15_66759032_66759327	ERV1	1.214	1.224	1.217	1.699	1.872	1.796	1.308	1.111	1.222	1.143	1.36	1.167
chrX_90028761_90029137	ERV1	5.769	4.681	4.618	7.516	8.174	6.444	8.858	6.302	7.699	4.482	3.843	4.655
chr4_95008096_95010935	ERV1	18.844	18.438	18.628	26.337	27.632	28.131	29.072	30.377	30.145	16.804	15.708	16.287
chr3_191613941_191614162	ERV1	5.49	5.607	4.156	7.21	7.243	7.916	6.211	5.522	6.062	3.312	2.909	2.814
chr14_48726066_48726922	ERV1	9.777	9.884	8.333	11.886	13.995	15.141	5.673	7.391	5.944	2.646	2.711	2.127
chr4_171038001_171041146	ERV1	1.869	1.968	1.931	2.787	2.967	2.72	2.742	3.183	2.918	1.836	1.797	1.704
chr3_152315215_152319277	ERV1	4.77	4.841	4.607	6.555	7.294	7.012	7.508	7.349	7.071	4.842	4.031	4.14
chr20_13341636_13342287	ERV1	12.248	11.906	11.209	16.784	17.627	17.475	19.276	17.507	19.195	9.658	9.761	9.413
chr1_237095616_237096045	ERV1	3.932	3.266	2.876	4.898	4.921	4.952	5.336	5.618	5.884	3.231	3.277	3.134
chr14_31716919_31719875	ERV1	9.938	9.086	8.511	13.67	13.637	13.101	15.417	15.979	15.126	9.28	9.383	9.001
chr8_115258484_115258863	ERV1	7.349	6.628	6.696	9.975	10.077	10.28	9.543	10.083	9.313	4.968	4.836	5.387
chr1_223198562_223198778	ERV1	66.278	63.613	67.923	92.447	99.787	98.011	144.823	145.062	155.221	81.538	65.991	75.28
chr6_21362173_21362552	ERV1	9.422	7.916	7.871	11.896	13.023	12.046	12.949	13.277	12.919	6.886	6.275	5.982
chr3_78372803_78373254	ERV1	7.553	6.862	6.276	10.302	9.76	10.29	12.907	11.696	12.124	7.66	6.504	7.251
chr16_65263707_65264159	ERV1	25.903	23.992	22.165	35.33	35.284	35.082	40.144	34.191	42.732	27.371	25.697	26.031
chrX_3477768_3478202	ERV1	1.171	1.404	1.196	1.984	1.76	1.796	2.12	2.222	2.361	1.233	1.479	1.167
chr2_154391048_154391462	ERV1	2.331	2.021	1.952	3.051	2.813	3.379	2.837	2.67	2.871	1.593	1.599	1.921
chr11_6091051_6091503	ERV1	10.174	9.235	9.257	14.366	13.852	13.842	15.849	13.875	14.39	9.505	8.261	8.418
chr13_36890954_36894126	ERV1	49.496	43.345	44.803	67.8	66.19	67.912	72.749	78.08	73.257	52.672	46.619	46.676
chr6_77270743_77271142	ERV1	1.644	1.309	1.816	2.174	2.824	1.999	1.402	1.068	1.127	0.459	0.506	0.618
chr4_153664798_153667858	ERV1	21.509	20.066	19.353	27.983	30.609	30.698	39.512	41.657	40.146	23.168	20.465	21.514
chr4_80475948_80476159	ERV1	7.553	7.692	7.147	10.735	10.507	11.589	13.265	12.85	12.86	7.462	6.782	7.377
chr4_95087992_95088441	ERV1	3.073	2.415	2.508	3.663	4.215	3.836	3.153	2.873	3.156	2.169	1.926	1.647
chr9_12953271_12953646	ERV1	12.173	11.214	10.117	15.77	16.563	16.755	14.742	14.356	16.122	9.091	8.053	9.379
chr1_223198779_223199436	ERV1	150.487	142.441	139.037	212.276	214.202	207.023	306.001	300.206	312.898	165.173	146.678	165.978
chr15_97416134_97416740	ERV1	5.683	5.607	5.688	8.16	8.46	8.281	8.278	8.054	7.877	4.995	4.707	4.666
chr14_38665283_38665730	ERV1	14.235	14.555	13.255	20.193	20.594	20.855	15.374	16.097	16.182	9.046	9.959	8.669
chr12_73097454_73100550	ERV1	30.018	27.535	26.668	39.985	41.351	42.095	48.338	45.908	46.6	25.679	23.89	25.391
chr3_16789863_16790526	ERV1	4.684	4.043	3.904	6.344	5.811	6.363	6.084	5.779	5.564	3.294	2.641	3.031
chr8_128444394_128447364	ERV1	25.033	22.705	21.955	32.702	34.568	34.849	49.065	48.108	49.969	28.82	25.678	25.505
chr8_128448005_128448662	ERV1	9.605	9.427	8.595	12.772	13.238	14.461	15.406	15.349	16.205	8.758	8.182	7.812
chr13_43442139_43442590	ERV1	47.154	41.6	42.211	64.084	64.625	63.274	54.696	53.203	53.279	40.359	37.434	38.086
chr5_135884347_135886417	ERV1	3.717	3.745	3.652	5.626	4.982	5.693	8.362	8.716	9.514	5.292	4.101	4.724
chr1_223199933_223200083	ERV1	47.38	43.303	41.014	60.685	64.011	68.165	93.174	88.643	87.967	53.005	47.066	48.826
chr8_100961404_100961837	ERV1	3.212	3.309	2.813	4.381	4.9	4.394	4.524	4.988	4.354	2.619	2.184	2.207
chr8_98192174_98192526	ERV1	6.801	6.682	6.192	10.07	9.381	9.397	9.005	8.919	9.325	6.499	5.59	5.307
chr4_92544790_92545240	ERV1	3.395	3.543	2.802	4.465	4.706	5.084	5.736	5.148	5.41	3.177	3.009	3.534
chr15_88378036_88378536	ERV1	1.966	2.287	1.123	2.322	2.619	2.913	2.879	2.809	2.93	1.971	1.668	1.601
chr11_133497082_133500000	ERV1	14.021	12.289	11.345	17.976	18.455	18.703	21.301	21.565	21.734	12.673	11.111	11.369
chr4_23725831_23725981	ERV1	4.695	4.511	4.03	6.08	6.813	6.485	9.448	11.023	10.238	5.499	4.707	4.746
chr6_27146651_27151763	ERV1	1.73	2.617	2.036	3.431	2.895	3.044	2.583	2.617	2.195	1.998	1.609	1.761
chr6_167687013_167687774	ERV1	2.095	1.894	2.414	2.987	3.274	3.126	2.931	3.012	3.286	2.637	2.681	2.859
chr13_66716492_66717153	ERV1	4.792	3.82	4.355	5.943	6.455	6.586	5.979	5.736	5.683	3.618	3.575	3.603
chr1_187735685_187736333	ERV1	4.899	4.213	4.46	6.333	6.977	6.566	7.171	7.434	7.332	4.104	4.23	3.786
chr6_131644888_131648078	ERV1	10.174	8.554	7.997	13.606	12.174	13.365	17.758	17.742	18.151	9.91	9.125	9.516
chr20_13342885_13343336	ERV1	6.661	6.107	5.478	8.793	9.432	8.494	10.872	9.613	10.677	5.67	5.779	5.41
chr4_157526136_157526358	ERV1	8.402	8.65	8.469	11.97	12.44	12.969	16.534	16.631	15.589	8.47	7.268	8.178
chr5_106314288_106314739	ERV1	3.556	3.671	3.579	5.014	5.136	5.673	4.207	3.728	4.579	2.637	2.065	2.711
chr8_138837664_138837880	ERV1	2.117	1.809	1.826	2.639	2.936	2.841	2.963	2.927	3.132	1.548	1.489	1.681
chr2_78195627_78195777	ERV1	3.416	2.894	2.246	4.497	4.327	3.704	4.091	4.048	3.025	2.376	2.343	2.276
chr7_31508969_31511240	ERV1	3.889	3.862	3.086	5.225	5.535	5.094	5.04	5.287	5.398	3.24	3.009	2.974
chr13_109922652_109923031	ERV1	8.262	8.671	7.693	11.907	11.929	12.208	13.666	12.753	14.331	7.552	7.258	6.782
chr2_154391843_154392061	ERV1	8.498	8.607	8.417	12.635	12.256	12.482	15.332	15.445	13.916	7.426	7.576	7.434
chr6_16260034_16260251	ERV1	6.145	6.001	5.237	8.36	8.215	8.849	6.981	7.135	6.655	3.861	3.297	3.843
chr5_25445931_25446330	ERV1	2.503	2.617	2.172	3.23	3.785	3.643	1.93	1.752	2.005	0.981	1.251	0.835
chr22_28138420_28140525	ERV1	33.875	33.887	34.57	49.042	49.443	51.238	56.183	55.649	56.031	32.232	29.649	32.619
chr19_43828690_43829352	ERV1	11.807	11.491	10.894	16.351	16.696	16.958	15.142	15.466	15.268	8.074	7.308	7.571
chr9_80799972_80800163	ERV1	1.117	1.245	1.091	1.531	1.841	1.674	1.961	2.147	1.898	0.81	0.943	1.132
chr4_153664180_153664680	ERV1	11.56	10.671	11.041	15.601	16.389	16.643	17.114	16.78	15.505	9.559	8.986	9.276
chr14_84967588_84968251	ERV1	4.287	3.841	3.589	5.837	5.412	5.876	4.861	4.7	4.627	2.763	2.403	2.265
chr19_47896528_47900330	ERV1	5.071	4.915	4.124	6.692	6.885	7.033	10.292	10.542	10.748	5.355	5.292	5.673
chr5_135901846_135902064	ERV1	5.178	4.532	4.828	6.566	7.376	7.286	7.033	7.541	6.774	3.366	3.594	3.488
chr10_26061471_26063362	ERV1	4.459	3.915	3.904	5.394	6.527	5.998	10.028	9.763	8.992	5.274	5.352	5.547
chr2_216792396_216792849	ERV1	11.84	11.022	10.957	16.921	16.051	16.45	20.067	18.479	20.002	11.215	10.356	10.099
chr5_75656714_75657196	ERV1	12.001	11.831	11.02	17.1	15.877	17.922	19.044	18.34	19.254	11.134	10.406	9.939
chr7_26066145_26068988	ERV1	14.794	12.746	12.93	18.937	19.878	20.256	26.12	27.301	27.321	14.212	14.149	14.708
chr6_16260917_16261420	ERV1	1.386	1.5	1.627	2.248	2.067	2.283	1.824	1.698	1.744	0.765	0.854	0.881
chr10_26059370_26059875	ERV1	19.951	16.438	18.125	25.534	27.028	27.014	32.225	32.236	30.347	17.443	18.588	17.991
chr18_49097436_49098098	ERV1	7.016	6.192	6.339	9.173	9.78	9.58	10.165	10.724	10.084	5.724	5.054	5.09
chr12_68165675_68166126	ERV1	5.608	4.841	4.481	6.587	7.335	7.845	7.149	7.156	6.81	4.113	3.992	3.877
chr7_29825007_29827857	ERV1	15.321	14.587	14.105	21.755	21.3	21.23	25.055	25.347	22.956	13.168	13.305	13.748
chr7_124373999_124374378	ERV1	5.973	3.947	5.552	7.463	6.957	8.169	5.958	7.53	7.699	4.203	3.654	4.346
chr5_707809_708189	ERV1	9.014	7.916	8.448	12.065	12.737	12.249	11.673	11.974	11.887	7.039	6.97	7.011
chr3_189866330_189866992	ERV1	8.348	8.033	8.155	11.495	11.796	12.523	13.086	12.113	12.979	7.048	7.358	6.92
chr3_144831268_144834180	ERV1	1.934	2.011	1.963	2.924	2.803	2.902	2.921	2.435	2.373	1.071	1.638	1.064
chr14_47013670_47016520	ERV1	5.673	5.096	4.219	7.178	7.356	7.327	9.765	10.201	9.859	4.86	4.776	6.073
chr6_165075519_165078684	ERV1	11.657	10.427	9.96	15.781	15.417	15.577	20.077	18.137	19.503	10.135	10.376	11.483
chr14_48721445_48721878	ERV1	5.877	6.086	5.205	7.283	8.726	9.012	3.395	3.333	3.168	1.323	1.708	1.338
chr3_115824637_115825020	ERV1	13.075	12.406	12.541	17.755	18.681	19.048	19.687	18.575	18.756	11.449	10.843	11.209
chr6_125216580_125216730	ERV1	5.855	4.873	4.502	7.283	7.509	7.418	7.192	7.413	7.486	4.122	3.783	3.831
chr6_131621506_131621886	ERV1	8.659	7.511	7.189	10.999	12.051	11.021	13.961	13.587	13.501	7.345	6.692	6.874
chr4_109634346_109635010	ERV1	2.482	2.394	1.889	3.051	3.714	3.095	4.007	3.792	4.413	1.935	1.807	2.002
chr19_52407083_52407116	ERV1	1.848	1.809	2.005	2.882	1.882	3.501	3.069	2.82	2.776	5.517	2.989	2.974
chr7_6998667_7000000	ERV1	6.532	5.99	5.678	9.015	8.553	8.991	10.598	10.927	11.531	6.382	6.544	5.65
chr5_106318108_106318747	ERV1	23.647	22.779	19.636	31.804	33.801	30.759	34.155	31.99	35.08	17.164	17.118	17.247
chr6_158122716_158123390	ERV1	11.807	11.618	10.747	16.668	17.494	15.709	18.127	18.521	18.187	9.199	8.51	9.196
chr11_130624438_130625100	ERV1	11.141	10.033	9.036	14.25	14.742	15.05	15.227	14.591	16.419	7.786	8.43	9.436
chr3_90133747_90134252	ERV1	1.579	1.628	1.679	2.238	2.599	2.293	3.185	2.734	2.764	1.764	1.41	1.338
chr4_179133492_179133708	ERV1	2.503	2.5	2.456	3.272	3.683	3.917	3.248	3.439	3.298	1.683	2.175	2.139
chr1_222146870_222147246	ERV1	10.916	9.682	10.694	15.464	15.243	14.969	18.148	17.571	18.068	10.351	9.224	9.116
chr2_79283205_79283422	ERV1	1.955	2.17	2.193	3.23	2.537	3.461	2.815	2.766	2.954	1.602	1.41	1.315
chr6_158121673_158122124	ERV1	1.461	1.628	1.963	2.027	2.23	3.105	2.088	2.296	2.8	1.764	1.41	1.533
chrX_16198117_16198334	ERV1	1.826	2.319	2.382	3.051	3.274	3.207	3.037	3.493	3.678	1.719	1.708	1.853
chrX_91360435_91360916	ERV1	24.184	19.853	20.434	32.163	28.911	32.941	28.693	30.249	28.081	18.236	19.432	18.963
chr1_55488843_55491817	ERV1	33.295	31.152	30.152	47.543	44.44	46.022	62.542	61.844	60.456	33.528	32.271	31.59
chr6_98227363_98227823	ERV1	1.869	2.362	1.574	2.523	3.192	2.74	3.111	2.574	2.503	2.016	1.916	1.555
chr21_42330917_42331578	ERV1	3.664	3.809	3.715	5.31	5.33	5.673	5.526	6.302	6.145	3.393	2.889	3.214
chr4_24506669_24507332	ERV1	8.831	8.671	8.679	12.044	12.86	13.254	12.823	12.39	12.599	6.742	7.179	7.926
chr1_239268208_239268701	ERV1	3.202	3.681	3.211	5.056	4.113	5.551	3.849	3.151	3.867	2.133	2.125	2.333
chr19_20269743_20269891	ERV1	5.888	5.511	4.523	7.02	7.611	8.535	7.149	7.968	7.284	4.059	4.101	4.083
chr3_115514660_115517561	ERV1	33.467	29.482	28.84	45.347	43.172	45.251	57.353	56.792	55.794	31.836	30.95	31.613
chr2_200044539_200047509	ERV1	18.135	16.044	18.104	26.917	23.98	25.381	30.422	31.99	34.179	16.624	16.92	19.009
chr5_147250734_147250882	ERV1	4.706	4.564	4.534	6.26	7.171	6.678	8.077	9.325	8.506	4.284	3.853	4.849
chrX_93954850_93955523	ERV1	13.268	12.15	12.814	17.174	18.425	20.073	19.74	19.995	19.764	12.889	10.724	10.488
chr10_122607750_122607898	ERV1	2.815	2.905	2.928	4.191	3.908	4.506	3.838	4.07	3.5	2.358	2.055	2.333
chr15_35530829_35531263	ERV1	4.04	3.49	3.348	4.919	5.207	5.703	6.506	5.832	6.608	4.068	4.111	3.889
chr8_116831239_116831632	ERV1	4.48	4.33	4.303	6.355	6.599	6.16	7.002	5.832	6.062	3.375	3.555	3.843
chr1_232367563_232367713	ERV1	7.08	6.905	6.465	8.772	10.363	10.615	12.907	13.736	13.619	7.102	5.978	6.725
chr2_194997922_195000000	ERV1	2.159	1.883	2.288	3.304	2.946	2.984	4.271	4.176	3.761	2.709	2.254	2.024
chr3_161440702_161441365	ERV1	2.245	2.373	2.246	3.388	3.345	3.268	3.195	2.766	2.966	1.728	1.499	1.59
chr1_222148773_222151848	ERV1	72.273	63.805	60.461	97.292	92.144	96.732	133.804	131.016	137.307	75.435	68.702	69.47
chr5_109870237_109870454	ERV1	5.275	4.703	3.789	6.291	6.711	7.012	5.22	5.127	4.556	2.862	2.512	2.642
chr1_229551657_229552160	ERV1	1.44	1.766	1.06	1.689	2.179	2.324	2.647	2.959	2.515	1.638	1.787	1.91
chr1_232365806_232366186	ERV1	8.337	7.671	7.525	10.989	12.195	11.062	14.763	12.476	12.99	7.219	6.603	6.359
chr11_130625725_130628580	ERV1	8.423	8.958	9.225	11.949	13.524	13.243	14.984	13.832	15.873	8.722	7.695	7.869
chr18_33424468_33429351	ERV1	10.475	10.82	8.511	14.029	14.558	14.755	17.599	20.188	20.524	9.325	9.502	9.882
chr13_69771198_69771649	ERV1	7.821	7.182	6.307	10.302	10.026	10.666	12.169	11.878	11.935	7.039	6.961	6.233
chr18_70992282_70995293	ERV1	53.332	50.942	48.518	75.685	71.817	74.873	91.202	88.878	90.316	51.682	48.386	48.254
chr7_143484047_143487019	ERV1	39.462	36.387	34.644	53.307	53.668	53.745	66.412	63.521	62.117	36.687	34.306	34.449
chr10_55118572_55119026	ERV1	1.988	1.458	1.553	2.364	2.466	2.436	1.866	1.506	1.613	1.035	0.983	1.224
chr2_192999180_192999811	ERV1	1.912	1.415	1.48	2.069	2.046	2.862	2.562	2.318	2.171	1.287	1.38	1.338
chr6_132227526_132227730	ERV1	11.163	10.522	11.723	16.847	14.548	17.242	15.596	13.245	13.643	5.823	6.156	5.524
chr8_133094172_133094677	ERV1	7.811	7.458	6.916	10.587	11.028	10.645	14.858	14.281	14.295	6.841	6.097	7.125
chr16_65264159_65264537	ERV1	27.568	25.556	26.363	39.922	37.013	38.746	52.882	60.947	53.457	39.567	35.101	34.804
chr14_74173723_74174231	ERV1	5.812	4.745	4.681	7.083	7.049	8.007	5.315	5.885	6.299	3.609	3.545	4.163
chr1_73447850_73450721	ERV1	25.366	23.151	23.015	35.214	34.292	34.544	41.779	41.176	39.363	24.32	22.153	21.491
chr2_75441898_75442561	ERV1	14.944	13.331	12.814	18.705	19.867	21.118	23.42	22.815	22.41	12.439	11.637	11.266
chr3_147869746_147872840	ERV1	13.107	13.64	13.255	19.391	19.028	19.769	23.81	23.659	22.339	13.186	13.564	13.153
chr2_58541702_58542854	ERV1	4.845	4.117	3.904	6.407	6.394	5.906	6.2	5.576	5.777	3.564	2.87	3.18
chr6_33087004_33087736	ERV1	1.848	1.99	2.204	2.744	2.997	3.044	2.362	2.628	2.503	2.151	2.423	2.368
chr12_73101171_73101831	ERV1	6.145	6.118	5.604	8.297	8.634	9.032	9.079	9.132	8.85	5.031	5.034	5.25
chr5_12664340_12664846	ERV1	22.444	19.875	22.847	29.155	33.095	32.454	37.983	38.42	37.441	21.035	18.062	20.438
chr10_60621802_60622464	ERV1	16.137	15.683	13.696	21.523	22.312	22.296	26.067	24.791	25.898	13.807	13.355	14.4
chr3_175783549_175784125	ERV1	1.837	1.596	1.532	2.47	2.24	2.507	2.552	2.382	2.527	1.512	1.509	1.418
chr8_69885178_69885664	ERV1	3.255	3.085	2.97	4.307	4.327	4.891	4.798	4.7	4.698	3.177	3.148	2.871
chr6_146771604_146772037	ERV1	5.028	4.128	4.271	7.062	6.363	6.109	7.877	6.825	6.999	3.996	3.594	3.866
chr6_131727994_131728656	ERV1	5.834	5.256	5.226	8.065	7.693	7.956	8.141	7.007	7.913	4.311	4.131	4.598
chr20_13339789_13341013	ERV1	40.214	37.334	34.917	52.188	54.313	56.81	59.81	61.919	61.381	37.434	33.522	32.596
chr2_34926951_34927456	ERV1	2.041	2.202	1.942	2.649	3.315	3.014	3.48	4.038	3.168	1.89	1.668	1.796
chr7_42911905_42912410	ERV1	14.74	13.661	12.783	18.758	20.174	20.855	18.369	19.547	19.848	11.161	9.84	11.266
chr8_98187697_98190704	ERV1	12.688	10.107	10.715	15.739	15.857	17.059	25.213	25.56	25.495	13.681	13.276	13.668
chr6_126024705_126025205	ERV1	11.603	12.012	9.97	15.264	16.225	17.252	16.598	17.368	18.365	9.982	9.095	9.253
chr4_135599091_135599501	ERV1	1.794	1.724	1.543	2.47	2.281	2.598	2.288	1.805	1.969	1.431	1.47	1.292
chr2_215955483_215959328	ERV1	3.728	3	3.033	4.412	4.778	4.973	5.241	4.988	4.9	2.817	2.621	2.882
chr4_176383146_176383364	ERV1	2.396	2.117	2.34	3.177	3.049	3.724	3.933	3.984	4.484	2.124	2.194	2.219
chr19_21683099_21683629	ERV1	2.084	2.043	2.571	3.188	3.171	3.379	1.424	1.645	1.649	1.701	1.817	1.338
chr4_139853058_139853707	ERV1	3.083	2.915	2.487	4.032	4.368	3.917	3.185	3.514	3.298	1.935	1.787	1.921
chr16_68731699_68731749	ERV1	1.493	1.224	1.301	1.995	1.954	1.888	1.814	1.645	1.78	1.845	1.549	1.75
chr11_94378811_94379474	ERV1	12.345	12.512	12.594	18.473	18.64	17.313	19.265	22.057	21.022	12.385	9.115	11.071
chr3_46287765_46288216	ERV1	6.597	5.788	5.342	8.582	8.696	8.453	10.84	10.318	11.199	6.391	5.759	5.559
chr13_89166119_89166776	ERV1	5.146	5.564	4.702	8.033	6.977	7.388	6.601	5.939	6.584	3.6	3.624	4.095
chrX_28911267_28912933	ERV1	7.875	7.565	7.945	11.464	11.264	11.244	14.889	16.759	14.758	9.361	8.212	9.138
chr5_7267232_7267736	ERV1	11.56	10.863	11.272	16.076	16.205	16.643	23.019	24.118	22.932	11.377	11.002	11.963
chr12_4128159_4131129	ERV1	46.66	43.015	40.899	63.408	62.64	63.497	83.758	86.187	82.059	49.252	44.593	45.623
chr4_177218330_177221149	ERV1	1.171	1.064	1.144	1.794	1.432	1.685	2.098	1.923	1.946	1.098	1.331	1.372
chr1_216186422_216186800	ERV1	5.565	4.809	4.775	6.808	7.642	7.52	6.728	6.142	7.166	4.122	3.793	3.774
chr6_132223145_132226370	ERV1	86.637	91.329	78.68	117.38	124.135	130.769	134.753	137.029	140.795	60.305	60.937	55.608
chrX_110787034_110787486	ERV1	6.435	5.15	4.88	8.033	7.765	8.088	8.077	7.488	7.901	5.274	4.607	5.661
chr3_171294578_171297611	ERV1	23.045	20.513	19.584	30.453	30.159	31.013	40.102	38.079	38.343	21.935	19.412	20.095
chr12_103617279_103617495	ERV1	3.266	2.777	3.243	4.718	3.969	4.8	4.935	4.881	4.84	2.313	2.482	2.299
chr8_116224934_116227871	ERV1	22.701	21.098	19.709	28.427	32.461	31.175	38.752	37.715	37.453	22.259	19.958	21.319
chr3_192717515_192718178	ERV1	5.845	4.649	5.657	7.4	7.836	8.19	8.309	8.951	9.087	4.5	5.282	4.598
chr6_154246662_154247315	ERV1	6.812	6.384	6.433	9.342	9.749	9.387	9.775	10.136	8.921	4.437	4.657	4.987
chr19_55519858_55520362	ERV1	1.612	1.947	1.606	2.502	2.517	2.476	2.91	2.841	2.942	1.566	1.638	2.47
chr15_97420446_97420897	ERV1	8.337	7.575	6.948	10.471	11.039	11.62	14.067	12.978	13.263	7.849	7.745	7.823
chr4_146620426_146623832	ERV1	9.046	8.49	7.661	12.012	12.348	12.178	35.357	35.697	35.46	11.458	10.674	11.517
chr11_118590048_118591723	ERV1	6.769	6.831	6.391	9.215	9.995	9.773	16.64	18.083	16.016	11.044	14.924	13.416
chr3_154993228_154998181	ERV1	5.286	4.511	4.177	6.523	6.159	7.56	7.497	7.883	8.209	4.347	4.339	4.483
chr5_707594_707811	ERV1	6.629	6.096	6.885	9.331	9.115	9.996	8.584	8.588	8.103	4.779	4.816	5.044
chr6_142336802_142337254	ERV1	6.081	4.788	5.09	7.716	7.427	7.987	7.961	6.377	6.323	4.653	4.677	4.14
chr6_21363431_21363936	ERV1	11.431	10.693	9.834	15.633	14.261	16.43	12.084	12.647	13.465	7.822	7.328	7.686
chr9_85503363_85503579	ERV1	1.225	1.798	1.165	2.185	1.657	2.233	2.531	3.172	2.278	1.269	1.192	1.087
chr5_123643523_123644175	ERV1	2.202	1.947	2.078	3.135	3.161	2.74	2.995	2.777	2.598	1.629	1.489	1.35
chr10_118240597_118243870	ERV1	3.116	2.543	2.571	4.191	3.795	3.948	6.032	5.522	5.801	3.456	3.277	3.225
chrX_115948769_115951739	ERV1	81.813	74.221	77.82	111.395	116.083	111.549	162.686	166.242	171.972	92.852	81.253	80.519
chr19_47554777_47555275	ERV1	1.526	1.128	1.28	1.742	1.872	2.08	2.815	3.076	3.061	1.926	1.499	1.761
chr8_105301697_105302200	ERV1	7.123	6.735	6.286	9.342	9.33	10.503	12.875	13.362	13.014	7.957	7.884	7.263
chrX_30125710_30126373	ERV1	1.279	1.213	1.291	1.889	1.852	1.745	2.889	2.499	2.978	1.305	1.589	0.892
chr11_122702526_122702743	ERV1	4.029	4.011	3.642	5.658	5.31	5.957	5.557	6.003	5.6	2.871	3.158	2.768
chr4_3933139_3933801	ERV1	5.017	4.681	3.736	6.26	6.732	6.454	3.902	4.764	3.63	2.439	1.906	2.413
chr6_154243952_154246023	ERV1	22.508	19.853	19.374	29.577	30.077	29.775	34.418	33.689	32.731	19.667	18.757	18.746
chr8_115257100_115257605	ERV1	24.377	22.556	21.714	33.525	31.919	34.007	34.925	35.205	34.44	19.829	18.935	19.249
chr9_21488394_21491043	ERV1	19.521	19.023	17.296	27.044	27.356	26.477	30.116	28.903	29.279	18.01	18.757	16.55
chr3_147872972_147873475	ERV1	4.448	3.979	4.429	6.059	6.077	6.485	6.823	7.167	7.201	3.852	4.438	3.923
chr6_14298217_14298879	ERV1	5.855	6.033	5.394	8.318	8.634	8.078	10.608	10.404	10.191	4.707	5.183	4.586
chr13_87010874_87014077	ERV1	30.695	29.514	28.021	42.592	42.773	42.409	48.274	48.685	47.477	28.721	26.184	28.65
chr19_53131447_53134444	ERV1	8.874	9.437	8.176	11.822	13.545	12.959	13.677	14.591	14.628	8.776	8.271	7.617
chr1_185918456_185919116	ERV1	25.033	22.013	21.084	32.058	33.085	33.459	29.947	28.54	27.843	16.021	16.463	15.212
chr3_177385968_177388262	ERV1	2.654	2.585	2.802	3.969	3.928	3.755	3.301	2.841	3.393	2.187	1.897	1.933
chr5_147250009_147250238	ERV1	2.159	2.075	2.34	3.293	3.212	3.024	4.555	4.155	3.523	1.818	1.787	2.082
chr7_125553594_125554085	ERV1	18.275	18.779	17.558	26.337	26.179	26.548	37.181	36.85	36.634	20.9	19.928	21.433
chr4_68587379_68588008	ERV1	1.461	1.202	1.564	2.016	2.077	2.03	1.624	1.944	1.696	1.332	1.618	1.796
chr18_29384147_29387165	ERV1	5.608	5.447	4.901	7.78	7.581	7.733	9.828	9.399	8.85	5.022	4.25	4.735
chrX_137348807_137351789	ERV1	2.997	3.117	3.568	4.528	4.849	4.648	4.946	4.251	5.196	2.592	2.671	2.551
chr1_209626304_209626518	ERV1	2.654	2.575	2.246	3.821	3.581	3.42	3.659	4.027	3.345	1.755	2.403	1.876
chr4_179133706_179134085	ERV1	1.955	1.894	2.172	2.85	2.844	3.024	2.699	2.959	2.788	1.26	1.807	1.681
chr16_70651410_70652074	ERV1	26.032	25.099	24.632	35.826	36.062	37.721	37.614	37.555	36.883	20.72	18.091	20.759
chr5_75657856_75658072	ERV1	12.828	12.129	11.964	17.66	17.76	18.003	22.25	23.381	21.295	11.314	10.903	11.815
chr8_7761988_7762648	ERV1	4.308	3.937	3.757	6.059	5.995	5.318	5.863	4.903	5.315	3.411	3.416	3.591
chrX_109110790_109113650	ERV1	32.661	30.663	28.924	43.194	45.157	45.038	54.306	53.791	53.279	31.764	29.481	31.19
chr19_5552171_5552782	ERV1	7.435	6.66	6.538	9.732	10.343	9.763	11.167	10.425	11.294	6.832	6.484	6.371
chr6_14298881_14299383	ERV1	8.133	6.82	6.276	9.922	10.322	10.432	13.466	14.612	15.197	7.732	6.305	7.023
chr4_157026328_157026832	ERV1	2.557	2.256	2.047	2.861	3.55	3.491	3.438	4.102	3.381	2.016	2.065	1.819
chrX_137345666_137345883	ERV1	5.243	5.107	4.198	6.893	7.018	7.114	6.359	6.526	5.872	3.276	3.604	3.5
chr2_79440662_79441158	ERV1	2.772	3.107	2.582	4.001	4.522	3.714	4.503	5.383	5.564	3.006	2.919	3.534
chr17_32510642_32513842	ERV1	23.701	21.321	20.171	31.847	30.108	32.312	38.721	37.427	37.322	21.206	20.653	21.456
chr14_70760598_70768253	ERV1	9.433	9.533	9.162	13.036	13.371	14.258	14.689	13.373	13.833	9.694	7.278	7.652
chr13_54842276_54842659	ERV1	8.788	9.139	7.787	12.456	12.031	12.695	12.559	11.942	11.828	7.03	6.414	6.005
chr6_91382247_91384705	ERV1	34.584	31.578	28.924	45.907	45.279	46.276	55.297	56.899	55.711	31.71	28.249	28.136
chr8_39766307_39767745	ERV1	3.502	3.617	4.104	5.637	5.657	4.962	1.582	1.688	1.708	2.448	1.767	2.299
chr4_152735786_152738980	ERV1	3.621	2.745	3.421	4.666	4.89	4.597	5.736	5.479	4.911	2.943	3.426	3.363
chr5_81249482_81253386	ERV1	5.017	5.426	4.702	7.051	7.601	7.236	7.919	7.274	8.352	4.419	3.962	3.729
chr3_54670845_54673777	ERV1	394.251	391.032	379.045	551.337	553.583	578.101	450.086	449.626	444.653	317.735	288.629	299.932
chrX_42327860_42328290	ERV1	1.472	1.096	1.291	1.805	1.985	1.786	1.982	1.73	1.981	1.422	1.162	1.407
chr6_137382747_137387844	ERV1	6.199	5.33	5.489	8.138	7.816	8.636	9.385	8.662	8.886	5.265	5.163	5.616
chrX_121371955_121372684	ERV1	7.811	7.948	8.763	10.302	11.765	13.345	5.589	6.302	5.766	4.545	5.014	4.552
chr2_58342251_58342752	ERV1	1.085	1.021	1.123	1.478	1.596	1.593	1.919	1.656	2.005	1.251	1.142	1.029
chr15_36580027_36580175	ERV1	4.845	4.628	4.345	5.7	7.458	6.779	11.062	11.61	11.033	7.246	6.226	5.513
chr11_130628582_130629032	ERV1	2.75	3.256	2.907	4.243	4.184	4.455	4.429	3.824	4.449	2.448	2.532	2.665
chr5_83998338_83998995	ERV1	14.654	13.65	13.685	19.233	20.573	20.834	22.598	20.006	20.453	12.214	12.372	11.62
chr4_88857898_88858114	ERV1	13.516	12.193	12.342	16.931	15.663	22.306	15.132	16.62	15.411	9.28	7.934	7.629
chr8_115257607_115258268	ERV1	12.355	12.14	11.324	17.596	16.655	17.506	20.278	21.416	20.203	11.557	10.198	11.494
chr16_65310191_65310850	ERV1	7.048	6.533	6.265	8.993	10.844	8.819	13.761	12.529	14.497	9.127	9.383	8.155
chr8_10428993_10433189	ERV1	1.515	1.49	1.469	2.227	2.373	1.867	2.562	3.13	2.705	1.845	1.807	1.407
chr8_133094667_133094817	ERV1	3.331	3.16	2.918	3.969	4.737	4.861	6.833	7.092	7.166	3.267	2.76	3.168
chr20_37222047_37222669	ERV1	4.233	4.596	3.988	6.091	6.148	6.272	6.38	6.911	7.391	3.996	3.813	3.671
chr3_166220049_166223805	ERV1	2.611	2.373	2.298	2.945	3.847	3.704	4.144	3.813	3.891	2.619	2.592	2.779
chr4_146758607_146758831	ERV1	3.717	3.149	3.715	4.887	5.013	5.379	5.968	6.387	5.232	3.987	3.426	3.763
chr4_93362302_93362452	ERV1	9.508	8.32	7.987	10.682	13.934	12.594	13.118	13.715	13.94	6.499	6.812	7.88
chr12_73209891_73210370	ERV1	22.218	20.917	19.384	33.968	29.658	26.781	23.926	23.638	26.538	14.941	18.042	18.357
chr3_144830065_144830726	ERV1	6.274	5.628	4.723	7.421	8.123	8.423	6.506	6.334	6.418	4.086	4.25	3.042
chr4_104475736_104475969	ERV1	4.265	3.905	3.232	5.5	5.013	5.937	5.093	4.646	4.757	2.565	2.671	2.676
chr1_163561497_163564049	ERV1	1.773	1.564	1.364	2.185	2.373	2.222	2.963	3.61	2.895	1.8	1.847	1.91
chr2_66475097_66475758	ERV1	5.447	5.703	5.017	7.6	7.816	7.916	7.033	6.975	7.166	3.717	3.475	3.923
chr9_12951739_12951887	ERV1	1.021	1.032	1.165	1.436	1.555	1.654	1.255	1.346	1.435	1.08	0.685	0.972
chr5_5516087_5519059	ERV1	7.177	6.373	5.751	8.793	9.463	9.57	10.724	10.735	10.57	5.31	4.409	5.193
chr4_139849391_139852421	ERV1	8.122	6.788	6.528	10.324	10.65	9.955	12.306	12.476	11.377	7.21	6.643	6.21
chr1_148606392_148606981	ERV1	2.557	2.724	3.054	4.338	3.509	4.201	2.858	2.158	2.8	4.311	3.019	3.317
chr6_21363926_21364076	ERV1	3.782	3.915	3.243	4.497	5.381	5.876	8.246	8.395	8.316	4.563	3.733	3.877
chr6_158122498_158122715	ERV1	2.084	1.436	1.259	2.502	2.251	2.141	1.371	1.431	1.507	0.99	0.675	0.64
chr12_20917342_20919719	ERV1	8.692	8.214	7.063	11.2	11.376	11.975	13.687	13.725	13.382	7.615	6.98	6.977
chr4_163633785_163634288	ERV1	8.069	6.565	6.223	10.102	10.169	9.803	11.705	12.647	13.18	7.669	6.822	7.697
chr17_32515213_32515583	ERV1	8.026	6.916	6.895	10.45	10.599	10.442	10.334	10.585	10.736	6.337	6.087	5.33
chrX_31399014_31399866	ERV1	2.976	3.064	2.75	4.011	4.082	4.577	5.114	5.544	4.888	2.763	2.294	3.008
chr4_92949357_92951843	ERV1	3.169	2.543	2.498	4.085	3.642	4.11	5.178	5.234	5.362	2.619	2.433	3.088
chr8_12091272_12091346	ERV1	1.955	1.958	1.417	3.209	2.261	2.233	1.107	1.282	1.447	1.863	1.519	0.801
chr4_17000000_17002704	ERV1	12.205	11.863	11.355	17.459	17.392	16.247	21.301	21.01	20.251	12.727	11.995	12.078
chr9_12951877_12952382	ERV1	21.477	20.034	18.492	29.007	28.737	28.75	26.689	25.635	26.788	15.391	15.46	15.532
chr7_138017011_138018209	ERV1	1.332	1.49	1.417	1.953	1.893	2.263	2.699	2.713	2.551	1.512	1.499	1.67
chrX_137346913_137347291	ERV1	1.859	1.99	1.858	2.723	2.731	2.77	2.868	3.151	2.693	1.602	1.668	1.487
chr12_87336832_87337495	ERV1	15.772	15.629	14.976	22.336	21.33	23.178	21.364	20.967	21.639	13.06	11.429	12.49
chr11_23207178_23207680	ERV1	3.352	3.49	3.264	4.507	4.859	5.186	4.935	5.074	5.232	3.33	3.158	3.283
chr8_80215546_80216767	ERV1	1.193	1.117	1.06	1.837	1.32	1.705	1.476	1.015	1.341	0.864	0.904	0.904
chr8_128448663_128448881	ERV1	9.218	8.916	8.406	11.875	13.299	13.04	14.499	16.043	14.995	8.227	7.368	7.903
chr2_35664494_35667249	ERV1	3.449	3.351	3.568	4.676	5.688	4.577	5.42	4.807	5.457	3.177	2.79	3.328
chr3_1283805_1286253	ERV1	2.697	2.277	2.319	3.483	3.714	3.308	4.018	3.268	3.476	1.827	2.065	2.127
chr3_190638401_190641316	ERV1	15.535	14.48	13.853	20.974	21.044	21.169	25.287	27.696	24.83	15.436	13.315	15.578
chr6_81192554_81192947	ERV1	2.718	2.862	2.739	4.032	4.133	3.826	4.271	3.664	3.808	2.556	2.214	2.333
chr9_12952384_12953047	ERV1	20.144	18.63	17.936	25.767	27.018	28.841	28.777	27.686	30.086	16.867	15.857	15.875
chr8_138838545_138842407	ERV1	7.435	6.937	6.549	10.06	9.443	10.625	9.364	10.756	10.819	6.76	6.375	5.97
chrX_90028311_90028761	ERV1	7.542	5.947	5.625	9.279	9.739	8.504	9.786	7.295	8.791	6.031	4.429	5.318
chr13_43442590_43442969	ERV1	52.816	50.431	50.029	71.61	74.947	74.193	70.218	63.201	67.562	48.046	42.597	50.656
chr6_12667813_12670993	ERV1	2.364	2.298	1.742	2.639	3.223	3.339	3.754	4.39	3.559	2.484	2.562	2.368
chr6_98231498_98232154	ERV1	11.399	11.81	10.904	15.886	16.88	16.359	19.993	20.102	21.378	11.773	10.446	10.9
chr1_43556065_43556444	ERV1	3.18	3.266	2.76	4.655	4.307	4.303	4.798	4.646	5.078	2.304	2.492	2.299
chr5_92163063_92163211	ERV1	1.966	1.255	1.364	1.953	2.363	2.273	2.489	2.435	2.8	1.233	1.211	1.189
chr11_23205479_23205931	ERV1	8.316	7.405	6.937	10.777	10.742	11.092	11.23	10.863	10.819	5.517	4.865	5.307
chr4_109635011_109635228	ERV1	3.502	3.405	3.159	4.402	4.481	5.592	4.777	5.148	4.888	2.88	2.641	2.551
chr4_8489988_8490436	ERV1	3.04	3.181	3.442	4.507	4.972	4.445	4.482	4.283	4.888	2.727	3.455	2.539
chr6_123165009_123165666	ERV1	21.971	19.534	18.072	27.403	29.688	28.618	28.946	27.056	28.935	16.291	15.917	16.504
chr4_141135428_141138051	ERV1	8.187	8.778	8.385	13.026	12.215	11.305	17.642	19.483	18.531	10.261	10.515	10.305
chr20_15129288_15129951	ERV1	2.074	2.053	1.669	2.797	2.967	2.578	3.743	3.333	3.571	1.233	1.281	1.59
chr4_88846553_88847058	ERV1	17.802	17.353	17.201	24.627	25.167	25.573	21.216	20.593	22.042	13.375	13.752	12.901
chr4_153662506_153662947	ERV1	2.944	2.213	2.246	3.399	3.611	3.633	4.039	3.674	3.784	1.809	2.065	1.887
chr12_10487221_10487717	ERV1	10.518	9.533	9.813	13.902	14.609	14.461	16.376	17.207	15.624	8.821	9.254	9.447
chr3_175779542_175783367	ERV1	3.696	2.873	2.687	4.444	4.256	4.607	5.125	5.33	5.493	3.42	2.81	3.111
chr7_119652328_119653179	ERV1	1.912	1.532	1.459	2.09	2.476	2.476	2.425	2.521	2.835	1.476	1.281	1.064
chr4_80476160_80476819	ERV1	9.035	8.714	7.871	12.16	12.665	12.026	14.51	12.497	13.157	7.732	6.861	8.029
chr1_68855988_68856651	ERV1	4.158	4.905	3.652	5.204	6.711	6.343	4.851	5.298	4.781	2.673	2.343	2.528
chr3_40606507_40607167	ERV1	1.128	1.49	1.144	2.006	1.688	1.725	2.004	1.816	1.791	1.161	0.854	1.212
chr15_35531263_35534377	ERV1	26.096	24.524	22.291	33.757	35.387	35.651	44.9	43.462	43.61	24.347	21.775	23.801
chr1_81710967_81711418	ERV1	6.521	6.416	5.709	9.173	8.911	8.738	7.044	7.904	8.352	5.301	4.955	4.243
chr20_15130787_15133795	ERV1	4.555	3.681	3.852	5.468	5.995	5.906	7.74	5.725	7.071	4.473	3.882	3.969
chr7_112874957_112875335	ERV1	1.912	1.638	1.406	2.407	2.302	2.415	2.046	2.04	1.934	1.314	1.182	0.995
chr13_91503028_91503178	ERV1	2.697	2.149	2.529	3.283	3.57	3.745	4.302	4.646	4.674	2.241	1.986	1.784
chr4_163634954_163635171	ERV1	2.46	2.16	2.141	3.251	2.916	3.552	3.005	3.076	3.464	1.962	1.787	1.75
chr5_106317461_106317611	ERV1	7.972	5.82	6.15	8.772	9.402	10.453	10.418	11.226	10.167	5.931	5.551	5.661
chr1_185919118_185919623	ERV1	15.825	15.821	14.389	20.235	22.394	23.493	21.216	21.501	20.63	11.332	10.962	11.14
chr14_74170473_74173733	ERV1	19.242	16.502	15.585	25.323	23.929	24.538	31.413	30.954	31.77	17.902	16.344	16.893
chr7_125586875_125587576	ERV1	6.36	6.309	5.258	8.318	8.87	8.565	2.436	2.382	1.981	0.36	0.457	0.126
chr2_200112076_200115056	ERV1	24.463	23.364	23.005	33.641	33.699	34.473	41.104	39.051	37.904	23.114	22.679	22.623
chr4_95306808_95310016	ERV1	3.986	3.288	3.663	5.025	5.064	5.622	6.664	6.633	6.466	3.807	3.148	2.997
chr19_20270385_20271047	ERV1	13.58	12.916	12.615	17.28	18.865	20.002	22.25	19.589	21.283	12.241	11.409	12.284
chr4_24329445_24329833	ERV1	3.814	3.532	2.97	4.792	4.931	5.084	5.863	4.657	5.623	3.06	3.068	3.019
chrX_121359930_121360592	ERV1	36.314	32.887	30.593	43.595	50.425	49.168	32.236	30.548	33.834	22.943	21.736	23.664
chr10_93061811_93062041	ERV1	1.655	1.947	1.522	2.196	2.506	2.649	2.942	2.745	2.907	1.62	1.47	1.361
chr1_5174546_5176586	ERV1	16.373	15.385	15.207	21.587	22.425	23.432	27.86	28.049	26.716	16.102	15.202	15.543
chr14_48717405_48717588	ERV1	2.611	2.415	2.372	3.505	3.529	3.592	1.297	1.538	1.495	0.576	0.735	0.618
chr16_63014093_63014741	ERV1	3.234	3.011	2.855	4.001	4.512	4.546	4.682	4.166	4.212	2.637	2.522	2.562
chr4_129564335_129567352	ERV1	1.837	1.777	1.406	2.101	2.578	2.517	2.678	2.905	2.646	1.557	1.37	1.681
chr20_19734130_19736989	ERV1	10.529	10.065	8.973	14.493	13.289	14.674	23.462	21.768	20.998	12.376	11.776	12.547
chr13_43442969_43443195	ERV1	38.806	39.057	36.711	52.346	53.893	58.22	53.009	56.066	54.928	41.844	31.655	37.263
chr10_92571970_92572187	ERV1	7.929	6.65	6.391	10.207	9.647	10.25	9.185	9.122	9.052	5.463	4.597	4.632
chr8_7263988_7264648	ERV1	2.074	2.16	1.543	2.322	3.11	2.841	3.522	2.873	2.717	1.53	1.688	1.853
chr13_35373699_35376191	ERV1	32.962	30.535	29.06	43.437	44.809	44.581	49.93	50.234	50.989	29.45	26.373	28.033
chr7_83092513_83093018	ERV1	54.9	55.676	50.816	76.181	76.799	78.638	66.528	66.405	64.786	45.04	45.695	42.558
chr2_77320198_77320414	ERV1	10.626	10.831	9.844	14.831	14.701	15.385	13.529	13.982	13.334	7.417	6.534	6.531
chr4_180642088_180647050	ERV1	3.685	3.554	3.789	5.299	5.709	4.831	6.211	5.191	6.525	3.609	3.158	3.374
chr8_91104773_91107662	ERV1	13.87	13.682	11.964	18.24	19.673	18.764	24.327	22.516	22.742	12.385	12.591	12.775
chr18_26273795_26274013	ERV1	1.622	1.766	1.553	2.639	2.015	2.446	2.014	1.933	1.4	1.278	0.904	0.881
chr1_172533816_172534184	ERV1	1.053	1.021	1.029	1.478	1.381	1.593	1.297	1.207	1.068	1.107	1.053	0.938
chr2_71313938_71314315	ERV1	5.028	4.022	4.324	6.566	6.036	6.586	7.803	7.584	8.02	4.653	4.528	3.9
chr2_192995613_192998543	ERV1	9.164	8.299	8.984	11.675	12.675	13.558	15.258	15.83	15.375	9.757	8.579	8.978
chr21_27601825_27602703	ERV1	2.557	2.894	2.078	3.304	3.969	3.511	5.051	4.55	4.105	3.681	2.165	1.979
chr17_74604367_74607164	ERV1	12.452	11.629	11.702	17.449	16.686	17.201	23.578	23.007	21.852	13.744	11.985	12.421
chr11_27652321_27652824	ERV1	31.296	31.589	27.192	43.057	40.962	45.119	58.197	54.293	58.416	29.468	27.385	29.954
chr13_91496582_91496962	ERV1	1.483	1.117	1.595	1.995	1.913	2.111	2.077	1.837	1.744	1.17	1.708	1.418
chr15_53721365_53724226	ERV1	7.564	7.118	6.696	9.838	10.394	10.402	12.253	11.653	11.733	6.562	5.044	6.233
chr8_134619740_134620170	ERV1	1.031	1.021	1.123	1.636	1.35	1.573	1.297	1.292	1.471	1.008	1.082	0.869
chr6_131729253_131729682	ERV1	2.385	2.128	2.067	3.082	3.345	3.004	3.722	3.033	2.871	1.998	2.135	1.624
chrX_148400722_148401225	ERV1	4.029	3.511	4.124	5.816	5.381	5.541	5.715	6.206	5.623	3.384	3.187	3.008
chr1_216186207_216186424	ERV1	6.102	4.862	4.586	6.713	7.663	7.875	6.221	5.832	6.43	3.672	3.237	3.202
chr4_17005097_17005548	ERV1	4.974	4.213	5.101	6.935	6.783	6.779	6.243	5.789	6.596	3.834	4.061	3.523
chr2_16973642_16974236	ERV1	12.635	11.501	11.051	16.741	16.276	17.404	18.032	15.691	16.49	9.523	8.291	8.086
chr11_23909777_23910426	ERV1	6.79	5.884	6.014	9.11	8.982	8.697	9.269	9.197	8.542	4.743	4.577	4.952
chr9_93180150_93180631	ERV1	7.488	7.16	6.297	11.094	9.32	9.631	10.735	10.243	9.894	6.481	5.759	5.181
chr5_103371350_103372010	ERV1	1.547	1.777	1.879	2.66	2.384	2.425	2.109	1.592	2.088	1.017	1.529	1.327
chr14_87702699_87706724	ERV1	2.106	1.649	1.9	2.417	2.854	2.821	3.554	2.788	2.918	1.611	1.44	1.601
chr10_60621582_60621801	ERV1	3.707	3.171	3.148	4.824	4.573	4.962	4.281	4.23	3.713	2.241	2.135	2.573
chr5_18543298_18543676	ERV1	6.844	7.011	7.336	9.479	10.148	10.727	12.211	11.183	13.299	6.607	7.328	5.936
chr18_62352905_62353567	ERV1	1.171	1	1.06	1.467	1.402	1.756	1.74	1.784	1.483	0.81	0.864	1.075
chr5_147249849_147250017	ERV1	1.74	1.83	1.732	2.554	2.578	2.466	3.554	2.745	3.203	1.53	1.579	2.139
chr18_62349368_62352267	ERV1	3.331	3.362	3.4	4.602	5.023	4.831	4.608	4.294	4.449	2.367	2.234	3.019
chr3_54670705_54670851	ERV1	21.358	22.705	19.069	29.018	30.916	30.445	24.686	26.724	22.208	13.627	12.809	16.767
chr12_10486621_10487219	ERV1	9.454	8.033	7.913	11.263	12.512	12.563	12.485	13.458	12.955	7.165	6.673	7.091
chr14_46483956_46486897	ERV1	8.359	10.352	7.871	11.696	12.215	14.116	9.722	8.043	8.767	5.13	5.799	5.193
chr4_14173839_14174344	ERV1	4.05	3.437	4.303	5.605	5.34	5.947	4.492	4.764	4.793	2.781	2.631	2.859
chr10_92058286_92058789	ERV1	7.639	7.66	6.874	10.345	10.281	11.112	8.763	9.154	9.823	5.391	5.68	5.959
chr4_79636042_79636703	ERV1	8.455	7.937	7.325	10.566	11.601	11.762	12.063	11.675	11.508	7.183	6.226	7.469
chr1_43556444_43556828	ERV1	3.126	3.192	2.697	4.497	4.235	4.181	4.671	4.433	4.947	2.259	2.463	2.253
chr4_90888276_90891227	ERV1	6.285	6.384	6.444	9.162	8.737	9.478	12.243	12.679	12.635	7.93	6.275	7.148
chr4_126484480_126484985	ERV1	20.37	18.193	15.207	24.954	25.433	26.517	17.599	20.155	18.768	12.601	11.707	9.127
chr1_73455809_73458836	ERV1	27.106	24.375	22.417	34.042	34.732	36.939	39.628	40.097	41.925	24.113	22.5	22.108
chr12_87332911_87336829	ERV1	40.353	40.132	37.855	54.943	57.075	57.378	62.109	63.788	63.493	36.786	34.366	36.325
chr7_93273205_93273867	ERV1	4.759	4.341	4.471	5.742	6.957	6.708	3.975	4.337	3.891	2.277	2.433	2.493
chr6_115353409_115356587	ERV1	43.619	41.281	38.485	57.972	58.272	60.321	76.651	76.531	73.375	43.15	42.21	41.163
chr3_124473733_124476601	ERV1	20.553	20.194	18.503	28.659	27.182	28.973	28.566	26.489	25.744	15.697	15.172	16.287
chr19_39241132_39243653	ERV1	2.482	2.851	2.151	4.265	3.407	3.065	4.703	4.999	5.932	2.07	3.028	2.551
chr11_67531174_67531831	ERV1	2.955	3.181	2.844	4.455	4	4.404	4.619	4.86	4.579	2.574	2.522	2.951
chr1_99980478_99980923	ERV1	1.676	1.756	1.375	2.259	2.281	2.334	2.953	1.837	2.029	1.341	1.301	1.121
chr4_90887606_90888115	ERV1	2.084	2.17	2.067	3.631	2.353	3.085	2.552	3.033	3.642	2.286	1.023	1.224
chr7_24439931_24440570	ERV1	18.522	19.279	17.18	24.489	26.138	27.989	26.837	24.919	27.393	14.239	13.891	15.429
chrX_73183386_73183823	ERV1	1.182	1.33	1.375	1.963	1.934	1.674	1.086	1.378	1.151	1.521	1.509	1.098
chr2_35662983_35663645	ERV1	4.781	4.022	3.883	5.922	6.169	6.048	5.589	4.849	4.935	2.925	2.731	2.928
chr10_26060009_26061455	ERV1	23.561	23.066	21.682	33.652	31.857	32.261	33.564	32.898	33.49	20.369	20.048	19.649
chrX_97784617_97785068	ERV1	3.223	3.554	2.844	4.845	4.389	4.536	4.524	3.909	4.473	2.709	2.125	2.642
chr6_121943267_121943780	ERV1	5.973	6.267	5.478	8.402	8.634	8.311	8.974	9.442	8.091	5.238	4.607	4.964
chr22_28140670_28141116	ERV1	14.375	13.608	13.36	19.296	19.601	20.235	20.415	18.778	19.397	11.701	11.329	11.609
chr20_38726843_38727216	ERV1	3.717	2.585	3.054	4.581	4.266	4.536	3.965	4.027	4.556	1.989	2.224	2.951
chr3_8223992_8224403	ERV1	2.933	2.543	2.183	3.663	3.601	3.684	2.299	2.318	2.408	1.683	1.589	1.853
chr2_225094047_225094708	ERV1	1.354	1	1.228	1.721	1.729	1.674	2.056	2.286	2.527	0.972	1.241	1.087
chr1_183582778_183586212	ERV1	59.928	52.633	52.139	75.854	78.661	80.911	101.326	102.753	98.799	63.23	56.32	54.453
chr14_96439769_96442706	ERV1	8.154	7.714	7.042	10.883	11.366	10.514	12.074	10.97	10.95	7.066	6.643	6.725
chr6_81192947_81193324	ERV1	2.74	2.83	2.739	3.874	4.102	3.907	4.471	3.803	3.844	2.52	2.274	2.333
chr12_8957474_8957877	ERV1	2.278	2.213	2.141	2.882	3.09	3.501	1.898	1.624	1.874	1.044	1.122	0.949
chr13_56153189_56153406	ERV1	96.328	81.456	72.173	113.654	117.301	125.959	57.86	49.828	54.204	46.651	41.058	44.079
chr2_116946407_116946873	ERV1	3.266	2.617	2.508	3.927	4.593	3.471	5.968	5.768	4.995	3.078	3.058	3.122
chr9_85317964_85320761	ERV1	10.98	10.831	10.296	14.472	15.56	15.841	21.596	20.711	19.919	10.477	10.525	11.575
chr8_129927116_129930899	ERV1	5.2	5.001	4.828	6.956	7.294	7.226	8.341	9.506	8.72	5.751	4.707	5.398
chr16_59549315_59556284	ERV1	5.769	5.118	5.73	8.191	7.857	7.723	9.395	8.908	9.372	5.544	4.965	4.724
chr6_132226360_132226860	ERV1	23.69	23.588	22.805	31.984	33.995	34.149	25.244	29	31.07	14.5	13.286	11.723
chr10_55252482_55252932	ERV1	6.221	6.841	5.394	9.342	8.409	8.636	8.109	8.759	8.672	4.734	4.577	4.495
chr8_91103474_91104139	ERV1	5.845	5.522	5.468	7.6	8.143	8.301	6.981	6.548	7.166	3.438	3.038	3.18
chrX_97779243_97779695	ERV1	12.731	11.214	10.086	16.298	16.256	16.054	19.487	16.962	19.017	11.332	9.691	9.596
chr11_96463629_96463845	ERV1	8.047	8.48	7.64	10.397	11.744	12.35	14.478	16.161	14.473	7.345	7.407	7.72
chr2_216787480_216790517	ERV1	41.256	38.44	34.035	52.536	54.456	55.368	66.728	69.844	66.4	36.66	34.406	36.13
chr2_5141351_5144659	ERV1	32.715	31.695	30.687	45.822	44.891	45.18	49.287	51.142	48.118	28.406	26.581	26.008
chr6_144919206_144920060	ERV1	1.042	1.277	1.029	1.657	1.494	1.634	1.856	1.891	1.874	2.142	2.055	2.139
chr1_55492970_55493559	ERV1	12.173	10.735	10.138	15.58	14.363	17.232	15.965	15.99	15.6	9.046	8.331	7.606
chr5_5519191_5519691	ERV1	4.19	4.096	3.516	5.732	5.616	5.51	6.127	6.612	6.205	3.132	2.433	2.653
chr11_27651444_27651656	ERV1	14.611	12.618	12.646	20.066	17.883	19.038	16.735	13.619	16.514	7.624	8.192	6.92
chr22_32899174_32902162	ERV1	21.659	19.97	20.801	28.448	30.128	30.576	35.526	36.156	36.029	21.764	18.896	20.644
chr1_229315473_229315923	ERV1	8.069	8.214	7.504	11.432	10.987	11.559	11.642	10.735	11.33	6.112	6.395	5.467
chr11_96462461_96462966	ERV1	1.891	2.043	1.91	2.744	2.783	2.821	7.139	6.59	7.747	3.978	3.803	4.129
chr13_56154071_56154574	ERV1	227.584	212.928	183.745	301.008	286.316	303.928	158.89	164.266	155.138	130.232	115.787	121.155
chr10_118245242_118245621	ERV1	2.664	2.873	2.802	4.096	3.795	4.029	3.48	3.696	3.215	1.782	1.926	1.841
chr2_200116579_200116956	ERV1	6.027	5.947	5.814	7.716	9.023	8.646	8.942	8.524	8.992	5.652	4.915	5.353
chr9_93178900_93179561	ERV1	34.262	29.961	25.198	41.368	44.369	41.831	42.369	41.87	42.115	21.422	19.65	21.811
chr6_114333883_114338876	ERV1	1.268	1.426	1.553	1.742	2.118	2.202	3.248	3.365	3.322	2.313	2.075	2.162
chr1_241601523_241602187	ERV1	4.845	4	4.208	6.143	6.445	6.048	8.204	8.107	7.747	3.771	3.872	4.655
chr9_121249431_121250285	ERV1	12.334	13.874	11.933	17.238	18.814	18.378	20.446	20.679	21.069	11.548	10.247	10.9
chr6_77272016_77272409	ERV1	5.404	6.267	4.198	7.347	8.849	6.444	3.828	3.429	3.891	2.889	1.698	1.693
chr4_23725105_23725334	ERV1	2.245	1.862	1.553	2.523	2.711	2.831	2.531	1.495	1.827	1.206	1.321	1.018
chr14_47018031_47018411	ERV1	7.961	6.873	7.787	10.556	10.169	11.559	9.754	9.399	9.87	5.823	5.153	4.907
chr12_100111977_100112675	ERV1	2.031	2.192	2.13	2.544	3.356	3.156	5.905	6.302	6.703	4.32	3.376	2.905
chr1_209626516_209626896	ERV1	17.684	17.417	15.91	23.888	24.563	24.335	24.338	23.937	25.115	14.014	14.318	12.055
chr9_121248829_121249429	ERV1	13.172	12.023	11.355	16.245	18.251	17.617	19.202	18.713	18.175	10.117	9.622	9.573
chr5_18542455_18543079	ERV1	2.417	2.649	2.529	3.304	3.407	4.12	5.251	4.475	4.188	2.421	2.631	2.322
chr8_98217187_98217848	ERV1	15.299	15.651	14.514	21.333	21.903	21.636	24.137	23.136	23.952	12.664	12.6	13.736
chr2_71317676_71318127	ERV1	3.126	2.819	2.718	3.768	4.399	4.181	5.757	6.11	5.801	4.077	3.426	3.831
chr4_133039747_133042892	ERV1	2.74	2.883	2.834	4.465	3.806	3.816	3.912	3.909	4.401	3.186	2.87	2.528
chrX_3472208_3472865	ERV1	4.802	4.224	3.957	5.953	6.394	6.16	7.793	7.616	7.664	3.717	4.011	3.648
chr1_187736966_187739894	ERV1	4.641	4.83	4.408	5.837	7.028	6.911	7.645	8.043	8.281	4.941	4.19	3.877
chr3_78373256_78376497	ERV1	24.034	22.683	20.696	32.206	31.642	32.302	37.972	38.281	36.136	22.412	21.726	21.285
chr3_57338292_57341125	ERV1	8.09	7.746	6.811	10.904	11.192	10.209	11.81	12.358	12.101	7.858	7.01	6.382
chr15_97417237_97420444	ERV1	36.153	31.237	31.474	46.34	48.359	46.286	53.716	53.011	50.277	30.99	30.761	31.498
chr12_100112812_100113312	ERV1	4.512	5.192	4.838	6.998	7.304	6.454	12.475	15.178	16.205	7.732	7.467	8.166
chr11_96463843_96464223	ERV1	5.694	5.128	4.87	7.6	7.55	7.226	7.381	8.321	7.687	4.131	4.299	4.346
chr2_64304643_64306996	ERV1	3.986	4.543	3.768	5.858	5.146	6.525	11.979	11.824	12.433	7.291	6.017	6.05
chr2_12771925_12772383	ERV1	4.34	4.681	3.715	6.207	6.087	5.866	6.295	5.928	6.667	3.528	3.346	3.477
chr14_41990252_41990633	ERV1	5.673	5.639	5.321	7.59	7.55	8.555	8.52	9.378	8.981	5.409	4.855	4.792
chr2_71385932_71386593	ERV1	2.578	2.234	2.319	3.293	3.13	3.735	3.944	4.176	4.259	2.205	1.767	2.047
chr11_122701862_122702525	ERV1	3.717	3.383	3.316	5.362	4.46	5.033	5.515	5.426	5.433	3.231	2.919	3.363
chr5_16423224_16423370	ERV1	1.031	1.309	1.123	1.636	1.524	1.776	1.93	1.784	1.578	0.9	1.003	0.869
chr11_23207797_23210836	ERV1	14.375	12.704	11.376	18.156	17.872	18.734	22.914	24.278	22.956	13.726	12.561	11.746
chr1_223199438_223199943	ERV1	58.07	50.857	53.01	75.632	78.211	76.872	106.904	103.394	108.883	62.006	54.453	60.183
chr6_14299373_14302606	ERV1	34.702	31.695	29.039	44.524	45.32	46.052	82.967	87.031	86.401	47.389	41.684	46.893
chr6_142342468_142342919	ERV1	9.24	8.171	8.396	12.245	12.184	12.33	17.346	14.986	15.873	9.982	8.658	9.013
chr13_84484746_84487545	ERV1	6.973	6.341	5.667	9.162	8.941	8.92	9.374	9.143	8.803	5.139	5.263	4.026
chrX_92079881_92082893	ERV1	16.341	14.64	14.084	20.911	21.954	21.281	21.775	21.149	20.049	11.449	12.342	12.078
chr11_27651657_27652319	ERV1	35.766	35.632	34.896	49.718	48.655	52.984	55.593	57.732	61.025	32.016	30.166	29.794
chr2_78196931_78197156	ERV1	2.847	2.617	2.571	3.515	4.092	3.826	3.617	3.525	3.512	1.962	2.115	2.002
chr6_131620137_131620627	ERV1	14.88	13.629	12.657	20.658	18.793	19.19	16.703	17.015	17.131	9.019	9.115	8.875
chr12_59495858_59499031	ERV1	7.198	6.437	6.234	8.561	9.351	10.341	7.033	8.673	6.525	4.023	4.2	4.586
chr1_53893502_53894004	ERV1	5.855	4.649	5.342	8.297	6.957	7.337	8.805	9.09	8.518	5.148	4.746	4.586
chr2_66471470_66474474	ERV1	18.576	16.853	18.324	22.874	25.238	28.344	34.577	36.188	34.57	20.369	19.233	18.288
chr6_145425319_145425982	ERV1	2.299	2.245	1.616	2.956	2.905	2.902	3.395	2.756	2.657	1.305	1.152	1.647
chr2_12771545_12771925	ERV1	10.035	10.703	9.897	14.905	13.76	14.969	17.294	16.898	18.068	10.441	9.115	9.035
chr13_41449179_41454961	ERV1	1.107	1.436	1.742	1.816	2.046	2.243	1.339	1.164	1.53	1.143	1.192	0.766
chr3_191615458_191618488	ERV1	1.869	1.596	1.291	2.449	1.913	2.405	3.174	3.001	2.1	1.332	1.331	1.018
chr12_96142639_96143062	ERV1	2.772	2.649	2.246	3.346	3.867	3.684	3.638	3.194	3.488	2.763	1.926	2.608
chr5_135902729_135903234	ERV1	3.685	3.671	3.222	5.531	4.358	5.176	7.012	8.032	8.328	4.275	3.495	4.106
chr10_122604915_122607756	ERV1	15.954	15.555	14.913	21.27	21.852	22.915	26.721	25.293	25.672	15.373	14.318	16.287
chr4_90888138_90888282	ERV1	2.364	2.426	2.487	3.462	3.253	3.643	3.754	3.247	2.752	1.8	1.668	1.647
chr9_80796020_80799976	ERV1	8.971	9.246	8.679	12.044	13.187	13.02	14.299	14.046	13.477	7.921	7.666	7.846
chr3_16790742_16791125	ERV1	2.331	1.638	2.309	2.871	2.946	3.115	4.334	4.785	3.298	2.106	1.996	1.773
chr2_84016858_84017079	ERV1	3.814	3.405	3.232	4.645	4.757	5.45	5.325	4.828	4.698	2.457	2.76	2.413
chr9_118601907_118602287	ERV1	27.439	24.545	23.718	35.298	35.775	36.584	32.668	31.755	31.889	18.281	16.294	18.048
chr4_156034938_156035389	ERV1	6.124	4.905	4.534	7.009	7.55	7.55	6.591	6.654	6.62	4.401	3.326	4.895
chr19_53135065_53135702	ERV1	3.793	3.234	3.474	4.708	5.32	4.902	6.896	7.156	7.059	3.249	3.863	3.66
chr7_122460912_122461343	ERV1	5.759	5.533	5.09	7.146	8.123	8.007	11.578	11.194	10.891	6.238	7.139	6.336
chr1_109016018_109018963	ERV1	12.28	11.267	10.684	15.77	15.898	16.988	16.471	16.321	16.241	9.289	9.234	8.967
chr4_127068489_127071077	ERV1	3.47	2.819	2.267	4.476	3.816	3.877	3.543	3.952	3.832	2.556	1.887	1.979
chr8_116227990_116228495	ERV1	25.527	25.077	23.036	35.826	33.566	35.356	33.142	32.076	35.448	19.379	19.64	20.336
chr13_36895499_36895877	ERV1	9.411	10.682	9.571	14.134	14.455	13.619	15.575	15.894	16.668	8.776	7.715	8.006
chr19_52407535_52407668	ERV1	1.998	2.032	2.12	3.008	2.005	3.735	3.29	3.172	2.978	5.913	3.247	3.294
chrX_86237289_86240203	ERV1	8.842	8.288	8.102	12.002	12.256	11.63	13.909	12.7	13.833	7.822	7.437	7.995
chr6_123164367_123164517	ERV1	5.823	5.415	4.072	6.671	7.601	7.459	6.591	7.797	6.549	4.14	4.071	3.66
chr3_57342775_57343143	ERV1	1.762	2.011	1.427	2.491	2.189	2.71	1.445	1.186	1.388	1.017	0.894	0.778
chr3_176040455_176041116	ERV1	29.964	29.556	31.128	41.041	43.059	44.794	30.728	31.542	31.177	19.415	21.011	16.378
chr8_133093308_133093526	ERV1	1.923	1.543	1.868	2.407	2.66	2.517	5.009	6.281	6.264	1.818	1.738	2.219
chr13_66802702_66806019	ERV1	24.377	23.992	20.497	32.575	31.325	33.976	36.411	35.654	32.624	21.512	19.799	20.313
chr5_75653532_75656724	ERV1	51.204	46.356	41.423	65.541	64.042	67.922	86.12	87.201	82.237	51.196	46.053	46.893
chr9_118236535_118239042	ERV1	23.196	22.651	23.204	28.786	34.63	34.666	38.615	37.416	40.17	16.732	15.162	17.465
chrX_124520291_124520880	ERV1	4.91	5.703	6.087	8.455	7.54	7.794	4.714	4.988	3.986	3.285	3.714	3.214
chrX_137347291_137347508	ERV1	2.428	2.479	2.372	3.325	3.356	3.663	3.322	3.984	3.393	2.007	2.085	1.91
chr18_29383745_29384145	ERV1	1.257	1.596	1.48	1.995	1.821	2.344	3.427	3.012	3.049	1.647	1.579	1.555
chr11_81522717_81522933	ERV1	1.418	1.649	1.228	2.132	1.944	2.03	1.824	1.794	1.72	0.981	1.043	1.075
chr4_172909510_172911278	ERV1	5.093	4.692	3.978	6.26	6.169	7.104	7.476	7.744	8.138	4.365	4.776	3.58
chr4_168358202_168358771	ERV1	4.899	4.596	4.513	6.713	6.599	6.596	6.664	5.768	6.869	3.6	2.919	2.848
chr1_99975066_99975519	ERV1	2.117	2.213	2.361	3.23	3.223	3.065	3.912	3.279	3.381	2.079	2.085	2.024
chr13_61780586_61784421	ERV1	7.929	7.352	7.231	10.313	10.629	11.031	10.903	11.098	10.464	5.904	6.563	7.137
chr19_20207144_20207590	ERV1	3.363	3.564	3.222	4.571	4.358	5.48	4.661	3.268	4.615	2.79	3.068	2.425
chr10_55261107_55264024	ERV1	24.001	23.683	22.302	32.501	33.627	33.276	39.164	37.801	37.963	23.438	21.686	23.069
chr1_82535517_82538413	ERV1	23.518	21.109	21.599	30.263	32.205	31.571	44.541	43.675	41.107	25.958	25.429	26.214
chr2_224054433_224055096	ERV1	1.526	1.649	1.448	2.459	1.698	2.415	2.868	2.393	2.456	1.395	1.45	1.864
chr5_18535779_18537186	ERV1	13.526	12.012	12.3	17.322	17.647	18.744	25.898	24.93	25.079	13.789	14.03	14.434
chr4_95006809_95007470	ERV1	10.937	9.458	9.393	14.029	13.883	14.38	13.086	11.974	12.741	7.435	7.348	7.526
chr14_100838201_100838605	ERV1	2.202	1.777	1.658	2.523	2.875	2.598	1.782	1.784	1.578	1.575	1.777	1.727
chr5_135637523_135640401	ERV1	8.939	8.597	7.798	12.392	11.714	11.873	12.306	12.486	12.409	7.831	6.802	7.205
chr11_7934740_7935402	ERV1	12.656	11.012	11.796	16.678	16.89	16.785	16.872	16.065	16.882	9.262	8.45	8.898
chr2_165316153_165319041	ERV1	21.262	19.992	18.912	27.308	28.491	29.562	35.747	34.949	35.353	20.765	19.67	20.724
chr15_89093045_89094539	ERV1	13.956	12.704	12.73	17.776	18.568	19.535	20.468	21.64	21.497	12.205	10.793	11.552
chr2_157577601_157578268	ERV1	9.025	8.437	8.018	11.77	12.542	11.843	11.325	10.831	11.579	5.751	5.848	5.581
chr5_121814426_121814541	ERV1	3.234	2.851	2.928	4.243	4.798	3.755	3.585	3.877	4.081	3.231	2.85	2.39
chr4_80475123_80475570	ERV1	6.296	6.224	5.625	8.54	8.767	8.443	8.742	8.502	9.289	4.779	6.156	5.055
chr1_35098366_35098583	ERV1	1.515	1.404	1.574	1.805	2.179	2.385	2.046	1.688	1.566	1.143	0.973	0.869
chr3_46288216_46288596	ERV1	8.09	7.501	7.283	10.851	10.721	10.889	13.74	13.266	13.512	7.75	7.159	6.679
chr4_88843406_88846434	ERV1	107.147	100.969	89.941	139.6	139.654	143.536	125.684	124.554	127.9	70.188	69.685	67.755
chr6_131728657_131728874	ERV1	2.503	2.745	2.12	3.293	3.274	3.877	3.427	3.535	3.31	2.088	2.085	2.15
chr22_32902156_32902304	ERV1	1.676	1.255	1.249	1.9	1.882	2.141	1.75	1.624	1.578	1.116	0.923	1.064
chr11_20589861_20592754	ERV1	18.103	17.949	17.212	25.144	25.146	25.299	30.865	32.514	30.726	17.956	17.367	17.316
chr3_62154188_62154949	ERV1	1.203	1.021	1.081	1.763	1.35	1.583	1.877	1.73	1.78	1.35	1.241	1.281
chr8_114522360_114522657	ERV1	1.536	1.617	1.438	2.364	2.22	1.938	2.541	2.467	2.562	1.485	1.35	1.395
chr13_56154693_56157770	ERV1	622.888	566.094	496.157	802.638	785.197	801.808	409.699	406.292	403.617	327.978	303.017	308.796
chrX_97780292_97780954	ERV1	19.382	17.959	16.288	25.418	24.768	25.868	23.821	24.054	23.501	14.941	13.991	14.903
chr7_26063819_26064259	ERV1	2.632	2.17	2.162	3.293	3.356	3.227	3.786	3.343	3.962	1.773	1.877	1.533
chr5_103367821_103370713	ERV1	4.888	3.979	3.736	6.091	6.179	5.602	6.506	6.74	6.774	3.762	3.436	3.431
chrX_112422209_112422359	ERV1	3.438	2.319	2.729	3.863	3.98	4.181	4.534	5.116	5.505	2.727	2.016	2.333
chr4_93362431_93365352	ERV1	57.747	57.368	54.332	77.901	82.364	80.008	98.521	100.361	101.741	65.318	67.202	65.684
chr7_48185870_48186321	ERV1	3.277	2.841	2.718	4.022	4.317	4.181	5.842	5.458	6.335	3.942	2.989	3.866
chr1_99979220_99979878	ERV1	21.176	19.204	18.251	26.421	28.052	28.598	24.896	24.802	26.871	14.662	14.706	15.12
chr6_131664049_131664653	ERV1	2.235	1.692	1.805	2.375	2.864	2.872	7.982	6.793	6.098	2.412	2.562	2.39
chr2_58544872_58545535	ERV1	5.973	5.788	4.996	7.674	7.775	8.291	6.759	6.377	6.335	4.536	3.843	3.671
chr6_167647448_167647721	ERV1	4.867	4.766	5.268	7.558	6.905	6.698	6.316	6.804	6.584	5.4	5.312	6.725
chr14_47576921_47577075	ERV1	11.979	12.469	10.505	16.995	16.594	15.973	23.99	24.439	28.662	18.119	16.076	16.653
chr10_53793516_53793967	ERV1	23.926	21.353	21.231	31.372	31.96	30.942	20.151	21.01	19.539	16.435	15.957	15.326
chr2_75441681_75441897	ERV1	10.432	9.693	10.558	14.229	14.22	15.05	15.649	16.278	15.897	8.695	7.477	7.32
chr1_223197432_223197736	ERV1	5.264	5.362	4.765	6.703	7.386	7.702	10.745	12.177	10.392	5.589	5.938	5.822
chr3_170391632_170395637	ERV1	4.609	3.639	3.537	5.626	5.207	5.856	5.083	4.529	5.41	3.267	2.899	2.939
chr2_36831097_36831475	ERV1	3.782	3.937	3.6	5.288	5.33	5.419	5.958	5.426	5.552	3.078	3.624	3.1
chr5_75657198_75657855	ERV1	14.354	13.821	14.095	19.866	19.366	20.672	21.427	21.715	22.517	12.448	11.508	11.952
chr4_24507333_24507546	ERV1	1.203	1.117	1.343	1.9	1.852	1.451	1.793	1.602	1.708	1.089	0.695	0.778
chr3_115514039_115514535	ERV1	13.526	11.576	11.712	16.435	17.013	18.652	24.38	20.123	22.386	12.484	11.498	13.004
chr13_66717155_66717650	ERV1	5.307	4.766	3.904	6.196	6.639	6.931	6.527	6.793	7.035	4.059	3.694	3.866
chr3_16786189_16789234	ERV1	4.276	4.681	3.978	5.837	6.261	6.211	6.738	6.815	6.584	4.212	3.346	3.694
chr15_100984748_100985411	ERV1	1.182	1.053	1.228	1.604	1.565	1.735	2.341	2.136	2.242	1.134	1.152	1.361
chr5_107889019_107889683	ERV1	17.265	14.906	15.48	22.473	22.445	22.549	20.573	18.959	21.378	13.699	11.816	11.975
chr3_189862798_189865693	ERV1	7.392	6.724	6.57	10.271	9.218	9.813	10.84	11.685	10.274	6.22	6.315	6.474
chr7_93027930_93028146	ERV1	6.64	9.033	7.158	10.577	11.591	10.168	6.021	8.31	8.791	4.365	3.823	3.98
chr15_89103500_89105040	ERV1	25.28	23.939	22.218	34.275	33.801	33.063	31.171	30.239	28.626	17.182	17.555	17.099
chr5_75658070_75658450	ERV1	14.042	13.182	13.308	18.451	19.509	19.403	18.338	19.269	18.626	10.792	9.939	10.888
chr1_68852825_68855367	ERV1	26.032	24.95	24.117	35.415	34.394	36.493	50.299	51.9	49.34	31.332	28.09	29.668
chr9_118240430_118240748	ERV1	5.769	4.926	3.484	6.006	6.496	7.51	6.253	7.723	5.908	1.908	2.85	1.567
chr2_219041066_219044178	ERV1	10.045	8.873	8.595	14.05	12.839	12.086	16.165	16.77	17.119	8.821	7.09	7.823
chr2_179918800_179921656	ERV1	2.514	3.064	2.498	3.663	4.021	3.745	4.323	4.24	3.654	2.727	2.343	2.116
chr9_72021990_72024821	ERV1	13.021	12.799	12.09	17.945	17.842	17.871	17.262	17.88	16.751	10.261	9.234	9.939
chr12_73101983_73102301	ERV1	10.54	10.214	8.427	13.532	13.085	14.644	13.308	12.113	12.765	7.021	6.911	6.508
chr8_116830861_116831239	ERV1	3.846	4.149	3.925	5.595	5.77	5.51	6.517	5.618	5.73	3.168	3.108	3.466
chr2_209943195_209946214	ERV1	14.966	14.682	14.074	20.605	20.665	20.601	25.74	26.991	26.325	17.38	16.086	16.218
chr6_16890880_16891098	ERV1	6.79	6.65	5.888	8.455	9.238	9.62	9.975	10.735	11.211	5.022	5.551	5.215
chr6_121942015_121942393	ERV1	5.973	5.841	6.119	7.674	8.655	9.022	10.281	9.998	10.036	6.003	4.697	5.147
chr6_121943898_121946996	ERV1	32.199	31.886	27.822	43.87	41.965	44.114	50.879	54.389	54.168	31.611	29.222	28.433
chr18_20865033_20867425	ERV1	7.95	7.469	6.937	10.345	9.913	11.336	14.573	15.328	14.889	9.487	8.559	9.196
chr1_241597591_241601521	ERV1	7.499	6.565	6.885	9.954	9.698	9.966	14.035	13.821	13.489	8.623	7.546	8.406
chr3_177385333_177385836	ERV1	6.543	5.958	5.3	8.666	8.102	8.393	6.675	7.37	7.581	4.203	4.16	4.701
chr5_83470443_83470611	ERV1	1.021	1.011	1.217	1.552	1.678	1.37	1.086	1.164	1.103	0.711	0.745	1.006
chr1_229083840_229085384	ERV1	6.747	5.767	5.982	8.413	8.859	8.859	11.178	11.44	11.365	6.319	5.729	6.233
chr12_103618783_103621881	ERV1	26.258	23.769	23.173	32.987	34.711	35.701	37.961	36.797	35.828	20.828	20.941	21.902
chr12_87338091_87338532	ERV1	3.051	3.043	2.739	4.032	4.041	4.404	4.513	4.23	4.52	2.475	2.582	2.585
chr2_76801794_76802456	ERV1	30.813	30.908	25.964	39.774	41.116	42.937	33.512	30.313	30.762	18.263	16.83	15.932
chr3_75520050_75520709	ERV1	1.816	1.99	1.889	2.692	2.558	2.801	2.963	2.798	2.99	1.71	1.46	1.407
chr10_102143310_102144762	ERV1	1.429	1.596	1.186	1.742	2.118	2.08	1.381	1.111	1.091	0.828	0.933	0.732
chr1_120270480_120270879	ERV1	8.821	9.352	7.924	13.469	11.622	11.823	7.656	8.748	8.043	8.776	8.51	7.674
chr4_17002823_17004502	ERV1	12.409	11.448	10.526	15.496	16.01	17.039	44.552	41.037	38.9	25.166	24.556	25.654
chr9_102433387_102435843	ERV1	25.516	24.088	22.994	33.493	33.77	35.285	42.696	40.578	39.375	22.952	22.858	22.669
chr9_121250264_121253223	ERV1	34.015	31.206	29.753	42.191	46.456	45.444	49.877	50.191	47.193	31.053	29.361	29.234
chr10_55260273_55261128	ERV1	8.531	8.692	7.388	10.915	11.509	12.31	12.96	12.027	12.065	7.93	6.166	6.622
chr1_215585057_215585476	ERV1	6.328	5.65	5.08	8.043	7.407	8.626	13.139	12.914	13.655	7.966	7.318	7.194
chr1_216181484_216181895	ERV1	1.268	1.383	1.123	1.731	1.76	1.837	1.276	1.015	1.163	0.63	0.854	0.743
chrX_113836563_113836784	ERV1	13.773	13.235	12.153	17.987	18.19	19.109	23.357	23.605	23.395	12.718	12.809	13.782
chr1_218769455_218772149	ERV1	31.501	27.535	26.972	38.254	40.931	42.156	43.624	44.124	43.788	23.186	22.52	22.303
chr1_5108443_5108951	ERV1	4.953	3.511	4.292	5.668	7.09	5.247	9.511	9.164	8.696	5.472	3.565	4.403
chr12_79234833_79235212	ERV1	8.917	7.458	7.672	11.369	11.325	11.254	12.285	11.856	12.67	7.615	6.752	6.393
chr2_71314313_71317674	ERV1	12.549	11.384	10.537	15.39	16.266	16.958	20.7	21.854	20.097	12.718	11.876	12.73
chr2_38308937_38309599	ERV1	1.612	1.745	1.543	2.006	2.486	2.415	2.647	2.318	2.776	1.224	1.231	1.338
chr2_71384907_71385336	ERV1	3.223	2.713	3.023	4.37	3.888	4.394	4.429	3.92	4.627	2.421	2.393	2.31
chr13_43443599_43443753	ERV1	27.815	25.354	25.482	37.621	35.632	37.772	48.106	43.398	43.954	29.81	29.59	33.809
chr9_93179778_93180150	ERV1	11.206	10.097	9.708	14.767	14.394	14.603	15.322	15.691	15.47	9.946	8.251	8.086
chr7_83093877_83094252	ERV1	30.029	26.226	25.167	36.481	36.819	41.496	27.396	28.124	29.908	21.872	19.948	20.324
chr1_73455680_73455830	ERV1	2.063	2.373	1.963	2.396	3.366	3.247	2.879	3.706	3.215	1.521	1.668	1.636
chrX_124520092_124520291	ERV1	1.826	2.117	1.963	2.839	2.619	2.882	1.866	1.965	1.732	0.918	1.36	1.075
chr4_183739639_183740072	ERV1	8.111	6.958	6.927	10.429	10.322	10.27	11.272	9.699	10.499	5.355	6.434	5.41
chr4_95216726_95219614	ERV1	14.45	13.31	13.161	18.546	18.179	20.956	33.828	31.948	33.407	18.902	17.952	17.945
chr14_41985525_41989400	ERV1	35.862	35.28	32.965	48.24	50.231	48.336	56.341	59.056	57.194	34.203	30.593	31.007
chr4_155840260_155840477	ERV1	1.751	1.341	1.196	1.847	1.923	2.263	2.436	2.275	2.491	1.089	1.221	1.029
chr1_233821510_233824390	ERV1	14.332	15.002	15.469	20.626	21.279	21.301	25.824	24.054	23.703	13.789	14.368	14.068
chr5_115881276_115881428	ERV1	4.244	3.862	4.02	6.207	5.361	5.551	9.364	7.925	8.672	7.633	7.606	6.885
chr10_98493174_98495375	ERV1	36.958	33.865	34.203	49.274	48.604	50.213	61.782	60.637	61.844	36.111	32.847	34.747
chr7_24439438_24439929	ERV1	23.196	21.949	21.431	29.292	32.133	32.373	33.965	34.159	37.429	20.567	18.588	22.177
chr13_56152362_56152811	ERV1	75.775	70.167	60.944	101.314	93.873	96.469	47.673	40.012	43.064	39.081	32.062	31.533
chr3_190641940_190642603	ERV1	10.497	9.373	9.424	13.722	13.473	14.096	12.833	11.632	12.919	8.047	7.258	7.652
chr9_82752658_82755744	ERV1	38	37.206	35.063	50.699	51.857	52.842	54.454	55.339	54.595	32.16	28.865	31.098
chr12_44844770_44846981	ERV1	4.631	3.979	3.936	5.795	5.391	6.485	8.067	7.285	7.593	4.275	3.942	3.934
chr2_219039171_219039551	ERV1	1.59	1.404	1.112	2.217	1.872	1.705	2.046	2.19	2.432	1.224	1.142	1.109
chr6_21364055_21367045	ERV1	31.844	31.567	30.824	42.582	43.581	46.621	54.717	51.953	54.75	31.242	29.014	30.435
chr6_131827813_131830158	ERV1	23.926	21.279	20.78	30.422	29.688	32.84	35.599	35.28	35.329	20.495	19.452	19.249
chr16_86777327_86777832	ERV1	7.875	7.618	6.465	10.039	11.315	9.57	15.079	13.33	14.545	8.749	8.857	8.166
chr5_106319336_106319787	ERV1	7.907	7.49	9.582	11.622	12.031	11.579	8.921	9.41	9.562	5.229	5.848	4.941
chr14_45966900_45968935	ERV1	9.551	8.426	8.239	12.604	11.703	12.624	14.436	14.324	13.536	8.785	8.043	9.802
chr3_81796703_81797135	ERV1	1.902	1.638	1.375	2.322	2.496	2.101	3.743	3.578	3.523	1.872	1.916	1.727
chr9_124552731_124556646	ERV1	15.46	15.47	15.249	20.679	21.32	23.026	28.545	30.142	30.584	17.236	15.311	15.36
chr7_42915522_42916003	ERV1	3.889	3.479	3.631	5.405	4.982	5.115	4.545	3.824	4.271	2.637	2.989	2.608
chr3_186894125_186894343	ERV1	12.721	11.863	11.093	17.174	15.867	17.201	18.348	18.5	19.409	8.254	8.817	8.532
chr8_39762015_39763369	ERV1	3.212	2.777	3.327	4.18	4.706	4.232	1.392	1.474	1.139	1.746	1.519	1.533
chr1_68855486_68855986	ERV1	1.397	1.766	1.333	2.174	1.985	2.172	2.963	3.151	3.417	1.485	1.797	1.807
chr9_76700498_76700948	ERV1	15.997	12.055	11.702	17.955	18.087	19.84	17.81	17.485	18.021	12.385	11.032	11.666
chr9_124552280_124552729	ERV1	6.521	5.096	4.786	7.484	7.376	8.2	11.167	10.436	9.823	6.67	6.007	5.867
chr8_91102885_91103264	ERV1	1.547	1.458	1.679	2.196	1.913	2.486	1.466	1.656	1.732	1.17	0.884	0.904
chr1_73447160_73447562	ERV1	5.544	4.905	5.122	6.819	7.98	7.104	7.571	6.986	7.047	5.148	4.031	4.781
chr2_78197154_78197546	ERV1	2.589	2.17	2.309	3.103	3.519	3.318	3.301	3.098	3.12	1.674	1.817	1.727
chr8_98216540_98216690	ERV1	1.708	1.66	1.721	2.217	2.384	2.557	2.373	3.664	2.788	1.656	1.529	1.395
chr6_120784237_120784452	ERV1	2.256	1.83	1.648	2.565	2.772	2.72	3.132	3.204	3.132	1.566	1.47	1.727
chr19_5549027_5551903	ERV1	20.349	19.47	18.723	26.896	28.512	26.933	29.568	29.672	26.705	19.424	17.238	17.385
chr9_89201748_89203500	ERV1	4.706	4.713	4.922	6.302	6.865	7.002	8.984	8.641	9.503	4.23	5.054	4.724
chr7_6943833_6946812	ERV1	3.223	3.426	2.981	4.507	4.358	4.678	5.842	6.323	5.955	3.636	3.426	3.111
chr16_13451432_13451918	ERV1	11.84	9.884	9.361	14.662	13.79	15.243	16.671	17.389	14.912	9.523	9.095	9.39
chr5_172078157_172082898	ERV1	1.332	1.436	1.385	1.816	2.077	1.948	1.17	1.143	1.341	0.756	0.973	0.869
chr9_12953044_12953273	ERV1	14.321	13.533	13.213	15.538	20.338	21.748	16.113	17.432	16.668	12.565	12.303	13.45
chr6_120784455_120785116	ERV1	35.358	31.61	30.288	44.672	46.394	45.636	40.766	39.638	37.583	22.007	21.229	20.084
chr14_41989402_41990043	ERV1	9.82	8.458	8.406	12.561	12.389	12.563	19.118	16.267	18.543	10.261	8.162	9.516
chr4_24503050_24506052	ERV1	35.798	34.791	31.432	46.435	47.949	48.985	61.919	62.314	64.881	38.55	33.105	34.175
chr2_118036781_118039730	ERV1	43.243	41.419	40.374	57.033	59.939	58.778	81.902	80.6	77.67	49.468	44.722	46.401
chr10_60626640_60627091	ERV1	4.802	4.171	4.062	6.122	5.698	6.495	5.483	4.465	4.995	3.195	3.028	3.202
chr1_222139698_222142684	ERV1	12.946	12.023	11.209	18.008	16.266	16.602	20.9	20.508	19.931	11.89	11.478	11.071
chr12_103618155_103618646	ERV1	9.003	8.799	7.871	12.012	11.755	12.31	12.559	12.326	12.089	7.237	6.563	7.743
chr19_36651493_36651925	ERV1	2.074	2.181	1.595	2.744	2.588	2.882	2.172	2.702	2.088	2.007	1.777	2.036
chr6_123161361_123164388	ERV1	44.855	41.239	38.359	56.473	56.492	61.813	66.454	66.747	65.142	38.991	37.126	36.382
chr6_126023444_126023824	ERV1	17.276	15.8	15.543	23.096	21.514	23.716	26.12	23.232	24	12.772	12.68	13.279
chr4_126483225_126483605	ERV1	17.072	16.215	14.284	23.888	21.351	21.636	21.712	20.978	22.695	12.619	11.181	14.274
chr7_9394744_9395249	ERV1	4.319	4.394	3.516	5.605	5.258	6.302	11.304	11.557	12.492	6.85	6.345	7.183
chrX_30467834_30468051	ERV1	3.47	4.437	4.985	6.048	5.289	6.799	6.253	5.949	5.861	3.834	3.187	3.328
chr19_43828096_43828473	ERV1	4.835	4.82	4.891	6.661	6.588	7.185	8.794	7.861	7.343	4.023	3.733	3.946
chr5_160675828_160681011	ERV1	4.845	4.224	4.649	6.07	6.711	6.485	8.752	8.225	8.815	4.707	4.319	4.461
chr12_68162741_68165673	ERV1	38.86	35.249	34.119	51.216	49.811	51.005	59.589	59.014	60.017	34.887	32.013	32.768
chr1_55493559_55494042	ERV1	8.531	8.033	7.409	11.896	10.108	11.681	12.221	12.219	12.231	6.931	6.087	6.245
chr12_103617496_103618153	ERV1	18.028	16.544	15.113	22.832	23.704	23.219	19.94	18.468	18.839	12.295	11.23	11.769
chr4_80476822_80477325	ERV1	5.673	4.99	4.334	6.576	6.721	7.733	8.489	9.09	8.72	5.697	4.061	5.261
chr3_128550357_128553354	ERV1	9.283	8.341	7.693	11.474	12.184	11.873	12.981	12.315	13.073	6.832	6.673	6.062
chr1_99975521_99978725	ERV1	47.809	45.282	42.693	63.757	62.927	64.005	68.183	65.967	65.474	40.467	37.523	36.691
chr11_7934521_7934739	ERV1	4.512	4.511	4.282	6.376	6.322	5.998	7.824	8.15	7.498	4.149	3.634	4.232
chr14_74174233_74174894	ERV1	8.971	8.661	8.06	12.382	11.939	11.772	10.977	10.179	10.618	5.319	5.819	6.302
chrX_121355856_121356307	ERV1	7.08	7.543	7.336	9.87	10.547	10.422	8.035	7.071	8.648	5.931	5.491	5.753
chr6_21362768_21363429	ERV1	11.227	10.937	9.361	14.81	14.016	15.425	12.432	12.305	13.263	7.111	6.563	7.388
chr5_83458537_83458714	ERV1	1.074	1.085	1.186	1.657	1.657	1.39	1.076	1.143	1.115	0.711	0.784	0.984
chr7_143236632_143239599	ERV1	31.941	30.812	27.213	40.946	41.218	44.053	48.791	47.895	45.793	26.723	25.846	26.169
chr3_171298245_171298916	ERV1	9.54	8.682	8.879	12.582	12.072	13.385	11.315	12.305	11.377	5.886	4.905	5.353
chr18_32938606_32941345	ERV1	3.03	2.841	2.424	4.096	3.325	4.222	6.78	7.221	6.276	4.572	3.416	3.408
chr13_98294969_98297979	ERV1	17.007	16.715	12.594	23.149	22.681	19.2	14.91	16.214	15.517	9.181	7.775	9.436
chr2_118041234_118041604	ERV1	6.672	6.213	6.402	8.74	9.074	9.255	10.808	12.059	12.018	6.517	6.563	6.691
chr4_95215430_95216092	ERV1	5.125	4.224	3.621	6.091	5.954	6.14	6.348	7.21	6.43	3.213	3.356	3.934
chr8_98218069_98218433	ERV1	15.568	14.821	12.52	22.241	18.947	19.079	14.552	14.227	14.853	8.227	7.983	7.56
chr7_109233578_109237243	ERV1	3.631	3.33	3.316	4.381	4.43	5.592	5.663	5.576	4.437	2.763	2.592	2.425
chr11_94083585_94083803	ERV1	7.306	6.735	6.496	9.796	9.484	9.539	11.821	12.273	12.528	5.958	5.59	5.719
chr4_168359274_168362227	ERV1	33.026	30.886	28.462	42.255	41.832	45.413	52.355	53.694	53.729	30.198	28.557	30.56
chr8_92963878_92964489	ERV1	1.783	1.383	1.385	2.28	1.944	2.162	2.942	2.766	2.847	1.971	1.34	1.487
chrX_95884716_95885090	ERV1	1.59	1.947	1.889	2.206	2.506	2.892	2.815	2.863	2.657	1.107	1.152	1.315
chr7_116096135_116098958	ERV1	19.124	17.3	16.005	24.542	24.113	24.853	28.218	30.623	27.796	16.894	14.904	16.698
chr2_64483951_64484330	ERV1	17.308	15.172	15.721	21.344	24.317	21.9	20.615	20.625	21.663	13.681	13.981	12.432
chr6_98230991_98231496	ERV1	43.405	40.962	36.68	56.727	56.461	56.485	48.148	50.501	50.491	28.568	26.442	28.467
chr15_97415066_97415544	ERV1	2.772	2.702	2.634	3.969	3.765	3.643	3.68	3.781	3.903	2.862	1.926	2.402
chr13_56152811_56153191	ERV1	153.957	139.292	118.509	197.034	183.378	196.57	93.406	91.869	95.251	76.641	71.125	67.846
chr5_121811345_121811499	ERV1	3.696	3.468	4.397	5.12	5.78	5.318	6.137	6.462	6.632	4.842	3.863	4.095
chrX_3471616_3471991	ERV1	5.447	5.086	5.195	7.262	7.202	7.581	6.2	7.594	6.584	4.644	4.716	4.266
chr8_5296476_5299418	ERV1	1.73	1.681	1.343	2.217	2.159	2.283	2.12	2.029	2.183	1.035	1.062	0.892
chr14_38663533_38664025	ERV1	19.263	20.247	16.498	21.608	27.202	29.501	21.195	22.868	21.52	15.04	12.491	12.695
chr4_80475570_80475950	ERV1	14.912	13.438	12.122	18.81	18.415	19.454	21.174	19.045	20.856	11.062	11.478	10.568
chr13_66715895_66716275	ERV1	14.794	14.055	13.517	19.338	19.468	20.54	23.009	21.512	23.596	13.033	12.382	12.249
chr7_148009457_148012295	ERV1	2.6	2.202	2.298	3.082	3.356	3.501	3.754	3.13	3.654	1.953	2.016	1.887
chr15_36580154_36583076	ERV1	31.737	31.567	27.916	41.505	42.261	43.972	52.292	53.363	51.891	30.54	28.577	27.61
chr3_70486342_70489153	ERV1	3.696	4.054	3.463	4.771	5.831	5.094	5.842	5.939	4.722	3.357	3.465	2.528
chr5_135903224_135906483	ERV1	41.202	38.238	34.665	55.175	49.77	54.912	49.202	52.007	52.365	31.404	28.359	29.691
chrX_95884500_95884716	ERV1	3.449	3.915	3.086	4.518	5.013	5.094	5.009	4.871	5.101	2.241	2.403	2.676
chr10_92055171_92058154	ERV1	13.311	11.937	11.156	17.333	16.747	16.917	16.271	15.637	15.292	11.125	10.724	10.431
chr6_12671630_12672293	ERV1	6.629	6.958	5.363	8.677	8.911	8.93	10.26	10.307	10.143	4.815	4.836	5.341
chr2_165319160_165319667	ERV1	19.65	18.651	16.393	26.094	24.788	25.695	24.707	25.24	26.088	14.5	13.931	14.388
chr8_85975475_85978750	ERV1	2.02	1.362	1.91	2.322	2.987	2.101	2.647	2.713	2.005	1.899	2.036	1.292
chr8_136779865_136780454	ERV1	1.988	1.617	1.406	2.069	2.404	2.527	2.077	2.254	2.218	0.981	1.618	1.201
chr5_107888512_107889017	ERV1	12.194	10.98	11.481	16.15	16.297	16.075	18.232	19.354	18.353	11.233	10.059	10.179
chr5_161707756_161708166	ERV1	1.955	1.883	1.511	2.787	2.486	2.222	4.049	3.909	4.034	2.241	2.204	1.773
chr4_92576582_92576798	ERV1	6.285	4.628	5.331	7.41	7.56	7.753	6.074	6.259	6.489	3.177	3.356	3.305
chr4_12365893_12368793	ERV1	4.383	3.798	3.936	5.605	5.248	6.099	6.527	6.11	5.967	3.411	3.535	4.449
chr12_68161036_68161410	ERV1	7.016	6.299	5.888	9.025	8.604	9.235	9.965	8.235	9.372	5.67	4.895	4.849
chr13_61667571_61667784	ERV1	1.364	1.33	1.48	1.583	2.046	2.202	1.424	1.506	1.424	0.873	0.983	0.846
chr16_60116774_60117436	ERV1	12.935	12.172	11.817	16.689	17.75	17.211	19.118	16.545	17.214	10.135	9.989	10.053
chrX_115946895_115947270	ERV1	25.387	22.098	23.635	33.599	31.571	34.352	39.111	35.964	39.422	19.307	18.737	19.238
chr13_35376464_35377067	ERV1	3.921	3.745	3.169	4.761	5.095	5.287	5.062	5.063	5.339	3.204	2.979	2.665
chr3_176041741_176044698	ERV1	54.653	52.155	49.085	67.04	73.075	77.766	54.643	56.365	55.556	39.648	37.573	37.457
chr2_79282541_79283204	ERV1	4.652	4.586	4.355	5.795	6.599	6.606	5.547	5.234	5.801	3.051	2.979	2.871
chr3_54666505_54666928	ERV1	31.672	33.195	31.537	44.672	45.341	44.896	34.461	35.526	34.606	21.521	23.463	22.246
chr7_119650121_119652349	ERV1	2.407	1.809	2.057	2.554	3.192	3.014	3.09	3.407	3.547	1.908	1.618	1.487
chr8_69885666_69888951	ERV1	29.416	25.769	23.918	34.971	37.167	38.391	41.631	43.889	42.056	23.078	23.136	22.989
chr1_64817836_64817982	ERV1	3.964	3.703	3.159	4.866	5.299	4.962	7.466	7.936	6.881	3.321	3.237	3.134
chr8_98213450_98216546	ERV1	53.923	51.612	49.316	69.837	68.328	78.283	74.858	80.387	76.412	46.498	42.458	42.947
chr6_127170421_127173292	ERV1	21.015	19.875	17.495	26.664	26.977	27.958	30.169	28.134	29.433	18.578	16.94	18.323
chr3_34683564_34683711	ERV1	5.093	5.001	4.366	6.439	6.322	7.439	8.752	9.795	10.416	5.805	4.101	4.712
chr6_33087722_33088361	ERV1	1.676	1.692	1.658	2.227	2.373	2.425	1.888	1.976	1.934	1.746	2.016	2.47
chr13_66717778_66720736	ERV1	23.077	21.566	22.071	29.419	30.681	33.134	37.297	39.467	38.319	21.188	19.601	21.388
chr11_83053434_83053813	ERV1	5.318	4.788	4.817	6.386	7.775	6.688	7.497	8.363	8.257	6.139	4.796	6.691
chr2_204827672_204828332	ERV1	6.307	5.543	5.247	7.632	8.143	8.108	7.308	7.584	7.379	4.014	3.436	3.992
chr14_48718036_48718255	ERV1	2.987	3	2.109	3.357	3.765	4.171	1.508	1.463	1.329	0.711	0.665	0.698
chr4_134186338_134189581	ERV1	2.804	2.234	2.456	3.188	3.775	3.501	5.325	5.415	6.086	2.691	3.028	2.333
chr7_124369611_124372486	ERV1	6.844	5.65	5.583	8.191	8.327	8.717	9.712	9.197	9.989	5.724	5.382	5.65
chr2_64483759_64483953	ERV1	4.34	4.5	5.405	6.882	6.66	6.393	5.968	6.227	6.454	3.879	3.674	3.854
chrX_112422338_112423612	ERV1	3.846	2.756	3.065	4.275	4.44	4.77	5.504	6.11	6.288	3.294	2.641	2.676
chr2_210164036_210164514	ERV1	6.145	6.107	5.384	8.635	7.049	8.951	6.306	6.409	6.371	3.411	4.041	3.443
chr1_172528560_172529084	ERV1	1.107	1.149	1.196	1.647	1.453	1.725	1.086	1.271	1.163	1.233	1.281	1.018
chr5_44236441_44236954	ERV1	6.715	7.15	6.475	9.986	8.655	9.783	10.787	8.791	9.408	6.058	5.848	5.318
chr5_18537822_18538483	ERV1	2.213	2.617	2.676	3.642	3.018	3.836	3.712	3.963	3.31	1.89	1.837	2.116
chr7_9395368_9398384	ERV1	27.461	26.726	24.527	36.766	35.07	38.066	50.679	47.382	47.371	28.127	25.39	26.786
chr12_4131809_4132033	ERV1	9.938	9.437	8.511	12.604	12.819	13.487	14.974	14.548	13.145	8.686	8.877	8.75
chr3_106643903_106646827	ERV1	10.905	10.65	10.296	14.124	14.588	15.73	17.895	16.962	16.68	9.478	9.294	10.031
chr15_36578868_36579530	ERV1	10.873	10.384	9.351	13.923	14.149	14.634	13.213	13.362	13.845	8.443	7.119	8.441
chr13_78509776_78513112	ERV1	5.984	4.894	4.544	7.146	7.079	7.286	7.772	8.171	8.743	5.103	5.223	4.426
chr7_124899994_124900651	ERV1	11.517	11.299	11.02	15.411	15.305	16.501	20.626	19.963	21.497	10.792	10.366	10.705
chr12_23661270_23664055	ERV1	2.117	1.947	1.732	2.628	2.466	2.984	2.794	2.457	2.729	2.061	1.688	1.384
chr2_188536029_188536249	ERV1	1.257	1.575	1.312	1.531	2.046	2.192	3.975	3.941	4.995	2.016	1.797	2.196
chr6_121251016_121251237	ERV1	1.751	1.968	1.952	2.153	2.946	2.801	3.279	3.365	2.788	1.602	1.301	1.921
chr5_115880507_115880984	ERV1	5.221	5.298	5.08	7.663	6.957	7.154	11.705	10.222	10.76	9.433	9.661	9.116
chr7_42911023_42911239	ERV1	11.034	9.842	9.634	14.06	13.627	14.847	15.659	15.712	16.146	8.578	7.546	8.143
chr2_200115197_200115693	ERV1	24.313	23.737	22.407	32.469	31.581	34.189	26.942	27.857	27.63	15.229	14.993	16.367
chr4_180647047_180647264	ERV1	1.203	1.181	1.039	1.467	1.616	1.685	1.339	1.741	1.91	0.72	0.844	0.583
chr11_102777127_102780228	ERV1	15.009	13.64	13.003	18.926	18.967	20.154	24.464	22.206	21.781	13.672	12.878	12.066
chr8_146180301_146180964	ERV1	3.309	2.341	2.204	3.621	3.591	3.724	4.112	4.24	4.484	2.475	2.224	2.333
chr10_107490374_107492209	ERV1	1.622	1.447	1.28	1.752	2.159	2.141	2.636	2.895	2.776	1.737	1.489	1.601
chr1_53894669_53895271	ERV1	6.854	6.213	5.741	8.466	8.89	8.849	11.178	10.692	9.764	5.418	5.968	5.147
chr7_76972256_76972623	ERV1	1.289	1.607	1.522	1.847	2.159	2.151	2.299	2.873	2.396	1.647	1.4	1.819
chr5_152834539_152834990	ERV1	3.76	3.298	3.348	4.803	4.757	4.942	5.652	4.988	4.911	3.339	2.8	3.271
chr7_122462010_122462226	ERV1	6.35	6.086	6.161	8.065	8.696	9.144	10.302	11.034	10.072	6.067	5.968	5.536
chr13_56145920_56146174	ERV1	8.885	8.841	7.283	11.907	11.294	11.65	5.863	7.381	6.727	5.031	4.945	4.724
chr13_36895283_36895499	ERV1	4.126	3.809	3.547	5.362	5.862	4.78	6.591	6.697	6.513	3.744	4.041	4.426
chr2_60644970_60645659	ERV1	11.818	11.618	11.146	15.791	15.744	16.653	18.728	18.489	17.985	12.547	11.091	12.798
chr11_7935895_7939012	ERV1	24.517	26.354	22.585	33.662	33.136	35.549	33.512	33.357	32.862	21.548	20.137	19.318
chr2_225094709_225094926	ERV1	5.963	5.362	5.604	7.642	7.417	8.524	7.866	8.652	8.482	4.041	4.061	4.838
chrX_112352975_112353638	ERV1	2.074	1.83	1.648	2.649	2.701	2.385	2.984	2.905	3.132	1.656	1.47	1.658
chr6_123164507_123165007	ERV1	18.221	17.896	15.868	23.582	23.642	25.167	21.954	20.903	22.374	13.573	12.888	13.199
chr14_102876840_102877018	ERV1	3.728	3.266	2.897	4.307	4.583	4.871	3.754	3.792	4.223	2.601	2.582	2.413
chr1_66109321_66109701	ERV1	6.167	5.745	6.171	8.255	8.102	8.839	8.193	8.321	7.45	4.995	4.29	4.792
chr10_55930558_55931215	ERV1	11.163	10.895	10.841	15.095	15.519	15.222	16.84	15.082	15.695	9.163	8.559	9.562
chr19_22756967_22757339	ERV1	3.062	2.617	2.508	3.969	3.785	3.653	5.462	5.202	5.244	3.123	3.048	2.802
chrX_121360593_121360809	ERV1	16.18	15.906	14.399	20.753	20.328	23.625	14.004	13.544	15.85	10.297	12.789	8.12
chr5_103400372_103405729	ERV1	21.455	18.842	18.586	27.065	25.944	28.973	30.422	30.271	31.616	17.893	17.287	16.653
chr11_81522931_81523310	ERV1	1.45	1.681	1.28	2.101	1.923	2.121	1.866	1.901	1.768	1.008	1.062	0.995
chr14_46483321_46483824	ERV1	4.964	4.181	3.736	5.975	5.862	6.089	4.429	4.433	5.066	2.925	2.701	2.928
chr15_93055001_93058983	ERV1	5.973	5.639	5.048	7.748	7.611	7.834	9.069	9.004	8.969	5.85	5.263	4.975
chr1_209622603_209625667	ERV1	38.699	36.483	35.158	50.435	49.955	53.207	66.401	65.369	62.176	38.1	35.875	36.268
chr12_79938348_79938576	ERV1	4.523	4.692	4.229	6.07	6.189	6.454	8.784	10.414	9.147	5.544	4.657	4.529
chr13_79848628_79851669	ERV1	7.832	7.171	6.223	9.933	9.586	10.016	9.975	10.436	10.072	5.922	6.583	6.291
chr11_6091880_6092097	ERV1	5.071	4.107	3.484	5.806	5.678	6.119	4.534	3.995	4.662	2.997	2.343	1.853
chr12_79937187_79937683	ERV1	18.425	16.31	15.931	24.194	22.957	23.381	21.912	21.202	21.591	11.836	12.859	12.707
chr11_95046214_95050489	ERV1	3.492	3.256	2.834	4.465	4.379	4.485	5.968	5.885	6.347	3.807	2.88	3.008
chr15_66762062_66763092	ERV1	1.526	1.617	1.669	2.238	2.118	2.344	2.077	1.442	1.447	1.593	1.678	1.315
chr7_30616447_30617992	ERV1	1.279	1.447	1.669	2.048	1.801	2.273	1.687	1.389	1.649	1.251	1.47	0.995
chr2_193783449_193786196	ERV1	10.088	10.98	11.828	15.116	16.634	14.065	15.406	12.775	13.429	10.423	9.354	10.717
chr5_121810935_121811343	ERV1	3.245	3.894	4.104	5.616	5.064	4.993	5.768	5.437	5.825	3.195	3.525	3.763
chr15_66763095_66763538	ERV1	1.171	1.383	1.238	1.71	1.535	2.03	1.329	1.196	1.127	1.08	1.331	1.224
chr8_136781724_136784822	ERV1	10.636	10.405	8.868	14.018	13.811	13.761	14.341	14.153	14.224	7.642	7.189	8.567
chr3_176040236_176040458	ERV1	9.734	10.629	11.901	13.733	16.225	14.928	10.334	9.656	10.594	6.544	7.368	6.222
chr1_216184873_216185312	ERV1	2.396	1.873	2.172	2.787	2.854	3.308	3.1	3.13	3.037	1.44	1.569	1.498
chr1_231968285_231970980	ERV1	5.157	4.5	4.943	6.967	6.987	6.363	7.719	6.74	7.45	4.365	3.694	3.843
chr5_83457339_83457575	ERV1	1.031	1.043	1.207	1.552	1.668	1.35	1.128	1.175	1.163	0.711	0.784	1.098
chrX_3473504_3475587	ERV1	8.799	7.969	7.63	10.925	11.489	11.478	15.48	15.263	14.011	7.903	7.666	6.794
chr18_70997165_70997597	ERV1	2.267	1.841	1.931	2.85	2.834	2.71	2.9	2.937	2.598	1.782	1.758	1.35
chr5_97424272_97424483	ERV1	1.88	1.564	1.469	2.09	2.322	2.405	1.782	2.222	2.479	0.837	1.092	0.995
chr1_38896040_38896451	ERV1	2.955	2.873	2.624	3.526	3.918	4.283	1.487	1.015	1.269	0.828	0.804	0.766
chr15_89090949_89091325	ERV1	20.811	18.151	17.149	23.824	27.622	26.406	19.076	19.376	17.807	11.305	10.098	11.38
chr2_166564542_166572225	ERV1	21.735	19.715	19.227	27.065	28.205	28.953	34.26	34.607	36.302	20.09	18.121	17.819
chr4_156029880_156030252	ERV1	3.803	3.405	3.106	4.718	4.972	4.628	4.524	4.422	4.757	2.907	2.77	2.402
chr4_24325340_24328235	ERV1	17.072	16.268	15.018	21.713	22.445	22.955	28.471	27.237	30.833	16.93	15.311	15.109
chr4_92577958_92581266	ERV1	28.202	27.78	25.387	38.064	37.637	37.295	42.823	43.932	43.562	24.707	22.709	23.618
chrX_148397608_148400591	ERV1	7.263	6.926	6.549	9.986	9.299	9.519	11.462	11.685	10.796	6.625	5.918	6.599
chr21_42326694_42327144	ERV1	8.821	7.299	7.168	10.281	11.131	10.889	8.678	8.545	8.708	5.976	4.707	5.238
chr12_8946473_8946534	ERV1	1.988	1.979	1.774	2.649	2.885	2.436	2.383	2.403	2.373	1.593	1.867	1.899
chr3_115826493_115829645	ERV1	20.66	18.587	17.422	25.292	26.824	26.487	32.362	30.73	28.223	16.597	16.195	18.048
chr3_191385757_191386607	ERV1	8.616	8.373	7.966	12.392	10.005	12.259	11.504	11.45	13.453	7.39	6.365	6.519
chr4_167637728_167641002	ERV1	32.167	29.301	27.087	41.136	38.937	42.764	52.102	51.152	49.506	32.034	27.485	29.016
chr1_185919742_185922893	ERV1	48.282	43.186	42.389	59.249	62.098	64.268	79.572	75.805	75.012	46.048	42.806	43.302
chr2_209082275_209086252	ERV1	2.041	2.032	1.753	2.818	2.496	2.77	3.606	3.236	3.108	1.926	1.708	1.59
chr5_8999257_8999473	ERV1	1.407	1.341	1.301	1.731	1.78	2.101	1.835	1.912	2.349	0.675	0.953	0.949
chr9_12948826_12951745	ERV1	43.748	40.547	35.252	54.13	55.489	56.109	61.392	63.895	66.578	40.602	35.031	38.212
chr6_140580914_140583804	ERV1	5.189	4.99	5.226	7.072	7.09	7.215	7.118	6.483	7.664	4.518	4.18	4.083
chr5_123837424_123837648	ERV1	2.106	1.628	1.459	2.164	2.169	2.852	1.74	2.019	1.851	0.972	1.072	0.961
chr13_48635426_48635642	ERV1	1.397	1.192	1.217	1.71	1.688	1.877	1.445	1.57	1.068	0.972	0.963	0.823
chr8_89754878_89755258	ERV1	5.286	4.469	4.996	6.83	6.977	6.657	8.13	8.46	8.494	5.004	4.518	4.506
chr4_146754163_146757443	ERV1	54.814	52.484	55.014	73.869	71.796	79.43	85.392	89.829	87.315	55.463	49.806	53.435
chr10_78582672_78583053	ERV1	12.581	12.118	11.314	16.235	16.409	17.272	18.77	17.902	18.78	11.566	10.823	10.214
chrX_111777378_111777879	ERV1	16.255	16.449	13.738	21.787	20.594	22.001	18.738	17.325	19.124	10.315	10.773	11.289
chr8_7260264_7263357	ERV1	10.067	8.607	8.774	12.382	12.42	13.233	15.533	14.174	13.595	7.597	7.219	7.754
chr13_43443867_43446839	ERV1	294.345	266.997	278.692	392.769	380.824	391.192	379.098	375.979	390.568	286.08	260.837	270.652
chr2_12714760_12715123	ERV1	2.482	2.043	2.015	3.198	2.997	2.872	3.554	3.033	3.322	1.8	1.748	1.819
chr8_92960655_92963605	ERV1	15.417	15.672	14.42	20.309	21.647	21.108	26.362	25.934	24.498	17.029	15.192	15.761
chrX_91528883_91529104	ERV1	1.977	1.734	1.448	2.481	2.384	2.283	1.972	1.794	1.708	1.368	1.003	1.098
chr4_4004308_4007139	ERV1	5.909	5.203	5.94	7.632	8.194	7.804	10.492	10.51	10.736	6.229	5.69	5.421
chr16_84414610_84415001	ERV1	1.655	1.298	1.144	1.699	1.862	2.101	1.845	2.115	1.851	1.179	1.44	1.212
chrX_111778753_111779133	ERV1	7.037	6.905	6.517	9.912	8.931	9.519	10.176	10.115	9.906	4.329	4.995	5.616
chr17_11875506_11878608	ERV1	14.912	14.8	13.203	19.38	20.062	19.992	23.536	23.702	23.288	14.239	13.365	12.901
chr20_156409_156916	ERV1	4.738	4.809	5.667	6.682	7.315	7.094	10.134	11.536	9.977	6.274	6.712	6.474
chr12_20972277_20975118	ERV1	11.141	9.916	10.316	15.454	13.954	14.086	17.009	15.466	15.885	9.802	9.016	9.161
chr10_26010853_26011069	ERV1	1.783	2.085	1.669	2.766	2.742	2.172	2.098	2.393	2.835	1.503	1.658	1.887
chr7_26065513_26066013	ERV1	3.094	3.16	3.18	4.338	4.327	4.404	10.492	10.628	10.38	6.211	5.68	5.902
chr7_125554087_125554749	ERV1	21.455	22.056	20.685	29.915	28.522	30.485	37.213	35.643	36.421	20.162	19.69	20.896
chr4_95006214_95006591	ERV1	7.026	7.437	9.078	11.126	10.527	11.001	11.673	11.258	11.199	7.813	6.474	7.686
chr19_12110452_12111216	ERV1	1.397	1.383	1.27	2.185	2.015	1.421	1.128	1.474	1.388	1.548	1.887	1.624
chr5_115894943_115895304	ERV1	4.652	4.596	4.88	6.745	6.527	6.312	10.703	8.855	9.799	8.713	8.658	7.835
chr6_102741035_102744392	ERV1	5.06	4.649	4.282	6.766	6.312	6.302	7.244	7.231	6.94	4.266	4.071	3.854
chr13_87841005_87843952	ERV1	6.812	6.32	6.79	9.891	8.583	9.144	11.905	11.215	11.08	5.922	5.709	6.039
chr18_26273423_26273797	ERV1	2.288	1.947	2.298	3.315	2.824	2.923	3.353	3.354	2.74	1.962	1.42	1.613
chrX_121375756_121376212	ERV1	4.255	4.532	5.268	6.745	6.2	6.546	3.132	2.467	3.061	2.97	3.753	2.425
chr5_161703441_161704101	ERV1	3.825	3.734	3.505	4.961	5.34	5.013	4.418	3.749	3.998	2.205	2.045	2.322
chr13_89167400_89170545	ERV1	29.416	26.801	26.153	36.555	37.392	40.004	52.65	52.904	50.348	30.432	28.865	29.314
chr2_66474602_66475095	ERV1	2.181	2.362	2.319	2.861	3.192	3.44	4.366	4.401	5.054	2.952	2.621	2.985
chr15_88374788_88378046	ERV1	15.073	12.704	12.835	19.254	18.957	18.013	22.155	22.025	22.766	13.861	11.806	12.124
chr6_115352956_115353407	ERV1	2.536	2.298	2.603	3.42	3.386	3.491	4.144	3.931	4.247	2.34	2.532	2.459
chr6_140580282_140580776	ERV1	2.331	2.351	2.235	3.293	3.182	3.105	3.079	3.098	3.429	1.611	1.867	1.944
chr4_146623829_146624207	ERV1	14.579	13.682	13.045	17.987	19.56	19.576	24.738	24.321	23.264	12.331	11.498	10.831
chr9_118602505_118603170	ERV1	14.859	14.065	13.255	18.736	19.509	20.093	20.172	18.863	20.31	11.629	10.952	10.236
chr4_80477451_80480411	ERV1	37.066	36.504	34.938	47.237	50.313	52.517	70.44	69.364	68.547	40.296	38.923	37.389
chr14_38660290_38663543	ERV1	129.977	124.088	115.57	157.281	172.33	181.348	154.841	162.194	166.752	105.309	92.225	89.154
chr10_78579095_78581752	ERV1	18.769	19.119	16.939	25.323	24.778	25.736	29.578	33.475	33.028	20.54	15.639	18.117
chr4_88857520_88857898	ERV1	31.135	30.418	26.521	40.988	42.752	38.086	34.007	32.674	38.271	24.374	20.901	21.388
chr4_183739260_183739639	ERV1	6.35	5.841	5.153	7.78	8.051	8.139	8.636	8.096	8.838	4.554	5.124	4.415
chr5_103405731_103406182	ERV1	6.006	5.543	4.702	6.946	7.366	8.129	6.179	5.33	6.489	3.564	3.356	3.591
chr1_79955077_79955293	ERV1	1.687	1.266	1.564	1.932	2.036	2.273	1.814	1.431	1.566	0.954	0.983	1.109
chr12_44847115_44847607	ERV1	1.945	1.468	1.532	1.921	2.609	2.293	1.824	2.094	2.254	1.134	1.728	1.464
chr3_152946806_152949897	ERV1	17.77	17.098	15.616	23.613	21.688	24.498	29.146	29.053	30.406	16.912	15.818	16.218
chr4_157524830_157524980	ERV1	1.869	1.341	1.658	2.227	2.281	2.222	3.554	3.931	4.745	2.673	1.926	1.91
chr1_148597085_148597428	ERV1	2.256	2.362	2.886	3.673	3.09	3.633	2.647	1.955	2.646	4.203	2.701	2.985
chr8_133094796_133097796	ERV1	19.715	19.034	17.023	24.985	25.433	26.649	47.642	48.514	48.391	23.717	22.302	21.125
chr8_115258265_115258486	ERV1	14.246	12.097	11.408	16.668	17.432	18.043	16.787	16.705	16.051	8.353	7.844	8.704
chr10_6840089_6840746	ERV1	15.578	16.076	14.252	21.639	20.747	21.098	16.851	15.146	16.229	10.288	9.711	9.516
chr11_66341519_66344198	ERV1	5.221	4.352	4.198	6.312	6.22	6.495	7.097	6.43	7.118	4.239	4.627	4.575
chr20_19733120_19733498	ERV1	2.589	2.256	2.55	3.726	3.161	3.349	3.743	3.664	3.618	1.809	2.135	2.287
chr12_17176500_17177011	ERV1	2.858	2.351	2.047	3.167	3.294	3.552	2.837	2.66	3.44	1.917	1.728	1.956
chr11_77162205_77162637	ERV1	1.171	1.458	1.343	1.763	1.78	1.948	1.761	1.891	1.827	1.224	0.953	1.292
chr13_56230791_56231295	ERV1	25.237	21.811	21.808	30.432	30.967	33.692	26.236	27.12	25.032	17.506	16.642	15.612
chr3_167149476_167152425	ERV1	2.31	1.979	1.669	2.576	2.599	3.044	3.163	3.3	2.966	1.944	1.897	2.242
chr14_48717057_48717306	ERV1	3.481	3.383	3.264	4.338	4.634	5.013	2.394	2.029	1.898	0.693	0.923	0.984
chr13_66806021_66806472	ERV1	3.911	3.32	3.799	5.225	5.023	5.003	4.967	4.262	5.422	3.933	2.86	3.042
chr2_157578904_157581942	ERV1	8.208	7.352	6.622	9.352	10.803	10.453	10.503	10.703	10.392	5.697	5.223	5.341
chr9_118239663_118240278	ERV1	7.617	8.692	7.882	10.936	11.796	10.706	13.613	10.478	12.729	4.455	4.16	4.975
chr3_170390972_170391630	ERV1	1.88	1.958	1.522	2.839	2.107	2.466	1.392	1.41	1.447	1.026	1.122	1.075
chr12_73107259_73107728	ERV1	2.729	2.107	2.351	3.251	3.632	3.044	4.819	4.272	4.081	2.799	2.552	2.573
chr14_38664027_38664686	ERV1	43.781	45.782	42.284	58.743	61.505	61.873	56.763	53.374	55.023	34.095	30.027	32.596
chr7_83093678_83093879	ERV1	17.62	15.48	16.592	21.587	22.783	24.244	18.643	20.796	22.137	15.139	13.425	13.908
chr7_42910655_42911025	ERV1	15.03	13.384	12.478	18.483	18.66	19.312	18.749	18.222	17.878	10.981	8.927	10.637
chr1_83424562_83425057	ERV1	3.588	3.075	3.652	5.046	4.501	4.719	6.084	5.394	4.971	2.889	2.889	2.745
chr3_21009443_21009817	ERV1	5.039	5.075	5.069	6.819	6.476	7.672	6.654	6.174	6.56	3.555	3.336	3.923
chr16_9770678_9771158	ERV1	7.231	6.32	5.982	8.603	9.207	9.144	7.476	6.43	6.169	3.807	4.597	4.518
chr6_130517712_130518374	ERV1	5.931	6.469	5.447	8.402	8.143	8.108	8.468	8.737	10.333	4.428	5.094	5.158
chr1_113353231_113355473	ERV1	2.353	2.139	1.532	2.861	2.639	2.811	1.94	1.559	1.507	1.242	1.102	1.121
chr1_80162461_80162835	ERV1	3.47	3.947	2.592	5.605	4.021	4.222	2.794	2.521	2.313	1.521	1.36	1.418
chrX_31396290_31399020	ERV1	2.729	2.468	2.351	3.494	3.212	3.714	4.313	3.674	3.701	2.313	2.552	2.459
chr3_162441862_162445017	ERV1	3.61	2.862	2.12	3.642	3.734	4.455	6.359	7.605	7.32	4.284	3.217	3.626
chrX_97780956_97781461	ERV1	18.286	15.906	15.69	22.125	22.875	23.828	22.049	23.328	21.935	13.897	12.243	13.05
chr1_68857245_68857675	ERV1	4.706	4.522	3.757	5.943	5.893	6.079	5.631	5.17	5.398	3.231	3.316	2.791
chr4_24329066_24329445	ERV1	5.576	5.064	4.975	7.104	7.253	7.195	8.046	7.221	7.984	4.419	4.458	4.644
chrX_116417810_116418027	ERV1	4.856	4.894	4.733	6.492	6.732	6.769	9.743	9.068	8.898	4.77	4.438	4.175
chr2_60645660_60648140	ERV1	7.886	8.469	7.032	10.112	11.233	10.909	12.443	13.117	12.302	7.3	6.98	7.469
chr5_147248150_147248601	ERV1	3.374	3.256	3.589	4.803	4.645	4.668	4.682	5.18	5.184	3.213	2.8	2.745
chr12_59719321_59722283	ERV1	209.309	203.501	195.027	277.574	274.766	286.493	288.349	297.322	295.364	159.214	153.658	158.475
chr10_60621205_60621582	ERV1	12.387	12.172	10.012	15.538	15.734	16.399	17.04	13.138	14.984	10.405	12.015	11.266
chr6_98232155_98232370	ERV1	11.313	10.576	11.072	14.789	15.141	15.557	18.074	18.82	17.558	9.442	9.264	10.214
chr5_135877441_135880654	ERV1	22.562	21.811	19.563	29.176	30.599	28.435	32.288	33.657	31.818	19.721	17.843	18.952
chr16_60117652_60118031	ERV1	9.401	9.171	8.333	12.688	12.716	11.731	13.708	11.942	13.002	6.382	6.782	7.194
chr3_21231291_21231503	ERV1	1.783	1.819	1.826	2.364	2.118	3.004	2.341	2.499	2.266	1.764	1.837	1.899
chr11_68404704_68405207	ERV1	2.321	2.756	2.519	3.061	3.806	3.603	2.583	2.585	2.147	1.107	1.192	1.372
chr3_21010031_21010694	ERV1	7.918	6.373	5.783	9.331	9.248	9.093	8.689	8.054	8.518	4.482	4.786	4.712
chr5_7268996_7269444	ERV1	15.224	11.076	10.694	17.28	17.412	16.298	17.283	13.918	15.043	8.65	8.371	7.251
chr3_115825018_115825241	ERV1	4.738	4.33	4.649	6.207	5.565	7.144	6.348	6.27	5.837	3.537	3.356	3.5
chr1_183587482_183587698	ERV1	1.332	1.575	1.322	1.858	2.128	1.847	2.341	2.126	2.124	1.503	1.172	1.167
chr6_114744431_114744632	ERV1	55.255	50.74	50.313	69.457	70.763	75.249	79.983	82.929	73.102	46.939	42.756	48.551
chrX_112421714_112422219	ERV1	2.621	2.319	2.613	3.114	3.816	3.481	3.248	3.322	3.061	2.097	1.618	1.738
chr1_148660207_148660669	ERV1	2.288	2.426	2.865	3.726	3.13	3.613	2.573	1.88	2.574	4.113	2.701	2.917
chr10_20408908_20409129	ERV1	6.661	6.32	5.856	8.55	8.358	9.052	8.742	9.197	9.325	5.247	5.183	5.078
chr12_30213143_30214381	ERV1	3.61	3.139	3.065	4.127	4.43	4.952	4.271	3.706	4.057	2.412	2.711	2.585
chr2_166572227_166572708	ERV1	3.18	2.894	2.781	3.937	4.061	4.201	3.48	3.14	3.417	2.475	1.936	2.242
chr6_91382118_91382268	ERV1	4.663	4.788	4.177	5.595	6.752	6.414	7.265	8.278	8.162	3.978	3.604	3.637
chr10_5517325_5517985	ERV1	2.955	3	2.729	3.906	4.307	3.755	4.418	4.742	4.935	2.268	2.413	2.516
chr4_116897851_116898514	ERV1	3.298	3.011	2.834	3.853	4.287	4.445	5.051	4.999	4.259	2.574	2.512	2.699
chr6_15432712_15432889	ERV1	3.019	2.766	3.474	4.761	3.877	4.151	5.937	6.516	5.172	6.202	4.935	5.616
[truncated: 5,201 more rows]
