# Supplementary material for: ZBTB12 is a molecular barrier to dedifferentiation in human pluripotent stem cells
Source: Nat Commun. 2023 Feb 9;14:632. doi: 10.1038/s41467-023-36178-9 (PMC9911396; doi:10.1038/s41467-023-36178-9)
Supplement: Supplementary file 14 — Supplementary Data 11 [file 41467_2023_36178_MOESM14_ESM.xlsx]

## Sheet: sheet
ZBTB12 ChIP-seq peaks associated with full length LTR7/HERVH
	ZBTB12 ChIP-seq peak information			LTR unit information
	chr	start	end	chr	start	end	LTR unit Number
on LTR	chr1	73453572	73453793	chr1	73453483	73459285	ERV262
	chr4	24506524	24506777	chr4	24502597	24508373	ERV3025
	chr6	126028588	126028791	chr6	126022993	126028909	ERV5086
Within upstream 2KB	chr6	3166237	3166732	chr6	3165269	3167269	ERV4616
	chr6	51801681	51802002	chr6	51801038	51803038	ERV4797
	chr3	35923253	35923492	chr3	35921517	35923517	ERV2222
	chr4	79642864	79643391	chr4	79640875	79642875	ERV3260
	chr6	131831114	131831568	chr6	131830326	131832326	ERV5116
	chr6	160648087	160648366	chr6	160647682	160649682	ERV5238
	chr6	164765819	164766301	chr6	164765812	164767812	ERV5259
	chr7	30517940	30518191	chr7	30517184	30519184	ERV5413
	chr7	141285848	141286027	chr7	141284242	141286242	ERV5919
	chr8	110311506	110311717	chr8	110311305	110313305	ERV6401
	chr9	76699010	76699297	chr9	76698498	76700498	ERV6836
	chr9	77973899	77974096	chr9	77972491	77974491	ERV6840
	chr13	49447654	49447941	chr13	49446595	49448595	ERV8812
	chr16	65270140	65270395	chr16	65269252	65271252	ERV9862
	chr16	65269696	65270027	chr16	65269252	65271252	ERV9862
	chr20	19738905	19739222	chr20	19737420	19739420	ERV10765
	chr20	38896772	38896976	chr20	38895693	38897693	ERV10812
	chrX	86934870	86935242	chrX	86934679	86936679	ERV11473
	chrX	110786381	110786847	chrX	110785034	110787034	ERV11548
Within downstrem 2KB	chr1	113360594	113360791	chr1	113360766	113362766	ERV449
	chr2	209770994	209771362	chr2	209770191	209772191	ERV1923
	chr5	147248692	147248998	chr5	147248601	147250601	ERV4491
	chr2	238523064	238523309	chr2	238521297	238523297	ERV2053
	chr3	186381546	186381758	chr3	186381479	186383479	ERV2860
	chr5	5522428	5522767	chr5	5521277	5523277	ERV3831
	chr5	147248692	147248998	chr5	147247398	147249398	ERV4494
	chr6	110175772	110176395	chr6	110174977	110176977	ERV5014
	chr7	100526781	100527112	chr7	100525640	100527640	ERV5726
	chr8	82808153	82808449	chr8	82808250	82810250	ERV6287
	chr9	2283469	2283703	chr9	2281524	2283524	ERV6582
	chr10	122610610	122610974	chr10	122610073	122612073	ERV7549
	chr11	5179728	5179940	chr11	5179526	5181526	ERV7601
	chr11	63227223	63227481	chr11	63226979	63228979	ERV7838
	chr15	83378771	83379122	chr15	83377152	83379152	ERV9619
	chr15	83377997	83378203	chr15	83377152	83379152	ERV9619
	chr16	8925678	8926060	chr16	8924899	8926899	ERV9712
	chr18	33431359	33431568	chr18	33430382	33432382	ERV10240
	chr20	44394201	44394409	chr20	44393884	44395884	ERV10833
Within upstream 2-5KB	chr1	73453572	73453793	chr1	73451173	73456173	ERV261
	chr3	186371796	186372087	chr3	186370562	186375562	ERV2860
	chr15	101609080	101609712	chr15	101607691	101612691	ERV9694
	chr18	54742992	54743351	chr18	54739733	54744733	ERV10326
Within downstream 2-5KB	chr1	113360594	113360791	chr1	113357947	113362947	ERV447
	chr1	82529789	82530068	chr1	82528246	82533246	ERV318
	chr2	78201920	78202118	chr2	78197976	78202976	ERV1324
	chr2	118046982	118047198	chr2	118042085	118047085	ERV1483
	chr2	210171812	210172373	chr2	210169656	210174656	ERV1927
	chr2	210172459	210172658	chr2	210169656	210174656	ERV1927
	chr2	234118245	234118535	chr2	234118445	234123445	ERV2030
	chr4	155837268	155837477	chr4	155834480	155839480	ERV3655
	chr6	94535745	94536021	chr6	94534873	94539873	ERV4960
	chr6	114328947	114329179	chr6	114327938	114332938	ERV5036
	chr12	8966775	8967008	chr12	8963172	8968172	ERV8162
	chr12	13409093	13409390	chr12	13407572	13412572	ERV8179
	chr13	109926478	109926790	chr13	109923464	109928464	ERV9071
	chr16	70645919	70646168	chr16	70645426	70650426	ERV9876
Within upstream 5-10KB	chr1	94286315	94286499	chr1	94285892	94295892	ERV364
	chr12	29298817	29299035	chr12	29293734	29303734	ERV8257
	chr2	189046236	189046446	chr2	189039418	189049418	ERV1823
	chr10	91853071	91853274	chr10	91846549	91856549	ERV7443
	chr19	20213933	20214207	chr19	20207590	20217590	ERV10470
Within downstream 5-10KB	chr3	152327712	152328006	chr3	152320942	152330942	ERV2709
	chr3	191781547	191781733	chr3	191778897	191788897	ERV2889
	chr4	93354031	93354262	chr4	93350104	93360104	ERV3340
	chr4	93354566	93354894	chr4	93350104	93360104	ERV3340
	chr8	91095026	91095227	chr8	91092451	91102451	ERV6321
	chr14	38671859	38672103	chr14	38665730	38675730	ERV9146
