# Supplementary material for: ZBTB12 is a molecular barrier to dedifferentiation in human pluripotent stem cells
Source: Nat Commun. 2023 Feb 9;14:632. doi: 10.1038/s41467-023-36178-9 (PMC9911396; doi:10.1038/s41467-023-36178-9)
Supplement: Supplementary file 15 — Supplementary Data 12 [file 41467_2023_36178_MOESM15_ESM.xlsx]

## Sheet: H9-shControl_HDAC1_peaks
# This file is generated by MACS version 2.2.7.1
# Command line: callpeak -t H9-shControl_HDAC1.rmdup.bam -c Pooled_Input.rmdup.bam -f BAM -g hs -n H9-shControl_HDAC1 -B -q 0.01 --broad --outdir H9-shControl_HDAC1_broad
# ARGUMENTS LIST:
# name = H9-shControl_HDAC1
# format = BAM
# ChIP-seq file = ['H9-shControl_HDAC1.rmdup.bam']
# control file = ['Pooled_Input.rmdup.bam']
# effective genome size = 2.70e+09
# band width = 300
# model fold = [5, 50]
# qvalue cutoff for narrow/strong regions = 1.00e-02
# qvalue cutoff for broad/weak regions = 1.00e-01
# The maximum gap between significant sites is assigned as the read length/tag size.
# The minimum length of peaks is assigned as the predicted fragment length "d".
# Larger dataset will be scaled towards smaller dataset.
# Range for calculating regional lambda is: 1000 bps and 10000 bps
# Broad region calling is on
# Paired-End mode is off
# tag size is determined as 151 bps
# total tags in treatment: 57754228
# tags after filtering in treatment: 56403751
# maximum duplicate tags at the same position in treatment = 1
# Redundant rate in treatment: 0.02
# total tags in control: 57870799
# tags after filtering in control: 56469027
# maximum duplicate tags at the same position in control = 1
# Redundant rate in control: 0.02
# d = 249
# alternative fragment length(s) may be 249 bps
chr	start	end	length	pileup	#NAME?	fold_enrichment	#NAME?	name
chr1	28905	29778	874	47.43	19.155	4.31602	15.9551	H9-shControl_HDAC1_peak_1
chr1	713605	714563	959	49.51	11.0198	2.80303	8.28491	H9-shControl_HDAC1_peak_2
chr1	762276	763449	1174	50.76	13.0252	3.17001	10.1248	H9-shControl_HDAC1_peak_3
chr1	793922	794243	322	30.8	6.3469	2.56641	3.95883	H9-shControl_HDAC1_peak_4
chr1	805129	805432	304	35.14	9.47692	3.14747	6.82766	H9-shControl_HDAC1_peak_5
chr1	839859	841072	1214	30.49	7.01521	2.71619	4.58636	H9-shControl_HDAC1_peak_6
chr1	856582	857288	707	22.02	3.63183	2.13443	1.5306	H9-shControl_HDAC1_peak_7
chr1	858598	859130	533	21.72	4.15302	2.29967	1.98423	H9-shControl_HDAC1_peak_8
chr1	860115	861652	1538	25.44	5.74362	2.6205	3.42081	H9-shControl_HDAC1_peak_9
chr1	870527	871341	815	20.99	4.43272	2.42291	2.23281	H9-shControl_HDAC1_peak_10
chr1	875378	877466	2089	24.62	4.73443	2.36102	2.50501	H9-shControl_HDAC1_peak_11
chr1	894252	895084	833	49.61	22.122	4.86733	18.7272	H9-shControl_HDAC1_peak_12
chr1	895743	896526	784	28.83	6.31324	2.63898	3.93012	H9-shControl_HDAC1_peak_13
chr1	902000	902597	598	28.76	3.92371	2.01668	1.78884	H9-shControl_HDAC1_peak_14
chr1	911617	911927	311	34.11	5.23813	2.19728	2.96165	H9-shControl_HDAC1_peak_15
chr1	933461	933963	503	23.84	4.60701	2.35381	2.39047	H9-shControl_HDAC1_peak_16
chr1	934658	936434	1777	40.58	7.4945	2.48937	5.01026	H9-shControl_HDAC1_peak_17
chr1	937174	937621	448	36.61	9.59274	3.03865	6.95679	H9-shControl_HDAC1_peak_18
chr1	948587	949433	847	28.78	4.86586	2.24777	2.62774	H9-shControl_HDAC1_peak_19
chr1	954478	954753	276	25.66	6.10992	2.7201	3.74797	H9-shControl_HDAC1_peak_20
chr1	955661	956969	1309	25.25	4.40887	2.23339	2.22122	H9-shControl_HDAC1_peak_21
chr1	959281	960740	1460	36.24	8.57621	2.71838	6.05306	H9-shControl_HDAC1_peak_22
chr1	968117	969800	1684	25.84	6.074	2.68082	3.7256	H9-shControl_HDAC1_peak_23
chr1	975794	976824	1031	36.12	5.7606	2.28098	3.42139	H9-shControl_HDAC1_peak_24
chr1	994271	996010	1740	33.11	6.48537	2.46741	4.11866	H9-shControl_HDAC1_peak_25
chr1	999233	999641	409	28.91	4.37129	2.12974	2.17621	H9-shControl_HDAC1_peak_26
chr1	1003849	1005215	1367	38.07	9.13789	2.93039	6.5226	H9-shControl_HDAC1_peak_27
chr1	1014894	1015983	1090	34.25	5.18915	2.20254	2.90981	H9-shControl_HDAC1_peak_28
chr1	1051188	1051978	791	45.52	12.0734	3.24886	9.23546	H9-shControl_HDAC1_peak_29
chr1	1072100	1072442	343	24.16	3.93816	2.14726	1.79836	H9-shControl_HDAC1_peak_30
chr1	1092898	1094149	1252	27.48	4.67611	2.23418	2.4654	H9-shControl_HDAC1_peak_31
chr1	1098430	1098949	520	21.32	3.78181	2.19327	1.65991	H9-shControl_HDAC1_peak_32
chr1	1100008	1100757	750	23.6	3.89637	2.15371	1.75777	H9-shControl_HDAC1_peak_33
chr1	1105430	1105891	462	20.77	4.51671	2.46006	2.30619	H9-shControl_HDAC1_peak_34
chr1	1109098	1109628	531	36.15	7.3455	2.58891	4.87767	H9-shControl_HDAC1_peak_35
chr1	1111772	1112150	379	29.87	5.4685	2.3654	3.17117	H9-shControl_HDAC1_peak_36
chr1	1135742	1137151	1410	26.12	7.63958	3.11868	5.15815	H9-shControl_HDAC1_peak_37
chr1	1141765	1142057	293	25.98	4.78119	2.32811	2.5431	H9-shControl_HDAC1_peak_38
chr1	1166730	1167512	783	31.98	7.87072	2.85137	5.36768	H9-shControl_HDAC1_peak_39
chr1	1181819	1182607	789	18.1	3.58575	2.25595	1.49024	H9-shControl_HDAC1_peak_40
chr1	1208384	1210259	1876	29.09	6.42988	2.60414	4.05708	H9-shControl_HDAC1_peak_41
chr1	1234426	1234821	396	23.11	6.31744	2.91638	3.93843	H9-shControl_HDAC1_peak_42
chr1	1240076	1240935	860	34.88	5.19578	2.14072	2.93511	H9-shControl_HDAC1_peak_43
chr1	1242448	1245257	2810	41.08	12.6688	3.43801	9.82988	H9-shControl_HDAC1_peak_44
chr1	1259649	1260662	1014	36.19	11.5879	3.63857	8.80542	H9-shControl_HDAC1_peak_45
chr1	1270188	1270683	496	53.93	30.8487	6.68014	26.9934	H9-shControl_HDAC1_peak_46
chr1	1289046	1290448	1403	36.3	6.41938	2.40907	4.02585	H9-shControl_HDAC1_peak_47
chr1	1307334	1307802	469	27.57	3.47803	1.9338	1.39868	H9-shControl_HDAC1_peak_48
chr1	1310203	1311174	972	69.49	20.3954	3.3428	17.1401	H9-shControl_HDAC1_peak_49
chr1	1334442	1335392	951	53.93	12.1441	2.90706	9.31449	H9-shControl_HDAC1_peak_50
chr1	1341976	1342993	1018	60.91	18.5363	3.57037	15.3044	H9-shControl_HDAC1_peak_51
chr1	1345352	1346022	671	41.72	9.60219	2.79112	6.9736	H9-shControl_HDAC1_peak_52
chr1	1357744	1358447	704	19.07	3.316	2.11795	1.26017	H9-shControl_HDAC1_peak_53
chr1	1361272	1362642	1371	22.3	4.30217	2.32848	2.11687	H9-shControl_HDAC1_peak_54
chr1	1368586	1370959	2374	41.96	8.35219	2.61358	5.79682	H9-shControl_HDAC1_peak_55
chr1	1376362	1376662	301	25.86	4.82604	2.33656	2.58711	H9-shControl_HDAC1_peak_56
chr1	1406438	1407937	1500	48.41	20.1656	4.35376	16.9198	H9-shControl_HDAC1_peak_57
chr1	1440423	1441062	640	42.22	5.18471	2.01224	2.91416	H9-shControl_HDAC1_peak_58
chr1	1446538	1448269	1732	58.31	17.0553	3.31936	13.9607	H9-shControl_HDAC1_peak_59
chr1	1474788	1475197	410	33.83	9.69809	3.27856	7.03622	H9-shControl_HDAC1_peak_60
chr1	1476142	1476800	659	31.16	4.69255	2.15085	2.4687	H9-shControl_HDAC1_peak_61
chr1	1509492	1510810	1319	42.29	9.17024	2.72473	6.56711	H9-shControl_HDAC1_peak_62
chr1	1532955	1533367	413	22.36	5.90269	2.8461	3.55134	H9-shControl_HDAC1_peak_63
chr1	1534737	1535007	271	28.34	4.58367	2.20079	2.36629	H9-shControl_HDAC1_peak_64
chr1	1535738	1536176	439	28.84	7.12794	2.85772	4.6782	H9-shControl_HDAC1_peak_65
chr1	1550425	1551185	761	48.6	9.49263	2.59548	6.86388	H9-shControl_HDAC1_peak_66
chr1	1565730	1566009	280	30.38	5.82723	2.4212	3.5047	H9-shControl_HDAC1_peak_67
chr1	1567155	1568765	1611	22.98	4.75993	2.44158	2.53492	H9-shControl_HDAC1_peak_68
chr1	1573733	1574086	354	14.87	3.78567	2.50837	1.65949	H9-shControl_HDAC1_peak_69
chr1	1580142	1580643	502	50.9	10.7894	2.73813	8.06081	H9-shControl_HDAC1_peak_70
chr1	1590070	1591033	964	54.15	15.4625	3.36222	12.4247	H9-shControl_HDAC1_peak_71
chr1	1623035	1625349	2315	48.88	11.0577	2.76365	8.32947	H9-shControl_HDAC1_peak_72
chr1	1643573	1643835	263	22.51	8.03134	3.57589	5.50277	H9-shControl_HDAC1_peak_73
chr1	1655384	1656167	784	61.61	14.964	3.06704	11.9396	H9-shControl_HDAC1_peak_74
chr1	1676387	1678485	2099	39.34	8.70511	2.68113	6.16513	H9-shControl_HDAC1_peak_75
chr1	1709268	1712047	2780	44.12	12.7313	3.31237	9.89221	H9-shControl_HDAC1_peak_76
chr1	1820881	1821811	931	22.43	5.45524	2.64917	3.171	H9-shControl_HDAC1_peak_77
chr1	1822562	1823332	771	30.45	6.41604	2.62791	4.0212	H9-shControl_HDAC1_peak_78
chr1	1830143	1830884	742	21.37	3.93779	2.23942	1.8001	H9-shControl_HDAC1_peak_79
chr1	1839948	1841293	1346	39.47	10.0069	3.02743	7.33178	H9-shControl_HDAC1_peak_80
chr1	1849736	1850631	896	43.08	10.3326	2.87443	7.65388	H9-shControl_HDAC1_peak_81
chr1	1875544	1875900	357	57.56	15.6463	3.32263	12.5769	H9-shControl_HDAC1_peak_82
chr1	1891391	1891901	511	48.97	8.18955	2.39762	5.65222	H9-shControl_HDAC1_peak_83
chr1	1929933	1930223	291	21.14	5.99408	2.94912	3.63796	H9-shControl_HDAC1_peak_84
chr1	1935055	1935449	395	38.65	5.32556	2.12776	3.03886	H9-shControl_HDAC1_peak_85
chr1	1950147	1951545	1399	30.71	9.51639	3.37038	6.87775	H9-shControl_HDAC1_peak_86
chr1	1977863	1978895	1033	27.67	5.35255	2.4152	3.06145	H9-shControl_HDAC1_peak_87
chr1	1979522	1982873	3352	34.44	7.91642	2.73856	5.4148	H9-shControl_HDAC1_peak_88
chr1	2047415	2047846	432	31.75	5.17653	2.25293	2.89523	H9-shControl_HDAC1_peak_89
chr1	2120824	2121354	531	38.55	4.86061	2.01486	2.62395	H9-shControl_HDAC1_peak_90
chr1	2126349	2127050	702	36.12	8.92925	2.89021	6.36221	H9-shControl_HDAC1_peak_91
chr1	2130557	2131271	715	25.62	3.65129	2.02365	1.54995	H9-shControl_HDAC1_peak_92
chr1	2135993	2137314	1322	35.75	7.39538	2.6697	4.9323	H9-shControl_HDAC1_peak_93
chr1	2143689	2145640	1952	33.92	7.32132	2.59883	4.87707	H9-shControl_HDAC1_peak_94
chr1	2154277	2154648	372	18.24	3.38391	2.1741	1.31791	H9-shControl_HDAC1_peak_95
chr1	2158362	2159039	678	25.68	6.03096	2.68698	3.67696	H9-shControl_HDAC1_peak_96
chr1	2160863	2161120	258	31.53	4.89039	2.188	2.63897	H9-shControl_HDAC1_peak_97
chr1	2178182	2180049	1868	38.24	7.99406	2.61309	5.48586	H9-shControl_HDAC1_peak_98
chr1	2209759	2211230	1472	43.52	7.59641	2.42942	5.10144	H9-shControl_HDAC1_peak_99
chr1	2236649	2237130	482	14	3.08191	2.24443	1.06469	H9-shControl_HDAC1_peak_100
chr1	2242960	2243324	365	26.66	3.39076	1.92559	1.32434	H9-shControl_HDAC1_peak_101
chr1	2245626	2246133	508	30.31	6.74116	2.69472	4.3226	H9-shControl_HDAC1_peak_102
chr1	2322551	2323482	932	55.78	15.4796	3.43396	12.4012	H9-shControl_HDAC1_peak_103
chr1	2343432	2346101	2670	37.54	6.59276	2.35905	4.20197	H9-shControl_HDAC1_peak_104
chr1	2374632	2375901	1270	21.93	5.42696	2.70976	3.12085	H9-shControl_HDAC1_peak_105
chr1	2399434	2399802	369	29.53	5.17203	2.31179	2.89261	H9-shControl_HDAC1_peak_106
chr1	2457180	2458434	1255	38.61	8.98823	2.83761	6.38728	H9-shControl_HDAC1_peak_107
chr1	2460533	2461994	1462	30.61	9.25963	3.16239	6.67894	H9-shControl_HDAC1_peak_108
chr1	2466950	2467198	249	20.72	3.59151	2.15603	1.49858	H9-shControl_HDAC1_peak_109
chr1	2472663	2473571	909	22.25	4.8005	2.47452	2.56572	H9-shControl_HDAC1_peak_110
chr1	2475062	2475366	305	28.74	7.02623	2.82515	4.57887	H9-shControl_HDAC1_peak_111
chr1	2477346	2479747	2402	41.51	9.03077	2.71924	6.43532	H9-shControl_HDAC1_peak_112
chr1	2487361	2487876	516	19.66	4.76584	2.61125	2.52876	H9-shControl_HDAC1_peak_113
chr1	2493560	2493987	428	15.14	3.07092	2.1845	1.05306	H9-shControl_HDAC1_peak_114
chr1	2509838	2510209	372	21.82	3.81024	2.19183	1.68561	H9-shControl_HDAC1_peak_115
chr1	2516778	2518917	2140	30.49	4.60839	2.14555	2.39146	H9-shControl_HDAC1_peak_116
chr1	2542432	2543134	703	27.64	4.22065	2.11927	2.04831	H9-shControl_HDAC1_peak_117
chr1	2560580	2560994	415	26.09	6.69582	2.86389	4.27927	H9-shControl_HDAC1_peak_118
chr1	2574112	2575086	975	46.68	10.5847	2.86668	7.86803	H9-shControl_HDAC1_peak_119
chr1	2928666	2929239	574	14.98	3.90891	2.5515	1.7686	H9-shControl_HDAC1_peak_120
chr1	2930407	2930686	280	24.79	8.12727	3.42298	5.58577	H9-shControl_HDAC1_peak_121
chr1	2937690	2938113	424	18.58	4.95009	2.73513	2.69577	H9-shControl_HDAC1_peak_122
chr1	2978715	2980476	1762	25.54	6.92509	2.96087	4.49637	H9-shControl_HDAC1_peak_123
chr1	2984065	2984400	336	18.82	3.43248	2.17072	1.3601	H9-shControl_HDAC1_peak_124
chr1	2985246	2985730	485	23.18	5.26644	2.58482	2.97872	H9-shControl_HDAC1_peak_125
chr1	2986368	2986616	249	21.13	4.21166	2.34352	2.0345	H9-shControl_HDAC1_peak_126
chr1	2988691	2989112	422	28.91	5.06148	2.2996	2.79885	H9-shControl_HDAC1_peak_127
chr1	2990345	2991660	1316	20.66	3.83889	2.24071	1.71092	H9-shControl_HDAC1_peak_128
chr1	3021921	3022599	679	33.81	6.97408	2.59092	4.54112	H9-shControl_HDAC1_peak_129
chr1	3106985	3107459	475	23.45	4.78145	2.42652	2.54232	H9-shControl_HDAC1_peak_130
chr1	3268882	3269133	252	27.6	4.20565	2.12216	2.02775	H9-shControl_HDAC1_peak_131
chr1	3279026	3279583	558	15.51	3.07233	2.16913	1.05529	H9-shControl_HDAC1_peak_132
chr1	3309778	3310735	958	19.65	3.48877	2.16086	1.40689	H9-shControl_HDAC1_peak_133
chr1	3369834	3372046	2213	30.89	5.94479	2.4424	3.60375	H9-shControl_HDAC1_peak_134
chr1	3387919	3388781	863	40.67	8.98845	2.75961	6.38769	H9-shControl_HDAC1_peak_135
chr1	3400420	3400737	318	31.65	4.74971	2.15579	2.52096	H9-shControl_HDAC1_peak_136
chr1	3418717	3418972	256	26.62	5.63502	2.54836	3.31104	H9-shControl_HDAC1_peak_137
chr1	3447377	3447756	380	27.1	3.97415	2.07672	1.82714	H9-shControl_HDAC1_peak_138
chr1	3460134	3460508	375	17.49	3.53607	2.2607	1.44925	H9-shControl_HDAC1_peak_139
chr1	3481958	3482253	296	20.82	3.76179	2.20396	1.64465	H9-shControl_HDAC1_peak_140
chr1	3527642	3528595	954	32.84	7.5575	2.71017	5.09608	H9-shControl_HDAC1_peak_141
chr1	3540678	3542154	1477	41.65	11.2796	3.05512	8.55964	H9-shControl_HDAC1_peak_142
chr1	3566062	3566785	724	34.65	9.70792	3.0896	7.07829	H9-shControl_HDAC1_peak_143
chr1	3567399	3569720	2322	34.21	7.67264	2.72468	5.19156	H9-shControl_HDAC1_peak_144
chr1	3585474	3585800	327	26.02	6.95989	2.9426	4.52185	H9-shControl_HDAC1_peak_145
chr1	3600126	3600466	341	18.41	3.35217	2.15549	1.29045	H9-shControl_HDAC1_peak_146
chr1	3612347	3613016	670	24.56	4.22528	2.22006	2.04523	H9-shControl_HDAC1_peak_147
chr1	3623976	3624328	353	31.54	4.96914	2.19956	2.71943	H9-shControl_HDAC1_peak_148
chr1	3625463	3625767	305	30.63	7.20207	2.78346	4.73766	H9-shControl_HDAC1_peak_149
chr1	3634513	3635009	497	28.96	5.80999	2.5009	3.47589	H9-shControl_HDAC1_peak_150
chr1	3662868	3664177	1310	36.66	8.33804	2.79751	5.78938	H9-shControl_HDAC1_peak_151
chr1	3688617	3689512	896	35.94	9.45747	3.03115	6.84477	H9-shControl_HDAC1_peak_152
chr1	3692524	3692801	278	34.28	5.68582	2.29377	3.35421	H9-shControl_HDAC1_peak_153
chr1	3709882	3710500	619	35.91	5.38194	2.17605	3.08671	H9-shControl_HDAC1_peak_154
chr1	3712224	3713522	1299	37.87	10.8534	3.07017	8.17529	H9-shControl_HDAC1_peak_155
chr1	3773171	3775161	1991	35.15	6.9747	2.50343	4.55515	H9-shControl_HDAC1_peak_156
chr1	3816179	3817917	1739	44.4	9.44698	2.73849	6.80856	H9-shControl_HDAC1_peak_157
chr1	3827484	3828063	580	25.33	3.58333	2.00916	1.49027	H9-shControl_HDAC1_peak_158
chr1	4035673	4036139	467	15.02	3.59503	2.40963	1.50125	H9-shControl_HDAC1_peak_159
chr1	4093055	4093504	450	20.19	3.1276	2.02178	1.10142	H9-shControl_HDAC1_peak_160
chr1	4336293	4336654	362	22.96	4.21675	2.28447	2.04126	H9-shControl_HDAC1_peak_161
chr1	4507965	4508411	447	29.6	5.56085	2.41291	3.2404	H9-shControl_HDAC1_peak_162
chr1	4645352	4645636	285	26.87	6.31023	2.73263	3.9215	H9-shControl_HDAC1_peak_163
chr1	4687441	4687754	314	15.5	3.20604	2.22557	1.1679	H9-shControl_HDAC1_peak_164
chr1	4711136	4711535	400	26.85	6.75542	2.8427	4.33398	H9-shControl_HDAC1_peak_165
chr1	4713923	4714526	604	23.07	5.48862	2.66623	3.178	H9-shControl_HDAC1_peak_166
chr1	4716270	4716763	494	23.54	3.35039	1.99132	1.29059	H9-shControl_HDAC1_peak_167
chr1	4717369	4718403	1035	22.93	5.13195	2.56558	2.86979	H9-shControl_HDAC1_peak_168
chr1	4770494	4771881	1388	27.67	4.33954	2.14957	2.15424	H9-shControl_HDAC1_peak_169
chr1	4815001	4815690	690	45.74	10.9322	2.89163	8.20745	H9-shControl_HDAC1_peak_170
chr1	4881071	4881542	472	25.37	6.00347	2.71446	3.64635	H9-shControl_HDAC1_peak_171
chr1	5178459	5179008	550	27.84	6.35657	2.66914	3.98004	H9-shControl_HDAC1_peak_172
chr1	5285758	5286198	441	44.99	10.8449	2.95907	8.11633	H9-shControl_HDAC1_peak_173
chr1	5295707	5296047	341	19.51	3.86849	2.29362	1.73822	H9-shControl_HDAC1_peak_174
chr1	5327836	5328307	472	31.87	6.69987	2.59693	4.28387	H9-shControl_HDAC1_peak_175
chr1	5485011	5485273	263	25.86	4.1049	2.14249	1.9448	H9-shControl_HDAC1_peak_176
chr1	5805826	5806280	455	30.74	5.90953	2.45247	3.56071	H9-shControl_HDAC1_peak_177
chr1	5815028	5815305	278	19.89	4.1606	2.38061	1.98911	H9-shControl_HDAC1_peak_178
chr1	5824110	5825481	1372	22.23	3.63626	2.11416	1.53866	H9-shControl_HDAC1_peak_179
chr1	5826697	5828292	1596	40.93	14.9491	3.79693	12.0153	H9-shControl_HDAC1_peak_180
chr1	5871676	5871924	249	18.74	5.15039	2.8115	2.86864	H9-shControl_HDAC1_peak_181
chr1	5890840	5892809	1970	36.94	6.36748	2.36961	3.97999	H9-shControl_HDAC1_peak_182
chr1	5956843	5957633	791	32.95	6.06802	2.41658	3.7071	H9-shControl_HDAC1_peak_183
chr1	5962064	5962348	285	30.85	5.03792	2.24701	2.76773	H9-shControl_HDAC1_peak_184
chr1	6051280	6054023	2744	41.12	14.6738	3.73968	11.7517	H9-shControl_HDAC1_peak_185
chr1	6086338	6087419	1082	22.97	3.96266	2.19639	1.81753	H9-shControl_HDAC1_peak_186
chr1	6094451	6094768	318	38.43	7.84906	2.62852	5.33675	H9-shControl_HDAC1_peak_187
chr1	6101559	6101840	282	24.07	3.85251	2.12377	1.72033	H9-shControl_HDAC1_peak_188
chr1	6112559	6113066	508	33.94	9.61797	3.20905	6.97753	H9-shControl_HDAC1_peak_189
chr1	6168945	6169225	281	19.23	4.34358	2.47633	2.1536	H9-shControl_HDAC1_peak_190
chr1	6169906	6170170	265	17.75	3.99547	2.42546	1.84558	H9-shControl_HDAC1_peak_191
chr1	6187680	6188569	890	30.59	4.58309	2.13562	2.37179	H9-shControl_HDAC1_peak_192
chr1	6208565	6209341	777	32.4	4.95489	2.16732	2.70595	H9-shControl_HDAC1_peak_193
chr1	6221645	6222157	513	25.16	5.06731	2.43798	2.80297	H9-shControl_HDAC1_peak_194
chr1	6239080	6239472	393	18.89	3.58072	2.22354	1.4856	H9-shControl_HDAC1_peak_195
chr1	6240319	6240827	509	22.97	6.20528	2.89913	3.83142	H9-shControl_HDAC1_peak_196
chr1	6259282	6260286	1005	50.49	12.0146	2.92032	9.21268	H9-shControl_HDAC1_peak_197
chr1	6265003	6266478	1476	38.59	7.21356	2.46458	4.76646	H9-shControl_HDAC1_peak_198
chr1	6268867	6270531	1665	39.04	10.5452	3.16769	7.82183	H9-shControl_HDAC1_peak_199
chr1	6294489	6295518	1030	24.5	5.11329	2.47712	2.8491	H9-shControl_HDAC1_peak_200
chr1	6298729	6300587	1859	34.4	5.2337	2.19546	2.95572	H9-shControl_HDAC1_peak_201
chr1	6301328	6302552	1225	38.85	9.62863	2.91872	7.00949	H9-shControl_HDAC1_peak_202
chr1	6303207	6307089	3883	42.47	10.5761	2.80329	7.9285	H9-shControl_HDAC1_peak_203
chr1	6319803	6322014	2212	29.28	6.62896	2.69779	4.23001	H9-shControl_HDAC1_peak_204
chr1	6445622	6446017	396	35.09	5.18492	2.16491	2.90508	H9-shControl_HDAC1_peak_205
chr1	6452730	6454290	1561	28.52	5.12981	2.35106	2.85555	H9-shControl_HDAC1_peak_206
chr1	6479080	6480879	1800	32.39	6.94816	2.6109	4.52002	H9-shControl_HDAC1_peak_207
chr1	6483549	6484596	1048	21.93	3.67998	2.15333	1.57212	H9-shControl_HDAC1_peak_208
chr1	6500246	6501101	856	34.25	6.39296	2.44935	4.00232	H9-shControl_HDAC1_peak_209
chr1	6507087	6509504	2418	53.85	14.1121	3.23031	11.1372	H9-shControl_HDAC1_peak_210
chr1	6520465	6520726	262	28.48	6.50369	2.6936	4.10263	H9-shControl_HDAC1_peak_211
chr1	6525616	6526385	770	23.2	3.33052	1.99587	1.2727	H9-shControl_HDAC1_peak_212
chr1	6531123	6532806	1684	22.52	3.42169	2.04412	1.35129	H9-shControl_HDAC1_peak_213
chr1	6535432	6535855	424	36.06	10.0116	3.16043	7.34867	H9-shControl_HDAC1_peak_214
chr1	6545120	6546864	1745	34.36	6.88788	2.55982	4.45854	H9-shControl_HDAC1_peak_215
chr1	6550006	6551363	1358	42.28	11.13	3.0675	8.40291	H9-shControl_HDAC1_peak_216
chr1	6556573	6557919	1347	30.66	8.85587	3.16026	6.29621	H9-shControl_HDAC1_peak_217
chr1	6579924	6580452	529	33.83	5.90666	2.35145	3.55855	H9-shControl_HDAC1_peak_218
chr1	6614154	6614719	566	50.88	15.2216	3.45579	12.2029	H9-shControl_HDAC1_peak_219
chr1	6639869	6640930	1062	46.86	14.0476	3.35117	11.1365	H9-shControl_HDAC1_peak_220
chr1	6661085	6664206	3122	41.78	10.8397	3.02849	8.12494	H9-shControl_HDAC1_peak_221
chr1	6672773	6675755	2983	29.93	7.73562	2.9259	5.25187	H9-shControl_HDAC1_peak_222
chr1	6684909	6685928	1020	36.06	7.18707	2.57199	4.73123	H9-shControl_HDAC1_peak_223
chr1	6754077	6754772	696	24.22	3.64399	2.06225	1.54355	H9-shControl_HDAC1_peak_224
chr1	6761424	6762247	824	41.54	12.8674	3.29577	10.0753	H9-shControl_HDAC1_peak_225
chr1	6844245	6845146	902	38.37	7.54534	2.57325	5.0617	H9-shControl_HDAC1_peak_226
chr1	6876478	6876743	266	15.53	3.74581	2.45083	1.62853	H9-shControl_HDAC1_peak_227
chr1	6972217	6972913	697	19.74	3.3467	2.10669	1.28633	H9-shControl_HDAC1_peak_228
chr1	7016863	7017179	317	42.04	9.08015	2.75509	6.46902	H9-shControl_HDAC1_peak_229
chr1	7021970	7022380	411	34.91	8.24426	2.85743	5.70924	H9-shControl_HDAC1_peak_230
chr1	7023479	7024027	549	28.51	6.86101	2.78307	4.43448	H9-shControl_HDAC1_peak_231
chr1	7038940	7040269	1330	27.43	6.10282	2.57371	3.76709	H9-shControl_HDAC1_peak_232
chr1	7049880	7050224	345	16.03	3.11841	2.16575	1.09411	H9-shControl_HDAC1_peak_233
chr1	7130139	7130721	583	26.38	3.62494	1.99698	1.52792	H9-shControl_HDAC1_peak_234
chr1	7209433	7209852	420	24.58	3.57054	2.02603	1.48243	H9-shControl_HDAC1_peak_235
chr1	7258727	7259490	764	24.85	4.87303	2.39344	2.63087	H9-shControl_HDAC1_peak_236
chr1	7284791	7285106	316	22.28	3.47919	2.07485	1.40145	H9-shControl_HDAC1_peak_237
chr1	7358067	7358691	625	41.46	16.7396	4.35743	13.6257	H9-shControl_HDAC1_peak_238
chr1	7439558	7440466	909	19.95	3.65621	2.21092	1.55265	H9-shControl_HDAC1_peak_239
chr1	7462004	7462335	332	15.04	3.65866	2.43574	1.55634	H9-shControl_HDAC1_peak_240
chr1	7561190	7562069	880	19.56	4.13879	2.39431	1.97149	H9-shControl_HDAC1_peak_241
chr1	7596159	7596809	651	30.91	6.35999	2.54552	3.98556	H9-shControl_HDAC1_peak_242
chr1	7610968	7611746	779	19.49	3.3835	2.12748	1.31937	H9-shControl_HDAC1_peak_243
chr1	7706806	7707664	859	19.06	3.80557	2.28666	1.68544	H9-shControl_HDAC1_peak_244
chr1	7727525	7727858	334	21.6	3.45684	2.08249	1.37976	H9-shControl_HDAC1_peak_245
chr1	7729725	7730024	300	41.83	6.52313	2.2746	4.11664	H9-shControl_HDAC1_peak_246
chr1	7740450	7741208	759	28.2	5.33404	2.38285	3.05263	H9-shControl_HDAC1_peak_247
chr1	7765019	7765558	540	47.97	29.9524	7.44305	26.084	H9-shControl_HDAC1_peak_248
chr1	7830944	7831895	952	30.17	6.88033	2.65386	4.48242	H9-shControl_HDAC1_peak_249
chr1	7843444	7845008	1565	21.57	4.92504	2.56179	2.68057	H9-shControl_HDAC1_peak_250
chr1	7962520	7963126	607	23.23	6.07757	2.82533	3.73184	H9-shControl_HDAC1_peak_251
chr1	8002138	8002770	633	32.2	7.20319	2.7225	4.73864	H9-shControl_HDAC1_peak_252
chr1	8021267	8022239	973	57.75	16.0218	3.44748	12.9238	H9-shControl_HDAC1_peak_253
chr1	8051730	8052209	480	37.58	8.55709	2.80319	5.98326	H9-shControl_HDAC1_peak_254
chr1	8085880	8086905	1026	38.2	6.05263	2.26732	3.69322	H9-shControl_HDAC1_peak_255
chr1	8215836	8216220	385	24.55	5.78745	2.69161	3.45836	H9-shControl_HDAC1_peak_256
chr1	8225687	8226326	640	27.25	4.21754	2.13144	2.04636	H9-shControl_HDAC1_peak_257
chr1	8227113	8227688	576	50.12	19.6828	4.28046	16.4474	H9-shControl_HDAC1_peak_258
chr1	8276765	8277813	1049	27.31	5.70758	2.52122	3.38447	H9-shControl_HDAC1_peak_259
chr1	8298862	8299174	313	20.15	3.98333	2.30607	1.83645	H9-shControl_HDAC1_peak_260
chr1	8326504	8327535	1032	24.31	3.81557	2.1045	1.69101	H9-shControl_HDAC1_peak_261
chr1	8375593	8375881	289	26.8	3.22002	1.87881	1.18033	H9-shControl_HDAC1_peak_262
chr1	8377799	8378811	1013	34.28	8.68061	2.96658	6.10182	H9-shControl_HDAC1_peak_263
chr1	8483321	8484967	1647	35.14	9.36294	3.17253	6.74349	H9-shControl_HDAC1_peak_264
chr1	8497372	8497638	267	27.6	3.61739	1.97375	1.52053	H9-shControl_HDAC1_peak_265
chr1	8503653	8504105	453	31.07	4.59203	2.13092	2.37339	H9-shControl_HDAC1_peak_266
chr1	8520167	8521099	933	28.83	5.4069	2.37028	3.11788	H9-shControl_HDAC1_peak_267
chr1	8763051	8763697	647	33.71	8.97792	3.03679	6.38619	H9-shControl_HDAC1_peak_268
chr1	8779153	8779430	278	27.99	4.98502	2.32151	2.72319	H9-shControl_HDAC1_peak_269
chr1	8877038	8878291	1254	33.24	8.95306	3.09607	6.35805	H9-shControl_HDAC1_peak_270
chr1	8937453	8939636	2184	47.32	10.5092	2.81331	7.80506	H9-shControl_HDAC1_peak_271
chr1	8940476	8941017	542	24.32	3.37434	1.97883	1.31095	H9-shControl_HDAC1_peak_272
chr1	9011435	9011722	288	21.08	5.73738	2.86863	3.40259	H9-shControl_HDAC1_peak_273
chr1	9069595	9070355	761	21.5	4.05064	2.27841	1.89722	H9-shControl_HDAC1_peak_274
chr1	9093501	9093909	409	20.43	3.51844	2.14466	1.43459	H9-shControl_HDAC1_peak_275
chr1	9171092	9171546	455	30.41	5.30268	2.32341	3.0205	H9-shControl_HDAC1_peak_276
chr1	9188266	9189080	815	27.32	6.10086	2.66521	3.73609	H9-shControl_HDAC1_peak_277
chr1	9241466	9243452	1987	32.29	7.91741	2.85169	5.41923	H9-shControl_HDAC1_peak_278
chr1	9258436	9258840	405	23.88	5.82715	2.72639	3.4887	H9-shControl_HDAC1_peak_279
chr1	9261746	9262707	962	23.55	4.71939	2.3875	2.49383	H9-shControl_HDAC1_peak_280
chr1	9294443	9295078	636	37.08	9.16286	3.05278	6.54376	H9-shControl_HDAC1_peak_281
chr1	9311501	9311853	353	21.87	5.6728	2.79714	3.34205	H9-shControl_HDAC1_peak_282
chr1	9313122	9313374	253	24.72	5.5066	2.59852	3.19044	H9-shControl_HDAC1_peak_283
chr1	9327086	9328105	1020	26.27	5.57186	2.53324	3.26234	H9-shControl_HDAC1_peak_284
chr1	9352510	9352758	249	22.64	5.99638	2.85639	3.63557	H9-shControl_HDAC1_peak_285
chr1	9353484	9355297	1814	18.06	3.93892	2.38678	1.8026	H9-shControl_HDAC1_peak_286
chr1	9379683	9380505	823	34.92	5.66536	2.26175	3.34364	H9-shControl_HDAC1_peak_287
chr1	9488913	9489385	473	45.07	8.0806	2.46984	5.54641	H9-shControl_HDAC1_peak_288
chr1	9555361	9555685	325	31.78	4.65486	2.12351	2.43223	H9-shControl_HDAC1_peak_289
chr1	9599870	9600363	494	29.13	4.71701	2.21247	2.48235	H9-shControl_HDAC1_peak_290
chr1	9649352	9649863	512	22.42	6.56253	3.03158	4.17036	H9-shControl_HDAC1_peak_291
chr1	9653540	9653836	297	23.24	3.26192	1.97148	1.21617	H9-shControl_HDAC1_peak_292
chr1	9687115	9687867	753	35.96	7.00872	2.47754	4.5848	H9-shControl_HDAC1_peak_293
chr1	9711828	9712420	593	26.26	4.15957	2.15432	1.99249	H9-shControl_HDAC1_peak_294
chr1	9747273	9748302	1030	33.03	5.7852	2.33269	3.46084	H9-shControl_HDAC1_peak_295
chr1	9749062	9750419	1358	34.81	7.90099	2.739	5.39641	H9-shControl_HDAC1_peak_296
chr1	9774069	9774987	919	34.88	7.22448	2.5512	4.79268	H9-shControl_HDAC1_peak_297
chr1	9777225	9778222	998	28.1	4.39783	2.15415	2.20761	H9-shControl_HDAC1_peak_298
chr1	9785167	9785418	252	22.67	3.68708	2.12142	1.57673	H9-shControl_HDAC1_peak_299
chr1	9883136	9885915	2780	26.37	4.44752	2.22147	2.24904	H9-shControl_HDAC1_peak_300
chr1	9895470	9896233	764	33.12	4.86882	2.15203	2.62703	H9-shControl_HDAC1_peak_301
chr1	9950191	9950499	309	23.6	4.53812	2.34246	2.32669	H9-shControl_HDAC1_peak_302
chr1	9969567	9971404	1838	31.64	5.44131	2.33628	3.14036	H9-shControl_HDAC1_peak_303
chr1	9989510	9989856	347	36.79	7.84396	2.67027	5.34479	H9-shControl_HDAC1_peak_304
chr1	10003031	10003686	656	66.49	23.328	4.00846	19.8481	H9-shControl_HDAC1_peak_305
chr1	10057142	10057972	831	23.82	4.36579	2.28244	2.17473	H9-shControl_HDAC1_peak_306
chr1	10092532	10093492	961	44.36	8.81789	2.63388	6.22361	H9-shControl_HDAC1_peak_307
chr1	10269880	10271813	1934	44.47	10.1382	2.87243	7.44702	H9-shControl_HDAC1_peak_308
chr1	10378214	10378721	508	22.51	4.41309	2.34929	2.22134	H9-shControl_HDAC1_peak_309
chr1	10458088	10459944	1857	50.19	11.1791	2.80491	8.42969	H9-shControl_HDAC1_peak_310
chr1	10490172	10491226	1055	50.7	11.6844	2.88766	8.89853	H9-shControl_HDAC1_peak_311
chr1	10531724	10532774	1051	47.44	19.4136	4.39596	16.1944	H9-shControl_HDAC1_peak_312
chr1	10534554	10535151	598	29.99	7.12434	2.76407	4.67601	H9-shControl_HDAC1_peak_313
chr1	10568544	10569063	520	31.33	9.97985	3.49101	7.29856	H9-shControl_HDAC1_peak_314
chr1	10579133	10579451	319	22.53	4.49249	2.37688	2.28245	H9-shControl_HDAC1_peak_315
chr1	10589826	10590593	768	28.1	4.37388	2.15551	2.18166	H9-shControl_HDAC1_peak_316
chr1	10654531	10654979	449	19.82	5.38729	2.81248	3.09172	H9-shControl_HDAC1_peak_317
chr1	10692261	10693023	763	25.03	4.72715	2.34625	2.49177	H9-shControl_HDAC1_peak_318
chr1	10698380	10698711	332	20.6	4.10103	2.32784	1.93896	H9-shControl_HDAC1_peak_319
chr1	10699435	10700266	832	27.76	4.88893	2.27029	2.65463	H9-shControl_HDAC1_peak_320
chr1	10710978	10711739	762	21.31	4.02424	2.2771	1.87461	H9-shControl_HDAC1_peak_321
chr1	10728230	10728868	639	19.23	3.10689	2.04103	1.08335	H9-shControl_HDAC1_peak_322
chr1	10739341	10740063	723	34.05	7.76921	2.71151	5.28796	H9-shControl_HDAC1_peak_323
chr1	10753904	10754175	272	23.54	7.31565	3.24867	4.83672	H9-shControl_HDAC1_peak_324
chr1	10764360	10765195	836	39.8	9.22767	2.8827	6.60575	H9-shControl_HDAC1_peak_325
chr1	10769138	10769937	800	21.92	3.69139	2.1443	1.58542	H9-shControl_HDAC1_peak_326
chr1	10853510	10857043	3534	34.55	9.65501	3.1377	7.01776	H9-shControl_HDAC1_peak_327
chr1	10895077	10896971	1895	33.11	6.13502	2.34975	3.80329	H9-shControl_HDAC1_peak_328
chr1	10899432	10899703	272	25.08	4.06318	2.15267	1.90884	H9-shControl_HDAC1_peak_329
chr1	10920123	10920471	349	25.19	3.93999	2.11382	1.799	H9-shControl_HDAC1_peak_330
chr1	10926646	10927654	1009	22.9	6.05094	2.8452	3.70016	H9-shControl_HDAC1_peak_331
chr1	10961012	10962280	1269	26.06	3.87725	2.07166	1.74652	H9-shControl_HDAC1_peak_332
chr1	10969726	10970572	847	28.54	3.91474	2.03852	1.77708	H9-shControl_HDAC1_peak_333
chr1	10997303	10997640	338	18.46	3.67072	2.26751	1.56531	H9-shControl_HDAC1_peak_334
chr1	11018693	11019131	439	33.46	7.19633	2.65191	4.73446	H9-shControl_HDAC1_peak_335
chr1	11028629	11029575	947	20.32	3.87129	2.26331	1.73698	H9-shControl_HDAC1_peak_336
chr1	11040275	11040730	456	29.32	3.62463	1.92994	1.52429	H9-shControl_HDAC1_peak_337
chr1	11071463	11073367	1905	46.06	12.9743	3.27723	10.105	H9-shControl_HDAC1_peak_338
chr1	11105184	11105503	320	19.07	3.93133	2.33677	1.79029	H9-shControl_HDAC1_peak_339
chr1	11113033	11114218	1186	34.08	7.70583	2.7745	5.21532	H9-shControl_HDAC1_peak_340
chr1	11118824	11121128	2305	36	11.1219	3.37958	8.40195	H9-shControl_HDAC1_peak_341
chr1	11159416	11160149	734	47.74	7.39958	2.28721	4.93211	H9-shControl_HDAC1_peak_342
chr1	11322215	11323002	788	48.85	10.7283	2.83613	7.99462	H9-shControl_HDAC1_peak_343
chr1	11333245	11333864	620	56.6	14.2655	3.16318	11.284	H9-shControl_HDAC1_peak_344
chr1	11397626	11398795	1170	23.7	4.36509	2.28903	2.17901	H9-shControl_HDAC1_peak_345
chr1	11400219	11400735	517	19.56	3.9245	2.31201	1.7841	H9-shControl_HDAC1_peak_346
chr1	11415653	11416558	906	36.84	7.47947	2.61245	4.98729	H9-shControl_HDAC1_peak_347
chr1	11424253	11424551	299	27.22	5.24069	2.40872	2.95175	H9-shControl_HDAC1_peak_348
chr1	11473462	11473983	522	33.72	6.83382	2.55457	4.41004	H9-shControl_HDAC1_peak_349
chr1	11538909	11540571	1663	42.46	9.20946	2.77745	6.60037	H9-shControl_HDAC1_peak_350
chr1	11559348	11560417	1070	26	3.50549	1.9744	1.42105	H9-shControl_HDAC1_peak_351
chr1	11610710	11611093	384	35.85	11.5375	3.56293	8.75859	H9-shControl_HDAC1_peak_352
chr1	11632223	11632582	360	29.02	4.31003	2.10565	2.12875	H9-shControl_HDAC1_peak_353
chr1	11654406	11654903	498	23.16	3.88611	2.16548	1.75113	H9-shControl_HDAC1_peak_354
chr1	11708860	11709149	290	29.68	3.5169	1.91045	1.43172	H9-shControl_HDAC1_peak_355
chr1	11710385	11710828	444	36.47	7.25125	2.56231	4.78665	H9-shControl_HDAC1_peak_356
chr1	11713984	11715331	1348	28.69	5.72738	2.47785	3.40417	H9-shControl_HDAC1_peak_357
chr1	11723924	11724923	1000	26.84	4.80914	2.30975	2.56801	H9-shControl_HDAC1_peak_358
chr1	11740459	11743202	2744	44.47	10.3063	2.86594	7.61235	H9-shControl_HDAC1_peak_359
chr1	11749394	11752740	3347	39.41	8.46639	2.71665	5.91215	H9-shControl_HDAC1_peak_360
chr1	11760792	11761094	303	30.63	6.90389	2.70987	4.46348	H9-shControl_HDAC1_peak_361
chr1	11779488	11780122	635	40.78	10.4065	3.04625	7.6967	H9-shControl_HDAC1_peak_362
chr1	11791760	11792273	514	24.84	5.41684	2.56216	3.10943	H9-shControl_HDAC1_peak_363
chr1	11795833	11797122	1290	54.38	13.2249	2.92993	10.3597	H9-shControl_HDAC1_peak_364
chr1	11822135	11823014	880	30.66	5.59451	2.37906	3.2898	H9-shControl_HDAC1_peak_365
chr1	11845048	11845526	479	41.39	6.03289	2.1801	3.67807	H9-shControl_HDAC1_peak_366
chr1	11847523	11848246	724	23.95	4.05021	2.19013	1.89382	H9-shControl_HDAC1_peak_367
chr1	11862996	11863716	721	39.84	7.94836	2.53176	5.44596	H9-shControl_HDAC1_peak_368
chr1	11865396	11866863	1468	57.32	13.9826	3.00602	11.0543	H9-shControl_HDAC1_peak_369
chr1	11919254	11919642	389	48.19	14.7908	3.60276	11.7772	H9-shControl_HDAC1_peak_370
chr1	11943102	11943614	513	25.34	6.60055	2.85836	4.20053	H9-shControl_HDAC1_peak_371
chr1	11948410	11948725	316	16.39	4.25648	2.60367	2.07728	H9-shControl_HDAC1_peak_372
chr1	11967846	11969777	1932	34.31	5.94962	2.33958	3.60601	H9-shControl_HDAC1_peak_373
chr1	11985846	11987021	1176	25.47	6.72484	2.91675	4.31477	H9-shControl_HDAC1_peak_374
chr1	11994396	11995363	968	31.89	5.04635	2.21485	2.77835	H9-shControl_HDAC1_peak_375
chr1	12040086	12040962	877	51.79	11.5084	2.77629	8.75	H9-shControl_HDAC1_peak_376
chr1	12078841	12080701	1861	43.26	8.60993	2.56037	6.06058	H9-shControl_HDAC1_peak_377
chr1	12123040	12124689	1650	31.25	6.10707	2.50328	3.75031	H9-shControl_HDAC1_peak_378
chr1	12127424	12127686	263	25.01	5.28721	2.51263	2.99622	H9-shControl_HDAC1_peak_379
chr1	12138685	12139740	1056	50.89	13.2982	3.03155	10.4443	H9-shControl_HDAC1_peak_380
chr1	12226979	12227716	738	20.93	3.42653	2.0921	1.3555	H9-shControl_HDAC1_peak_381
chr1	12259658	12259994	337	20.3	4.0916	2.33972	1.93202	H9-shControl_HDAC1_peak_382
chr1	12289841	12291062	1222	28.35	4.72645	2.22624	2.50033	H9-shControl_HDAC1_peak_383
chr1	12493773	12494497	725	22.04	5.38658	2.66482	3.09896	H9-shControl_HDAC1_peak_384
chr1	12599844	12600497	654	25.33	3.81998	2.08101	1.69522	H9-shControl_HDAC1_peak_385
chr1	12654650	12656451	1802	32.19	7.67758	2.78793	5.19969	H9-shControl_HDAC1_peak_386
chr1	12661338	12662058	721	23.06	4.39409	2.32195	2.19516	H9-shControl_HDAC1_peak_387
chr1	12675796	12680141	4346	42.04	12.5002	3.37347	9.66607	H9-shControl_HDAC1_peak_388
chr1	12689143	12690407	1265	42.54	9.5606	2.6483	6.96786	H9-shControl_HDAC1_peak_389
chr1	12694963	12695662	700	22.52	4.54452	2.39229	2.32846	H9-shControl_HDAC1_peak_390
chr1	12718422	12719356	935	20.82	3.45853	2.1067	1.38257	H9-shControl_HDAC1_peak_391
chr1	12777342	12777773	432	30.59	6.91388	2.69182	4.48502	H9-shControl_HDAC1_peak_392
chr1	12842671	12842919	249	22.11	5.98741	2.8771	3.63577	H9-shControl_HDAC1_peak_393
chr1	13825210	13826090	881	15.18	3.26523	2.26452	1.21926	H9-shControl_HDAC1_peak_394
chr1	13839464	13840993	1530	29.49	8.19901	3.10629	5.66243	H9-shControl_HDAC1_peak_395
chr1	13843785	13844283	499	23.61	7.40981	3.22071	4.94548	H9-shControl_HDAC1_peak_396
chr1	13909641	13912688	3048	31.07	5.98849	2.45407	3.64541	H9-shControl_HDAC1_peak_397
chr1	14026427	14027665	1239	22.23	6.01321	2.86929	3.66557	H9-shControl_HDAC1_peak_398
chr1	14075273	14076565	1293	24.75	6.35015	2.82289	3.9822	H9-shControl_HDAC1_peak_399
chr1	14139952	14140207	256	20.08	3.63665	2.19198	1.53356	H9-shControl_HDAC1_peak_400
chr1	14218858	14219496	639	30.16	6.15687	2.50054	3.80144	H9-shControl_HDAC1_peak_401
chr1	14462592	14463416	825	28.35	5.47848	2.43213	3.17279	H9-shControl_HDAC1_peak_402
chr1	14504359	14504845	487	24.7	7.14924	3.07144	4.701	H9-shControl_HDAC1_peak_403
chr1	14617486	14618070	585	23.12	6.86462	3.12169	4.42965	H9-shControl_HDAC1_peak_404
chr1	14690675	14690963	289	20.32	5.16937	2.72293	2.88735	H9-shControl_HDAC1_peak_405
chr1	14730400	14731726	1327	24.78	4.75201	2.35134	2.52394	H9-shControl_HDAC1_peak_406
chr1	14920006	14920442	437	23.12	3.87935	2.16374	1.74459	H9-shControl_HDAC1_peak_407
chr1	14923852	14926137	2286	34.22	7.87107	2.78727	5.35534	H9-shControl_HDAC1_peak_408
chr1	15052058	15052492	435	28.49	9.84287	3.61547	7.18452	H9-shControl_HDAC1_peak_409
chr1	15059668	15060396	729	36.45	8.85224	2.86385	6.27035	H9-shControl_HDAC1_peak_410
chr1	15085841	15086559	719	17.67	3.65427	2.30033	1.55046	H9-shControl_HDAC1_peak_411
chr1	15105812	15106075	264	29.78	5.95113	2.50677	3.59679	H9-shControl_HDAC1_peak_412
chr1	15220996	15221943	948	20.52	3.78349	2.2448	1.66182	H9-shControl_HDAC1_peak_413
chr1	15251282	15251979	698	25.4	5.82436	2.63572	3.49295	H9-shControl_HDAC1_peak_414
chr1	15354044	15354470	427	22.23	5.20647	2.62076	2.92251	H9-shControl_HDAC1_peak_415
chr1	15356175	15356743	569	25.34	7.12466	3.01434	4.68494	H9-shControl_HDAC1_peak_416
chr1	15364792	15365219	428	30.28	7.69059	2.89973	5.20367	H9-shControl_HDAC1_peak_417
chr1	15386545	15386984	440	14.83	3.33809	2.31375	1.27752	H9-shControl_HDAC1_peak_418
chr1	15416921	15417302	382	32.59	8.761	3.08126	6.18011	H9-shControl_HDAC1_peak_419
chr1	15426013	15427144	1132	25.45	4.49603	2.26916	2.29132	H9-shControl_HDAC1_peak_420
chr1	15434488	15434976	489	22.56	3.64456	2.11054	1.54164	H9-shControl_HDAC1_peak_421
chr1	15437256	15437703	448	20.61	3.67286	2.18457	1.56521	H9-shControl_HDAC1_peak_422
chr1	15438701	15438987	287	23.42	3.83239	2.1358	1.70609	H9-shControl_HDAC1_peak_423
chr1	15454979	15455582	604	22.51	3.82383	2.16928	1.69918	H9-shControl_HDAC1_peak_424
chr1	15478672	15481366	2695	35.95	7.07119	2.5212	4.63507	H9-shControl_HDAC1_peak_425
chr1	15513266	15514001	736	28.82	4.1981	2.08888	2.03473	H9-shControl_HDAC1_peak_426
chr1	15523364	15524760	1397	25.95	4.08624	2.14108	1.93036	H9-shControl_HDAC1_peak_427
chr1	15533081	15534203	1123	35.66	7.40118	2.62086	4.92953	H9-shControl_HDAC1_peak_428
chr1	15573405	15574214	810	47.94	14.8471	3.45469	11.8835	H9-shControl_HDAC1_peak_429
chr1	15598622	15599342	721	32.05	6.63715	2.56954	4.2318	H9-shControl_HDAC1_peak_430
chr1	15710191	15711480	1290	48.49	13.239	3.13257	10.3831	H9-shControl_HDAC1_peak_431
chr1	15735729	15736195	467	32.97	7.15198	2.67069	4.69527	H9-shControl_HDAC1_peak_432
chr1	15757523	15757795	273	28.45	5.18232	2.3521	2.90255	H9-shControl_HDAC1_peak_433
chr1	15835291	15835886	596	45.37	9.30619	2.69396	6.67076	H9-shControl_HDAC1_peak_434
chr1	15850469	15850879	411	40.17	6.66363	2.32213	4.2537	H9-shControl_HDAC1_peak_435
chr1	15852941	15853945	1005	56.93	12.1852	2.76901	9.3693	H9-shControl_HDAC1_peak_436
chr1	15910846	15911745	900	36.35	7.15244	2.53264	4.7081	H9-shControl_HDAC1_peak_437
chr1	15929648	15930372	725	34.93	6.2713	2.39011	3.89899	H9-shControl_HDAC1_peak_438
chr1	15943468	15944643	1176	38.99	10.0338	3.0238	7.37164	H9-shControl_HDAC1_peak_439
chr1	16068968	16069824	857	26.84	4.99194	2.3483	2.73787	H9-shControl_HDAC1_peak_440
chr1	16084091	16085952	1862	34.68	7.10795	2.5849	4.66979	H9-shControl_HDAC1_peak_441
chr1	16086601	16087563	963	28.29	7.10723	2.87731	4.64958	H9-shControl_HDAC1_peak_442
chr1	16126197	16127422	1226	17.67	3.32011	2.18403	1.26543	H9-shControl_HDAC1_peak_443
chr1	16160883	16162886	2004	44.62	10.1104	2.77222	7.45316	H9-shControl_HDAC1_peak_444
chr1	16173778	16174259	482	33.51	3.89412	1.91269	1.75963	H9-shControl_HDAC1_peak_445
chr1	16175040	16175299	260	29.13	5.46027	2.3906	3.15844	H9-shControl_HDAC1_peak_446
chr1	16175909	16176559	651	49.82	11.8496	3.00881	9.03092	H9-shControl_HDAC1_peak_447
chr1	16301698	16302731	1034	62.52	25.4418	4.54132	21.857	H9-shControl_HDAC1_peak_448
chr1	16338986	16340202	1217	33.98	7.84105	2.75206	5.33993	H9-shControl_HDAC1_peak_449
chr1	16343524	16344662	1139	22.58	4.60448	2.39758	2.39013	H9-shControl_HDAC1_peak_450
chr1	16352984	16353885	902	32.25	5.62769	2.32338	3.31238	H9-shControl_HDAC1_peak_451
chr1	16359610	16359875	266	29.03	3.42627	1.88613	1.35577	H9-shControl_HDAC1_peak_452
chr1	16374806	16375541	736	34.31	4.53225	2.03776	2.32028	H9-shControl_HDAC1_peak_453
chr1	16399704	16400558	855	24.41	6.39749	2.86573	4.01561	H9-shControl_HDAC1_peak_454
chr1	16439422	16439861	440	27.43	5.70452	2.53132	3.37083	H9-shControl_HDAC1_peak_455
chr1	16441534	16442827	1294	34.61	7.90621	2.69885	5.41128	H9-shControl_HDAC1_peak_456
chr1	16471207	16473303	2097	36.15	6.96285	2.50245	4.54018	H9-shControl_HDAC1_peak_457
chr1	16479341	16480119	779	22.5	4.12408	2.25387	1.96412	H9-shControl_HDAC1_peak_458
chr1	16480797	16482832	2036	34.98	8.15501	2.79889	5.62725	H9-shControl_HDAC1_peak_459
chr1	16488827	16489185	359	25.54	3.8117	2.0681	1.68644	H9-shControl_HDAC1_peak_460
chr1	16493693	16494544	852	42.05	12.0319	3.24393	9.2323	H9-shControl_HDAC1_peak_461
chr1	16533212	16534212	1001	36.19	6.42336	2.37475	4.04328	H9-shControl_HDAC1_peak_462
chr1	16538382	16539684	1303	43.73	7.25728	2.31922	4.81523	H9-shControl_HDAC1_peak_463
chr1	16542547	16544325	1779	26.06	3.86839	2.07714	1.73528	H9-shControl_HDAC1_peak_464
chr1	16553368	16554908	1541	29.23	6.73397	2.71995	4.31638	H9-shControl_HDAC1_peak_465
chr1	16563093	16563895	803	45.89	10.0769	2.74035	7.4086	H9-shControl_HDAC1_peak_466
chr1	16678509	16679398	890	44.14	7.96841	2.46124	5.45181	H9-shControl_HDAC1_peak_467
chr1	16693523	16694523	1001	43.45	11.1343	3.0721	8.37809	H9-shControl_HDAC1_peak_468
chr1	16766942	16767709	768	52.32	10.2168	2.63229	7.5217	H9-shControl_HDAC1_peak_469
chr1	16817677	16818088	412	28.08	4.55341	2.20421	2.33902	H9-shControl_HDAC1_peak_470
chr1	16824894	16826475	1582	36.57	9.15498	2.96963	6.54648	H9-shControl_HDAC1_peak_471
chr1	16839168	16841230	2063	66.51	7.8034	2.02435	5.32196	H9-shControl_HDAC1_peak_472
chr1	16846976	16847655	680	37.95	6.43367	2.38686	4.04763	H9-shControl_HDAC1_peak_473
chr1	16859142	16859585	444	52.05	8.00351	2.29552	5.48521	H9-shControl_HDAC1_peak_474
chr1	16860568	16862639	2072	86.44	14.8223	2.55863	11.802	H9-shControl_HDAC1_peak_475
chr1	16871777	16872623	847	60.62	10.8051	2.44381	8.10863	H9-shControl_HDAC1_peak_476
chr1	16939203	16940543	1341	109.85	12.6382	2.08687	9.77457	H9-shControl_HDAC1_peak_477
chr1	16947458	16947827	370	67.57	6.43143	1.88946	4.03422	H9-shControl_HDAC1_peak_478
chr1	16970752	16971628	877	140.24	21.0366	2.34424	17.6763	H9-shControl_HDAC1_peak_479
chr1	16973479	16974704	1226	85.03	8.5987	1.96533	6.02187	H9-shControl_HDAC1_peak_480
chr1	16992815	16993827	1013	97.18	10.2801	1.97709	7.61038	H9-shControl_HDAC1_peak_481
chr1	17019320	17021210	1891	46.1	5.9868	2.08387	3.64599	H9-shControl_HDAC1_peak_482
chr1	17025563	17028128	2566	53.3	11.1766	2.74634	8.43407	H9-shControl_HDAC1_peak_483
chr1	17029645	17029970	326	25.85	3.44656	1.95984	1.36967	H9-shControl_HDAC1_peak_484
chr1	17033635	17034794	1160	44.48	8.50948	2.5794	5.93829	H9-shControl_HDAC1_peak_485
chr1	17054670	17055204	535	41.42	4.38895	1.88131	2.19899	H9-shControl_HDAC1_peak_486
chr1	17066555	17067862	1308	93.54	10.8099	2.02107	8.12193	H9-shControl_HDAC1_peak_487
chr1	17076765	17077407	643	97.41	9.19141	1.87727	6.60379	H9-shControl_HDAC1_peak_488
chr1	17188405	17188739	335	50.84	11.9647	2.95608	9.14859	H9-shControl_HDAC1_peak_489
chr1	17198085	17200400	2316	80.59	10.5778	2.15262	7.87492	H9-shControl_HDAC1_peak_490
chr1	17201342	17201936	595	85.27	11.5942	2.2218	8.80594	H9-shControl_HDAC1_peak_491
chr1	17215693	17216241	549	24.73	4.951	2.42385	2.69418	H9-shControl_HDAC1_peak_492
chr1	17222223	17223253	1031	61	8.48556	2.20589	5.92834	H9-shControl_HDAC1_peak_493
chr1	17231398	17232232	835	36.28	6.1149	2.32501	3.75609	H9-shControl_HDAC1_peak_494
chr1	17240218	17241533	1316	34.5	6.66377	2.47936	4.2606	H9-shControl_HDAC1_peak_495
chr1	17248017	17248645	629	55.28	8.83516	2.33889	6.25767	H9-shControl_HDAC1_peak_496
chr1	17265258	17265635	378	27.59	4.98766	2.31566	2.73567	H9-shControl_HDAC1_peak_497
chr1	17305023	17307738	2716	28.95	7.14115	2.78399	4.7105	H9-shControl_HDAC1_peak_498
chr1	17313076	17313612	537	23.73	5.04026	2.4944	2.77383	H9-shControl_HDAC1_peak_499
chr1	17337427	17338794	1368	34.75	7.97477	2.77097	5.46289	H9-shControl_HDAC1_peak_500
chr1	17379960	17380729	770	52.37	9.64734	2.51522	7.01221	H9-shControl_HDAC1_peak_501
chr1	17445521	17446670	1150	39.1	6.2224	2.27416	3.84769	H9-shControl_HDAC1_peak_502
chr1	17452324	17453278	955	25.38	4.75883	2.3277	2.53172	H9-shControl_HDAC1_peak_503
chr1	17456058	17457182	1125	27.06	6.28551	2.70556	3.90267	H9-shControl_HDAC1_peak_504
chr1	17563482	17563882	401	31.74	4.37068	2.0552	2.17892	H9-shControl_HDAC1_peak_505
chr1	17565916	17566208	293	20.4	4.25733	2.38723	2.07662	H9-shControl_HDAC1_peak_506
chr1	17567783	17568254	472	27.91	3.80208	2.00459	1.67964	H9-shControl_HDAC1_peak_507
chr1	17584523	17584771	249	15.95	4.02091	2.53395	1.86889	H9-shControl_HDAC1_peak_508
chr1	17636533	17636861	329	21.82	4.69276	2.46872	2.46573	H9-shControl_HDAC1_peak_509
chr1	17641036	17641586	551	20.2	4.00551	2.31573	1.85546	H9-shControl_HDAC1_peak_510
chr1	17642690	17642970	281	20.03	4.65887	2.54	2.43805	H9-shControl_HDAC1_peak_511
chr1	17662497	17662898	402	23.49	4.1981	2.24877	2.02485	H9-shControl_HDAC1_peak_512
chr1	17697328	17698065	738	18.83	3.71322	2.2704	1.6	H9-shControl_HDAC1_peak_513
chr1	17732702	17733065	364	28.32	5.49136	2.44288	3.17825	H9-shControl_HDAC1_peak_514
chr1	17746409	17746736	328	30.52	5.7333	2.42147	3.40427	H9-shControl_HDAC1_peak_515
chr1	17759946	17761481	1536	38.61	9.79356	2.97134	7.14735	H9-shControl_HDAC1_peak_516
chr1	17762725	17763421	697	25.2	5.33264	2.49359	3.05342	H9-shControl_HDAC1_peak_517
chr1	17764954	17765741	788	25.42	5.80189	2.62113	3.4726	H9-shControl_HDAC1_peak_518
chr1	17766494	17767179	686	21.04	3.73148	2.19035	1.6178	H9-shControl_HDAC1_peak_519
chr1	17796660	17797172	513	40.74	11.046	3.22078	8.28997	H9-shControl_HDAC1_peak_520
chr1	17797928	17798245	318	26.72	6.56185	2.80197	4.15289	H9-shControl_HDAC1_peak_521
chr1	17808509	17808774	266	22.09	4.40707	2.36132	2.21191	H9-shControl_HDAC1_peak_522
chr1	17820659	17821105	447	35.67	6.84906	2.5105	4.41092	H9-shControl_HDAC1_peak_523
chr1	17847960	17848880	921	41.44	10.6127	3.0223	7.90958	H9-shControl_HDAC1_peak_524
chr1	17857958	17858992	1035	19.85	3.36532	2.10662	1.30346	H9-shControl_HDAC1_peak_525
chr1	17864832	17867667	2836	30.79	5.51393	2.36668	3.20751	H9-shControl_HDAC1_peak_526
chr1	17875636	17876156	521	29.45	4.77178	2.2162	2.53061	H9-shControl_HDAC1_peak_527
chr1	17877162	17878844	1683	29.6	5.30457	2.34761	3.01145	H9-shControl_HDAC1_peak_528
chr1	17895646	17895926	281	24.85	3.74504	2.06843	1.62989	H9-shControl_HDAC1_peak_529
chr1	17899098	17900525	1428	34.59	6.44359	2.44967	4.05014	H9-shControl_HDAC1_peak_530
chr1	17901268	17902064	797	28.47	4.91425	2.26668	2.66851	H9-shControl_HDAC1_peak_531
chr1	17914107	17914396	290	25.78	3.23109	1.9013	1.18908	H9-shControl_HDAC1_peak_532
chr1	17992294	17992807	514	18.7	3.8814	2.33612	1.74619	H9-shControl_HDAC1_peak_533
chr1	18152524	18152894	371	29.53	8.11248	3.09372	5.57886	H9-shControl_HDAC1_peak_534
chr1	18237276	18237587	312	20.46	4.74207	2.55653	2.50693	H9-shControl_HDAC1_peak_535
chr1	18246285	18246741	457	24.64	3.66874	2.05808	1.56216	H9-shControl_HDAC1_peak_536
chr1	18433169	18434075	907	25.78	3.91715	2.10077	1.77947	H9-shControl_HDAC1_peak_537
chr1	18434695	18437717	3023	30.6	6.64338	2.56891	4.26033	H9-shControl_HDAC1_peak_538
chr1	18446695	18447203	509	15.53	3.32157	2.27152	1.26544	H9-shControl_HDAC1_peak_539
chr1	18467656	18468036	381	15.13	3.1318	2.21005	1.10462	H9-shControl_HDAC1_peak_540
chr1	18559818	18560207	390	21.36	3.5996	2.13397	1.50263	H9-shControl_HDAC1_peak_541
chr1	18582789	18583186	398	31.22	10.5206	3.62417	7.80835	H9-shControl_HDAC1_peak_542
chr1	18620992	18622253	1262	45.11	9.41724	2.63968	6.80774	H9-shControl_HDAC1_peak_543
chr1	18624534	18625268	735	52.82	13.0829	2.9921	10.206	H9-shControl_HDAC1_peak_544
chr1	18659765	18660013	249	23.16	4.42539	2.3329	2.2203	H9-shControl_HDAC1_peak_545
chr1	18710393	18711333	941	19.64	3.30998	2.09756	1.2561	H9-shControl_HDAC1_peak_546
chr1	18712053	18712801	749	20.14	3.25099	2.07695	1.20708	H9-shControl_HDAC1_peak_547
chr1	18736865	18737361	497	28.79	3.68685	1.95709	1.57805	H9-shControl_HDAC1_peak_548
chr1	18744087	18745402	1316	24.91	4.59404	2.30416	2.38347	H9-shControl_HDAC1_peak_549
chr1	18746197	18746634	438	32.14	4.93612	2.17825	2.67945	H9-shControl_HDAC1_peak_550
chr1	18774047	18774444	398	18.35	3.35077	2.15732	1.28997	H9-shControl_HDAC1_peak_551
chr1	18807139	18807894	756	46.2	9.99458	2.73991	7.33877	H9-shControl_HDAC1_peak_552
chr1	18883944	18884881	938	39.23	5.22042	2.07951	2.94335	H9-shControl_HDAC1_peak_553
chr1	18902032	18902427	396	28.59	4.67668	2.21083	2.45052	H9-shControl_HDAC1_peak_554
chr1	18923953	18924339	387	26.61	5.91526	2.63339	3.55666	H9-shControl_HDAC1_peak_555
chr1	18926038	18926321	284	17.43	3.39931	2.21667	1.33124	H9-shControl_HDAC1_peak_556
chr1	18956187	18956632	446	22.84	3.46983	2.04509	1.39168	H9-shControl_HDAC1_peak_557
chr1	18957305	18958488	1184	32.19	7.93866	2.88289	5.42281	H9-shControl_HDAC1_peak_558
chr1	18960226	18960958	733	21.34	3.66351	2.15349	1.56053	H9-shControl_HDAC1_peak_559
chr1	18962220	18965024	2805	28.32	6.48002	2.6612	4.09652	H9-shControl_HDAC1_peak_560
chr1	18965998	18972985	6988	27.32	5.82659	2.53645	3.49834	H9-shControl_HDAC1_peak_561
chr1	18975621	18976938	1318	31.87	8.67596	3.07385	6.10716	H9-shControl_HDAC1_peak_562
chr1	18978368	18978945	578	29.34	8.38523	3.09737	5.85294	H9-shControl_HDAC1_peak_563
chr1	19003053	19003953	901	22.62	5.03777	2.55139	2.77372	H9-shControl_HDAC1_peak_564
chr1	19110334	19111261	928	22.03	3.88	2.19921	1.74795	H9-shControl_HDAC1_peak_565
chr1	19140791	19141153	363	19.15	4.39694	2.50183	2.20014	H9-shControl_HDAC1_peak_566
chr1	19229069	19229666	598	33.36	4.36669	2.02604	2.17758	H9-shControl_HDAC1_peak_567
chr1	19268018	19268586	569	26.03	3.41089	1.94802	1.34257	H9-shControl_HDAC1_peak_568
chr1	19281864	19283921	2058	33.47	9.42157	3.22851	6.81201	H9-shControl_HDAC1_peak_569
chr1	19332575	19332944	370	18.72	4.62395	2.60318	2.40389	H9-shControl_HDAC1_peak_570
chr1	19535814	19537288	1475	52.97	14.0779	3.05843	11.177	H9-shControl_HDAC1_peak_571
chr1	19577752	19578933	1182	67.65	25.5788	4.13385	22.0692	H9-shControl_HDAC1_peak_572
chr1	19615038	19615575	538	25.48	4.14337	2.16853	1.97612	H9-shControl_HDAC1_peak_573
chr1	19637926	19639375	1450	23.85	4.96739	2.46253	2.71409	H9-shControl_HDAC1_peak_574
chr1	19664180	19665943	1764	27.87	4.60841	2.20754	2.39815	H9-shControl_HDAC1_peak_575
chr1	19679955	19680525	571	43.21	11.3339	3.06191	8.57741	H9-shControl_HDAC1_peak_576
chr1	19808239	19808627	389	47.97	10.2906	2.79078	7.58572	H9-shControl_HDAC1_peak_577
chr1	19810745	19812798	2054	41.95	10.3054	3.00282	7.60384	H9-shControl_HDAC1_peak_578
chr1	19922878	19924302	1425	42.04	13.6845	3.76009	10.7377	H9-shControl_HDAC1_peak_579
chr1	19966818	19967298	481	29.28	8.97018	3.33681	6.38132	H9-shControl_HDAC1_peak_580
chr1	19970217	19970465	249	22.04	5.35328	2.67115	3.06065	H9-shControl_HDAC1_peak_581
chr1	19971240	19972039	800	31.51	4.43304	2.08232	2.23483	H9-shControl_HDAC1_peak_582
chr1	19980197	19980656	460	32.57	4.17188	1.99337	2.00474	H9-shControl_HDAC1_peak_583
chr1	19986116	19986494	379	27.88	4.45898	2.19828	2.25751	H9-shControl_HDAC1_peak_584
chr1	19990675	19992716	2042	28.52	5.53328	2.44733	3.22578	H9-shControl_HDAC1_peak_585
chr1	20003010	20003283	274	27.74	4.06103	2.08345	1.90578	H9-shControl_HDAC1_peak_586
chr1	20012470	20012955	486	24.8	4.84727	2.395	2.61141	H9-shControl_HDAC1_peak_587
chr1	20015431	20016241	811	18.16	3.83086	2.33579	1.70794	H9-shControl_HDAC1_peak_588
chr1	20106805	20107192	388	24.04	5.01345	2.48613	2.75271	H9-shControl_HDAC1_peak_589
chr1	20113483	20113906	424	36.14	11.4911	3.55114	8.71297	H9-shControl_HDAC1_peak_590
chr1	20125982	20126720	739	27.19	6.24776	2.67828	3.87657	H9-shControl_HDAC1_peak_591
chr1	20143018	20143581	564	31.72	4.31569	2.04662	2.13057	H9-shControl_HDAC1_peak_592
chr1	20151553	20151816	264	20.93	4.26696	2.36853	2.08486	H9-shControl_HDAC1_peak_593
chr1	20208745	20209224	480	42.32	5.99927	2.17258	3.6395	H9-shControl_HDAC1_peak_594
chr1	20287176	20287574	399	16.68	3.31143	2.21248	1.25763	H9-shControl_HDAC1_peak_595
chr1	20301365	20301965	601	25.69	4.84979	2.35202	2.60492	H9-shControl_HDAC1_peak_596
chr1	20316454	20317016	563	40.38	9.26286	2.87041	6.629	H9-shControl_HDAC1_peak_597
chr1	20478532	20480227	1696	29.09	7.03442	2.79238	4.59768	H9-shControl_HDAC1_peak_598
chr1	20512304	20513022	719	40.84	10.3167	3.02261	7.62096	H9-shControl_HDAC1_peak_599
chr1	20539599	20539857	259	21.39	5.19002	2.65382	2.91051	H9-shControl_HDAC1_peak_600
chr1	20617105	20618437	1333	28.07	5.46069	2.40993	3.16659	H9-shControl_HDAC1_peak_601
chr1	20669743	20670732	990	25.93	5.01577	2.39919	2.75149	H9-shControl_HDAC1_peak_602
chr1	20692690	20693205	516	31.95	4.83388	2.14973	2.60022	H9-shControl_HDAC1_peak_603
chr1	20756497	20757359	863	24.87	4.21695	2.22632	2.04943	H9-shControl_HDAC1_peak_604
chr1	20767261	20767687	427	20.07	4.17232	2.37146	2.00309	H9-shControl_HDAC1_peak_605
chr1	20799666	20800041	376	26.57	3.23764	1.89024	1.19486	H9-shControl_HDAC1_peak_606
chr1	20802812	20803487	676	32.06	5.98357	2.4167	3.63992	H9-shControl_HDAC1_peak_607
chr1	20810169	20811761	1593	31.42	6.44187	2.53217	4.06093	H9-shControl_HDAC1_peak_608
chr1	20812369	20814020	1652	40.93	11.0163	3.15837	8.27769	H9-shControl_HDAC1_peak_609
chr1	20820465	20821719	1255	31.02	6.69181	2.61819	4.28348	H9-shControl_HDAC1_peak_610
chr1	20834269	20834924	656	54.35	23.1372	4.82087	19.6371	H9-shControl_HDAC1_peak_611
chr1	20878735	20879999	1265	26.51	4.45227	2.22079	2.25186	H9-shControl_HDAC1_peak_612
chr1	20901655	20902085	431	32.62	7.95076	2.88004	5.42607	H9-shControl_HDAC1_peak_613
chr1	20959684	20961183	1500	31.62	5.86197	2.43905	3.51999	H9-shControl_HDAC1_peak_614
chr1	20987637	20988417	781	45.6	8.57048	2.50281	6.02416	H9-shControl_HDAC1_peak_615
chr1	21022773	21023839	1067	43.51	8.27102	2.56953	5.71294	H9-shControl_HDAC1_peak_616
chr1	21043863	21044843	981	33.87	5.57644	2.27307	3.26422	H9-shControl_HDAC1_peak_617
chr1	21054359	21054962	604	45.29	8.7607	2.50183	6.21065	H9-shControl_HDAC1_peak_618
chr1	21058072	21059567	1496	36.28	6.18833	2.34285	3.81533	H9-shControl_HDAC1_peak_619
chr1	21112531	21114311	1781	43.62	10.7846	2.84681	8.09723	H9-shControl_HDAC1_peak_620
chr1	21502322	21504107	1786	29.72	6.84198	2.77449	4.42475	H9-shControl_HDAC1_peak_621
chr1	21517341	21517597	257	22.91	6.9136	3.16012	4.46977	H9-shControl_HDAC1_peak_622
chr1	21596647	21596973	327	24.65	5.79215	2.66816	3.46216	H9-shControl_HDAC1_peak_623
chr1	21616218	21617998	1781	24.02	4.19612	2.23656	2.02988	H9-shControl_HDAC1_peak_624
chr1	21628440	21629305	866	17.69	3.62743	2.2908	1.52847	H9-shControl_HDAC1_peak_625
chr1	21648676	21649943	1268	29.07	5.24367	2.33002	2.96998	H9-shControl_HDAC1_peak_626
chr1	21652112	21652858	747	24.82	4.20805	2.20851	2.0362	H9-shControl_HDAC1_peak_627
chr1	21671363	21673009	1647	33.21	10.1422	3.12319	7.53849	H9-shControl_HDAC1_peak_628
chr1	21754448	21755290	843	23.62	8.30047	3.52953	5.76279	H9-shControl_HDAC1_peak_629
chr1	21763135	21763965	831	26.29	3.62196	1.99668	1.5234	H9-shControl_HDAC1_peak_630
chr1	21766303	21767435	1133	33.13	5.94644	2.38109	3.60925	H9-shControl_HDAC1_peak_631
chr1	21835138	21837125	1988	39.61	9.00144	2.76579	6.41645	H9-shControl_HDAC1_peak_632
chr1	21845267	21845889	623	22.32	5.25007	2.62715	2.9634	H9-shControl_HDAC1_peak_633
chr1	21880189	21880461	273	21.54	5.58983	2.80503	3.26413	H9-shControl_HDAC1_peak_634
chr1	21900292	21901211	920	27.08	3.60809	1.976	1.51163	H9-shControl_HDAC1_peak_635
chr1	21945385	21945995	611	27.1	5.93522	2.61328	3.58064	H9-shControl_HDAC1_peak_636
chr1	21949266	21949645	380	22.58	3.39904	2.03871	1.33209	H9-shControl_HDAC1_peak_637
chr1	21974364	21974850	487	43.42	8.48311	2.57011	5.92523	H9-shControl_HDAC1_peak_638
chr1	21978027	21978946	920	30.54	7.73748	2.94337	5.23192	H9-shControl_HDAC1_peak_639
chr1	21985603	21986115	513	66.17	17.9316	3.3316	14.7245	H9-shControl_HDAC1_peak_640
chr1	21994850	21996606	1757	34.62	5.13135	2.155	2.86344	H9-shControl_HDAC1_peak_641
chr1	22033004	22033298	295	22.21	7.01303	3.23862	4.56766	H9-shControl_HDAC1_peak_642
chr1	22108940	22110767	1828	43.73	8.4298	2.51813	5.89265	H9-shControl_HDAC1_peak_643
chr1	22140830	22141410	581	40.71	7.68472	2.52801	5.18238	H9-shControl_HDAC1_peak_644
chr1	22248814	22249488	675	25.37	4.76981	2.33233	2.54941	H9-shControl_HDAC1_peak_645
chr1	22260156	22260542	387	31.21	5.44162	2.31394	3.1441	H9-shControl_HDAC1_peak_646
chr1	22262692	22264535	1844	35.16	10.7148	3.32106	8.02425	H9-shControl_HDAC1_peak_647
chr1	22270938	22271523	586	19.04	3.23388	2.0923	1.19124	H9-shControl_HDAC1_peak_648
chr1	22351211	22352398	1188	38.68	7.60235	2.51038	5.13076	H9-shControl_HDAC1_peak_649
chr1	22378764	22379393	630	39.61	5.32578	2.09737	3.03196	H9-shControl_HDAC1_peak_650
chr1	22447712	22448243	532	25.3	5.61351	2.59181	3.29279	H9-shControl_HDAC1_peak_651
chr1	22458338	22458752	415	33.32	5.27854	2.24137	3.00164	H9-shControl_HDAC1_peak_652
chr1	22463514	22463865	352	24.98	4.23888	2.20498	2.06144	H9-shControl_HDAC1_peak_653
chr1	22468417	22469084	668	22.86	4.80806	2.47869	2.56655	H9-shControl_HDAC1_peak_654
chr1	22470171	22470419	249	20.11	4.30822	2.41945	2.1299	H9-shControl_HDAC1_peak_655
chr1	22535800	22536145	346	20.54	4.90354	2.60734	2.65665	H9-shControl_HDAC1_peak_656
chr1	22542959	22543208	250	15.48	3.6597	2.41533	1.55332	H9-shControl_HDAC1_peak_657
chr1	22554640	22555235	596	18.23	3.5681	2.24272	1.47462	H9-shControl_HDAC1_peak_658
chr1	22572194	22572635	442	19.22	4.61447	2.56537	2.40269	H9-shControl_HDAC1_peak_659
chr1	22591166	22591896	731	20.52	3.90879	2.27207	1.77182	H9-shControl_HDAC1_peak_660
chr1	22676840	22677314	475	27.97	7.10578	2.87384	4.65848	H9-shControl_HDAC1_peak_661
chr1	22706684	22707190	507	16.02	3.52911	2.32913	1.44131	H9-shControl_HDAC1_peak_662
chr1	22770014	22770620	607	18.77	3.46907	2.18937	1.39013	H9-shControl_HDAC1_peak_663
chr1	22778008	22779104	1097	66.28	25.8028	4.31144	22.2257	H9-shControl_HDAC1_peak_664
chr1	22816776	22817129	354	30.45	5.55222	2.38635	3.23333	H9-shControl_HDAC1_peak_665
chr1	22881249	22881505	257	26.5	3.40587	1.9363	1.33754	H9-shControl_HDAC1_peak_666
chr1	22882836	22883279	444	35.98	5.65203	2.22901	3.33335	H9-shControl_HDAC1_peak_667
chr1	22890439	22890897	459	22.92	3.45748	2.04634	1.3827	H9-shControl_HDAC1_peak_668
chr1	22899144	22899407	264	17.18	3.98804	2.44733	1.84385	H9-shControl_HDAC1_peak_669
chr1	22935810	22936146	337	19.01	5.26939	2.82152	2.98441	H9-shControl_HDAC1_peak_670
chr1	22938022	22938364	343	23.19	3.90412	2.1693	1.76683	H9-shControl_HDAC1_peak_671
chr1	22951931	22952278	348	26.16	6.70656	2.87105	4.29059	H9-shControl_HDAC1_peak_672
chr1	22955410	22957192	1783	20.31	3.73762	2.2309	1.62345	H9-shControl_HDAC1_peak_673
chr1	22997112	22997539	428	15.99	3.55025	2.34136	1.4614	H9-shControl_HDAC1_peak_674
chr1	23062946	23063563	618	16.82	3.88311	2.43346	1.74847	H9-shControl_HDAC1_peak_675
chr1	23128237	23128542	306	22.36	3.73912	2.14235	1.623	H9-shControl_HDAC1_peak_676
chr1	23131732	23132488	757	32.95	8.70564	3.00586	6.13252	H9-shControl_HDAC1_peak_677
chr1	23180820	23181276	457	16.62	3.36767	2.23702	1.30533	H9-shControl_HDAC1_peak_678
chr1	23202962	23203400	439	17.91	4.12664	2.46539	1.96269	H9-shControl_HDAC1_peak_679
chr1	23345588	23347267	1680	41.83	10.8951	3.0043	8.17875	H9-shControl_HDAC1_peak_680
chr1	23494068	23495400	1333	41.78	11.7906	3.23178	9.00512	H9-shControl_HDAC1_peak_681
chr1	23503998	23504558	561	38.51	8.25704	2.7381	5.69638	H9-shControl_HDAC1_peak_682
chr1	23543246	23544114	869	33.14	5.54297	2.2787	3.23827	H9-shControl_HDAC1_peak_683
chr1	23561382	23561750	369	14.38	3.42187	2.37517	1.35161	H9-shControl_HDAC1_peak_684
chr1	23589799	23590539	741	43.52	9.02098	2.62603	6.43908	H9-shControl_HDAC1_peak_685
chr1	23591321	23591630	310	26.9	7.22417	2.97888	4.76	H9-shControl_HDAC1_peak_686
chr1	23670500	23671409	910	48.68	9.01521	2.55605	6.40731	H9-shControl_HDAC1_peak_687
chr1	23683954	23684438	485	45.74	20.6434	4.8197	17.318	H9-shControl_HDAC1_peak_688
chr1	23694555	23695814	1260	37.12	5.60315	2.19546	3.28854	H9-shControl_HDAC1_peak_689
chr1	23721400	23722138	739	26.4	5.65028	2.53895	3.33394	H9-shControl_HDAC1_peak_690
chr1	23750076	23751546	1471	18.66	4.57169	2.59158	2.35901	H9-shControl_HDAC1_peak_691
chr1	23763462	23764119	658	22.07	3.89764	2.22402	1.76088	H9-shControl_HDAC1_peak_692
chr1	23810068	23811588	1521	35.17	7.06656	2.56844	4.61945	H9-shControl_HDAC1_peak_693
chr1	23823851	23824283	433	26.35	5.20107	2.44375	2.9236	H9-shControl_HDAC1_peak_694
chr1	23852251	23852646	396	19.2	3.68232	2.24384	1.57352	H9-shControl_HDAC1_peak_695
chr1	23857026	23858181	1156	35.61	7.63142	2.66522	5.14568	H9-shControl_HDAC1_peak_696
chr1	23871206	23871781	576	21.69	4.5963	2.44543	2.37868	H9-shControl_HDAC1_peak_697
chr1	23880150	23883463	3314	36.63	7.51419	2.6047	5.05011	H9-shControl_HDAC1_peak_698
chr1	23884681	23886295	1615	37.97	7.27158	2.48777	4.81876	H9-shControl_HDAC1_peak_699
chr1	23888884	23889133	250	33.52	7.53344	2.76342	5.03999	H9-shControl_HDAC1_peak_700
chr1	23892844	23893550	707	25.78	3.63662	2.01441	1.53458	H9-shControl_HDAC1_peak_701
chr1	23894203	23895736	1534	25.26	4.85933	2.38033	2.61887	H9-shControl_HDAC1_peak_702
chr1	23924699	23925316	618	55.61	14.4354	3.14088	11.4731	H9-shControl_HDAC1_peak_703
chr1	23945746	23946651	906	32.63	6.23318	2.45034	3.86256	H9-shControl_HDAC1_peak_704
chr1	24018242	24019131	890	40.74	7.20012	2.42511	4.73597	H9-shControl_HDAC1_peak_705
chr1	24040606	24040935	330	17.06	4.29819	2.58383	2.11186	H9-shControl_HDAC1_peak_706
chr1	24069600	24070685	1086	45.23	13.1716	3.30983	10.303	H9-shControl_HDAC1_peak_707
chr1	24104457	24105189	733	35.25	9.61142	3.13588	6.96496	H9-shControl_HDAC1_peak_708
chr1	24117248	24119176	1929	31.25	5.2352	2.27064	2.9586	H9-shControl_HDAC1_peak_709
chr1	24126067	24127900	1834	37.67	9.38761	2.90749	6.79676	H9-shControl_HDAC1_peak_710
chr1	24151530	24152132	603	46.65	15.2855	3.71014	12.2536	H9-shControl_HDAC1_peak_711
chr1	24164516	24165214	699	27.63	5.5377	2.45254	3.23227	H9-shControl_HDAC1_peak_712
chr1	24194173	24194806	634	36.01	7.09461	2.51856	4.65063	H9-shControl_HDAC1_peak_713
chr1	24230244	24230518	275	21.87	4.07944	2.27376	1.91948	H9-shControl_HDAC1_peak_714
chr1	24243270	24243754	485	27.05	5.32171	2.44012	3.02905	H9-shControl_HDAC1_peak_715
chr1	24285508	24285804	297	17.2	5.18068	2.93494	2.89526	H9-shControl_HDAC1_peak_716
chr1	24286422	24286684	263	17.56	5.3373	2.96045	3.04364	H9-shControl_HDAC1_peak_717
chr1	24306379	24307369	991	20.52	6.57203	3.16027	4.18401	H9-shControl_HDAC1_peak_718
chr1	24397397	24397655	259	36.96	7.35685	2.59123	4.87604	H9-shControl_HDAC1_peak_719
chr1	24477360	24478242	883	25.52	4.59074	2.29753	2.37275	H9-shControl_HDAC1_peak_720
chr1	24478922	24479532	611	20.52	3.63796	2.17806	1.53702	H9-shControl_HDAC1_peak_721
chr1	24480836	24481203	368	24.91	4.74945	2.35188	2.52117	H9-shControl_HDAC1_peak_722
chr1	24513451	24514762	1312	35.41	8.37899	2.81854	5.83984	H9-shControl_HDAC1_peak_723
chr1	24542894	24543471	578	16.54	3.7832	2.40352	1.66305	H9-shControl_HDAC1_peak_724
chr1	24559971	24560523	553	17.59	3.22309	2.14199	1.18195	H9-shControl_HDAC1_peak_725
chr1	24634963	24635288	326	31.62	5.98446	2.45024	3.62179	H9-shControl_HDAC1_peak_726
chr1	24644958	24646118	1161	30.45	8.73478	3.17461	6.15644	H9-shControl_HDAC1_peak_727
chr1	24648129	24649208	1080	31.97	6.93558	2.68261	4.49066	H9-shControl_HDAC1_peak_728
chr1	24664487	24665073	587	22.31	3.55245	2.08857	1.46155	H9-shControl_HDAC1_peak_729
chr1	24667023	24667781	759	19.1	3.58765	2.2151	1.49261	H9-shControl_HDAC1_peak_730
chr1	24718676	24719012	337	20.42	3.33353	2.08427	1.27432	H9-shControl_HDAC1_peak_731
chr1	24739770	24740287	518	45.83	12.119	3.122	9.30862	H9-shControl_HDAC1_peak_732
chr1	24741747	24742887	1141	41.03	6.84376	2.33175	4.42394	H9-shControl_HDAC1_peak_733
chr1	24790224	24791276	1053	31.12	5.3505	2.31006	3.0539	H9-shControl_HDAC1_peak_734
chr1	24828092	24830077	1986	30.44	6.51433	2.59738	4.12514	H9-shControl_HDAC1_peak_735
chr1	24882166	24883061	896	22.73	3.98511	2.21524	1.83599	H9-shControl_HDAC1_peak_736
chr1	24968262	24970445	2184	39.61	6.14835	2.25028	3.78344	H9-shControl_HDAC1_peak_737
chr1	25050634	25052533	1900	37.55	7.62466	2.56496	5.14406	H9-shControl_HDAC1_peak_738
chr1	25066313	25066654	342	24.77	4.28024	2.22599	2.09469	H9-shControl_HDAC1_peak_739
chr1	25068595	25069071	477	34.24	5.70808	2.29008	3.38481	H9-shControl_HDAC1_peak_740
chr1	25070823	25072718	1896	43.83	7.76218	2.45557	5.27267	H9-shControl_HDAC1_peak_741
chr1	25173954	25175196	1243	38.19	6.77185	2.41276	4.34986	H9-shControl_HDAC1_peak_742
chr1	25235947	25236314	368	32.48	4.67304	2.10496	2.45226	H9-shControl_HDAC1_peak_743
chr1	25253412	25253721	310	36.09	7.26548	2.58474	4.79619	H9-shControl_HDAC1_peak_744
chr1	25255339	25259337	3999	26.59	5.01655	2.36297	2.76591	H9-shControl_HDAC1_peak_745
chr1	25260122	25261580	1459	28.16	5.40732	2.4279	3.11143	H9-shControl_HDAC1_peak_746
chr1	25275953	25278132	2180	21.42	4.90713	2.54287	2.66499	H9-shControl_HDAC1_peak_747
chr1	25345519	25345967	449	17.5	3.75391	2.34767	1.63617	H9-shControl_HDAC1_peak_748
chr1	25349049	25349665	617	20.36	3.9437	2.28814	1.80298	H9-shControl_HDAC1_peak_749
chr1	25381157	25381432	276	18.98	5.29353	2.82358	3.01456	H9-shControl_HDAC1_peak_750
chr1	25474936	25475378	443	16.28	3.1759	2.17929	1.14242	H9-shControl_HDAC1_peak_751
chr1	25558603	25559725	1123	43.75	11.5858	3.02766	8.82822	H9-shControl_HDAC1_peak_752
chr1	25566269	25566857	589	45.44	6.80396	2.25816	4.37466	H9-shControl_HDAC1_peak_753
chr1	25572885	25574560	1676	41.49	8.68479	2.61719	6.1297	H9-shControl_HDAC1_peak_754
chr1	25593328	25594545	1218	24.28	6.11504	2.79829	3.75206	H9-shControl_HDAC1_peak_755
chr1	25663293	25665380	2088	47.74	12.139	3.08796	9.31822	H9-shControl_HDAC1_peak_756
chr1	25747447	25747726	280	19.57	5.06078	2.71546	2.7983	H9-shControl_HDAC1_peak_757
chr1	25756437	25758275	1839	37.51	12.6382	3.71248	9.81463	H9-shControl_HDAC1_peak_758
chr1	25828157	25828589	433	31.09	6.70226	2.64516	4.28288	H9-shControl_HDAC1_peak_759
chr1	25833264	25833795	532	44.56	10.0023	2.82081	7.33168	H9-shControl_HDAC1_peak_760
chr1	25869719	25870638	920	31.64	5.61222	2.36601	3.29004	H9-shControl_HDAC1_peak_761
chr1	25914153	25915045	893	24.05	3.8487	2.12215	1.72271	H9-shControl_HDAC1_peak_762
chr1	25942600	25944743	2144	31.05	7.43559	2.77358	4.98055	H9-shControl_HDAC1_peak_763
chr1	26106799	26107074	276	27.05	4.64888	2.25466	2.42347	H9-shControl_HDAC1_peak_764
chr1	26122836	26123583	748	25.52	4.82036	2.35684	2.58109	H9-shControl_HDAC1_peak_765
chr1	26126278	26127416	1139	29.01	6.61851	2.68765	4.21044	H9-shControl_HDAC1_peak_766
chr1	26145727	26147463	1737	40.73	10.1963	2.96503	7.51737	H9-shControl_HDAC1_peak_767
chr1	26185352	26186216	865	43.62	9.30133	2.70154	6.68774	H9-shControl_HDAC1_peak_768
chr1	26194177	26194479	303	20.97	3.32416	2.06099	1.2672	H9-shControl_HDAC1_peak_769
chr1	26201448	26202917	1470	34.56	5.33555	2.20011	3.05083	H9-shControl_HDAC1_peak_770
chr1	26218982	26219359	378	21.72	5.15843	2.63272	2.87751	H9-shControl_HDAC1_peak_771
chr1	26231953	26233664	1712	49.9	12.7856	3.10171	9.93441	H9-shControl_HDAC1_peak_772
chr1	26248884	26250471	1588	50.97	13.9902	3.17706	11.0725	H9-shControl_HDAC1_peak_773
chr1	26324236	26325085	850	48.95	12.7377	3.0348	9.91197	H9-shControl_HDAC1_peak_774
chr1	26361575	26362616	1042	41.46	10.1297	2.97809	7.4423	H9-shControl_HDAC1_peak_775
chr1	26372232	26373081	850	23.55	3.75151	2.11912	1.63525	H9-shControl_HDAC1_peak_776
chr1	26420703	26422002	1300	25.55	3.87232	2.09453	1.74103	H9-shControl_HDAC1_peak_777
chr1	26437296	26438998	1703	42.97	10.2995	2.93252	7.6047	H9-shControl_HDAC1_peak_778
chr1	26481291	26483559	2269	30.32	5.07858	2.264	2.8133	H9-shControl_HDAC1_peak_779
chr1	26487827	26488987	1161	29.73	6.43184	2.59791	4.04927	H9-shControl_HDAC1_peak_780
chr1	26490636	26492144	1509	28.62	4.10396	2.08938	1.94583	H9-shControl_HDAC1_peak_781
chr1	26496162	26496715	554	65.72	22.4402	4.02197	18.982	H9-shControl_HDAC1_peak_782
chr1	26516992	26517277	286	30.89	5.20074	2.26487	2.92554	H9-shControl_HDAC1_peak_783
chr1	26527566	26527933	368	35.64	5.06234	2.11741	2.80017	H9-shControl_HDAC1_peak_784
chr1	26551645	26552327	683	34.46	5.94643	2.34674	3.59171	H9-shControl_HDAC1_peak_785
chr1	26560194	26561832	1639	42.37	7.14128	2.31664	4.71971	H9-shControl_HDAC1_peak_786
chr1	26606179	26607657	1479	50.91	13.0305	3.15846	10.1455	H9-shControl_HDAC1_peak_787
chr1	26608377	26608824	448	34.71	3.98573	1.91794	1.8401	H9-shControl_HDAC1_peak_788
chr1	26611804	26612703	900	30.61	5.36302	2.31651	3.0785	H9-shControl_HDAC1_peak_789
chr1	26617051	26617355	305	25.24	4.64178	2.31026	2.41729	H9-shControl_HDAC1_peak_790
chr1	26632719	26633237	519	59.58	26.33	4.97185	22.6986	H9-shControl_HDAC1_peak_791
chr1	26662619	26663502	884	47.51	11.4324	2.98851	8.64321	H9-shControl_HDAC1_peak_792
chr1	26685411	26687383	1973	37.33	8.36165	2.73856	5.81721	H9-shControl_HDAC1_peak_793
chr1	26690263	26690600	338	37.07	8.76246	2.86096	6.17533	H9-shControl_HDAC1_peak_794
chr1	26734968	26739648	4681	53.96	18.7213	3.79438	15.6068	H9-shControl_HDAC1_peak_795
chr1	26745293	26745914	622	44.65	14.1119	3.70384	11.1422	H9-shControl_HDAC1_peak_796
chr1	26758092	26759087	996	67.36	21.2235	3.62884	17.8692	H9-shControl_HDAC1_peak_797
chr1	26796866	26799958	3093	40.76	10.6036	3.03128	7.91511	H9-shControl_HDAC1_peak_798
chr1	26826683	26828068	1386	50.69	11.7922	2.93815	8.98256	H9-shControl_HDAC1_peak_799
chr1	26857681	26857952	272	38.58	5.58604	2.16882	3.26337	H9-shControl_HDAC1_peak_800
chr1	26864910	26865401	492	21.11	4.45279	2.42058	2.25103	H9-shControl_HDAC1_peak_801
chr1	26945751	26948281	2531	45.18	12.9939	3.29437	10.1368	H9-shControl_HDAC1_peak_802
chr1	27018689	27020050	1362	42.4	10.918	3.08477	8.17986	H9-shControl_HDAC1_peak_803
chr1	27021634	27022354	721	37.85	7.1329	2.46654	4.70533	H9-shControl_HDAC1_peak_804
chr1	27023194	27024972	1779	25.31	4.9069	2.38855	2.66054	H9-shControl_HDAC1_peak_805
chr1	27032800	27033111	312	16.58	3.87029	2.43776	1.73834	H9-shControl_HDAC1_peak_806
chr1	27049615	27050254	640	32.46	8.0519	2.92305	5.51629	H9-shControl_HDAC1_peak_807
chr1	27051443	27051767	325	40.17	8.7419	2.74885	6.15136	H9-shControl_HDAC1_peak_808
chr1	27113439	27115113	1675	38.97	5.45347	2.13073	3.15409	H9-shControl_HDAC1_peak_809
chr1	27179460	27179847	388	22.06	4.79596	2.49564	2.5535	H9-shControl_HDAC1_peak_810
chr1	27191357	27192035	679	45.2	4.99004	1.93742	2.73575	H9-shControl_HDAC1_peak_811
chr1	27216157	27216987	831	43.3	8.10149	2.45842	5.60097	H9-shControl_HDAC1_peak_812
chr1	27226526	27227131	606	69.06	21.144	3.56897	17.7917	H9-shControl_HDAC1_peak_813
chr1	27247949	27248854	906	55.97	13.8035	3.00155	10.9002	H9-shControl_HDAC1_peak_814
chr1	27286295	27287284	990	54.48	18.0624	3.73047	14.8824	H9-shControl_HDAC1_peak_815
chr1	27319348	27321652	2305	32.86	7.92079	2.7552	5.44321	H9-shControl_HDAC1_peak_816
chr1	27324080	27324565	486	32.55	4.57438	2.0843	2.35967	H9-shControl_HDAC1_peak_817
chr1	27325929	27326469	541	43.28	7.0272	2.31798	4.59505	H9-shControl_HDAC1_peak_818
chr1	27331403	27335260	3858	34.93	7.42368	2.57614	4.9828	H9-shControl_HDAC1_peak_819
chr1	27336104	27339655	3552	45.13	9.60964	2.63582	7.00561	H9-shControl_HDAC1_peak_820
chr1	27357989	27358961	973	33.96	5.54324	2.23082	3.24948	H9-shControl_HDAC1_peak_821
chr1	27371019	27371568	550	27.43	3.82459	2.02603	1.69717	H9-shControl_HDAC1_peak_822
chr1	27372412	27372832	421	32.64	6.22378	2.45203	3.85411	H9-shControl_HDAC1_peak_823
chr1	27426014	27426262	249	22.9	4.44542	2.33952	2.24846	H9-shControl_HDAC1_peak_824
chr1	27471392	27471920	529	17.27	3.78529	2.3669	1.66403	H9-shControl_HDAC1_peak_825
chr1	27481498	27481858	361	35.99	7.39466	2.60296	4.92439	H9-shControl_HDAC1_peak_826
chr1	27560533	27562120	1588	39.05	9.81754	3.10026	7.15404	H9-shControl_HDAC1_peak_827
chr1	27627355	27628357	1003	28.8	4.42587	2.13788	2.23229	H9-shControl_HDAC1_peak_828
chr1	27633526	27634087	562	46.38	7.37142	2.30728	4.91307	H9-shControl_HDAC1_peak_829
chr1	27648356	27649123	768	66.36	24.8024	4.21624	21.2993	H9-shControl_HDAC1_peak_830
chr1	27675670	27678204	2535	42.1	6.91475	2.31835	4.48858	H9-shControl_HDAC1_peak_831
chr1	27683786	27684315	530	33.14	6.35396	2.4592	3.97713	H9-shControl_HDAC1_peak_832
chr1	27687017	27687754	738	34.92	6.61872	2.45775	4.22018	H9-shControl_HDAC1_peak_833
chr1	27692166	27693781	1616	33.23	5.02618	2.15954	2.77472	H9-shControl_HDAC1_peak_834
chr1	27709547	27709806	260	26.57	5.69924	2.57111	3.36134	H9-shControl_HDAC1_peak_835
chr1	27718277	27719381	1105	41.91	8.97832	2.70226	6.39223	H9-shControl_HDAC1_peak_836
chr1	27731855	27732975	1121	28.29	4.62465	2.20419	2.40822	H9-shControl_HDAC1_peak_837
chr1	27756414	27756742	329	32.52	7.71074	2.80719	5.21535	H9-shControl_HDAC1_peak_838
chr1	27816292	27817439	1148	45.6	9.55777	2.65688	6.94106	H9-shControl_HDAC1_peak_839
chr1	27823011	27823634	624	33.52	7.48971	2.72557	5.00913	H9-shControl_HDAC1_peak_840
chr1	27849492	27850072	581	27.25	3.99133	2.07451	1.84513	H9-shControl_HDAC1_peak_841
chr1	27852020	27852721	702	35.12	4.51939	2.01803	2.30943	H9-shControl_HDAC1_peak_842
chr1	27853330	27855808	2479	59.88	17.9842	3.47133	14.8264	H9-shControl_HDAC1_peak_843
chr1	27863422	27864057	636	25.38	4.5211	2.27244	2.30947	H9-shControl_HDAC1_peak_844
chr1	27883375	27884619	1245	32.85	5.42567	2.26819	3.12762	H9-shControl_HDAC1_peak_845
chr1	27894765	27895248	484	47.48	7.56321	2.29965	5.08227	H9-shControl_HDAC1_peak_846
chr1	27896259	27896621	363	44.37	8.31652	2.54981	5.7663	H9-shControl_HDAC1_peak_847
chr1	27897358	27897646	289	36.59	8.48888	2.81306	5.92979	H9-shControl_HDAC1_peak_848
chr1	27898468	27898972	505	33.58	3.70305	1.86859	1.59403	H9-shControl_HDAC1_peak_849
chr1	27901569	27902824	1256	46.32	10.4417	2.8498	7.73526	H9-shControl_HDAC1_peak_850
chr1	27919440	27920187	748	29.05	3.95343	2.01784	1.81338	H9-shControl_HDAC1_peak_851
chr1	27925772	27926372	601	22.5	3.42108	2.04306	1.35085	H9-shControl_HDAC1_peak_852
chr1	27928728	27931563	2836	41.37	12.7902	3.45141	9.93858	H9-shControl_HDAC1_peak_853
chr1	27935139	27935604	466	26.48	4.81194	2.32024	2.56926	H9-shControl_HDAC1_peak_854
chr1	27941055	27941386	332	33.6	6.7783	2.53445	4.37011	H9-shControl_HDAC1_peak_855
chr1	27960576	27961099	524	28.19	4.62202	2.20833	2.40329	H9-shControl_HDAC1_peak_856
chr1	27970333	27970791	459	30.26	4.72798	2.18362	2.49712	H9-shControl_HDAC1_peak_857
chr1	27982808	27983150	343	33.86	4.15604	1.9618	1.99161	H9-shControl_HDAC1_peak_858
chr1	27985807	27986820	1014	24.36	3.54788	2.02704	1.46082	H9-shControl_HDAC1_peak_859
chr1	27989512	27989775	264	25.19	3.29899	1.93436	1.24675	H9-shControl_HDAC1_peak_860
chr1	27995571	27996050	480	30.89	6.79043	2.67377	4.35871	H9-shControl_HDAC1_peak_861
chr1	27998740	27999073	334	29.65	4.32047	2.09338	2.13606	H9-shControl_HDAC1_peak_862
chr1	28051914	28053133	1220	43.16	11.2982	3.17101	8.56278	H9-shControl_HDAC1_peak_863
chr1	28099281	28100381	1101	40.3	9.66039	2.91521	7.01945	H9-shControl_HDAC1_peak_864
chr1	28133408	28134061	654	16.99	3.37151	2.22094	1.3088	H9-shControl_HDAC1_peak_865
chr1	28157053	28158303	1251	33.87	6.7882	2.50275	4.38152	H9-shControl_HDAC1_peak_866
chr1	28198638	28199710	1073	31.89	5.78072	2.35895	3.46236	H9-shControl_HDAC1_peak_867
chr1	28240661	28241648	988	42.1	7.7298	2.51903	5.219	H9-shControl_HDAC1_peak_868
chr1	28261372	28261859	488	40.1	8.9771	2.77918	6.37926	H9-shControl_HDAC1_peak_869
chr1	28263866	28264188	323	30.91	4.95886	2.20222	2.71245	H9-shControl_HDAC1_peak_870
chr1	28285935	28287035	1101	46.89	9.87307	2.67901	7.22736	H9-shControl_HDAC1_peak_871
chr1	28414841	28415650	810	51.61	10.9483	2.76156	8.20153	H9-shControl_HDAC1_peak_872
chr1	28431474	28431830	357	24.91	3.58279	2.02493	1.48754	H9-shControl_HDAC1_peak_873
chr1	28522953	28523703	751	22.95	3.3673	2.01127	1.30395	H9-shControl_HDAC1_peak_874
chr1	28559125	28560064	940	49.89	18.5255	3.96346	15.3596	H9-shControl_HDAC1_peak_875
chr1	28562435	28563193	759	43.39	6.9783	2.28561	4.55299	H9-shControl_HDAC1_peak_876
chr1	28575464	28576310	847	23.11	4.14373	2.25537	1.97606	H9-shControl_HDAC1_peak_877
chr1	28585651	28587148	1498	40.56	9.34081	2.81422	6.72987	H9-shControl_HDAC1_peak_878
chr1	28617329	28617593	265	29.8	6.40227	2.6198	4.00743	H9-shControl_HDAC1_peak_879
chr1	28623309	28623626	318	30.3	4.90738	2.22542	2.65946	H9-shControl_HDAC1_peak_880
chr1	28655350	28655784	435	37	7.10568	2.50914	4.65556	H9-shControl_HDAC1_peak_881
chr1	28696035	28696926	892	54.44	14.8559	3.30315	11.8501	H9-shControl_HDAC1_peak_882
chr1	28832131	28832639	509	34.38	4.55686	2.04071	2.34651	H9-shControl_HDAC1_peak_883
chr1	28833516	28834113	598	23.53	4.46112	2.31302	2.26477	H9-shControl_HDAC1_peak_884
chr1	28842575	28843039	465	25.63	4.62056	2.29077	2.40052	H9-shControl_HDAC1_peak_885
chr1	28844257	28845618	1362	32.56	6.36207	2.49518	3.9799	H9-shControl_HDAC1_peak_886
chr1	28878980	28880264	1285	45.28	12.1137	3.05285	9.32287	H9-shControl_HDAC1_peak_887
chr1	28907160	28908785	1626	50.52	12.4356	2.9078	9.63952	H9-shControl_HDAC1_peak_888
chr1	28919105	28919679	575	22.52	4.56386	2.38977	2.35288	H9-shControl_HDAC1_peak_889
chr1	28921107	28921416	310	29.6	5.77717	2.45827	3.44307	H9-shControl_HDAC1_peak_890
chr1	28969167	28969946	780	52.67	13.8688	3.22377	10.914	H9-shControl_HDAC1_peak_891
chr1	28974542	28975664	1123	35.74	5.78755	2.27184	3.44991	H9-shControl_HDAC1_peak_892
chr1	29062797	29064673	1877	43.73	11.1102	2.96663	8.37989	H9-shControl_HDAC1_peak_893
chr1	29133653	29134063	411	19.25	5.59748	2.93517	3.27603	H9-shControl_HDAC1_peak_894
chr1	29137874	29139490	1617	28.81	5.6122	2.46774	3.30384	H9-shControl_HDAC1_peak_895
chr1	29211261	29211773	513	29.48	6.27727	2.56189	3.91093	H9-shControl_HDAC1_peak_896
chr1	29213106	29214882	1777	37.19	6.04018	2.26449	3.69433	H9-shControl_HDAC1_peak_897
chr1	29240613	29241912	1300	34.91	6.23521	2.39273	3.86643	H9-shControl_HDAC1_peak_898
chr1	29447748	29452067	4320	38.92	8.43465	2.67064	5.90543	H9-shControl_HDAC1_peak_899
chr1	29462962	29463677	716	16.06	3.3089	2.2405	1.25532	H9-shControl_HDAC1_peak_900
chr1	29490987	29491450	464	31.75	6.73243	2.5951	4.32206	H9-shControl_HDAC1_peak_901
chr1	29507828	29508715	888	44.79	7.83779	2.44265	5.32705	H9-shControl_HDAC1_peak_902
chr1	29513321	29514467	1147	25.8	4.01118	2.12132	1.86149	H9-shControl_HDAC1_peak_903
chr1	29557103	29557733	631	54.5	17.9003	3.75556	14.7093	H9-shControl_HDAC1_peak_904
chr1	29562617	29565332	2716	34.56	8.25924	2.77675	5.74207	H9-shControl_HDAC1_peak_905
chr1	29575539	29576166	628	43.81	8.59131	2.57313	6.03762	H9-shControl_HDAC1_peak_906
chr1	29586326	29586693	368	32.21	5.77515	2.37181	3.4372	H9-shControl_HDAC1_peak_907
chr1	29670651	29671482	832	25	4.53804	2.28797	2.32779	H9-shControl_HDAC1_peak_908
chr1	29705948	29706285	338	24.42	8.58668	3.61966	6.02055	H9-shControl_HDAC1_peak_909
chr1	29804747	29805407	661	39.76	10.4566	3.12316	7.73673	H9-shControl_HDAC1_peak_910
chr1	29827323	29829602	2280	24	4.94752	2.41505	2.7119	H9-shControl_HDAC1_peak_911
chr1	30128939	30129640	702	19.83	3.47296	2.14543	1.39281	H9-shControl_HDAC1_peak_912
chr1	30156555	30156917	363	15	3.31582	2.29545	1.26182	H9-shControl_HDAC1_peak_913
chr1	30179788	30180124	337	23.29	4.36768	2.30605	2.17456	H9-shControl_HDAC1_peak_914
chr1	30396327	30397319	993	42.22	12.9484	3.54142	10.059	H9-shControl_HDAC1_peak_915
chr1	30447224	30448229	1006	27.74	7.21844	2.91505	4.75754	H9-shControl_HDAC1_peak_916
chr1	30558658	30559217	560	33.3	5.75279	2.33602	3.42803	H9-shControl_HDAC1_peak_917
chr1	30584504	30585023	520	14.94	3.80898	2.50902	1.68553	H9-shControl_HDAC1_peak_918
chr1	30718442	30718972	531	15.88	3.95977	2.51523	1.81586	H9-shControl_HDAC1_peak_919
chr1	30815473	30815836	364	24.4	8.19114	3.46361	5.65359	H9-shControl_HDAC1_peak_920
chr1	31158043	31158681	639	32.75	3.91948	1.93338	1.78006	H9-shControl_HDAC1_peak_921
chr1	31191616	31192178	563	48.28	8.51517	2.47891	5.95152	H9-shControl_HDAC1_peak_922
chr1	31255328	31255898	571	33.61	5.02895	2.1629	2.77039	H9-shControl_HDAC1_peak_923
chr1	31277395	31277925	531	22.38	3.64908	2.11446	1.54502	H9-shControl_HDAC1_peak_924
chr1	31297339	31298134	796	34.99	8.13472	2.78088	5.61025	H9-shControl_HDAC1_peak_925
chr1	31317508	31318131	624	25.68	4.44022	2.23678	2.24089	H9-shControl_HDAC1_peak_926
chr1	31320553	31320992	440	24.78	4.2776	2.23655	2.09623	H9-shControl_HDAC1_peak_927
chr1	31326743	31327084	342	21.88	3.26359	2.00888	1.21713	H9-shControl_HDAC1_peak_928
chr1	31359702	31360591	890	21.77	3.73991	2.16514	1.62225	H9-shControl_HDAC1_peak_929
chr1	31374929	31375531	603	28.73	4.90426	2.25819	2.65992	H9-shControl_HDAC1_peak_930
chr1	31380285	31381036	752	23.85	4.38198	2.28591	2.19218	H9-shControl_HDAC1_peak_931
chr1	31381790	31382974	1185	31.31	6.96809	2.71494	4.52391	H9-shControl_HDAC1_peak_932
chr1	31537778	31539047	1270	36.66	7.04968	2.57047	4.60135	H9-shControl_HDAC1_peak_933
chr1	31552434	31553074	641	16.91	3.79215	2.38671	1.67342	H9-shControl_HDAC1_peak_934
chr1	31584146	31584441	296	28.57	4.01838	2.04866	1.86637	H9-shControl_HDAC1_peak_935
chr1	31594456	31595419	964	19.09	3.74502	2.26835	1.63004	H9-shControl_HDAC1_peak_936
chr1	31627515	31628689	1175	47.12	20.2334	4.76508	16.9266	H9-shControl_HDAC1_peak_937
chr1	31635126	31635792	667	24.1	5.67366	2.67119	3.34545	H9-shControl_HDAC1_peak_938
chr1	31711891	31713132	1242	32.07	7.30501	2.72531	4.85034	H9-shControl_HDAC1_peak_939
chr1	31769305	31770263	959	42.16	7.02691	2.3588	4.58095	H9-shControl_HDAC1_peak_940
chr1	31845880	31847211	1332	39.05	6.49182	2.33248	4.09803	H9-shControl_HDAC1_peak_941
chr1	31885677	31887998	2322	32.19	6.88128	2.62937	4.45213	H9-shControl_HDAC1_peak_942
chr1	31957453	31958018	566	14.8	3.80009	2.51705	1.67207	H9-shControl_HDAC1_peak_943
chr1	32014152	32015179	1028	32.08	4.41315	2.06073	2.21695	H9-shControl_HDAC1_peak_944
chr1	32042248	32042947	700	20.51	3.44454	2.11592	1.37002	H9-shControl_HDAC1_peak_945
chr1	32045513	32046069	557	24.14	4.20904	2.22392	2.03833	H9-shControl_HDAC1_peak_946
chr1	32047815	32048385	571	20.47	3.91257	2.26721	1.77843	H9-shControl_HDAC1_peak_947
chr1	32053450	32053740	291	22.61	4.35981	2.33109	2.16782	H9-shControl_HDAC1_peak_948
chr1	32083357	32084090	734	35.63	7.84586	2.71881	5.33092	H9-shControl_HDAC1_peak_949
chr1	32110023	32111086	1064	45.89	8.75843	2.49427	6.19682	H9-shControl_HDAC1_peak_950
chr1	32169061	32169800	740	33.62	5.8392	2.32627	3.51222	H9-shControl_HDAC1_peak_951
chr1	32170741	32171421	681	35.97	9.35242	2.96823	6.7426	H9-shControl_HDAC1_peak_952
chr1	32180031	32181451	1421	38.55	6.35162	2.33051	3.96602	H9-shControl_HDAC1_peak_953
chr1	32189406	32189714	309	19	5.3629	2.8699	3.06471	H9-shControl_HDAC1_peak_954
chr1	32204891	32205418	528	24.4	3.96783	2.15572	1.82292	H9-shControl_HDAC1_peak_955
chr1	32225674	32226956	1283	39.26	9.61167	2.94662	6.9681	H9-shControl_HDAC1_peak_956
chr1	32228277	32229449	1173	42.2	10.5981	3.00037	7.89151	H9-shControl_HDAC1_peak_957
chr1	32237239	32238094	856	29.4	5.60839	2.40687	3.3029	H9-shControl_HDAC1_peak_958
chr1	32253892	32255095	1204	44.01	10.8615	2.93177	8.1465	H9-shControl_HDAC1_peak_959
chr1	32403389	32404492	1104	45.96	10.051	2.7174	7.39242	H9-shControl_HDAC1_peak_960
chr1	32409929	32410668	740	49.4	11.8412	2.97058	9.02921	H9-shControl_HDAC1_peak_961
chr1	32420391	32420805	415	24.47	4.13172	2.19885	1.96614	H9-shControl_HDAC1_peak_962
chr1	32429717	32430072	356	35.81	4.94445	2.09794	2.69255	H9-shControl_HDAC1_peak_963
chr1	32478923	32480675	1753	42.81	8.24779	2.55354	5.71002	H9-shControl_HDAC1_peak_964
chr1	32538166	32539012	847	52.83	8.0242	2.25902	5.50737	H9-shControl_HDAC1_peak_965
chr1	32573449	32574322	874	37.66	7.22934	2.48961	4.78119	H9-shControl_HDAC1_peak_966
chr1	32644931	32646173	1243	45.85	11.2427	2.92028	8.50731	H9-shControl_HDAC1_peak_967
chr1	32665309	32667298	1990	38.68	7.84308	2.54485	5.35036	H9-shControl_HDAC1_peak_968
chr1	32670807	32671537	731	46.82	11.47	3.04871	8.67368	H9-shControl_HDAC1_peak_969
chr1	32687659	32688367	709	52.11	9.4989	2.55065	6.84855	H9-shControl_HDAC1_peak_970
chr1	32705174	32707368	2195	43.43	8.64027	2.6055	6.07687	H9-shControl_HDAC1_peak_971
chr1	32713760	32714516	757	55.69	11.4195	2.74005	8.63164	H9-shControl_HDAC1_peak_972
chr1	32737956	32738491	536	17	3.02739	2.08862	1.01679	H9-shControl_HDAC1_peak_973
chr1	32739512	32740669	1158	33.57	5.75344	2.33127	3.42436	H9-shControl_HDAC1_peak_974
chr1	32757284	32758178	895	44.37	12.4465	3.28436	9.60556	H9-shControl_HDAC1_peak_975
chr1	32800644	32802101	1458	32.41	5.99381	2.43357	3.64848	H9-shControl_HDAC1_peak_976
chr1	32816564	32818359	1796	31.24	5.45629	2.29143	3.17417	H9-shControl_HDAC1_peak_977
chr1	32827023	32828109	1087	34.74	6.67157	2.47137	4.2642	H9-shControl_HDAC1_peak_978
chr1	32859610	32860705	1096	49.34	9.49568	2.57688	6.86477	H9-shControl_HDAC1_peak_979
chr1	32866493	32866893	401	23.27	5.51263	2.66375	3.20883	H9-shControl_HDAC1_peak_980
chr1	32879690	32880283	594	22.26	3.61062	2.12724	1.51249	H9-shControl_HDAC1_peak_981
chr1	32903749	32904164	416	37.5	9.82503	3.07997	7.16706	H9-shControl_HDAC1_peak_982
chr1	32913644	32914936	1293	23.09	3.48271	2.06926	1.40218	H9-shControl_HDAC1_peak_983
chr1	32929874	32931200	1327	44.92	8.50824	2.54623	5.948	H9-shControl_HDAC1_peak_984
chr1	32966560	32966816	257	22.38	4.67166	2.43301	2.44672	H9-shControl_HDAC1_peak_985
chr1	32986300	32986847	548	29.21	4.87337	2.2439	2.63151	H9-shControl_HDAC1_peak_986
chr1	33004694	33006008	1315	24.29	3.96671	2.1643	1.8249	H9-shControl_HDAC1_peak_987
chr1	33102309	33102765	457	31.38	6.84536	2.64577	4.42565	H9-shControl_HDAC1_peak_988
chr1	33107838	33108231	394	23.16	4.93261	2.4796	2.6788	H9-shControl_HDAC1_peak_989
chr1	33115820	33117319	1500	53.81	10.2012	2.60596	7.50297	H9-shControl_HDAC1_peak_990
chr1	33167920	33168934	1015	25.52	4.72954	2.32073	2.50607	H9-shControl_HDAC1_peak_991
chr1	33177781	33178273	493	35.43	8.69661	2.92953	6.11543	H9-shControl_HDAC1_peak_992
chr1	33190493	33190758	266	27.96	3.7624	1.99133	1.64795	H9-shControl_HDAC1_peak_993
chr1	33201867	33202805	939	40.31	14.699	3.95354	11.7179	H9-shControl_HDAC1_peak_994
chr1	33206839	33208349	1511	36.66	7.98538	2.72195	5.47028	H9-shControl_HDAC1_peak_995
chr1	33219250	33221148	1899	38.78	8.9127	2.75387	6.34666	H9-shControl_HDAC1_peak_996
chr1	33225134	33227000	1867	37.29	7.28994	2.50355	4.83892	H9-shControl_HDAC1_peak_997
chr1	33231061	33232520	1460	37.07	7.20702	2.47617	4.77353	H9-shControl_HDAC1_peak_998
chr1	33238616	33239216	601	25.53	3.83416	2.07631	1.70686	H9-shControl_HDAC1_peak_999
chr1	33277593	33278390	798	25.95	4.64057	2.27362	2.42495	H9-shControl_HDAC1_peak_1000
chr1	33282366	33284058	1693	57.48	14.8129	3.14453	11.8182	H9-shControl_HDAC1_peak_1001
chr1	33337882	33338641	760	25.41	4.71846	2.32812	2.49094	H9-shControl_HDAC1_peak_1002
chr1	33342210	33342555	346	31.1	6.76813	2.638	4.35003	H9-shControl_HDAC1_peak_1003
chr1	33351674	33352487	814	53.08	27.5973	5.54356	24.0108	H9-shControl_HDAC1_peak_1004
chr1	33358477	33359537	1061	36.52	7.34618	2.58454	4.878	H9-shControl_HDAC1_peak_1005
chr1	33366240	33368289	2050	23.93	5.91129	2.76623	3.58375	H9-shControl_HDAC1_peak_1006
chr1	33391361	33391903	543	31.47	7.31057	2.77366	4.84119	H9-shControl_HDAC1_peak_1007
chr1	33429015	33430840	1826	36.13	11.3179	3.43078	8.57256	H9-shControl_HDAC1_peak_1008
chr1	33438524	33438948	425	53.94	14.8022	3.29972	11.8029	H9-shControl_HDAC1_peak_1009
chr1	33446422	33446911	490	22.11	3.61372	2.11495	1.51483	H9-shControl_HDAC1_peak_1010
chr1	33502220	33502855	636	32.34	7.66421	2.80711	5.17042	H9-shControl_HDAC1_peak_1011
chr1	33521230	33521484	255	22.59	3.4697	2.05296	1.39206	H9-shControl_HDAC1_peak_1012
chr1	33546433	33547611	1179	41.71	7.87829	2.50071	5.37192	H9-shControl_HDAC1_peak_1013
chr1	33592793	33593126	334	22.68	3.60525	2.09467	1.50591	H9-shControl_HDAC1_peak_1014
chr1	33617236	33619008	1773	27.65	5.81546	2.53476	3.48154	H9-shControl_HDAC1_peak_1015
chr1	33646612	33647775	1164	32.39	4.96933	2.19283	2.71293	H9-shControl_HDAC1_peak_1016
chr1	33721060	33721546	487	29.75	4.78728	2.19802	2.55411	H9-shControl_HDAC1_peak_1017
chr1	33722552	33723551	1000	22.71	5.86077	2.79208	3.53458	H9-shControl_HDAC1_peak_1018
chr1	33761024	33761339	316	26.17	4.63495	2.2767	2.41797	H9-shControl_HDAC1_peak_1019
chr1	33764148	33764434	287	30.8	6.8016	2.67593	4.37296	H9-shControl_HDAC1_peak_1020
chr1	33806140	33806530	391	29.91	5.39853	2.3567	3.09935	H9-shControl_HDAC1_peak_1021
chr1	33807583	33808363	781	46.35	10.0762	2.78132	7.38891	H9-shControl_HDAC1_peak_1022
chr1	33814364	33814981	618	15.98	3.33947	2.26129	1.28087	H9-shControl_HDAC1_peak_1023
chr1	33815654	33816237	584	26.62	7.72139	3.18111	5.21006	H9-shControl_HDAC1_peak_1024
chr1	33829363	33830114	752	39.18	12.5848	3.50043	9.74641	H9-shControl_HDAC1_peak_1025
chr1	33895932	33896224	293	30.29	6.51398	2.61363	4.12287	H9-shControl_HDAC1_peak_1026
chr1	34485453	34485977	525	21.39	5.57655	2.78054	3.26175	H9-shControl_HDAC1_peak_1027
chr1	34558144	34558585	442	36.63	5.26874	2.13708	2.98838	H9-shControl_HDAC1_peak_1028
chr1	34628649	34633205	4557	34.2	7.97235	2.79781	5.46168	H9-shControl_HDAC1_peak_1029
chr1	34642709	34643088	380	23.29	5.52153	2.67563	3.20747	H9-shControl_HDAC1_peak_1030
chr1	34653659	34654412	754	33.1	6.89112	2.57123	4.46753	H9-shControl_HDAC1_peak_1031
chr1	34716351	34716971	621	31.48	7.56003	2.86277	5.05851	H9-shControl_HDAC1_peak_1032
chr1	34861599	34861868	270	18.45	4.28783	2.50757	2.10696	H9-shControl_HDAC1_peak_1033
chr1	34925846	34926162	317	21.29	4.82479	2.54167	2.57764	H9-shControl_HDAC1_peak_1034
chr1	34945122	34945561	440	15.47	3.85172	2.49852	1.71985	H9-shControl_HDAC1_peak_1035
chr1	35036968	35037819	852	34.1	6.89559	2.54404	4.47369	H9-shControl_HDAC1_peak_1036
chr1	35119614	35120069	456	15.56	3.35879	2.28434	1.29723	H9-shControl_HDAC1_peak_1037
chr1	35246812	35247671	860	34.84	5.99797	2.33173	3.64731	H9-shControl_HDAC1_peak_1038
chr1	35309121	35309787	667	17.97	3.47145	2.22377	1.39272	H9-shControl_HDAC1_peak_1039
chr1	35318471	35318755	285	24.99	4.70313	2.34465	2.47454	H9-shControl_HDAC1_peak_1040
chr1	35325015	35325677	663	53.4	21.0055	4.60989	17.5918	H9-shControl_HDAC1_peak_1041
chr1	35331672	35332283	612	39.43	7.66371	2.54949	5.16514	H9-shControl_HDAC1_peak_1042
chr1	35350616	35351607	992	37.91	7.80173	2.63977	5.28838	H9-shControl_HDAC1_peak_1043
chr1	35384396	35385046	651	38.13	8.45059	2.7497	5.89176	H9-shControl_HDAC1_peak_1044
chr1	35390368	35390888	521	43.18	15.7689	3.96539	12.7161	H9-shControl_HDAC1_peak_1045
chr1	35394365	35396264	1900	29.63	7.09675	2.85206	4.64965	H9-shControl_HDAC1_peak_1046
chr1	35450659	35451376	718	37.1	9.49279	3.00914	6.85281	H9-shControl_HDAC1_peak_1047
chr1	35497018	35497627	610	42.3	10.7081	3.03248	7.98272	H9-shControl_HDAC1_peak_1048
chr1	35544966	35545345	380	40.22	4.51246	1.94431	2.30488	H9-shControl_HDAC1_peak_1049
chr1	35657452	35659063	1612	38.84	8.57628	2.72483	6.01591	H9-shControl_HDAC1_peak_1050
chr1	35675920	35676504	585	28.06	3.89658	2.02764	1.76172	H9-shControl_HDAC1_peak_1051
chr1	35734092	35734761	670	30.68	7.77602	2.94289	5.26727	H9-shControl_HDAC1_peak_1052
chr1	35855840	35856949	1110	28.56	5.83155	2.53232	3.48776	H9-shControl_HDAC1_peak_1053
chr1	36022471	36024456	1986	52.4	12.8729	2.98652	10.0086	H9-shControl_HDAC1_peak_1054
chr1	36038820	36039627	808	34.63	7.77776	2.66439	5.30025	H9-shControl_HDAC1_peak_1055
chr1	36042090	36044339	2250	32.31	5.492	2.3113	3.18978	H9-shControl_HDAC1_peak_1056
chr1	36088966	36089248	283	17.83	3.71069	2.31184	1.59824	H9-shControl_HDAC1_peak_1057
chr1	36106843	36107448	606	55.47	15.0537	3.26655	12.0304	H9-shControl_HDAC1_peak_1058
chr1	36126526	36126914	389	24.77	9.58195	3.88554	6.9444	H9-shControl_HDAC1_peak_1059
chr1	36156657	36156940	284	22.56	4.08535	2.24666	1.92937	H9-shControl_HDAC1_peak_1060
chr1	36165264	36165586	323	23.91	3.75655	2.1011	1.63747	H9-shControl_HDAC1_peak_1061
chr1	36172374	36174007	1634	32.71	7.67467	2.76717	5.1904	H9-shControl_HDAC1_peak_1062
chr1	36183823	36184722	900	35.32	7.62999	2.63841	5.15779	H9-shControl_HDAC1_peak_1063
chr1	36234824	36235896	1073	55.21	10.9947	2.67761	8.25693	H9-shControl_HDAC1_peak_1064
chr1	36273107	36273628	522	36.57	8.87638	2.90424	6.30333	H9-shControl_HDAC1_peak_1065
chr1	36342701	36343024	324	18.21	4.75155	2.68384	2.51928	H9-shControl_HDAC1_peak_1066
chr1	36348035	36349632	1598	41.43	7.62637	2.4892	5.14341	H9-shControl_HDAC1_peak_1067
chr1	36351761	36352125	365	30.91	3.83878	1.94757	1.71619	H9-shControl_HDAC1_peak_1068
chr1	36395879	36397447	1569	43.98	9.30816	2.68032	6.69249	H9-shControl_HDAC1_peak_1069
chr1	36549396	36550003	608	38.23	7.37353	2.52837	4.90084	H9-shControl_HDAC1_peak_1070
chr1	36554170	36555358	1189	66.81	21.3418	3.58925	18.0259	H9-shControl_HDAC1_peak_1071
chr1	36565460	36565808	349	35.33	5.83818	2.28682	3.49876	H9-shControl_HDAC1_peak_1072
chr1	36590941	36591234	294	29.7	6.50516	2.64518	4.10097	H9-shControl_HDAC1_peak_1073
chr1	36614540	36615323	784	43.05	5.45957	2.05436	3.15669	H9-shControl_HDAC1_peak_1074
chr1	36620997	36622916	1920	49.02	13.1803	3.13056	10.306	H9-shControl_HDAC1_peak_1075
chr1	36626249	36627022	774	35.85	7.98842	2.7234	5.46973	H9-shControl_HDAC1_peak_1076
chr1	36641294	36641981	688	23.98	3.64634	2.06626	1.5449	H9-shControl_HDAC1_peak_1077
chr1	36643717	36644765	1049	38.56	7.90761	2.63844	5.38596	H9-shControl_HDAC1_peak_1078
chr1	36689766	36690432	667	54.22	9.71522	2.50379	7.06717	H9-shControl_HDAC1_peak_1079
chr1	36771711	36772963	1253	44.39	5.70438	2.07946	3.38093	H9-shControl_HDAC1_peak_1080
chr1	36786330	36790195	3866	39.58	8.88656	2.79379	6.29801	H9-shControl_HDAC1_peak_1081
chr1	36839540	36839798	259	38.71	7.28928	2.49916	4.82238	H9-shControl_HDAC1_peak_1082
chr1	36850417	36852484	2068	36.68	5.71858	2.21556	3.40433	H9-shControl_HDAC1_peak_1083
chr1	36863202	36863606	405	59.65	17.0127	3.44386	13.8643	H9-shControl_HDAC1_peak_1084
chr1	36866426	36867079	654	42.74	8.95962	2.65613	6.37571	H9-shControl_HDAC1_peak_1085
chr1	36915715	36916759	1045	43.23	8.79405	2.6451	6.21142	H9-shControl_HDAC1_peak_1086
chr1	36928646	36930424	1779	50.3	13.5034	3.2157	10.5938	H9-shControl_HDAC1_peak_1087
chr1	36993735	36994203	469	18.04	3.36951	2.17777	1.30547	H9-shControl_HDAC1_peak_1088
chr1	37047782	37048173	392	26.93	5.41148	2.48697	3.11349	H9-shControl_HDAC1_peak_1089
chr1	37091475	37092031	557	16.4	3.68342	2.36981	1.5771	H9-shControl_HDAC1_peak_1090
chr1	37169395	37169776	382	33.41	7.5878	2.73035	5.10726	H9-shControl_HDAC1_peak_1091
chr1	37231590	37232353	764	27.97	4.42785	2.16199	2.23261	H9-shControl_HDAC1_peak_1092
chr1	37236347	37237779	1433	39.59	8.32987	2.57799	5.81591	H9-shControl_HDAC1_peak_1093
chr1	37289824	37290222	399	25.67	4.72212	2.32393	2.49235	H9-shControl_HDAC1_peak_1094
chr1	37312570	37313653	1084	31.4	4.76583	2.15975	2.53761	H9-shControl_HDAC1_peak_1095
chr1	37321480	37321978	499	18.69	3.53751	2.2116	1.44856	H9-shControl_HDAC1_peak_1096
chr1	37389850	37390220	371	27.2	6.21281	2.67522	3.84342	H9-shControl_HDAC1_peak_1097
chr1	37431973	37432267	295	17.94	3.70434	2.30764	1.59575	H9-shControl_HDAC1_peak_1098
chr1	37486296	37486682	387	22.35	7.17923	3.26789	4.72411	H9-shControl_HDAC1_peak_1099
chr1	37494592	37494916	325	21.59	4.74985	2.50217	2.51214	H9-shControl_HDAC1_peak_1100
chr1	37498487	37502488	4002	29.51	6.15551	2.57141	3.79855	H9-shControl_HDAC1_peak_1101
chr1	37503922	37504399	478	35.11	5.81282	2.28413	3.48517	H9-shControl_HDAC1_peak_1102
chr1	37508774	37509092	319	31.32	5.96272	2.45127	3.60411	H9-shControl_HDAC1_peak_1103
chr1	37679869	37680318	450	15.69	4.09391	2.58933	1.93199	H9-shControl_HDAC1_peak_1104
chr1	37720974	37722263	1290	32.74	7.82623	2.77413	5.33582	H9-shControl_HDAC1_peak_1105
chr1	37780767	37781187	421	25.36	3.44898	1.97204	1.37394	H9-shControl_HDAC1_peak_1106
chr1	37789065	37789847	783	25.75	5.12382	2.44043	2.85133	H9-shControl_HDAC1_peak_1107
chr1	37860572	37861141	570	26.76	5.08931	2.38725	2.8277	H9-shControl_HDAC1_peak_1108
chr1	37876425	37876782	358	26.45	6.58287	2.82141	4.18286	H9-shControl_HDAC1_peak_1109
chr1	37895654	37895902	249	21.71	5.72097	2.81951	3.39154	H9-shControl_HDAC1_peak_1110
chr1	37915542	37915861	320	27.68	4.40109	2.16276	2.20812	H9-shControl_HDAC1_peak_1111
chr1	37917638	37917908	271	33.67	4.08297	1.95392	1.9242	H9-shControl_HDAC1_peak_1112
chr1	37939533	37940362	830	33.55	7.92107	2.78469	5.41994	H9-shControl_HDAC1_peak_1113
chr1	37943038	37943496	459	26.58	3.40349	1.93213	1.33753	H9-shControl_HDAC1_peak_1114
chr1	37979419	37980750	1332	36.7	7.15666	2.54265	4.70085	H9-shControl_HDAC1_peak_1115
chr1	38019472	38020226	755	37.77	10.8204	3.30465	8.07673	H9-shControl_HDAC1_peak_1116
chr1	38061250	38061704	455	54.22	12.3787	2.92067	9.54271	H9-shControl_HDAC1_peak_1117
chr1	38099709	38100916	1208	18.77	4.30946	2.48673	2.12568	H9-shControl_HDAC1_peak_1118
chr1	38155765	38156637	873	41.81	11.2887	3.09039	8.55345	H9-shControl_HDAC1_peak_1119
chr1	38157282	38158487	1206	44.45	8.96058	2.55922	6.38766	H9-shControl_HDAC1_peak_1120
chr1	38219032	38220031	1000	18.02	4.09176	2.45888	1.93171	H9-shControl_HDAC1_peak_1121
chr1	38229891	38230480	590	58.95	23.3404	4.44532	19.8438	H9-shControl_HDAC1_peak_1122
chr1	38259094	38259765	672	22.24	7.12875	3.25838	4.68551	H9-shControl_HDAC1_peak_1123
chr1	38261039	38261444	406	39.57	11.4032	3.33789	8.62646	H9-shControl_HDAC1_peak_1124
chr1	38273153	38274629	1477	36.86	9.02703	2.90334	6.43088	H9-shControl_HDAC1_peak_1125
chr1	38324944	38326107	1164	57.84	18.992	3.88473	15.7093	H9-shControl_HDAC1_peak_1126
chr1	38397205	38397639	435	34.82	3.25389	1.75503	1.20923	H9-shControl_HDAC1_peak_1127
chr1	38412339	38413244	906	53.02	16.4942	3.53383	13.4053	H9-shControl_HDAC1_peak_1128
chr1	38454878	38456081	1204	53.34	14.4357	3.12048	11.5034	H9-shControl_HDAC1_peak_1129
chr1	38471584	38472039	456	18.15	3.66682	2.28188	1.5592	H9-shControl_HDAC1_peak_1130
chr1	38477931	38478812	882	46.89	11.8604	3.11612	9.03795	H9-shControl_HDAC1_peak_1131
chr1	38494427	38495063	637	25.21	4.09991	2.15614	1.93961	H9-shControl_HDAC1_peak_1132
chr1	38510029	38511643	1615	29.33	5.41299	2.37607	3.11267	H9-shControl_HDAC1_peak_1133
chr1	38512619	38513823	1205	42	10.6572	3.02932	7.95498	H9-shControl_HDAC1_peak_1134
chr1	38529469	38529793	325	25.38	5.71308	2.63156	3.37439	H9-shControl_HDAC1_peak_1135
chr1	38552484	38552819	336	23.22	3.81657	2.1379	1.69268	H9-shControl_HDAC1_peak_1136
chr1	38554325	38554850	526	21.92	3.9314	2.22004	1.7914	H9-shControl_HDAC1_peak_1137
chr1	38604945	38607655	2711	30.27	5.31073	2.3263	3.01906	H9-shControl_HDAC1_peak_1138
chr1	38619565	38619813	249	16.28	3.23442	2.1992	1.19152	H9-shControl_HDAC1_peak_1139
chr1	38648691	38649119	429	32.88	3.78864	1.90508	1.66955	H9-shControl_HDAC1_peak_1140
chr1	38688043	38688411	369	24.39	4.86673	2.41719	2.61735	H9-shControl_HDAC1_peak_1141
chr1	38691598	38692101	504	17.28	3.34698	2.20065	1.28766	H9-shControl_HDAC1_peak_1142
chr1	38721878	38722142	265	26.29	5.22482	2.44676	2.93501	H9-shControl_HDAC1_peak_1143
chr1	38736087	38736588	502	57.36	9.95844	2.45558	7.29463	H9-shControl_HDAC1_peak_1144
chr1	38751398	38751781	384	33.13	4.55776	2.07208	2.34805	H9-shControl_HDAC1_peak_1145
chr1	38757572	38758090	519	36.03	5.70127	2.25447	3.37977	H9-shControl_HDAC1_peak_1146
chr1	38890761	38891408	648	26.69	4.49313	2.21304	2.29254	H9-shControl_HDAC1_peak_1147
chr1	38892430	38893251	822	31.62	4.81477	2.15288	2.58318	H9-shControl_HDAC1_peak_1148
chr1	38894458	38894959	502	22.15	3.77365	2.16087	1.65459	H9-shControl_HDAC1_peak_1149
chr1	38895999	38896921	923	23.91	4.3845	2.27768	2.19454	H9-shControl_HDAC1_peak_1150
chr1	38941083	38942597	1515	22.84	4.95147	2.51501	2.69685	H9-shControl_HDAC1_peak_1151
chr1	38955446	38955826	381	30.19	5.27534	2.32795	2.98249	H9-shControl_HDAC1_peak_1152
chr1	38964299	38964724	426	21.6	3.64839	2.14053	1.54608	H9-shControl_HDAC1_peak_1153
chr1	39024289	39025340	1052	28.95	4.28702	2.10456	2.10951	H9-shControl_HDAC1_peak_1154
chr1	39044009	39044667	659	26.85	3.87965	2.04967	1.74938	H9-shControl_HDAC1_peak_1155
chr1	39073855	39074313	459	28.24	5.27904	2.39545	2.98329	H9-shControl_HDAC1_peak_1156
chr1	39193347	39193948	602	22.47	4.48406	2.36621	2.28349	H9-shControl_HDAC1_peak_1157
chr1	39283461	39284740	1280	34.95	7.03759	2.57338	4.59159	H9-shControl_HDAC1_peak_1158
chr1	39324775	39325914	1140	41.73	10.9163	3.0927	8.19104	H9-shControl_HDAC1_peak_1159
chr1	39338602	39339410	809	46.18	8.28625	2.4373	5.75602	H9-shControl_HDAC1_peak_1160
chr1	39419011	39419600	590	39.25	8.44829	2.70836	5.89224	H9-shControl_HDAC1_peak_1161
chr1	39456418	39457252	835	44.61	14.7659	3.72169	11.7712	H9-shControl_HDAC1_peak_1162
chr1	39467086	39467603	518	41.5	9.24754	2.80035	6.62371	H9-shControl_HDAC1_peak_1163
chr1	39482423	39482986	564	29.83	4.0019	2.01367	1.85012	H9-shControl_HDAC1_peak_1164
chr1	39491893	39492892	1000	36.87	6.54239	2.38461	4.14962	H9-shControl_HDAC1_peak_1165
chr1	39546031	39548626	2596	21.2	4.47057	2.42392	2.27478	H9-shControl_HDAC1_peak_1166
chr1	39564217	39564608	392	23.06	4.66284	2.39923	2.4446	H9-shControl_HDAC1_peak_1167
chr1	39567856	39569046	1191	24.97	4.13765	2.17561	1.97599	H9-shControl_HDAC1_peak_1168
chr1	39570681	39571881	1201	23.08	3.71828	2.11832	1.60567	H9-shControl_HDAC1_peak_1169
chr1	39598664	39599055	392	35.73	6.2808	2.38714	3.89441	H9-shControl_HDAC1_peak_1170
chr1	39695896	39696431	536	28.97	4.44555	2.13678	2.2508	H9-shControl_HDAC1_peak_1171
chr1	39873788	39875528	1741	36.27	7.89303	2.70118	5.38877	H9-shControl_HDAC1_peak_1172
chr1	39956508	39957511	1004	25.53	4.33934	2.21772	2.15366	H9-shControl_HDAC1_peak_1173
chr1	39977951	39978484	534	31.39	4.44332	2.0762	2.25023	H9-shControl_HDAC1_peak_1174
chr1	39980492	39980818	327	28.56	4.76491	2.23762	2.52668	H9-shControl_HDAC1_peak_1175
chr1	40025195	40025460	266	23.89	3.28083	1.96265	1.23225	H9-shControl_HDAC1_peak_1176
chr1	40040740	40042836	2097	24	5.5324	2.606	3.23293	H9-shControl_HDAC1_peak_1177
chr1	40075310	40075732	423	40.56	6.6243	2.3034	4.2235	H9-shControl_HDAC1_peak_1178
chr1	40098253	40099227	975	27.25	6.22756	2.63678	3.86767	H9-shControl_HDAC1_peak_1179
chr1	40104896	40105696	801	34.85	5.45728	2.21927	3.1584	H9-shControl_HDAC1_peak_1180
chr1	40136449	40138426	1978	19.23	4.14533	2.4095	1.98169	H9-shControl_HDAC1_peak_1181
chr1	40156937	40158387	1451	33.63	6.82075	2.55173	4.40773	H9-shControl_HDAC1_peak_1182
chr1	40166751	40167774	1024	36.03	6.96497	2.52007	4.52694	H9-shControl_HDAC1_peak_1183
chr1	40177662	40177998	337	33.23	11.7899	3.85089	8.98803	H9-shControl_HDAC1_peak_1184
chr1	40204253	40204917	665	39.23	10.6125	3.18424	7.8913	H9-shControl_HDAC1_peak_1185
chr1	40235962	40236796	835	28.02	6.63129	2.74152	4.23383	H9-shControl_HDAC1_peak_1186
chr1	40239227	40239547	321	27.52	4.11642	2.10609	1.95289	H9-shControl_HDAC1_peak_1187
chr1	40254487	40255556	1070	28.39	5.74038	2.49803	3.41198	H9-shControl_HDAC1_peak_1188
chr1	40264852	40265352	501	33.54	5.1387	2.18348	2.86723	H9-shControl_HDAC1_peak_1189
chr1	40348818	40349242	425	52.19	14.3354	3.32633	11.3538	H9-shControl_HDAC1_peak_1190
chr1	40358923	40359862	940	20.26	3.45666	2.12143	1.38295	H9-shControl_HDAC1_peak_1191
chr1	40362557	40363178	622	25.92	4.39406	2.23367	2.19586	H9-shControl_HDAC1_peak_1192
chr1	40363873	40365201	1329	32.12	6.86536	2.63602	4.43913	H9-shControl_HDAC1_peak_1193
chr1	40365845	40368282	2438	39.09	10.2802	2.98332	7.61354	H9-shControl_HDAC1_peak_1194
chr1	40378981	40379422	442	14.9	3.922	2.56327	1.7774	H9-shControl_HDAC1_peak_1195
chr1	40387926	40388374	449	57.48	16.6709	3.44077	13.5563	H9-shControl_HDAC1_peak_1196
chr1	40420551	40422150	1600	36.17	5.64223	2.21333	3.32667	H9-shControl_HDAC1_peak_1197
chr1	40444743	40445441	699	21.07	3.60464	2.1498	1.50998	H9-shControl_HDAC1_peak_1198
chr1	40505332	40506915	1584	42.47	8.05426	2.51036	5.53825	H9-shControl_HDAC1_peak_1199
chr1	40562531	40563452	922	55.16	16.6302	3.49845	13.5271	H9-shControl_HDAC1_peak_1200
chr1	40626829	40627597	769	61.17	18.3474	3.5677	15.1314	H9-shControl_HDAC1_peak_1201
chr1	40723334	40724281	948	68.16	22.2187	3.84765	18.7709	H9-shControl_HDAC1_peak_1202
chr1	40780892	40783408	2517	28.12	5.27448	2.39784	2.99144	H9-shControl_HDAC1_peak_1203
chr1	40839300	40840259	960	42.62	13.5575	3.66344	10.6189	H9-shControl_HDAC1_peak_1204
chr1	40915491	40916977	1487	36.41	7.23136	2.50856	4.79278	H9-shControl_HDAC1_peak_1205
chr1	40942691	40943409	719	39.9	5.73361	2.17672	3.40824	H9-shControl_HDAC1_peak_1206
chr1	40974134	40974799	666	45.52	12.1594	3.18259	9.32444	H9-shControl_HDAC1_peak_1207
chr1	40996706	40997895	1190	29.65	5.47716	2.38016	3.17294	H9-shControl_HDAC1_peak_1208
chr1	41119536	41120764	1229	23.51	4.75525	2.40598	2.52874	H9-shControl_HDAC1_peak_1209
chr1	41130201	41131725	1525	27.91	6.39992	2.66943	4.01578	H9-shControl_HDAC1_peak_1210
chr1	41134487	41134792	306	28.83	7.28102	2.91251	4.81476	H9-shControl_HDAC1_peak_1211
chr1	41157001	41158322	1322	55.37	11.7654	2.75141	8.97196	H9-shControl_HDAC1_peak_1212
chr1	41174894	41175355	462	32.97	8.1144	2.90023	5.59342	H9-shControl_HDAC1_peak_1213
chr1	41239458	41240248	791	31.1	5.91317	2.44142	3.56737	H9-shControl_HDAC1_peak_1214
chr1	41244639	41244921	283	20.73	4.42961	2.43216	2.23001	H9-shControl_HDAC1_peak_1215
chr1	41248953	41249391	439	26.82	5.8513	2.60742	3.50878	H9-shControl_HDAC1_peak_1216
chr1	41250015	41250332	318	32.68	4.87176	2.14646	2.6276	H9-shControl_HDAC1_peak_1217
chr1	41267674	41268624	951	38.9	8.72865	2.78544	6.14592	H9-shControl_HDAC1_peak_1218
chr1	41283580	41284439	860	34.32	4.41078	2.02825	2.2151	H9-shControl_HDAC1_peak_1219
chr1	41327860	41328518	659	31.96	3.74463	1.90525	1.63309	H9-shControl_HDAC1_peak_1220
chr1	41414375	41414927	553	18.69	3.53233	2.21238	1.44499	H9-shControl_HDAC1_peak_1221
chr1	41417949	41418388	440	27.01	5.29299	2.42162	3.01002	H9-shControl_HDAC1_peak_1222
chr1	41431399	41431902	504	16.92	3.11715	2.13091	1.09262	H9-shControl_HDAC1_peak_1223
chr1	41444756	41446725	1970	32.04	5.13116	2.2693	2.85922	H9-shControl_HDAC1_peak_1224
chr1	41486117	41486643	527	15.81	3.48321	2.32188	1.40365	H9-shControl_HDAC1_peak_1225
chr1	41487456	41487733	278	23.94	3.77361	2.10433	1.65363	H9-shControl_HDAC1_peak_1226
chr1	41706705	41708587	1883	32.24	7.85714	2.89498	5.35267	H9-shControl_HDAC1_peak_1227
chr1	41748111	41748636	526	16.51	3.56426	2.31968	1.47451	H9-shControl_HDAC1_peak_1228
chr1	41796937	41797534	598	25.86	4.36342	2.22679	2.17724	H9-shControl_HDAC1_peak_1229
chr1	41831161	41832883	1723	25.67	4.62634	2.29656	2.41467	H9-shControl_HDAC1_peak_1230
chr1	41837449	41838001	553	46.92	10.0605	2.75592	7.3867	H9-shControl_HDAC1_peak_1231
chr1	41847019	41847540	522	24.55	4.25381	2.22717	2.077	H9-shControl_HDAC1_peak_1232
chr1	41848268	41849352	1085	33.69	6.12942	2.39112	3.77543	H9-shControl_HDAC1_peak_1233
chr1	41859347	41861720	2374	35.07	5.48206	2.20049	3.19795	H9-shControl_HDAC1_peak_1234
chr1	41873453	41874399	947	30.54	7.43627	2.78729	4.9733	H9-shControl_HDAC1_peak_1235
chr1	41882546	41883179	634	30.24	5.37235	2.32282	3.08206	H9-shControl_HDAC1_peak_1236
chr1	41898352	41898689	338	33.04	7.3696	2.69521	4.90438	H9-shControl_HDAC1_peak_1237
chr1	41951382	41952612	1231	26.27	5.18863	2.41917	2.91625	H9-shControl_HDAC1_peak_1238
chr1	41961533	41962809	1277	36.68	9.62629	3.02893	6.99211	H9-shControl_HDAC1_peak_1239
chr1	41981853	41982395	543	29.53	5.23032	2.29955	2.96141	H9-shControl_HDAC1_peak_1240
chr1	42127415	42129096	1682	27.69	8.45921	3.28148	5.91832	H9-shControl_HDAC1_peak_1241
chr1	42289166	42289533	368	39.61	9.01713	2.80179	6.41668	H9-shControl_HDAC1_peak_1242
chr1	42308270	42308806	537	18.22	3.2856	2.13805	1.23464	H9-shControl_HDAC1_peak_1243
chr1	42339879	42341063	1185	23.4	4.35758	2.29353	2.17261	H9-shControl_HDAC1_peak_1244
chr1	42383562	42384559	998	26.87	6.692	2.84691	4.27092	H9-shControl_HDAC1_peak_1245
chr1	42385568	42386039	472	25.13	4.55237	2.294	2.33974	H9-shControl_HDAC1_peak_1246
chr1	42500613	42501390	778	31.7	8.90912	3.16836	6.31639	H9-shControl_HDAC1_peak_1247
chr1	42800056	42801466	1411	45.63	13.3629	3.27966	10.5017	H9-shControl_HDAC1_peak_1248
chr1	42845539	42846969	1431	26.84	6.52838	2.78204	4.13084	H9-shControl_HDAC1_peak_1249
chr1	42883498	42883864	367	18.43	5.77193	3.04825	3.44262	H9-shControl_HDAC1_peak_1250
chr1	42921527	42922740	1214	47.47	10.3979	2.69651	7.73204	H9-shControl_HDAC1_peak_1251
chr1	42928494	42929226	733	45.67	14.5664	3.70804	11.5624	H9-shControl_HDAC1_peak_1252
chr1	43123689	43124622	934	52	11.7796	2.86932	8.98504	H9-shControl_HDAC1_peak_1253
chr1	43147367	43149460	2094	36.91	9.91008	3.10637	7.25601	H9-shControl_HDAC1_peak_1254
chr1	43231942	43233437	1496	47.25	10.2945	2.74437	7.61414	H9-shControl_HDAC1_peak_1255
chr1	43282190	43283065	876	34.23	7.72436	2.7561	5.21824	H9-shControl_HDAC1_peak_1256
chr1	43311804	43312795	992	46.21	9.20687	2.59693	6.6085	H9-shControl_HDAC1_peak_1257
chr1	43388789	43389049	261	29	4.46717	2.14924	2.26335	H9-shControl_HDAC1_peak_1258
chr1	43389945	43390447	503	41.16	5.72524	2.13912	3.40243	H9-shControl_HDAC1_peak_1259
chr1	43422694	43425071	2378	41.95	11.4774	3.1779	8.7062	H9-shControl_HDAC1_peak_1260
chr1	43444426	43444710	285	27.08	4.06808	2.09355	1.91565	H9-shControl_HDAC1_peak_1261
chr1	43472997	43474805	1809	58.63	13.4305	2.73903	10.5781	H9-shControl_HDAC1_peak_1262
chr1	43501710	43502081	372	21.29	3.26057	2.02614	1.2159	H9-shControl_HDAC1_peak_1263
chr1	43535553	43535821	269	28.68	4.71296	2.22115	2.47949	H9-shControl_HDAC1_peak_1264
chr1	43539184	43539537	354	24.73	3.6498	2.0472	1.54459	H9-shControl_HDAC1_peak_1265
chr1	43556432	43556796	365	33.62	6.38848	2.47567	3.9953	H9-shControl_HDAC1_peak_1266
chr1	43585489	43586085	597	47.64	7.74503	2.36647	5.23392	H9-shControl_HDAC1_peak_1267
chr1	43609196	43609573	378	29.16	5.09395	2.30308	2.82339	H9-shControl_HDAC1_peak_1268
chr1	43613329	43613840	512	87.34	41.2488	5.65338	36.9866	H9-shControl_HDAC1_peak_1269
chr1	43637543	43638549	1007	54.14	18.7859	3.90027	15.5544	H9-shControl_HDAC1_peak_1270
chr1	43692924	43693305	382	24.65	3.43745	1.98681	1.36519	H9-shControl_HDAC1_peak_1271
chr1	43736015	43736601	587	38.82	5.96922	2.23013	3.61913	H9-shControl_HDAC1_peak_1272
chr1	43751013	43751458	446	37.89	6.31641	2.32247	3.93611	H9-shControl_HDAC1_peak_1273
chr1	43814431	43815687	1257	40.16	6.0082	2.16603	3.67812	H9-shControl_HDAC1_peak_1274
chr1	43824073	43825241	1169	42.3	11.8955	3.27896	9.09058	H9-shControl_HDAC1_peak_1275
chr1	43831798	43834250	2453	34.97	6.52025	2.38554	4.1477	H9-shControl_HDAC1_peak_1276
chr1	43854939	43855891	953	59.43	23.2646	4.44717	19.7725	H9-shControl_HDAC1_peak_1277
chr1	43918800	43919781	982	27.53	3.80495	2.01662	1.68103	H9-shControl_HDAC1_peak_1278
chr1	43960859	43961167	309	20.98	6.59441	3.16605	4.1893	H9-shControl_HDAC1_peak_1279
chr1	43994930	43995343	414	28.97	4.09576	2.06127	1.93733	H9-shControl_HDAC1_peak_1280
chr1	43996358	43998573	2216	35.99	9.60445	3.0787	6.96515	H9-shControl_HDAC1_peak_1281
chr1	44011346	44011829	484	34.74	4.19095	1.95518	2.02087	H9-shControl_HDAC1_peak_1282
chr1	44015673	44016658	986	33.23	4.97859	2.15548	2.72698	H9-shControl_HDAC1_peak_1283
chr1	44024023	44024427	405	25.68	3.46573	1.97022	1.38767	H9-shControl_HDAC1_peak_1284
chr1	44031002	44031766	765	28.52	4.69766	2.2149	2.48004	H9-shControl_HDAC1_peak_1285
chr1	44115195	44116661	1467	47.5	11.9032	3.03328	9.09958	H9-shControl_HDAC1_peak_1286
chr1	44125515	44126465	951	35.67	9.68148	3.01253	7.06142	H9-shControl_HDAC1_peak_1287
chr1	44172572	44173858	1287	44	6.95267	2.28249	4.53065	H9-shControl_HDAC1_peak_1288
chr1	44231859	44232768	910	27.57	3.84808	2.03211	1.72178	H9-shControl_HDAC1_peak_1289
chr1	44300635	44300942	308	31.03	4.91817	2.20006	2.66631	H9-shControl_HDAC1_peak_1290
chr1	44306887	44307550	664	25.69	4.68233	2.30665	2.45721	H9-shControl_HDAC1_peak_1291
chr1	44351100	44351429	330	25.79	3.15749	1.88141	1.12719	H9-shControl_HDAC1_peak_1292
chr1	44378345	44378874	530	28.5	3.72454	1.97132	1.6129	H9-shControl_HDAC1_peak_1293
chr1	44398819	44400586	1768	40.41	5.83418	2.17083	3.50553	H9-shControl_HDAC1_peak_1294
chr1	44401557	44402571	1015	32.31	5.38443	2.26573	3.09096	H9-shControl_HDAC1_peak_1295
chr1	44404596	44405234	639	30.77	7.33972	2.77975	4.88442	H9-shControl_HDAC1_peak_1296
chr1	44411765	44412894	1130	61.84	14.5195	3.00987	11.523	H9-shControl_HDAC1_peak_1297
chr1	44435470	44436116	647	56.23	17.1249	3.50992	14.0214	H9-shControl_HDAC1_peak_1298
chr1	44440056	44441202	1147	48.41	9.29584	2.57868	6.68501	H9-shControl_HDAC1_peak_1299
chr1	44445390	44446004	615	31.68	6.98263	2.66641	4.56007	H9-shControl_HDAC1_peak_1300
chr1	44456567	44457888	1322	43.11	10.0904	2.79579	7.4411	H9-shControl_HDAC1_peak_1301
chr1	44460340	44460920	581	27.95	4.94418	2.3174	2.68953	H9-shControl_HDAC1_peak_1302
chr1	44495397	44497485	2089	42.1	9.33056	2.80302	6.7075	H9-shControl_HDAC1_peak_1303
chr1	44501643	44502321	679	21.46	3.39696	2.07007	1.33128	H9-shControl_HDAC1_peak_1304
chr1	44569073	44569587	515	27.58	4.75031	2.26205	2.52025	H9-shControl_HDAC1_peak_1305
chr1	44619726	44620635	910	16.14	3.66887	2.38688	1.56218	H9-shControl_HDAC1_peak_1306
chr1	44678897	44679599	703	48.76	17.4103	3.93795	14.2901	H9-shControl_HDAC1_peak_1307
chr1	44784060	44784339	280	31.79	6.87493	2.66305	4.43231	H9-shControl_HDAC1_peak_1308
chr1	44793963	44794220	258	26.61	5.41123	2.48409	3.10439	H9-shControl_HDAC1_peak_1309
chr1	44805353	44805687	335	21.57	3.34857	2.04543	1.28724	H9-shControl_HDAC1_peak_1310
chr1	44820377	44821088	712	40.6	5.50173	2.11331	3.18725	H9-shControl_HDAC1_peak_1311
chr1	44870562	44874118	3557	39.88	10.8202	3.10424	8.10372	H9-shControl_HDAC1_peak_1312
chr1	44883097	44884228	1132	39.93	9.84195	2.94233	7.18517	H9-shControl_HDAC1_peak_1313
chr1	44950670	44950953	284	18.63	4.77537	2.66747	2.53977	H9-shControl_HDAC1_peak_1314
chr1	44966334	44967925	1592	30.84	5.66639	2.38269	3.34781	H9-shControl_HDAC1_peak_1315
chr1	44973121	44973624	504	37.84	11.6827	3.4867	8.88582	H9-shControl_HDAC1_peak_1316
chr1	44989450	44990375	926	35.49	5.66937	2.23002	3.35681	H9-shControl_HDAC1_peak_1317
chr1	44997795	44998533	739	19.79	3.36948	2.11154	1.30596	H9-shControl_HDAC1_peak_1318
chr1	45008149	45010151	2003	41.61	10.6862	3.11186	7.95018	H9-shControl_HDAC1_peak_1319
chr1	45031182	45031732	551	15.85	3.5439	2.34582	1.45446	H9-shControl_HDAC1_peak_1320
chr1	45042136	45042628	493	29.62	6.70721	2.68506	4.29285	H9-shControl_HDAC1_peak_1321
chr1	45057976	45058581	606	38.44	7.34266	2.49189	4.88656	H9-shControl_HDAC1_peak_1322
chr1	45059946	45061073	1128	21.7	4.09439	2.28977	1.93677	H9-shControl_HDAC1_peak_1323
chr1	45082545	45083489	945	23.9	4.47676	2.31445	2.27542	H9-shControl_HDAC1_peak_1324
chr1	45097330	45097955	626	44.45	12.0144	3.17523	9.20705	H9-shControl_HDAC1_peak_1325
chr1	45139610	45140504	895	39.08	5.08427	2.04549	2.8284	H9-shControl_HDAC1_peak_1326
chr1	45174153	45174714	562	17.76	4.24067	2.52625	2.06425	H9-shControl_HDAC1_peak_1327
chr1	45187313	45187838	526	21.3	4.37469	2.38784	2.18026	H9-shControl_HDAC1_peak_1328
chr1	45196329	45197097	769	26.48	5.50514	2.50402	3.19428	H9-shControl_HDAC1_peak_1329
chr1	45205106	45205900	795	47.9	12.1284	3.01836	9.31854	H9-shControl_HDAC1_peak_1330
chr1	45240623	45242703	2081	40.4	9.18983	2.77794	6.59737	H9-shControl_HDAC1_peak_1331
chr1	45249812	45250147	336	39.48	5.78954	2.1796	3.45438	H9-shControl_HDAC1_peak_1332
chr1	45251830	45252579	750	48.35	8.97159	2.46873	6.39769	H9-shControl_HDAC1_peak_1333
chr1	45265385	45266844	1460	43.3	8.57878	2.55448	6.02428	H9-shControl_HDAC1_peak_1334
chr1	45273009	45274451	1443	28.7	4.19239	2.08321	2.02179	H9-shControl_HDAC1_peak_1335
chr1	45279138	45279846	709	42.43	5.30537	2.0578	3.01354	H9-shControl_HDAC1_peak_1336
chr1	45285389	45286679	1291	36.9	6.2774	2.28326	3.93384	H9-shControl_HDAC1_peak_1337
chr1	45292300	45292988	689	21.08	3.57632	2.14509	1.48322	H9-shControl_HDAC1_peak_1338
chr1	45301562	45302072	511	25.56	3.52754	1.98998	1.44207	H9-shControl_HDAC1_peak_1339
chr1	45308224	45309357	1134	37.16	10.743	3.24726	8.02129	H9-shControl_HDAC1_peak_1340
chr1	45451856	45452663	808	50.99	17.0163	3.72251	13.9278	H9-shControl_HDAC1_peak_1341
chr1	45476114	45478702	2589	41.22	9.23832	2.69202	6.65665	H9-shControl_HDAC1_peak_1342
chr1	45670697	45672060	1364	24.25	6.9375	2.99217	4.51516	H9-shControl_HDAC1_peak_1343
chr1	45768929	45770022	1094	42.96	8.67166	2.56286	6.11355	H9-shControl_HDAC1_peak_1344
chr1	45787287	45787580	294	28.33	8.02023	3.14145	5.48987	H9-shControl_HDAC1_peak_1345
chr1	45791718	45793041	1324	32.42	6.40181	2.50905	4.01043	H9-shControl_HDAC1_peak_1346
chr1	45804641	45806242	1602	51.09	13.4866	3.21327	10.5583	H9-shControl_HDAC1_peak_1347
chr1	45825880	45826576	697	19.39	3.30244	2.10981	1.24826	H9-shControl_HDAC1_peak_1348
chr1	45918054	45918344	291	17.85	3.7485	2.3274	1.63153	H9-shControl_HDAC1_peak_1349
chr1	45956029	45957198	1170	45.71	8.56	2.50001	6.01199	H9-shControl_HDAC1_peak_1350
chr1	45965420	45966345	926	44.27	6.08917	2.14661	3.72621	H9-shControl_HDAC1_peak_1351
chr1	45986848	45987979	1132	59.21	18.3607	3.61474	15.1478	H9-shControl_HDAC1_peak_1352
chr1	46016126	46016914	789	45.14	10.1895	2.83191	7.49807	H9-shControl_HDAC1_peak_1353
chr1	46049415	46051133	1719	44.55	8.94434	2.59798	6.36929	H9-shControl_HDAC1_peak_1354
chr1	46151730	46154223	2494	42.37	9.04812	2.70171	6.45758	H9-shControl_HDAC1_peak_1355
chr1	46215768	46216676	909	33.54	8.15913	2.88738	5.62008	H9-shControl_HDAC1_peak_1356
chr1	46268625	46270043	1419	30.18	8.20023	3.04678	5.67376	H9-shControl_HDAC1_peak_1357
chr1	46392690	46393372	683	34.03	6.22667	2.4256	3.84592	H9-shControl_HDAC1_peak_1358
chr1	46394947	46395225	279	32.08	5.06388	2.20068	2.80507	H9-shControl_HDAC1_peak_1359
chr1	46502817	46503070	254	37.4	5.66908	2.20394	3.34371	H9-shControl_HDAC1_peak_1360
chr1	46597427	46599341	1915	44.69	10.9966	2.99583	8.24792	H9-shControl_HDAC1_peak_1361
chr1	46645839	46646117	279	23.88	4.38195	2.28261	2.18879	H9-shControl_HDAC1_peak_1362
chr1	46663632	46664614	983	31.67	7.55216	2.81729	5.06348	H9-shControl_HDAC1_peak_1363
chr1	46668701	46669500	800	43.47	11.693	3.17907	8.89886	H9-shControl_HDAC1_peak_1364
chr1	46689295	46689688	394	22.94	4.64511	2.39737	2.42911	H9-shControl_HDAC1_peak_1365
chr1	46712531	46713992	1462	35.65	11.805	3.59866	9.03054	H9-shControl_HDAC1_peak_1366
chr1	46767244	46769677	2434	40.91	8.94975	2.71816	6.36336	H9-shControl_HDAC1_peak_1367
chr1	46784438	46784773	336	15.83	4.08714	2.56804	1.92977	H9-shControl_HDAC1_peak_1368
chr1	46805802	46806856	1055	47.9	12.4891	3.07797	9.65833	H9-shControl_HDAC1_peak_1369
chr1	46859218	46860877	1660	37.02	6.25621	2.32697	3.88475	H9-shControl_HDAC1_peak_1370
chr1	46867852	46868198	347	37.33	10.5577	3.25192	7.84086	H9-shControl_HDAC1_peak_1371
chr1	46908117	46909036	920	45.86	8.71022	2.52915	6.1399	H9-shControl_HDAC1_peak_1372
chr1	46912302	46914716	2415	32.35	6.59795	2.4867	4.22553	H9-shControl_HDAC1_peak_1373
chr1	46931848	46932974	1127	33.26	9.32308	3.17297	6.70174	H9-shControl_HDAC1_peak_1374
chr1	46950990	46951850	861	25.08	5.39168	2.52085	3.09948	H9-shControl_HDAC1_peak_1375
chr1	46954856	46957125	2270	29.07	5.94644	2.51992	3.59723	H9-shControl_HDAC1_peak_1376
chr1	46957759	46959653	1895	24.96	3.64931	2.04456	1.54712	H9-shControl_HDAC1_peak_1377
chr1	46982651	46983095	445	43	9.94597	2.88126	7.27265	H9-shControl_HDAC1_peak_1378
chr1	46985866	46986202	337	31.1	7.05364	2.72201	4.60518	H9-shControl_HDAC1_peak_1379
chr1	46990983	46991408	426	27.55	4.57347	2.20994	2.36373	H9-shControl_HDAC1_peak_1380
chr1	47009354	47010047	694	32.51	5.34276	2.25393	3.0516	H9-shControl_HDAC1_peak_1381
chr1	47046155	47046676	522	14.85	3.49683	2.38028	1.41483	H9-shControl_HDAC1_peak_1382
chr1	47069557	47069883	327	48.82	10.054	2.69512	7.37998	H9-shControl_HDAC1_peak_1383
chr1	47078596	47080001	1406	31.25	6.81646	2.61543	4.40869	H9-shControl_HDAC1_peak_1384
chr1	47081883	47082798	916	37.67	9.62537	2.95622	6.99559	H9-shControl_HDAC1_peak_1385
chr1	47133557	47134376	820	30.07	4.22977	2.06562	2.0563	H9-shControl_HDAC1_peak_1386
chr1	47184418	47185110	693	52.52	13.6773	3.16595	10.7571	H9-shControl_HDAC1_peak_1387
chr1	47341841	47342191	351	31.04	5.2429	2.30127	2.95949	H9-shControl_HDAC1_peak_1388
chr1	47488686	47489755	1070	34.24	5.46268	2.24593	3.15977	H9-shControl_HDAC1_peak_1389
chr1	47557107	47557476	370	41.12	15.1225	4.1107	12.0892	H9-shControl_HDAC1_peak_1390
chr1	47573727	47574094	368	31.96	5.45417	2.30747	3.15221	H9-shControl_HDAC1_peak_1391
chr1	47644832	47645325	494	35.6	8.22836	2.82685	5.67448	H9-shControl_HDAC1_peak_1392
chr1	47658536	47659159	624	36.7	7.05704	2.53888	4.61936	H9-shControl_HDAC1_peak_1393
chr1	47673919	47674523	605	34.79	5.27782	2.20787	2.99639	H9-shControl_HDAC1_peak_1394
chr1	47689268	47690996	1729	20.37	4.20592	2.36599	2.03727	H9-shControl_HDAC1_peak_1395
chr1	47696222	47698346	2125	32.33	8.20505	2.93561	5.67271	H9-shControl_HDAC1_peak_1396
chr1	47779153	47780145	993	37.31	5.7819	2.24535	3.45614	H9-shControl_HDAC1_peak_1397
chr1	47798987	47800502	1516	37.36	8.66103	2.83895	6.08114	H9-shControl_HDAC1_peak_1398
chr1	47881291	47882418	1128	16.27	3.60492	2.34903	1.5085	H9-shControl_HDAC1_peak_1399
chr1	47898151	47900704	2554	28.35	4.60702	2.19429	2.40257	H9-shControl_HDAC1_peak_1400
chr1	47902187	47903973	1787	30.79	5.96023	2.44349	3.61608	H9-shControl_HDAC1_peak_1401
chr1	47909484	47911095	1612	26.24	4.69681	2.29974	2.47164	H9-shControl_HDAC1_peak_1402
chr1	47915504	47916048	545	31.47	6.38131	2.54078	3.98887	H9-shControl_HDAC1_peak_1403
chr1	47924107	47925183	1077	20.05	3.5788	2.17886	1.4856	H9-shControl_HDAC1_peak_1404
chr1	47925853	47926178	326	17.62	4.06393	2.45897	1.9048	H9-shControl_HDAC1_peak_1405
chr1	47989336	47989608	273	17.97	4.11687	2.46228	1.95301	H9-shControl_HDAC1_peak_1406
chr1	47998646	47999836	1191	30.13	7.18738	2.77378	4.73806	H9-shControl_HDAC1_peak_1407
chr1	48058628	48059007	380	28.59	6.01697	2.55308	3.67204	H9-shControl_HDAC1_peak_1408
chr1	48153014	48153455	442	19.26	4.04083	2.36946	1.88354	H9-shControl_HDAC1_peak_1409
chr1	48174197	48176352	2156	28.15	5.03093	2.31868	2.77479	H9-shControl_HDAC1_peak_1410
chr1	48191164	48191798	635	21.63	3.28539	2.02353	1.23532	H9-shControl_HDAC1_peak_1411
chr1	48242581	48242847	267	29.74	4.15761	2.052	1.9916	H9-shControl_HDAC1_peak_1412
chr1	48449365	48450350	986	31.48	5.50253	2.30166	3.2088	H9-shControl_HDAC1_peak_1413
chr1	48461350	48463682	2333	24.67	6.16616	2.7892	3.80996	H9-shControl_HDAC1_peak_1414
chr1	48471017	48471624	608	32.16	5.61213	2.33556	3.29086	H9-shControl_HDAC1_peak_1415
chr1	48615899	48616524	626	38.46	9.10014	2.86006	6.4966	H9-shControl_HDAC1_peak_1416
chr1	48680110	48680595	486	19.66	4.74081	2.60706	2.50958	H9-shControl_HDAC1_peak_1417
chr1	48937203	48937950	748	51.01	13.0102	3.13978	10.1146	H9-shControl_HDAC1_peak_1418
chr1	48963881	48964648	768	25.21	5.18743	2.47206	2.91511	H9-shControl_HDAC1_peak_1419
chr1	49133632	49133960	329	20.66	4.48055	2.45212	2.27404	H9-shControl_HDAC1_peak_1420
chr1	49139584	49139919	336	22.98	3.49389	2.05629	1.41252	H9-shControl_HDAC1_peak_1421
chr1	49241605	49243522	1918	29.66	9.15631	3.22128	6.58258	H9-shControl_HDAC1_peak_1422
chr1	49339652	49339936	285	21.95	4.60744	2.43506	2.38791	H9-shControl_HDAC1_peak_1423
chr1	49471587	49471989	403	22.83	3.36392	2.01695	1.30253	H9-shControl_HDAC1_peak_1424
chr1	49722977	49723517	541	24.64	5.17215	2.48467	2.90103	H9-shControl_HDAC1_peak_1425
chr1	50798593	50799525	933	34.43	8.73167	2.95807	6.15304	H9-shControl_HDAC1_peak_1426
chr1	50859337	50859688	352	19.77	5.77594	2.97222	3.43921	H9-shControl_HDAC1_peak_1427
chr1	50881330	50883222	1893	24.97	5.85417	2.70145	3.51148	H9-shControl_HDAC1_peak_1428
chr1	50884496	50885404	909	19.11	3.78995	2.28484	1.66595	H9-shControl_HDAC1_peak_1429
chr1	50886233	50886960	728	26.83	6.09013	2.64322	3.73179	H9-shControl_HDAC1_peak_1430
chr1	50888331	50889486	1156	20.58	3.72186	2.20454	1.61191	H9-shControl_HDAC1_peak_1431
chr1	50890480	50892002	1523	20.2	4.43091	2.45044	2.23905	H9-shControl_HDAC1_peak_1432
chr1	50892940	50893814	875	19.51	4.01008	2.35093	1.85775	H9-shControl_HDAC1_peak_1433
chr1	50896196	50897036	841	26.15	4.8702	2.33744	2.62947	H9-shControl_HDAC1_peak_1434
chr1	51165846	51166287	442	41.97	11.8439	3.28636	9.03368	H9-shControl_HDAC1_peak_1435
chr1	51425102	51426331	1230	48.42	20.0605	4.42271	16.7756	H9-shControl_HDAC1_peak_1436
chr1	51433945	51435836	1892	27.76	7.27997	2.89966	4.8346	H9-shControl_HDAC1_peak_1437
chr1	51442142	51444308	2167	27.23	7.17738	2.8697	4.74615	H9-shControl_HDAC1_peak_1438
chr1	51701669	51702897	1229	35.51	8.48441	2.8751	5.92322	H9-shControl_HDAC1_peak_1439
chr1	51796567	51796943	377	21.06	3.87054	2.22956	1.74115	H9-shControl_HDAC1_peak_1440
chr1	51810263	51810546	284	26.32	3.71597	2.01723	1.60796	H9-shControl_HDAC1_peak_1441
chr1	51983685	51985396	1712	30.35	9.78458	3.53621	7.12701	H9-shControl_HDAC1_peak_1442
chr1	52082722	52083332	611	38.08	10.7786	3.25234	8.04523	H9-shControl_HDAC1_peak_1443
chr1	52194822	52195907	1086	44.04	11.7355	3.14234	8.94954	H9-shControl_HDAC1_peak_1444
chr1	52343712	52344996	1285	45.33	10.2906	2.76366	7.61622	H9-shControl_HDAC1_peak_1445
chr1	52455191	52456543	1353	26.5	7.0196	2.84783	4.611	H9-shControl_HDAC1_peak_1446
chr1	52472211	52472708	498	36.4	4.4567	1.98137	2.25574	H9-shControl_HDAC1_peak_1447
chr1	52498691	52499615	925	50.08	14.6136	3.3662	11.6546	H9-shControl_HDAC1_peak_1448
chr1	52520620	52522727	2108	52.44	10.2794	2.60738	7.59215	H9-shControl_HDAC1_peak_1449
chr1	52606962	52608596	1635	27.09	5.86826	2.56174	3.56358	H9-shControl_HDAC1_peak_1450
chr1	52831341	52831926	586	56.97	15.4295	3.24671	12.3941	H9-shControl_HDAC1_peak_1451
chr1	52834142	52834579	438	30.32	5.83403	2.43887	3.49728	H9-shControl_HDAC1_peak_1452
chr1	52869373	52870653	1281	50.35	10.6123	2.73867	7.90475	H9-shControl_HDAC1_peak_1453
chr1	52920470	52920797	328	31.38	6.06055	2.47187	3.70224	H9-shControl_HDAC1_peak_1454
chr1	52927877	52928213	337	19.8	4.51516	2.50708	2.30611	H9-shControl_HDAC1_peak_1455
chr1	53017863	53019772	1910	41.47	11.2382	3.13054	8.51094	H9-shControl_HDAC1_peak_1456
chr1	53067820	53068217	398	32.74	7.03319	2.66151	4.58508	H9-shControl_HDAC1_peak_1457
chr1	53098512	53099448	937	31.55	9.31277	3.23232	6.71786	H9-shControl_HDAC1_peak_1458
chr1	53125581	53126143	563	25.21	5.86558	2.67192	3.51745	H9-shControl_HDAC1_peak_1459
chr1	53128230	53128849	620	24.29	3.49191	2.01998	1.41046	H9-shControl_HDAC1_peak_1460
chr1	53151522	53152096	575	22.02	4.67502	2.45101	2.44846	H9-shControl_HDAC1_peak_1461
chr1	53163385	53164390	1006	43.27	8.14469	2.52223	5.61266	H9-shControl_HDAC1_peak_1462
chr1	53168796	53169289	494	49.38	13.0865	3.24792	10.1773	H9-shControl_HDAC1_peak_1463
chr1	53191802	53192671	870	34.23	6.91019	2.53408	4.48472	H9-shControl_HDAC1_peak_1464
chr1	53301014	53302139	1126	16.44	3.22355	2.18786	1.18163	H9-shControl_HDAC1_peak_1465
chr1	53308257	53309699	1443	40.22	8.82694	2.78905	6.23758	H9-shControl_HDAC1_peak_1466
chr1	53386692	53387576	885	36.8	6.86638	2.38514	4.46667	H9-shControl_HDAC1_peak_1467
chr1	53392207	53393265	1059	29.13	6.26558	2.52425	3.91806	H9-shControl_HDAC1_peak_1468
chr1	53480450	53481168	719	35.36	7.46865	2.63783	4.9906	H9-shControl_HDAC1_peak_1469
chr1	53527320	53529235	1916	29.56	4.04139	2.03189	1.88841	H9-shControl_HDAC1_peak_1470
chr1	53585906	53586488	583	24.69	3.36391	1.9662	1.30273	H9-shControl_HDAC1_peak_1471
chr1	53662371	53662959	589	43.63	9.98861	2.83677	7.32053	H9-shControl_HDAC1_peak_1472
chr1	53685835	53686557	723	52.42	14.5418	3.20658	11.5965	H9-shControl_HDAC1_peak_1473
chr1	53703924	53704442	519	54.11	14.578	3.2546	11.5829	H9-shControl_HDAC1_peak_1474
chr1	53791638	53794363	2726	44.98	10.7092	2.86992	8.00624	H9-shControl_HDAC1_peak_1475
chr1	53882586	53882969	384	30.76	4.53747	2.11329	2.33192	H9-shControl_HDAC1_peak_1476
chr1	53896505	53896944	440	47.72	15.5346	3.71966	12.4864	H9-shControl_HDAC1_peak_1477
chr1	53914206	53915662	1457	28.96	5.43193	2.38147	3.14766	H9-shControl_HDAC1_peak_1478
chr1	53935817	53936149	333	45.78	8.25708	2.49028	5.70815	H9-shControl_HDAC1_peak_1479
chr1	53968679	53969481	803	20.57	4.21828	2.37145	2.04298	H9-shControl_HDAC1_peak_1480
chr1	54017977	54018362	386	19.8	4.45761	2.47858	2.26376	H9-shControl_HDAC1_peak_1481
chr1	54025135	54025419	285	19.37	4.05186	2.36265	1.89632	H9-shControl_HDAC1_peak_1482
chr1	54170577	54171805	1229	28.68	5.9015	2.50273	3.5666	H9-shControl_HDAC1_peak_1483
chr1	54203600	54205163	1564	30.57	8.08909	3.021	5.56014	H9-shControl_HDAC1_peak_1484
chr1	54303491	54304363	873	55.79	15.0739	3.26164	12.047	H9-shControl_HDAC1_peak_1485
chr1	54354983	54355689	707	43.25	15.3648	3.99861	12.3232	H9-shControl_HDAC1_peak_1486
chr1	54410985	54412961	1977	37.55	10.5196	3.17059	7.8244	H9-shControl_HDAC1_peak_1487
chr1	54447951	54448494	544	28.82	6.18889	2.60611	3.80948	H9-shControl_HDAC1_peak_1488
chr1	54518072	54519602	1531	45.5	13.54	3.4271	10.619	H9-shControl_HDAC1_peak_1489
chr1	54562156	54562498	343	17.18	3.73325	2.35136	1.61855	H9-shControl_HDAC1_peak_1490
chr1	54587194	54587954	761	35.64	5.33779	2.16565	3.05739	H9-shControl_HDAC1_peak_1491
chr1	54665170	54666219	1050	47.8	12.7804	3.26244	9.89692	H9-shControl_HDAC1_peak_1492
chr1	54738643	54739783	1141	28.07	5.00303	2.30359	2.75169	H9-shControl_HDAC1_peak_1493
chr1	54775453	54777010	1558	33.39	6.62709	2.55045	4.21786	H9-shControl_HDAC1_peak_1494
chr1	54792986	54794147	1162	22.44	4.03245	2.22945	1.88161	H9-shControl_HDAC1_peak_1495
chr1	54807678	54808268	591	25.34	4.03708	2.1358	1.8839	H9-shControl_HDAC1_peak_1496
chr1	54841412	54842006	595	41.95	11.3734	3.15117	8.62114	H9-shControl_HDAC1_peak_1497
chr1	54870628	54873935	3308	33.53	8.26649	2.86556	5.73865	H9-shControl_HDAC1_peak_1498
chr1	54927682	54928084	403	20.3	3.42728	2.11347	1.35498	H9-shControl_HDAC1_peak_1499
chr1	54940639	54942010	1372	32.6	5.47959	2.28763	3.17928	H9-shControl_HDAC1_peak_1500
chr1	54952667	54957068	4402	35.32	9.7071	3.11316	7.07739	H9-shControl_HDAC1_peak_1501
chr1	54964802	54966087	1286	30.01	6.75316	2.68993	4.33816	H9-shControl_HDAC1_peak_1502
chr1	55006491	55008604	2114	43.46	12.2186	3.27722	9.41212	H9-shControl_HDAC1_peak_1503
chr1	55181326	55181810	485	60.95	13.4554	2.88571	10.5276	H9-shControl_HDAC1_peak_1504
chr1	55229830	55230555	726	41.82	13.2367	3.40973	10.3893	H9-shControl_HDAC1_peak_1505
chr1	55240630	55240896	267	24.18	4.53014	2.31791	2.32048	H9-shControl_HDAC1_peak_1506
chr1	55260769	55261120	352	19.38	3.82831	2.2842	1.70236	H9-shControl_HDAC1_peak_1507
chr1	55266912	55267315	404	25.52	3.84719	2.08008	1.71934	H9-shControl_HDAC1_peak_1508
chr1	55351552	55353863	2312	39.28	9.02154	2.80029	6.42336	H9-shControl_HDAC1_peak_1509
chr1	55415833	55416438	606	25.86	3.46709	1.97365	1.39049	H9-shControl_HDAC1_peak_1510
chr1	55428386	55428780	395	29.28	6.92477	2.77259	4.48567	H9-shControl_HDAC1_peak_1511
chr1	55438816	55439197	382	22.84	5.13614	2.56315	2.86269	H9-shControl_HDAC1_peak_1512
chr1	55460708	55463813	3106	33.73	6.83185	2.51077	4.42533	H9-shControl_HDAC1_peak_1513
chr1	55487572	55487912	341	38.04	6.16422	2.29518	3.79223	H9-shControl_HDAC1_peak_1514
chr1	55504961	55506099	1139	37.9	5.93825	2.23703	3.59446	H9-shControl_HDAC1_peak_1515
chr1	55679765	55681346	1582	35.84	9.54617	3.12469	6.91562	H9-shControl_HDAC1_peak_1516
chr1	55789470	55789806	337	25.92	5.0897	2.42662	2.81953	H9-shControl_HDAC1_peak_1517
chr1	56184557	56184915	359	29.53	7.31741	2.86323	4.84668	H9-shControl_HDAC1_peak_1518
chr1	56555446	56556000	555	27.26	4.87538	2.31098	2.62919	H9-shControl_HDAC1_peak_1519
chr1	56836213	56837074	862	22.26	3.97641	2.22892	1.83022	H9-shControl_HDAC1_peak_1520
chr1	56901443	56901858	416	31.68	6.50162	2.55206	4.1054	H9-shControl_HDAC1_peak_1521
chr1	56902574	56903235	662	36.31	8.10841	2.73192	5.58575	H9-shControl_HDAC1_peak_1522
chr1	56917908	56919404	1497	30.68	5.56208	2.36667	3.24865	H9-shControl_HDAC1_peak_1523
chr1	56943018	56943569	552	29.54	5.84369	2.4699	3.50628	H9-shControl_HDAC1_peak_1524
chr1	57001177	57001771	595	28.1	5.99015	2.58868	3.63163	H9-shControl_HDAC1_peak_1525
chr1	57009385	57010074	690	22.36	4.78409	2.47662	2.55026	H9-shControl_HDAC1_peak_1526
chr1	57015676	57016931	1256	43.3	14.5405	3.56315	11.6069	H9-shControl_HDAC1_peak_1527
chr1	57042680	57045377	2698	35.21	8.6668	2.92522	6.09457	H9-shControl_HDAC1_peak_1528
chr1	57110484	57111910	1427	26.62	6.18814	2.67678	3.82233	H9-shControl_HDAC1_peak_1529
chr1	57568683	57569092	410	25.16	4.51605	2.27969	2.30502	H9-shControl_HDAC1_peak_1530
chr1	57637881	57638157	277	19.52	5.01003	2.70598	2.74447	H9-shControl_HDAC1_peak_1531
chr1	57728229	57728546	318	19.89	5.13599	2.72282	2.86426	H9-shControl_HDAC1_peak_1532
chr1	57887866	57890673	2808	40.09	11.4921	3.23809	8.728	H9-shControl_HDAC1_peak_1533
chr1	57916807	57917277	471	19.1	3.13941	2.06206	1.11231	H9-shControl_HDAC1_peak_1534
chr1	58065893	58066450	558	34.32	8.8114	2.91703	6.24863	H9-shControl_HDAC1_peak_1535
chr1	58262138	58262755	618	14.2	3.17093	2.27362	1.13952	H9-shControl_HDAC1_peak_1536
chr1	58450037	58450315	279	22.84	4.18731	2.26707	2.02006	H9-shControl_HDAC1_peak_1537
chr1	58468805	58469600	796	23.97	4.27914	2.25571	2.09678	H9-shControl_HDAC1_peak_1538
chr1	58472319	58472759	441	43.69	13.0306	3.44046	10.1408	H9-shControl_HDAC1_peak_1539
chr1	58497138	58497974	837	36.68	6.86586	2.47427	4.44122	H9-shControl_HDAC1_peak_1540
chr1	58512957	58513486	530	22.42	5.05615	2.56111	2.78724	H9-shControl_HDAC1_peak_1541
chr1	58597564	58597872	309	27.96	5.40725	2.42184	3.10407	H9-shControl_HDAC1_peak_1542
chr1	58634857	58635500	644	30.39	4.23199	2.05465	2.0611	H9-shControl_HDAC1_peak_1543
chr1	58702028	58702280	253	15.32	3.29483	2.26922	1.24328	H9-shControl_HDAC1_peak_1544
chr1	58714743	58716386	1644	38.62	10.6672	3.1484	7.96246	H9-shControl_HDAC1_peak_1545
chr1	58739975	58740602	628	27.67	7.5605	3.00827	5.09174	H9-shControl_HDAC1_peak_1546
chr1	58773917	58774239	323	19.39	4.68438	2.58932	2.45879	H9-shControl_HDAC1_peak_1547
chr1	58811264	58811578	315	25.22	5.61756	2.59325	3.30756	H9-shControl_HDAC1_peak_1548
chr1	58844138	58844744	607	40.99	8.42353	2.62086	5.8712	H9-shControl_HDAC1_peak_1549
chr1	59011697	59012656	960	32.94	6.39148	2.48312	4.00397	H9-shControl_HDAC1_peak_1550
chr1	59042346	59043316	971	27.25	4.74988	2.27626	2.52215	H9-shControl_HDAC1_peak_1551
chr1	59071291	59071957	667	15.03	3.52351	2.38035	1.43825	H9-shControl_HDAC1_peak_1552
chr1	59165413	59166173	761	36.75	7.56778	2.58685	5.08644	H9-shControl_HDAC1_peak_1553
chr1	59170369	59170744	376	32.64	5.26045	2.23396	2.97732	H9-shControl_HDAC1_peak_1554
chr1	59247471	59251421	3951	38.56	8.53735	2.76947	5.969	H9-shControl_HDAC1_peak_1555
chr1	59279536	59282360	2825	32.29	5.86864	2.37448	3.53368	H9-shControl_HDAC1_peak_1556
chr1	59369129	59370087	959	32.17	5.41023	2.26408	3.12727	H9-shControl_HDAC1_peak_1557
chr1	59423905	59424316	412	14.98	3.63983	2.43448	1.5376	H9-shControl_HDAC1_peak_1558
chr1	59529140	59529611	472	26.13	5.19454	2.44154	2.91237	H9-shControl_HDAC1_peak_1559
chr1	59536940	59537193	254	30.85	6.54407	2.61846	4.13875	H9-shControl_HDAC1_peak_1560
chr1	59538332	59538918	587	29.41	6.26094	2.57409	3.8913	H9-shControl_HDAC1_peak_1561
chr1	59543737	59544288	552	37.25	8.29048	2.76507	5.73869	H9-shControl_HDAC1_peak_1562
chr1	59549830	59550177	348	28.05	4.63602	2.21648	2.42038	H9-shControl_HDAC1_peak_1563
chr1	59573296	59574013	718	25.49	6.54721	2.8528	4.15461	H9-shControl_HDAC1_peak_1564
chr1	59582410	59582922	513	25.72	4.25894	2.17942	2.08652	H9-shControl_HDAC1_peak_1565
chr1	59612308	59613032	725	38.91	9.67561	2.97598	7.0284	H9-shControl_HDAC1_peak_1566
chr1	59762085	59762895	811	41.1	6.5104	2.30424	4.11225	H9-shControl_HDAC1_peak_1567
chr1	60118796	60119154	359	35.65	6.15307	2.35993	3.77776	H9-shControl_HDAC1_peak_1568
chr1	60135461	60135886	426	23.26	4.28348	2.27957	2.10061	H9-shControl_HDAC1_peak_1569
chr1	60225003	60225348	346	20.36	4.71703	2.54025	2.49549	H9-shControl_HDAC1_peak_1570
chr1	60279920	60281194	1275	35.24	8.63022	2.93196	6.05067	H9-shControl_HDAC1_peak_1571
chr1	60392127	60392580	454	29.35	6.82655	2.74966	4.39321	H9-shControl_HDAC1_peak_1572
chr1	60437237	60438087	851	17.88	4.48419	2.64008	2.2831	H9-shControl_HDAC1_peak_1573
chr1	60539140	60539746	607	35	8.25913	2.8002	5.73546	H9-shControl_HDAC1_peak_1574
chr1	60955856	60956532	677	30.52	6.77473	2.63887	4.36446	H9-shControl_HDAC1_peak_1575
chr1	61105803	61106300	498	22.7	4.61405	2.40491	2.39955	H9-shControl_HDAC1_peak_1576
chr1	61315144	61315556	413	24.65	3.99659	2.1506	1.84786	H9-shControl_HDAC1_peak_1577
chr1	61352569	61352955	387	35.28	8.98375	2.98813	6.3861	H9-shControl_HDAC1_peak_1578
chr1	61377757	61378075	319	27.1	4.64415	2.24027	2.43152	H9-shControl_HDAC1_peak_1579
chr1	61407073	61408039	967	19.01	4.86359	2.65162	2.62985	H9-shControl_HDAC1_peak_1580
chr1	61471335	61472156	822	31.7	6.45575	2.53951	4.06586	H9-shControl_HDAC1_peak_1581
chr1	61508548	61509607	1060	34.06	6.42453	2.44852	4.03732	H9-shControl_HDAC1_peak_1582
chr1	61515415	61517044	1630	33.89	9.04971	3.02098	6.45666	H9-shControl_HDAC1_peak_1583
chr1	61518598	61520256	1659	28.48	4.96945	2.29233	2.71595	H9-shControl_HDAC1_peak_1584
chr1	61523319	61524468	1150	25.78	4.74116	2.30676	2.52455	H9-shControl_HDAC1_peak_1585
chr1	61542617	61544074	1458	36.75	9.12885	2.86476	6.55208	H9-shControl_HDAC1_peak_1586
chr1	61545376	61545908	533	25.36	5.67447	2.60993	3.34566	H9-shControl_HDAC1_peak_1587
chr1	61546570	61549645	3076	25.2	6.07138	2.72969	3.72124	H9-shControl_HDAC1_peak_1588
chr1	61761611	61762003	393	19.02	3.20367	2.08183	1.16568	H9-shControl_HDAC1_peak_1589
chr1	61763288	61763710	423	23.63	3.84743	2.13673	1.71802	H9-shControl_HDAC1_peak_1590
chr1	61779758	61780006	249	15.67	4.31364	2.68191	2.12162	H9-shControl_HDAC1_peak_1591
chr1	61927298	61928364	1067	19.61	4.17474	2.39934	2.0075	H9-shControl_HDAC1_peak_1592
chr1	62054524	62055360	837	32.54	7.21907	2.70962	4.75471	H9-shControl_HDAC1_peak_1593
chr1	62190497	62191136	640	57.8	15.8538	3.38452	12.7575	H9-shControl_HDAC1_peak_1594
chr1	62206969	62208918	1950	34.4	10.1355	3.18456	7.49117	H9-shControl_HDAC1_peak_1595
chr1	62417453	62418071	619	25.48	5.10871	2.4351	2.83814	H9-shControl_HDAC1_peak_1596
chr1	62524706	62525586	881	20.58	3.76174	2.21914	1.64485	H9-shControl_HDAC1_peak_1597
chr1	62642495	62643048	554	33.45	6.03156	2.38545	3.67419	H9-shControl_HDAC1_peak_1598
chr1	62647253	62648206	954	32.58	7.56789	2.69133	5.1085	H9-shControl_HDAC1_peak_1599
chr1	62649094	62650139	1046	22.44	4.19594	2.28449	2.02546	H9-shControl_HDAC1_peak_1600
chr1	62659861	62661379	1519	36.31	5.87738	2.27109	3.53789	H9-shControl_HDAC1_peak_1601
chr1	62662805	62664517	1713	34.63	7.45881	2.63248	4.9939	H9-shControl_HDAC1_peak_1602
chr1	62677614	62679322	1709	20.13	3.16882	2.03996	1.1384	H9-shControl_HDAC1_peak_1603
chr1	62752227	62752695	469	28.43	4.28384	2.11047	2.10559	H9-shControl_HDAC1_peak_1604
chr1	62761673	62762098	426	21.12	3.50252	2.10978	1.41902	H9-shControl_HDAC1_peak_1605
chr1	62783663	62784650	988	29.9	6.14556	2.53516	3.78008	H9-shControl_HDAC1_peak_1606
chr1	62901712	62903627	1916	42.13	9.64599	2.82468	7.01511	H9-shControl_HDAC1_peak_1607
chr1	62942554	62942819	266	20.07	3.99837	2.31547	1.84978	H9-shControl_HDAC1_peak_1608
chr1	63153227	63154444	1218	33.17	8.63078	3.01383	6.05677	H9-shControl_HDAC1_peak_1609
chr1	63220674	63222415	1742	35.64	7.6366	2.56874	5.18332	H9-shControl_HDAC1_peak_1610
chr1	63249232	63250115	884	46.33	13.0863	3.3416	10.1928	H9-shControl_HDAC1_peak_1611
chr1	63655268	63655803	536	49.37	19.1547	4.41628	15.8637	H9-shControl_HDAC1_peak_1612
chr1	63664787	63665721	935	25.4	6.40545	2.78304	4.02814	H9-shControl_HDAC1_peak_1613
chr1	63760397	63761060	664	46.87	14.7956	3.5905	11.8188	H9-shControl_HDAC1_peak_1614
chr1	63765067	63765423	357	28.66	6.84314	2.77423	4.4154	H9-shControl_HDAC1_peak_1615
chr1	63770703	63771024	322	28.96	4.0438	2.0434	1.89189	H9-shControl_HDAC1_peak_1616
chr1	63782190	63783604	1415	41.24	10.2524	2.99487	7.56263	H9-shControl_HDAC1_peak_1617
chr1	63785445	63790255	4811	34.68	8.72253	2.88104	6.16928	H9-shControl_HDAC1_peak_1618
chr1	63791815	63793605	1791	26.71	4.35335	2.18367	2.17191	H9-shControl_HDAC1_peak_1619
chr1	63794758	63796567	1810	35.98	7.17099	2.50953	4.73862	H9-shControl_HDAC1_peak_1620
chr1	63832899	63833785	887	42.94	8.12008	2.50119	5.6079	H9-shControl_HDAC1_peak_1621
chr1	63907149	63907504	356	29.34	7.04889	2.79783	4.6073	H9-shControl_HDAC1_peak_1622
chr1	63988627	63989462	836	64.21	22.7292	3.87726	19.3777	H9-shControl_HDAC1_peak_1623
chr1	64038493	64038816	324	26.79	3.90016	2.05833	1.76847	H9-shControl_HDAC1_peak_1624
chr1	64040260	64040553	294	32.92	5.35056	2.25381	3.05149	H9-shControl_HDAC1_peak_1625
chr1	64058780	64060151	1372	44.69	10.404	2.90147	7.69734	H9-shControl_HDAC1_peak_1626
chr1	64140090	64140524	435	22.04	3.15829	1.97113	1.12759	H9-shControl_HDAC1_peak_1627
chr1	64148543	64149016	474	16.52	3.69301	2.37008	1.58575	H9-shControl_HDAC1_peak_1628
chr1	64196700	64197293	594	30.19	7.26447	2.79544	4.81553	H9-shControl_HDAC1_peak_1629
chr1	64211712	64212372	661	25.86	3.94503	2.09906	1.80244	H9-shControl_HDAC1_peak_1630
chr1	64238447	64242289	3843	45.31	10.9601	2.93606	8.22939	H9-shControl_HDAC1_peak_1631
chr1	64246236	64246592	357	24.62	4.06469	2.16536	1.91101	H9-shControl_HDAC1_peak_1632
chr1	64248621	64249545	925	41.17	8.52495	2.57584	5.99079	H9-shControl_HDAC1_peak_1633
chr1	64256626	64256940	315	23.74	3.84742	2.13062	1.7187	H9-shControl_HDAC1_peak_1634
chr1	64260683	64261026	344	28.13	4.73652	2.24226	2.50205	H9-shControl_HDAC1_peak_1635
chr1	64371998	64372367	370	34.12	8.88845	3.03837	6.29745	H9-shControl_HDAC1_peak_1636
chr1	64373868	64374543	676	26.53	3.78042	2.04482	1.659	H9-shControl_HDAC1_peak_1637
chr1	64527088	64527354	267	27.17	5.99467	2.61919	3.63506	H9-shControl_HDAC1_peak_1638
chr1	64822459	64823047	589	22.72	3.51596	2.06402	1.43231	H9-shControl_HDAC1_peak_1639
chr1	64857804	64858094	291	18.37	4.52578	2.58211	2.32095	H9-shControl_HDAC1_peak_1640
chr1	64935319	64939027	3709	33.6	8.20795	2.8607	5.67671	H9-shControl_HDAC1_peak_1641
chr1	64959450	64959992	543	47.55	10.4083	2.80918	7.69341	H9-shControl_HDAC1_peak_1642
chr1	64963209	64963736	528	28.24	5.72489	2.50283	3.39717	H9-shControl_HDAC1_peak_1643
chr1	64969450	64969731	282	18.16	3.76865	2.31895	1.65022	H9-shControl_HDAC1_peak_1644
chr1	64970833	64971857	1025	24.72	5.71361	2.67769	3.38478	H9-shControl_HDAC1_peak_1645
chr1	65011773	65012035	263	24.2	4.67513	2.36415	2.44698	H9-shControl_HDAC1_peak_1646
chr1	65108780	65109057	278	22.67	5.11163	2.57064	2.83547	H9-shControl_HDAC1_peak_1647
chr1	65209963	65211700	1738	29.42	7.71631	2.95496	5.22244	H9-shControl_HDAC1_peak_1648
chr1	65289685	65290081	397	24.68	3.68154	2.06006	1.57485	H9-shControl_HDAC1_peak_1649
chr1	65327269	65327659	391	24.96	5.19893	2.48439	2.91901	H9-shControl_HDAC1_peak_1650
chr1	65431079	65432620	1542	32.76	7.07326	2.69241	4.6371	H9-shControl_HDAC1_peak_1651
chr1	65466879	65467149	271	22.35	5.35612	2.65633	3.0632	H9-shControl_HDAC1_peak_1652
chr1	65468269	65468775	507	38.39	6.99938	2.43397	4.56385	H9-shControl_HDAC1_peak_1653
chr1	65491946	65492220	275	27.28	4.86888	2.29762	2.63143	H9-shControl_HDAC1_peak_1654
chr1	65531104	65533991	2888	41.34	15.9562	3.99297	12.95	H9-shControl_HDAC1_peak_1655
chr1	65612980	65615761	2782	43.04	9.47712	2.78911	6.83642	H9-shControl_HDAC1_peak_1656
chr1	65616696	65617122	427	21.34	3.30407	2.04126	1.25138	H9-shControl_HDAC1_peak_1657
chr1	65720322	65720831	510	30.3	6.15493	2.51388	3.79169	H9-shControl_HDAC1_peak_1658
chr1	65730118	65731910	1793	37.15	8.00583	2.67549	5.48848	H9-shControl_HDAC1_peak_1659
chr1	65743968	65745031	1064	28.34	6.58112	2.72229	4.18138	H9-shControl_HDAC1_peak_1660
chr1	65774638	65776207	1570	42.92	11.654	3.0488	8.89642	H9-shControl_HDAC1_peak_1661
chr1	65884983	65886761	1779	39.96	10.4888	3.01977	7.80871	H9-shControl_HDAC1_peak_1662
chr1	65921227	65921797	571	34.38	3.88473	1.90111	1.7555	H9-shControl_HDAC1_peak_1663
chr1	65991329	65991712	384	25.96	3.89723	2.08443	1.76235	H9-shControl_HDAC1_peak_1664
chr1	66016119	66016705	587	43.89	11.7935	3.18448	8.99552	H9-shControl_HDAC1_peak_1665
chr1	66029600	66030232	633	55.16	16.9343	3.57262	13.7954	H9-shControl_HDAC1_peak_1666
chr1	66257947	66258938	992	23.88	4.68986	2.3731	2.46234	H9-shControl_HDAC1_peak_1667
chr1	66797446	66798363	918	24.02	4.14438	2.21675	1.97857	H9-shControl_HDAC1_peak_1668
chr1	66815822	66816140	319	22.23	5.04731	2.56928	2.77879	H9-shControl_HDAC1_peak_1669
chr1	66819067	66819326	260	26.92	5.00857	2.36348	2.74041	H9-shControl_HDAC1_peak_1670
chr1	66822280	66822573	294	18.01	3.56778	2.25153	1.47687	H9-shControl_HDAC1_peak_1671
chr1	66848832	66849242	411	15.06	3.75957	2.48025	1.64236	H9-shControl_HDAC1_peak_1672
chr1	66946672	66947346	675	26.81	5.42735	2.48884	3.12681	H9-shControl_HDAC1_peak_1673
chr1	66993067	66993465	399	14.2	3.56655	2.45057	1.4693	H9-shControl_HDAC1_peak_1674
chr1	66998404	66999918	1515	30.01	7.79408	2.93026	5.29928	H9-shControl_HDAC1_peak_1675
chr1	67218049	67218503	455	36	5.99538	2.30696	3.64595	H9-shControl_HDAC1_peak_1676
chr1	67389857	67391344	1488	41.41	8.2643	2.57655	5.73345	H9-shControl_HDAC1_peak_1677
chr1	67395710	67396659	950	40.36	9.59776	2.98436	6.95788	H9-shControl_HDAC1_peak_1678
chr1	67518933	67520258	1326	39	9.61524	2.89092	6.99017	H9-shControl_HDAC1_peak_1679
chr1	67549912	67550574	663	24.69	5.59554	2.5998	3.28482	H9-shControl_HDAC1_peak_1680
chr1	67602897	67603162	266	21.02	5.26184	2.73483	2.98451	H9-shControl_HDAC1_peak_1681
chr1	67773027	67774298	1272	21.58	4.42421	2.38207	2.2369	H9-shControl_HDAC1_peak_1682
chr1	67802329	67802729	401	17.59	3.42118	2.21355	1.35174	H9-shControl_HDAC1_peak_1683
chr1	67807782	67808931	1150	27.79	6.74468	2.75395	4.33547	H9-shControl_HDAC1_peak_1684
chr1	67864746	67865089	344	25.82	5.0705	2.40393	2.80975	H9-shControl_HDAC1_peak_1685
chr1	67894776	67896852	2077	42.7	9.38548	2.73873	6.7658	H9-shControl_HDAC1_peak_1686
chr1	67924597	67925147	551	24.68	3.35994	1.9693	1.29831	H9-shControl_HDAC1_peak_1687
chr1	68048678	68049311	634	14.94	3.4021	2.33308	1.33331	H9-shControl_HDAC1_peak_1688
chr1	68067242	68067658	417	20.36	5.58128	2.85426	3.26422	H9-shControl_HDAC1_peak_1689
chr1	68150784	68152581	1798	44.14	10.8586	3.01795	8.12348	H9-shControl_HDAC1_peak_1690
chr1	68215285	68215613	329	30.75	5.19205	2.28009	2.91381	H9-shControl_HDAC1_peak_1691
chr1	68232048	68232624	577	20.43	4.07755	2.3291	1.91834	H9-shControl_HDAC1_peak_1692
chr1	68284372	68284620	249	19.38	4.12118	2.39024	1.95534	H9-shControl_HDAC1_peak_1693
chr1	68297709	68299470	1762	37.57	13.7969	3.87503	10.888	H9-shControl_HDAC1_peak_1694
chr1	68354104	68354509	406	20.13	3.25885	2.06479	1.21322	H9-shControl_HDAC1_peak_1695
chr1	68516225	68516492	268	23.64	6.74037	3.05227	4.31636	H9-shControl_HDAC1_peak_1696
chr1	68523632	68524039	408	14.39	3.65845	2.47995	1.54914	H9-shControl_HDAC1_peak_1697
chr1	68607078	68607374	297	22.27	4.04495	2.24978	1.89026	H9-shControl_HDAC1_peak_1698
chr1	68696628	68699160	2533	21.05	5.26242	2.70808	2.97402	H9-shControl_HDAC1_peak_1699
chr1	68742151	68742509	359	47.83	15.9849	3.87481	12.8977	H9-shControl_HDAC1_peak_1700
chr1	68759344	68760655	1312	32.55	7.91856	2.85524	5.40457	H9-shControl_HDAC1_peak_1701
chr1	68962105	68963001	897	37.22	7.75426	2.59673	5.26559	H9-shControl_HDAC1_peak_1702
chr1	69346832	69347315	484	35.23	6.2235	2.36531	3.85812	H9-shControl_HDAC1_peak_1703
chr1	69389454	69389943	490	23.2	3.86806	2.15751	1.73624	H9-shControl_HDAC1_peak_1704
chr1	69543003	69543744	742	22.27	5.00422	2.57917	2.74937	H9-shControl_HDAC1_peak_1705
chr1	69556997	69557345	349	15.57	4.10582	2.60171	1.93982	H9-shControl_HDAC1_peak_1706
chr1	69585446	69586149	704	33.07	6.3402	2.45978	3.96523	H9-shControl_HDAC1_peak_1707
chr1	69709937	69710297	361	49.76	19.1627	4.45934	15.8804	H9-shControl_HDAC1_peak_1708
chr1	69777919	69778337	419	28.34	5.23762	2.36494	2.95461	H9-shControl_HDAC1_peak_1709
chr1	70032549	70036114	3566	25.79	6.48937	2.79029	4.10118	H9-shControl_HDAC1_peak_1710
chr1	70500165	70500413	249	19.95	4.05685	2.36131	1.90142	H9-shControl_HDAC1_peak_1711
chr1	70671029	70671652	624	55.17	12.3254	2.91687	9.46674	H9-shControl_HDAC1_peak_1712
chr1	70686962	70687584	623	46.98	10.6926	2.8835	7.96349	H9-shControl_HDAC1_peak_1713
chr1	70819663	70820880	1218	45.62	12.7323	3.19118	9.88821	H9-shControl_HDAC1_peak_1714
chr1	70839271	70839547	277	22.3	4.30321	2.32878	2.11992	H9-shControl_HDAC1_peak_1715
chr1	70876433	70877293	861	51.22	12.2683	3.02771	9.42117	H9-shControl_HDAC1_peak_1716
chr1	70907937	70908370	434	17.77	3.82871	2.36333	1.7007	H9-shControl_HDAC1_peak_1717
chr1	70926574	70926991	418	20.93	4.04507	2.30137	1.89269	H9-shControl_HDAC1_peak_1718
chr1	71054077	71054805	729	17.14	3.93883	2.43187	1.79845	H9-shControl_HDAC1_peak_1719
chr1	71171980	71172635	656	29.05	6.13278	2.57485	3.76676	H9-shControl_HDAC1_peak_1720
chr1	71513077	71513773	697	28.76	3.97938	2.04178	1.83221	H9-shControl_HDAC1_peak_1721
chr1	71545984	71546969	986	33.84	7.19383	2.65749	4.73949	H9-shControl_HDAC1_peak_1722
chr1	71904160	71904579	420	17.83	5.19584	2.88332	2.91803	H9-shControl_HDAC1_peak_1723
chr1	71927914	71928311	398	23.52	7.42411	3.23775	4.95376	H9-shControl_HDAC1_peak_1724
chr1	71979553	71979819	267	31.36	6.68063	2.63774	4.25607	H9-shControl_HDAC1_peak_1725
chr1	72203558	72203994	437	20.96	4.47245	2.43267	2.27431	H9-shControl_HDAC1_peak_1726
chr1	72353959	72354645	687	28.67	5.20354	2.33663	2.92607	H9-shControl_HDAC1_peak_1727
chr1	72747772	72750487	2716	29.95	6.87375	2.73748	4.44206	H9-shControl_HDAC1_peak_1728
chr1	72977723	72977994	272	18.32	4.45774	2.58027	2.25217	H9-shControl_HDAC1_peak_1729
chr1	73013106	73013461	356	20.89	6.47898	3.1525	4.07729	H9-shControl_HDAC1_peak_1730
chr1	73296275	73296997	723	18.17	4.30259	2.50972	2.12771	H9-shControl_HDAC1_peak_1731
chr1	73364667	73365122	456	34.27	7.2617	2.64148	4.80303	H9-shControl_HDAC1_peak_1732
chr1	73450839	73451127	289	20.74	4.63731	2.50444	2.41182	H9-shControl_HDAC1_peak_1733
chr1	73453575	73454572	998	26.16	6.45722	2.74837	4.07685	H9-shControl_HDAC1_peak_1734
chr1	73499383	73499639	257	14.04	3.11595	2.25753	1.09093	H9-shControl_HDAC1_peak_1735
chr1	74663653	74664088	436	27.13	5.01797	2.3484	2.76149	H9-shControl_HDAC1_peak_1736
chr1	75218861	75219138	278	22.65	5.29991	2.61345	3.01433	H9-shControl_HDAC1_peak_1737
chr1	75540556	75541168	613	26.03	4.90471	2.36342	2.65512	H9-shControl_HDAC1_peak_1738
chr1	75548842	75549312	471	21.92	5.2182	2.63942	2.94197	H9-shControl_HDAC1_peak_1739
chr1	75557803	75558057	255	19.1	3.94285	2.33902	1.79994	H9-shControl_HDAC1_peak_1740
chr1	75593975	75594552	578	20.79	4.87567	2.5711	2.63387	H9-shControl_HDAC1_peak_1741
chr1	75595434	75597505	2072	23.82	5.31249	2.52698	3.04397	H9-shControl_HDAC1_peak_1742
chr1	75599511	75603227	3717	26.23	4.91043	2.36079	2.66722	H9-shControl_HDAC1_peak_1743
chr1	75841505	75842233	729	37.74	9.3482	2.97604	6.71921	H9-shControl_HDAC1_peak_1744
chr1	76080376	76082834	2459	32	8.32085	3.04541	5.77982	H9-shControl_HDAC1_peak_1745
chr1	76095777	76096082	306	21.94	4.15177	2.28664	1.9848	H9-shControl_HDAC1_peak_1746
chr1	76143607	76144145	539	36.64	8.08559	2.70359	5.56414	H9-shControl_HDAC1_peak_1747
chr1	76189793	76190856	1064	35.39	9.6971	3.07875	7.06139	H9-shControl_HDAC1_peak_1748
chr1	76251650	76252150	501	37.16	5.65687	2.20385	3.33627	H9-shControl_HDAC1_peak_1749
chr1	76518764	76519876	1113	25.43	7.70182	3.1938	5.21458	H9-shControl_HDAC1_peak_1750
chr1	76540053	76540885	833	32.66	8.06809	2.84263	5.56459	H9-shControl_HDAC1_peak_1751
chr1	76696519	76696970	452	33.87	8.79224	3.03448	6.2228	H9-shControl_HDAC1_peak_1752
chr1	77048856	77049203	348	30.3	7.74383	2.95037	5.23351	H9-shControl_HDAC1_peak_1753
chr1	77223466	77223868	403	19.04	4.41992	2.50862	2.23106	H9-shControl_HDAC1_peak_1754
chr1	77278126	77278405	280	15.3	3.6196	2.40781	1.52114	H9-shControl_HDAC1_peak_1755
chr1	77320115	77320511	397	24.88	5.12659	2.47373	2.84955	H9-shControl_HDAC1_peak_1756
chr1	77333008	77334984	1977	28.9	6.54675	2.70706	4.14309	H9-shControl_HDAC1_peak_1757
chr1	77447044	77447361	318	21.23	4.62271	2.47891	2.40275	H9-shControl_HDAC1_peak_1758
chr1	77470480	77471026	547	32.26	7.76415	2.83963	5.26408	H9-shControl_HDAC1_peak_1759
chr1	77684835	77685179	345	36.85	10.1875	3.19636	7.49812	H9-shControl_HDAC1_peak_1760
chr1	77688248	77688594	347	17.02	4.74095	2.74931	2.51492	H9-shControl_HDAC1_peak_1761
chr1	77730959	77731230	272	23.82	6.37556	2.91009	3.98537	H9-shControl_HDAC1_peak_1762
chr1	77747380	77748982	1603	40.44	10.3989	3.01379	7.70548	H9-shControl_HDAC1_peak_1763
chr1	78147890	78149564	1675	43.07	10.9784	3.06116	8.2395	H9-shControl_HDAC1_peak_1764
chr1	78152587	78153740	1154	26.85	5.56419	2.49689	3.25537	H9-shControl_HDAC1_peak_1765
chr1	78224780	78225683	904	51.25	16.7801	3.80704	13.6475	H9-shControl_HDAC1_peak_1766
chr1	78245185	78245799	615	56.67	19.6364	3.96044	16.3345	H9-shControl_HDAC1_peak_1767
chr1	78353936	78354935	1000	46.81	11.4461	3.0433	8.66174	H9-shControl_HDAC1_peak_1768
chr1	78437584	78438028	445	19.47	3.35827	2.11777	1.29707	H9-shControl_HDAC1_peak_1769
chr1	78443913	78445822	1910	34.32	7.60872	2.67356	5.12897	H9-shControl_HDAC1_peak_1770
chr1	78511308	78512115	808	34.37	6.62143	2.50918	4.20129	H9-shControl_HDAC1_peak_1771
chr1	78620811	78621093	283	33.11	8.59873	3.0298	6.02376	H9-shControl_HDAC1_peak_1772
chr1	78703097	78703492	396	25.78	5.50157	2.54986	3.19062	H9-shControl_HDAC1_peak_1773
chr1	78956642	78957891	1250	23.18	3.56424	2.07981	1.47328	H9-shControl_HDAC1_peak_1774
chr1	79337047	79337333	287	18.98	5.02608	2.73669	2.76585	H9-shControl_HDAC1_peak_1775
chr1	79472195	79472558	364	23.58	6.63731	2.98459	4.23129	H9-shControl_HDAC1_peak_1776
chr1	79603957	79604217	261	19.12	5.88421	3.07138	3.5319	H9-shControl_HDAC1_peak_1777
chr1	79659023	79659474	452	23.82	5.88627	2.7323	3.54955	H9-shControl_HDAC1_peak_1778
chr1	79950023	79950573	551	23.38	6.1475	2.83711	3.78889	H9-shControl_HDAC1_peak_1779
chr1	79954233	79954852	620	23.54	7.06494	3.15006	4.61776	H9-shControl_HDAC1_peak_1780
chr1	79982442	79982751	310	23.52	4.14804	2.22665	1.98261	H9-shControl_HDAC1_peak_1781
chr1	80647232	80647841	610	19.38	3.97633	2.33544	1.83022	H9-shControl_HDAC1_peak_1782
chr1	80971470	80972267	798	20.62	5.08417	2.65723	2.82179	H9-shControl_HDAC1_peak_1783
chr1	81245146	81245407	262	16.06	4.53517	2.75057	2.31659	H9-shControl_HDAC1_peak_1784
chr1	81447198	81447477	280	17.22	3.95969	2.43805	1.81751	H9-shControl_HDAC1_peak_1785
chr1	81710947	81711396	450	40.27	9.02472	2.799	6.41261	H9-shControl_HDAC1_peak_1786
chr1	81716075	81716867	793	39.41	9.94317	2.94015	7.29625	H9-shControl_HDAC1_peak_1787
chr1	81771721	81772242	522	24.54	4.65	2.34841	2.4281	H9-shControl_HDAC1_peak_1788
chr1	81778038	81778481	444	39.74	7.82471	2.57313	5.31359	H9-shControl_HDAC1_peak_1789
chr1	81813762	81814032	271	19.76	3.94644	2.31574	1.80199	H9-shControl_HDAC1_peak_1790
chr1	81897041	81897423	383	25.82	4.24876	2.1805	2.07285	H9-shControl_HDAC1_peak_1791
chr1	82013150	82013476	327	21.89	4.57981	2.43414	2.35822	H9-shControl_HDAC1_peak_1792
chr1	82075252	82075778	527	14.13	3.53414	2.4401	1.44144	H9-shControl_HDAC1_peak_1793
chr1	82148083	82148680	598	23.31	5.61629	2.69649	3.30037	H9-shControl_HDAC1_peak_1794
chr1	82154758	82155512	755	18.73	5.36439	2.88555	3.06627	H9-shControl_HDAC1_peak_1795
chr1	82265603	82270138	4536	35.08	9.89601	3.13135	7.24699	H9-shControl_HDAC1_peak_1796
chr1	82385930	82386445	516	42.88	12.6755	3.39495	9.81436	H9-shControl_HDAC1_peak_1797
chr1	82444638	82444938	301	29.77	8.44523	3.1788	5.8808	H9-shControl_HDAC1_peak_1798
chr1	82601799	82602500	702	34.7	9.64683	3.08678	7.01729	H9-shControl_HDAC1_peak_1799
chr1	82951371	82951886	516	22.86	3.66026	2.10261	1.55619	H9-shControl_HDAC1_peak_1800
chr1	83313538	83314107	570	25.22	4.98605	2.41218	2.72703	H9-shControl_HDAC1_peak_1801
chr1	83647851	83648731	881	30.49	10.2097	3.57912	7.52452	H9-shControl_HDAC1_peak_1802
chr1	83674144	83674647	504	28.12	9.20869	3.5144	6.5871	H9-shControl_HDAC1_peak_1803
chr1	83682582	83682871	290	19.25	4.12602	2.3981	1.95966	H9-shControl_HDAC1_peak_1804
chr1	83729347	83730719	1373	33.92	7.57797	2.6869	5.10017	H9-shControl_HDAC1_peak_1805
chr1	83821501	83821824	324	30.88	4.43013	2.09276	2.23147	H9-shControl_HDAC1_peak_1806
chr1	84158295	84159083	789	32.75	6.69169	2.57111	4.27183	H9-shControl_HDAC1_peak_1807
chr1	84326207	84326662	456	23.76	4.03595	2.18926	1.88697	H9-shControl_HDAC1_peak_1808
chr1	84464364	84465199	836	44.08	7.75901	2.46799	5.25242	H9-shControl_HDAC1_peak_1809
chr1	84523550	84523929	380	35.57	6.59012	2.46375	4.1771	H9-shControl_HDAC1_peak_1810
chr1	84543190	84544580	1391	34.59	6.96112	2.54799	4.53352	H9-shControl_HDAC1_peak_1811
chr1	84753096	84753474	379	20.46	6.21339	3.07439	3.8404	H9-shControl_HDAC1_peak_1812
chr1	84764131	84764782	652	41.22	9.43145	2.86067	6.79797	H9-shControl_HDAC1_peak_1813
chr1	84768311	84768583	273	17.29	3.17549	2.13453	1.14165	H9-shControl_HDAC1_peak_1814
chr1	84944756	84945512	757	38.34	9.78652	3.00534	7.13428	H9-shControl_HDAC1_peak_1815
chr1	84970588	84972424	1837	33.67	6.55633	2.49727	4.15875	H9-shControl_HDAC1_peak_1816
chr1	85039298	85040473	1176	31.58	9.08331	3.17934	6.4922	H9-shControl_HDAC1_peak_1817
chr1	85048998	85050065	1068	21.21	3.87431	2.22603	1.74344	H9-shControl_HDAC1_peak_1818
chr1	85070173	85070487	315	20.78	4.90845	2.59521	2.659	H9-shControl_HDAC1_peak_1819
chr1	85086448	85086838	391	48.63	12.6403	3.18444	9.77462	H9-shControl_HDAC1_peak_1820
chr1	85141300	85141590	291	20.66	3.93705	2.27245	1.79583	H9-shControl_HDAC1_peak_1821
chr1	85155281	85157332	2052	33.6	8.87833	2.99145	6.307	H9-shControl_HDAC1_peak_1822
chr1	85248132	85248506	375	28.99	6.45448	2.65033	4.06309	H9-shControl_HDAC1_peak_1823
chr1	85358330	85359413	1084	35.57	9.0162	2.94102	6.43529	H9-shControl_HDAC1_peak_1824
chr1	85360208	85360609	402	23.65	3.56833	2.05252	1.47704	H9-shControl_HDAC1_peak_1825
chr1	85373041	85373353	313	17.4	5.28385	2.94866	2.99558	H9-shControl_HDAC1_peak_1826
chr1	85462549	85464580	2032	25.36	5.38973	2.52619	3.09576	H9-shControl_HDAC1_peak_1827
chr1	85513108	85514608	1501	31.49	6.3584	2.45046	4.00266	H9-shControl_HDAC1_peak_1828
chr1	85527579	85528002	424	31.24	5.59044	2.38087	3.27298	H9-shControl_HDAC1_peak_1829
chr1	85665867	85667857	1991	43.7	10.9951	3.0389	8.2541	H9-shControl_HDAC1_peak_1830
chr1	85724792	85725480	689	48.64	13.0342	3.21502	10.1432	H9-shControl_HDAC1_peak_1831
chr1	85741837	85742540	704	46.62	9.90087	2.72086	7.24129	H9-shControl_HDAC1_peak_1832
chr1	85773884	85774644	761	28.28	4.22186	2.10168	2.05034	H9-shControl_HDAC1_peak_1833
chr1	85809605	85810285	681	25.47	5.80529	2.65826	3.46439	H9-shControl_HDAC1_peak_1834
chr1	85859182	85859933	752	20.61	5.59446	2.83546	3.28482	H9-shControl_HDAC1_peak_1835
chr1	85912282	85912763	482	17.12	3.34352	2.21418	1.28345	H9-shControl_HDAC1_peak_1836
chr1	85929870	85931280	1411	30.36	5.49097	2.37773	3.18468	H9-shControl_HDAC1_peak_1837
chr1	86042100	86044128	2029	30.89	7.44826	2.74084	5.00132	H9-shControl_HDAC1_peak_1838
chr1	86045938	86047307	1370	46.65	9.58957	2.69855	6.94402	H9-shControl_HDAC1_peak_1839
chr1	86063455	86063753	299	20.2	5.64359	2.85997	3.33384	H9-shControl_HDAC1_peak_1840
chr1	86072879	86073359	481	40.76	5.8422	2.14624	3.51487	H9-shControl_HDAC1_peak_1841
chr1	86107896	86108156	261	33.17	6.26933	2.4651	3.88259	H9-shControl_HDAC1_peak_1842
chr1	86173750	86174379	630	61.78	17.9327	3.45138	14.7563	H9-shControl_HDAC1_peak_1843
chr1	86441860	86442689	830	28.47	5.73462	2.49399	3.41297	H9-shControl_HDAC1_peak_1844
chr1	86620090	86622954	2865	31.6	6.25975	2.51728	3.88688	H9-shControl_HDAC1_peak_1845
chr1	86860868	86862079	1212	44.21	12.1624	3.18054	9.35536	H9-shControl_HDAC1_peak_1846
chr1	86967837	86968224	388	31.44	7.68705	2.82958	5.20097	H9-shControl_HDAC1_peak_1847
chr1	86969248	86969675	428	24.13	3.58508	2.0437	1.49187	H9-shControl_HDAC1_peak_1848
chr1	87150227	87151062	836	24.8	4.45313	2.28226	2.25721	H9-shControl_HDAC1_peak_1849
chr1	87169592	87171247	1656	40.45	8.60455	2.72033	6.03814	H9-shControl_HDAC1_peak_1850
chr1	87299256	87299531	276	26.14	5.15221	2.42753	2.87606	H9-shControl_HDAC1_peak_1851
chr1	87379492	87381485	1994	41.18	12.2113	3.4951	9.39206	H9-shControl_HDAC1_peak_1852
chr1	87400203	87400638	436	21.92	3.24141	2.01253	1.19863	H9-shControl_HDAC1_peak_1853
chr1	87447826	87448309	484	14.75	3.60094	2.43234	1.50275	H9-shControl_HDAC1_peak_1854
chr1	87583279	87583587	309	19.61	5.3526	2.81803	3.05697	H9-shControl_HDAC1_peak_1855
chr1	87597536	87598336	801	33.36	6.46701	2.46729	4.07582	H9-shControl_HDAC1_peak_1856
chr1	87615143	87615460	318	26.2	3.37932	1.93529	1.31412	H9-shControl_HDAC1_peak_1857
chr1	87666588	87667598	1011	19.58	4.31186	2.43502	2.13561	H9-shControl_HDAC1_peak_1858
chr1	87793689	87798209	4521	31.22	8.9662	3.14656	6.38262	H9-shControl_HDAC1_peak_1859
chr1	87800308	87800819	512	23.89	3.15667	1.93326	1.12575	H9-shControl_HDAC1_peak_1860
chr1	87894075	87894871	797	15.62	3.42504	2.31114	1.35423	H9-shControl_HDAC1_peak_1861
chr1	88108319	88109322	1004	19.78	4.01358	2.33102	1.86674	H9-shControl_HDAC1_peak_1862
chr1	88149464	88151650	2187	26.28	8.31181	3.30345	5.78023	H9-shControl_HDAC1_peak_1863
chr1	88208266	88208583	318	16.75	4.36324	2.62846	2.16874	H9-shControl_HDAC1_peak_1864
chr1	88434216	88435000	785	19.8	4.47461	2.48876	2.27545	H9-shControl_HDAC1_peak_1865
chr1	88601235	88602152	918	19.55	4.43413	2.49724	2.23164	H9-shControl_HDAC1_peak_1866
chr1	88807706	88808131	426	31.81	6.36311	2.51837	3.97865	H9-shControl_HDAC1_peak_1867
chr1	89149399	89150924	1526	40.47	10.7513	3.15855	8.01669	H9-shControl_HDAC1_peak_1868
chr1	89239850	89240246	397	21.13	5.86329	2.89971	3.51967	H9-shControl_HDAC1_peak_1869
chr1	89241585	89242462	878	21.22	5.33495	2.69523	3.05085	H9-shControl_HDAC1_peak_1870
chr1	89266218	89266784	567	19.26	3.80211	2.28039	1.67888	H9-shControl_HDAC1_peak_1871
chr1	89278274	89278536	263	14.45	3.6957	2.49184	1.58087	H9-shControl_HDAC1_peak_1872
chr1	89356902	89357568	667	54.48	15.8057	3.47034	12.7202	H9-shControl_HDAC1_peak_1873
chr1	89457515	89459058	1544	33.65	6.39998	2.42289	4.04365	H9-shControl_HDAC1_peak_1874
chr1	89883424	89884152	729	37.87	11.5382	3.41441	8.76922	H9-shControl_HDAC1_peak_1875
chr1	89989547	89991059	1513	47.95	10.0947	2.73209	7.41668	H9-shControl_HDAC1_peak_1876
chr1	89996202	89996636	435	43.78	16.8844	4.35241	13.7455	H9-shControl_HDAC1_peak_1877
chr1	90064204	90064906	703	21.4	3.60377	2.14586	1.50869	H9-shControl_HDAC1_peak_1878
chr1	90097960	90099278	1319	34.21	5.86705	2.32924	3.52374	H9-shControl_HDAC1_peak_1879
chr1	90217936	90218604	669	39.89	8.78795	2.78138	6.21046	H9-shControl_HDAC1_peak_1880
chr1	90228511	90229032	522	33.42	4.00381	1.93979	1.85559	H9-shControl_HDAC1_peak_1881
chr1	90274179	90274526	348	25.16	7.34173	3.12714	4.87192	H9-shControl_HDAC1_peak_1882
chr1	90286106	90288310	2205	36.14	8.3797	2.85556	5.81654	H9-shControl_HDAC1_peak_1883
chr1	90308995	90309549	555	34.89	7.2963	2.63922	4.82201	H9-shControl_HDAC1_peak_1884
chr1	90372129	90372868	740	24.06	5.40096	2.56155	3.11689	H9-shControl_HDAC1_peak_1885
chr1	90376568	90377313	746	26.13	3.86583	2.07006	1.73226	H9-shControl_HDAC1_peak_1886
chr1	90384144	90384448	305	22.1	4.04485	2.25068	1.88879	H9-shControl_HDAC1_peak_1887
chr1	90395046	90395564	519	37.36	5.09913	2.09461	2.83902	H9-shControl_HDAC1_peak_1888
chr1	90398656	90398908	253	24.16	4.51583	2.32041	2.30418	H9-shControl_HDAC1_peak_1889
chr1	90404939	90405536	598	19.08	4.29901	2.45986	2.12364	H9-shControl_HDAC1_peak_1890
chr1	90460370	90461188	819	47.49	12.5388	3.10499	9.70496	H9-shControl_HDAC1_peak_1891
chr1	90528276	90528748	473	40.97	6.14485	2.20377	3.78358	H9-shControl_HDAC1_peak_1892
chr1	90684694	90685398	705	40.66	8.93052	2.69991	6.36093	H9-shControl_HDAC1_peak_1893
chr1	90960456	90960805	350	17.98	3.55559	2.24833	1.46567	H9-shControl_HDAC1_peak_1894
chr1	91027194	91028030	837	48.88	24.6058	5.06146	21.2214	H9-shControl_HDAC1_peak_1895
chr1	91172200	91173720	1521	27.03	4.67255	2.25477	2.44978	H9-shControl_HDAC1_peak_1896
chr1	91176105	91176805	701	32.1	6.02463	2.41771	3.67412	H9-shControl_HDAC1_peak_1897
chr1	91177577	91178153	577	24.69	3.5104	2.0107	1.42823	H9-shControl_HDAC1_peak_1898
chr1	91179556	91180080	525	25.13	4.37735	2.24038	2.18431	H9-shControl_HDAC1_peak_1899
chr1	91183849	91184338	490	21.08	3.73434	2.1875	1.62339	H9-shControl_HDAC1_peak_1900
chr1	91185069	91185356	288	21.94	4.68908	2.46729	2.45914	H9-shControl_HDAC1_peak_1901
chr1	91189118	91194401	5284	28	6.88559	2.77228	4.47004	H9-shControl_HDAC1_peak_1902
chr1	91195043	91196581	1539	30.47	6.26579	2.59481	3.89437	H9-shControl_HDAC1_peak_1903
chr1	91300273	91302252	1980	32.37	6.16342	2.45136	3.79457	H9-shControl_HDAC1_peak_1904
chr1	91304308	91304820	513	30.01	6.15511	2.56001	3.7878	H9-shControl_HDAC1_peak_1905
chr1	91307029	91307466	438	30.42	5.72715	2.42137	3.39253	H9-shControl_HDAC1_peak_1906
chr1	91316476	91317725	1250	31.66	6.55919	2.54708	4.16997	H9-shControl_HDAC1_peak_1907
chr1	91390604	91390917	314	21.73	4.50719	2.41496	2.30012	H9-shControl_HDAC1_peak_1908
chr1	91392510	91392832	323	45.1	13.6255	3.52456	10.6899	H9-shControl_HDAC1_peak_1909
chr1	91486771	91488119	1349	36.96	5.56956	2.19016	3.25996	H9-shControl_HDAC1_peak_1910
chr1	91532126	91532521	396	18.97	3.79831	2.29375	1.67715	H9-shControl_HDAC1_peak_1911
chr1	91570344	91570611	268	25.41	5.51692	2.56955	3.1982	H9-shControl_HDAC1_peak_1912
chr1	91585590	91586313	724	27.69	7.81175	3.09834	5.30122	H9-shControl_HDAC1_peak_1913
chr1	91607295	91607754	460	18.77	4.49812	2.54502	2.30049	H9-shControl_HDAC1_peak_1914
chr1	91869755	91870461	707	44.03	11.0793	3.04703	8.32805	H9-shControl_HDAC1_peak_1915
chr1	91893861	91894483	623	24.41	5.44393	2.56246	3.15331	H9-shControl_HDAC1_peak_1916
chr1	91966574	91967255	682	46.51	11.7659	3.10067	8.9624	H9-shControl_HDAC1_peak_1917
chr1	92083069	92083333	265	32.06	7.63053	2.83203	5.13612	H9-shControl_HDAC1_peak_1918
chr1	92110589	92111003	415	28.92	5.97962	2.52662	3.63156	H9-shControl_HDAC1_peak_1919
chr1	92244484	92245113	630	19.47	3.65928	2.22313	1.55439	H9-shControl_HDAC1_peak_1920
chr1	92350949	92352576	1628	37.85	9.36584	2.84345	6.76954	H9-shControl_HDAC1_peak_1921
chr1	92494916	92496146	1231	33.71	10.2839	3.34624	7.60079	H9-shControl_HDAC1_peak_1922
chr1	92545874	92546365	492	38.92	5.69464	2.1861	3.36202	H9-shControl_HDAC1_peak_1923
chr1	92764221	92764886	666	42.28	9.45301	2.8295	6.80539	H9-shControl_HDAC1_peak_1924
chr1	92945766	92946846	1081	24.59	5.67321	2.62423	3.35523	H9-shControl_HDAC1_peak_1925
chr1	92948305	92952674	4370	29.22	6.72038	2.69782	4.31211	H9-shControl_HDAC1_peak_1926
chr1	93189464	93189742	279	19.62	4.76556	2.6095	2.52823	H9-shControl_HDAC1_peak_1927
chr1	93250016	93251497	1482	39.01	8.67	2.72713	6.10882	H9-shControl_HDAC1_peak_1928
chr1	93297393	93298117	725	48.86	7.14262	2.25487	4.67848	H9-shControl_HDAC1_peak_1929
chr1	93426055	93428066	2012	34.14	12.3109	3.8417	9.49241	H9-shControl_HDAC1_peak_1930
chr1	93465941	93466648	708	20.56	3.53214	2.13754	1.4474	H9-shControl_HDAC1_peak_1931
chr1	93544438	93545648	1211	52.16	15.0361	3.3245	12.0414	H9-shControl_HDAC1_peak_1932
chr1	93590346	93590654	309	23.49	5.50295	2.64374	3.19418	H9-shControl_HDAC1_peak_1933
chr1	93620690	93621257	568	14	3.46789	2.4187	1.38449	H9-shControl_HDAC1_peak_1934
chr1	93644778	93646623	1846	46.85	11.3838	3.03201	8.60941	H9-shControl_HDAC1_peak_1935
chr1	93742591	93743007	417	24.84	4.19937	2.21283	2.02337	H9-shControl_HDAC1_peak_1936
chr1	93762267	93762525	259	28.41	5.21196	2.37188	2.92533	H9-shControl_HDAC1_peak_1937
chr1	93811092	93812094	1003	47.79	10.6135	2.79852	7.9067	H9-shControl_HDAC1_peak_1938
chr1	93913334	93915061	1728	42.3	10.1673	2.93483	7.48096	H9-shControl_HDAC1_peak_1939
chr1	94101657	94102477	821	35.49	7.18052	2.54172	4.73868	H9-shControl_HDAC1_peak_1940
chr1	94104587	94104897	311	29.38	6.5088	2.64484	4.11121	H9-shControl_HDAC1_peak_1941
chr1	94146315	94147666	1352	31.44	5.54606	2.31949	3.24663	H9-shControl_HDAC1_peak_1942
chr1	94261588	94262211	624	32.07	6.15453	2.45728	3.79059	H9-shControl_HDAC1_peak_1943
chr1	94311805	94313855	2051	41.49	9.95715	2.96723	7.27876	H9-shControl_HDAC1_peak_1944
chr1	94344299	94344956	658	58.51	19.7223	3.85926	16.4347	H9-shControl_HDAC1_peak_1945
chr1	94354456	94354920	465	29.62	6.50574	2.64227	4.10769	H9-shControl_HDAC1_peak_1946
chr1	94374298	94375506	1209	35.85	8.4825	2.83566	5.92389	H9-shControl_HDAC1_peak_1947
chr1	94478290	94478695	406	36.33	8.76013	2.8984	6.17703	H9-shControl_HDAC1_peak_1948
chr1	94511227	94511748	522	32.09	7.52818	2.78997	5.05217	H9-shControl_HDAC1_peak_1949
chr1	94534910	94535195	286	26.86	8.49666	3.42138	5.93443	H9-shControl_HDAC1_peak_1950
chr1	94576934	94577547	614	16.81	3.28238	2.19506	1.23355	H9-shControl_HDAC1_peak_1951
chr1	94579062	94580259	1198	28.06	5.29889	2.36899	3.0199	H9-shControl_HDAC1_peak_1952
chr1	94701999	94703644	1646	31.25	6.09258	2.50961	3.74214	H9-shControl_HDAC1_peak_1953
chr1	94712242	94713217	976	20.67	4.2167	2.36633	2.04321	H9-shControl_HDAC1_peak_1954
chr1	94792702	94793301	600	22.66	5.39602	2.66659	3.09942	H9-shControl_HDAC1_peak_1955
chr1	94860572	94860919	348	16.43	3.08543	2.13417	1.066	H9-shControl_HDAC1_peak_1956
chr1	94873697	94874144	448	16.98	3.27328	2.18406	1.22499	H9-shControl_HDAC1_peak_1957
chr1	94883484	94884551	1068	47.36	11.0544	2.90299	8.30927	H9-shControl_HDAC1_peak_1958
chr1	95006591	95007933	1343	39.92	12.2303	3.45897	9.41159	H9-shControl_HDAC1_peak_1959
chr1	95045732	95046182	451	17.47	3.48029	2.24055	1.40094	H9-shControl_HDAC1_peak_1960
chr1	95126472	95126831	360	37.22	5.82403	2.25125	3.49397	H9-shControl_HDAC1_peak_1961
chr1	95154092	95154724	633	29.62	7.00466	2.76562	4.56934	H9-shControl_HDAC1_peak_1962
chr1	95200649	95201071	423	16.8	3.46574	2.26904	1.38789	H9-shControl_HDAC1_peak_1963
chr1	95285410	95286862	1453	32.43	6.73157	2.58845	4.32415	H9-shControl_HDAC1_peak_1964
chr1	95319879	95320802	924	31.96	7.51907	2.78022	5.03607	H9-shControl_HDAC1_peak_1965
chr1	95351725	95352352	628	25.62	5.11923	2.43224	2.85545	H9-shControl_HDAC1_peak_1966
chr1	95391085	95393276	2192	41.86	9.40754	2.80962	6.77624	H9-shControl_HDAC1_peak_1967
chr1	95538164	95538831	668	47.68	10.6971	2.80538	7.98513	H9-shControl_HDAC1_peak_1968
chr1	95582409	95583886	1478	28.02	4.49711	2.20086	2.28959	H9-shControl_HDAC1_peak_1969
chr1	95699227	95700003	777	38.26	7.4961	2.54034	5.02007	H9-shControl_HDAC1_peak_1970
[truncated: 41,339 more rows]

## Sheet: H9-shZBTB12_HDAC1_peaks
# This file is generated by MACS version 2.2.7.1
# Command line: callpeak -t H9-shZBTB12_HDAC1.rmdup.bam -c Pooled_Input.rmdup.bam -f BAM -g hs -n H9-shZBTB12_HDAC1 -B -q 0.01 --broad --outdir H9-shZBTB12_HDAC1_broad
# ARGUMENTS LIST:
# name = H9-shZBTB12_HDAC1
# format = BAM
# ChIP-seq file = ['H9-shZBTB12_HDAC1.rmdup.bam']
# control file = ['Pooled_Input.rmdup.bam']
# effective genome size = 2.70e+09
# band width = 300
# model fold = [5, 50]
# qvalue cutoff for narrow/strong regions = 1.00e-02
# qvalue cutoff for broad/weak regions = 1.00e-01
# The maximum gap between significant sites is assigned as the read length/tag size.
# The minimum length of peaks is assigned as the predicted fragment length "d".
# Larger dataset will be scaled towards smaller dataset.
# Range for calculating regional lambda is: 1000 bps and 10000 bps
# Broad region calling is on
# Paired-End mode is off
# tag size is determined as 151 bps
# total tags in treatment: 62023388
# tags after filtering in treatment: 60503182
# maximum duplicate tags at the same position in treatment = 1
# Redundant rate in treatment: 0.02
# total tags in control: 57870799
# tags after filtering in control: 56469027
# maximum duplicate tags at the same position in control = 1
# Redundant rate in control: 0.02
# d = 253
# alternative fragment length(s) may be 253 bps
chr	start	end	length	pileup	#NAME?	fold_enrichment	#NAME?	name
chr1	28941	29755	815	43.19	16.1881	3.9157	13.3639	H9-shZBTB12_HDAC1_peak_1
chr1	36078	36576	499	16.9	3.69221	2.50318	1.63669	H9-shZBTB12_HDAC1_peak_2
chr1	713290	714508	1219	51.16	12.1816	2.94286	9.52892	H9-shZBTB12_HDAC1_peak_3
chr1	762232	763477	1246	59.25	17.7065	3.68291	14.7071	H9-shZBTB12_HDAC1_peak_4
chr1	805062	805539	478	40.36	12.1223	3.48677	9.45786	H9-shZBTB12_HDAC1_peak_5
chr1	808050	808443	394	19.58	4.27832	2.54025	2.16114	H9-shZBTB12_HDAC1_peak_6
chr1	839357	841036	1680	36.15	9.04938	2.96685	6.58967	H9-shZBTB12_HDAC1_peak_7
chr1	856312	857158	847	30.65	6.0052	2.51565	3.7469	H9-shZBTB12_HDAC1_peak_8
chr1	858725	859274	550	24.7	5.44978	2.63147	3.22956	H9-shZBTB12_HDAC1_peak_9
chr1	860156	861669	1514	23.49	4.42811	2.36862	2.30079	H9-shZBTB12_HDAC1_peak_10
chr1	870427	871003	577	19.18	3.56891	2.30341	1.52796	H9-shZBTB12_HDAC1_peak_11
chr1	874655	877446	2792	30.03	6.64264	2.73696	4.33111	H9-shZBTB12_HDAC1_peak_12
chr1	878145	878698	554	24.78	4.88465	2.4533	2.71293	H9-shZBTB12_HDAC1_peak_13
chr1	894297	896931	2635	45.72	19.1647	4.44254	16.1829	H9-shZBTB12_HDAC1_peak_14
chr1	901927	902956	1030	34.43	5.92194	2.37371	3.66507	H9-shZBTB12_HDAC1_peak_15
chr1	905807	906643	837	22.74	4.84295	2.53355	2.68046	H9-shZBTB12_HDAC1_peak_16
chr1	911305	911847	543	32.11	3.77296	1.95844	1.70976	H9-shZBTB12_HDAC1_peak_17
chr1	933853	936435	2583	41.12	8.54942	2.70218	6.10671	H9-shZBTB12_HDAC1_peak_18
chr1	937048	937597	550	39.33	9.14788	2.94654	6.65042	H9-shZBTB12_HDAC1_peak_19
chr1	948477	949195	719	36.39	7.04215	2.57229	4.70682	H9-shZBTB12_HDAC1_peak_20
chr1	954482	954780	299	24.37	5.16345	2.56066	2.96496	H9-shZBTB12_HDAC1_peak_21
chr1	955670	956855	1186	26.54	5.21155	2.49473	3.01779	H9-shZBTB12_HDAC1_peak_22
chr1	959104	960650	1547	40.21	10.6846	2.98469	8.1483	H9-shZBTB12_HDAC1_peak_23
chr1	966719	966984	266	17.21	3.70612	2.48751	1.64944	H9-shZBTB12_HDAC1_peak_24
chr1	967702	970074	2373	26.78	6.33153	2.80006	4.04836	H9-shZBTB12_HDAC1_peak_25
chr1	975723	976934	1212	40.44	7.25936	2.49544	4.89747	H9-shZBTB12_HDAC1_peak_26
chr1	994196	995495	1300	38.02	7.80604	2.6829	5.40627	H9-shZBTB12_HDAC1_peak_27
chr1	999222	999968	747	38.97	6.39657	2.36465	4.09871	H9-shZBTB12_HDAC1_peak_28
chr1	1003892	1005315	1424	37.4	8.36304	2.83523	5.92533	H9-shZBTB12_HDAC1_peak_29
chr1	1014878	1016468	1591	39.26	6.73169	2.43627	4.41285	H9-shZBTB12_HDAC1_peak_30
chr1	1050472	1052325	1854	46.44	14.9849	3.55901	12.1998	H9-shZBTB12_HDAC1_peak_31
chr1	1067789	1068420	632	15.02	3.02724	2.35052	1.05332	H9-shZBTB12_HDAC1_peak_32
chr1	1071970	1073394	1425	24.48	4.29847	2.30798	2.18055	H9-shZBTB12_HDAC1_peak_33
chr1	1079381	1079966	586	20.56	3.76701	2.29907	1.70295	H9-shZBTB12_HDAC1_peak_34
chr1	1092294	1094033	1740	30.45	5.07106	2.32091	2.88395	H9-shZBTB12_HDAC1_peak_35
chr1	1098011	1098494	484	26.63	4.0152	2.14967	1.92868	H9-shZBTB12_HDAC1_peak_36
chr1	1099929	1100349	421	25.34	4.0237	2.17607	1.93372	H9-shZBTB12_HDAC1_peak_37
chr1	1105432	1106008	577	20.13	3.69458	2.29363	1.63965	H9-shZBTB12_HDAC1_peak_38
chr1	1109188	1109683	496	32.71	6.34041	2.54395	4.04262	H9-shZBTB12_HDAC1_peak_39
chr1	1111753	1112150	398	33.98	6.53134	2.53977	4.22098	H9-shZBTB12_HDAC1_peak_40
chr1	1136300	1137185	886	32.47	11.1519	3.75281	8.55296	H9-shZBTB12_HDAC1_peak_41
chr1	1138259	1139272	1014	18.04	3.476	2.33616	1.44546	H9-shZBTB12_HDAC1_peak_42
chr1	1141570	1142083	514	24.14	4.6422	2.39476	2.48659	H9-shZBTB12_HDAC1_peak_43
chr1	1166700	1167564	865	45.82	17.4264	4.08091	14.5142	H9-shZBTB12_HDAC1_peak_44
chr1	1193784	1194420	637	18.23	3.61204	2.38232	1.56664	H9-shZBTB12_HDAC1_peak_45
chr1	1208475	1210013	1539	38.59	10.4081	3.13812	7.87055	H9-shZBTB12_HDAC1_peak_46
chr1	1227167	1227603	437	25.78	3.98101	2.13287	1.89394	H9-shZBTB12_HDAC1_peak_47
chr1	1234368	1234909	542	30.5	10.2529	3.68579	7.6983	H9-shZBTB12_HDAC1_peak_48
chr1	1240086	1240969	884	37.95	6.37353	2.37612	4.08294	H9-shZBTB12_HDAC1_peak_49
chr1	1242560	1245118	2559	49.05	17.5801	3.99454	14.6502	H9-shZBTB12_HDAC1_peak_50
chr1	1259635	1260680	1046	45.14	17.6278	4.5402	14.6638	H9-shZBTB12_HDAC1_peak_51
chr1	1270120	1270696	577	65.23	41.835	7.98601	37.8839	H9-shZBTB12_HDAC1_peak_52
chr1	1283372	1283995	624	32.01	5.90095	2.4186	3.65458	H9-shZBTB12_HDAC1_peak_53
chr1	1285104	1285363	260	31.56	8.41697	3.15321	5.96789	H9-shZBTB12_HDAC1_peak_54
chr1	1289006	1291096	2091	35.57	5.97148	2.37695	3.70676	H9-shZBTB12_HDAC1_peak_55
chr1	1310242	1311071	830	69.91	18.2329	3.28448	15.2214	H9-shZBTB12_HDAC1_peak_56
chr1	1333704	1335396	1693	54.98	12.5353	2.97656	9.83763	H9-shZBTB12_HDAC1_peak_57
chr1	1342276	1343523	1248	55.4	15.9459	3.29824	13.1053	H9-shZBTB12_HDAC1_peak_58
chr1	1344975	1346680	1706	32.8	6.90256	2.6008	4.58866	H9-shZBTB12_HDAC1_peak_59
chr1	1361173	1361741	569	26.4	4.49401	2.29901	2.35943	H9-shZBTB12_HDAC1_peak_60
chr1	1366009	1366279	271	36.3	7.60742	2.69344	5.21352	H9-shZBTB12_HDAC1_peak_61
chr1	1368482	1371606	3125	40.08	7.52267	2.51605	5.1553	H9-shZBTB12_HDAC1_peak_62
chr1	1376331	1376629	299	26.01	4.46656	2.27977	2.3298	H9-shZBTB12_HDAC1_peak_63
chr1	1406184	1407778	1595	57.09	25.7746	4.86008	22.4948	H9-shZBTB12_HDAC1_peak_64
chr1	1440381	1441032	652	42.64	4.70532	1.96737	2.54636	H9-shZBTB12_HDAC1_peak_65
chr1	1446467	1448564	2098	55.28	16.415	3.38247	13.556	H9-shZBTB12_HDAC1_peak_66
chr1	1474679	1475232	554	34.38	8.75384	3.05724	6.29515	H9-shZBTB12_HDAC1_peak_67
chr1	1476047	1476781	735	29.98	3.98115	2.04841	1.89516	H9-shZBTB12_HDAC1_peak_68
chr1	1509059	1510585	1527	46.47	11.9809	3.21338	9.31222	H9-shZBTB12_HDAC1_peak_69
chr1	1532968	1533271	304	27.68	8.74361	3.51039	6.27559	H9-shZBTB12_HDAC1_peak_70
chr1	1534592	1535094	503	34.08	6.47651	2.51978	4.18366	H9-shZBTB12_HDAC1_peak_71
chr1	1535719	1536199	481	38.04	12.067	3.73628	9.38635	H9-shZBTB12_HDAC1_peak_72
chr1	1550062	1552338	2277	40.4	9.00607	2.81139	6.54432	H9-shZBTB12_HDAC1_peak_73
chr1	1564570	1565021	452	20.76	3.87714	2.32269	1.80031	H9-shZBTB12_HDAC1_peak_74
chr1	1565766	1568851	3086	29.73	7.22951	2.91286	4.87952	H9-shZBTB12_HDAC1_peak_75
chr1	1580264	1581410	1147	42.85	8.54553	2.65586	6.10177	H9-shZBTB12_HDAC1_peak_76
chr1	1590003	1591288	1286	50.41	13.2498	3.18921	10.5208	H9-shZBTB12_HDAC1_peak_77
chr1	1597151	1597471	321	22	3.67599	2.20398	1.62182	H9-shZBTB12_HDAC1_peak_78
chr1	1623077	1625443	2367	54.88	13.8078	3.06217	11.0555	H9-shZBTB12_HDAC1_peak_79
chr1	1631471	1632049	579	20.02	4.14885	2.46532	2.04405	H9-shZBTB12_HDAC1_peak_80
chr1	1643565	1643817	253	23.23	8.02179	3.59916	5.6022	H9-shZBTB12_HDAC1_peak_81
chr1	1655426	1656574	1149	60.33	14.3617	3.02011	11.5692	H9-shZBTB12_HDAC1_peak_82
chr1	1675876	1678545	2670	43.44	9.68973	2.76636	7.20291	H9-shZBTB12_HDAC1_peak_83
chr1	1709340	1712365	3026	51.29	15.7892	3.68828	12.9068	H9-shZBTB12_HDAC1_peak_84
chr1	1714000	1714529	530	28.56	3.28326	1.92592	1.27636	H9-shZBTB12_HDAC1_peak_85
chr1	1821330	1821785	456	32.74	10.1465	3.48126	7.60203	H9-shZBTB12_HDAC1_peak_86
chr1	1822559	1823238	680	27.85	5.43533	2.49179	3.21485	H9-shZBTB12_HDAC1_peak_87
chr1	1830036	1830375	340	18.04	3.16877	2.21217	1.17752	H9-shZBTB12_HDAC1_peak_88
chr1	1840082	1841247	1166	44.71	12.8132	3.39036	10.111	H9-shZBTB12_HDAC1_peak_89
chr1	1850046	1851421	1376	46.61	9.64463	2.74912	7.12635	H9-shZBTB12_HDAC1_peak_90
chr1	1875433	1875866	434	58.45	14.8453	3.18643	12.0282	H9-shZBTB12_HDAC1_peak_91
chr1	1891288	1892709	1422	45.09	8.75972	2.57484	6.32191	H9-shZBTB12_HDAC1_peak_92
chr1	1935014	1935513	500	46.77	8.19312	2.50308	5.76831	H9-shZBTB12_HDAC1_peak_93
chr1	1949990	1951941	1952	29.3	7.90729	3.06765	5.5125	H9-shZBTB12_HDAC1_peak_94
chr1	1976334	1976641	308	33.24	4.05399	2.00384	1.95956	H9-shZBTB12_HDAC1_peak_95
chr1	1977741	1979190	1450	33.69	6.77794	2.59829	4.4686	H9-shZBTB12_HDAC1_peak_96
chr1	1980177	1983013	2837	36.94	9.28885	2.98217	6.81117	H9-shZBTB12_HDAC1_peak_97
chr1	2047330	2047847	518	35.93	6.60819	2.47703	4.30001	H9-shZBTB12_HDAC1_peak_98
chr1	2063843	2064804	962	33.02	3.74084	1.94117	1.68139	H9-shZBTB12_HDAC1_peak_99
chr1	2105590	2106054	465	25.46	3.53449	2.03066	1.49827	H9-shZBTB12_HDAC1_peak_100
chr1	2120936	2121359	424	51.54	9.28084	2.52929	6.78463	H9-shZBTB12_HDAC1_peak_101
chr1	2126286	2127003	718	43.07	12.37	3.43685	9.68309	H9-shZBTB12_HDAC1_peak_102
chr1	2135664	2137101	1438	39.26	10.2359	3.12278	7.69121	H9-shZBTB12_HDAC1_peak_103
chr1	2144019	2144920	902	43	11.1429	3.01356	8.56813	H9-shZBTB12_HDAC1_peak_104
chr1	2158272	2159074	803	27.79	6.52866	2.77011	4.23066	H9-shZBTB12_HDAC1_peak_105
chr1	2160500	2161002	503	28.66	3.9015	2.08047	1.8242	H9-shZBTB12_HDAC1_peak_106
chr1	2161674	2162606	933	27.41	4.43772	2.25296	2.30536	H9-shZBTB12_HDAC1_peak_107
chr1	2179292	2180061	770	43.46	9.55252	2.70956	7.08425	H9-shZBTB12_HDAC1_peak_108
chr1	2210403	2211172	770	49.5	9.62875	2.62181	7.11656	H9-shZBTB12_HDAC1_peak_109
chr1	2242127	2243355	1229	29.63	4.50404	2.18767	2.372	H9-shZBTB12_HDAC1_peak_110
chr1	2245738	2246164	427	33.91	8.664	3.07221	6.20489	H9-shZBTB12_HDAC1_peak_111
chr1	2247038	2247564	527	21.68	3.46636	2.13513	1.43783	H9-shZBTB12_HDAC1_peak_112
chr1	2253793	2254534	742	18.14	3.6905	2.41042	1.63542	H9-shZBTB12_HDAC1_peak_113
chr1	2313212	2313469	258	25.1	3.6535	2.06472	1.60353	H9-shZBTB12_HDAC1_peak_114
chr1	2322513	2323487	975	68.6	23.2408	4.11468	19.9565	H9-shZBTB12_HDAC1_peak_115
chr1	2343192	2346119	2928	46.11	10.6243	2.82742	8.07241	H9-shZBTB12_HDAC1_peak_116
chr1	2374784	2375643	860	23.41	6.17937	2.95132	3.90118	H9-shZBTB12_HDAC1_peak_117
chr1	2398694	2399870	1177	27.1	4.75749	2.34717	2.59974	H9-shZBTB12_HDAC1_peak_118
chr1	2455035	2455370	336	29.57	6.61841	2.74588	4.30222	H9-shZBTB12_HDAC1_peak_119
chr1	2457158	2458474	1317	35.15	6.86676	2.56199	4.53495	H9-shZBTB12_HDAC1_peak_120
chr1	2460523	2460866	344	38.88	12.2661	3.63334	9.58959	H9-shZBTB12_HDAC1_peak_121
chr1	2465861	2467387	1527	19.36	3.22075	2.16957	1.22311	H9-shZBTB12_HDAC1_peak_122
chr1	2472716	2473569	854	21.41	3.97823	2.32348	1.89105	H9-shZBTB12_HDAC1_peak_123
chr1	2475076	2475397	322	27.82	6.05338	2.67841	3.78259	H9-shZBTB12_HDAC1_peak_124
chr1	2477323	2480610	3288	42.75	9.79241	2.82045	7.28678	H9-shZBTB12_HDAC1_peak_125
chr1	2487242	2487876	635	18.93	3.64673	2.34744	1.5973	H9-shZBTB12_HDAC1_peak_126
chr1	2516800	2518951	2152	33.07	5.35289	2.29017	3.14387	H9-shZBTB12_HDAC1_peak_127
chr1	2542465	2542776	312	29.18	4.01073	2.08154	1.92368	H9-shZBTB12_HDAC1_peak_128
chr1	2559745	2560941	1197	24.27	5.28496	2.6127	3.08405	H9-shZBTB12_HDAC1_peak_129
chr1	2564438	2564739	302	23.5	3.54509	2.08997	1.50676	H9-shZBTB12_HDAC1_peak_130
chr1	2573755	2575059	1305	51.32	13.3093	3.11305	10.6007	H9-shZBTB12_HDAC1_peak_131
chr1	2929355	2929625	271	19.94	3.76759	2.33331	1.70384	H9-shZBTB12_HDAC1_peak_132
chr1	2930493	2930892	400	17.15	3.87321	2.55945	1.79819	H9-shZBTB12_HDAC1_peak_133
chr1	2937802	2938437	636	18.32	3.95725	2.51132	1.87278	H9-shZBTB12_HDAC1_peak_134
chr1	2978604	2980743	2140	25.63	6.58304	2.89713	4.28793	H9-shZBTB12_HDAC1_peak_135
chr1	2984062	2984491	430	20.13	3.29954	2.15296	1.29173	H9-shZBTB12_HDAC1_peak_136
chr1	2987410	2987947	538	25.08	5.03232	2.48395	2.84935	H9-shZBTB12_HDAC1_peak_137
chr1	2988788	2989084	297	28.42	4.50913	2.2457	2.36957	H9-shZBTB12_HDAC1_peak_138
chr1	2990671	2991232	562	26.45	5.60299	2.5811	3.38419	H9-shZBTB12_HDAC1_peak_139
chr1	3020536	3020841	306	23.82	3.80681	2.15259	1.74135	H9-shZBTB12_HDAC1_peak_140
chr1	3021910	3022575	666	31.53	5.74928	2.43438	3.50907	H9-shZBTB12_HDAC1_peak_141
chr1	3106811	3107596	786	21.43	3.98863	2.32819	1.90031	H9-shZBTB12_HDAC1_peak_142
chr1	3236436	3236859	424	23.95	3.53079	2.06559	1.49383	H9-shZBTB12_HDAC1_peak_143
chr1	3266267	3266636	370	20.15	3.30346	2.15217	1.29498	H9-shZBTB12_HDAC1_peak_144
chr1	3268890	3269799	910	30.48	4.80214	2.24471	2.63959	H9-shZBTB12_HDAC1_peak_145
chr1	3309822	3310644	823	20.96	3.35205	2.1355	1.33651	H9-shZBTB12_HDAC1_peak_146
chr1	3347911	3348819	909	27.6	7.37484	3.10193	5.01197	H9-shZBTB12_HDAC1_peak_147
chr1	3369974	3372363	2390	37.66	8.80489	2.86227	6.35838	H9-shZBTB12_HDAC1_peak_148
chr1	3387648	3388640	993	42.86	9.12413	2.76942	6.63265	H9-shZBTB12_HDAC1_peak_149
chr1	3400440	3400735	296	31.55	4.55418	2.16833	2.4141	H9-shZBTB12_HDAC1_peak_150
chr1	3407794	3408139	346	29.08	4.57632	2.23633	2.43339	H9-shZBTB12_HDAC1_peak_151
chr1	3418584	3419050	467	35.98	11.0412	3.46903	8.44842	H9-shZBTB12_HDAC1_peak_152
chr1	3447405	3448299	895	25.63	4.64657	2.36821	2.5026	H9-shZBTB12_HDAC1_peak_153
chr1	3450076	3450516	441	18.09	3.69248	2.42422	1.64029	H9-shZBTB12_HDAC1_peak_154
chr1	3514431	3515159	729	24.53	3.62389	2.07157	1.57755	H9-shZBTB12_HDAC1_peak_155
chr1	3527072	3528797	1726	35.73	9.63443	3.12565	7.13789	H9-shZBTB12_HDAC1_peak_156
chr1	3529987	3530802	816	29.69	4.71361	2.23542	2.55966	H9-shZBTB12_HDAC1_peak_157
chr1	3535596	3536008	413	26.32	3.64305	2.04546	1.5936	H9-shZBTB12_HDAC1_peak_158
chr1	3540601	3542261	1661	48.21	16.2805	3.58116	13.4612	H9-shZBTB12_HDAC1_peak_159
chr1	3548742	3548994	253	15.55	3.40349	2.48164	1.38414	H9-shZBTB12_HDAC1_peak_160
chr1	3566176	3569683	3508	36.26	8.98794	2.91273	6.54335	H9-shZBTB12_HDAC1_peak_161
chr1	3574338	3574692	355	17.52	3.5426	2.39548	1.50412	H9-shZBTB12_HDAC1_peak_162
chr1	3585366	3585955	590	29.79	9.12414	3.39051	6.6394	H9-shZBTB12_HDAC1_peak_163
chr1	3594836	3595137	302	29.71	5.83065	2.54946	3.57694	H9-shZBTB12_HDAC1_peak_164
chr1	3599954	3600678	725	23.47	4.7094	2.45422	2.55316	H9-shZBTB12_HDAC1_peak_165
chr1	3604101	3606250	2150	26.41	4.30255	2.2287	2.18603	H9-shZBTB12_HDAC1_peak_166
chr1	3612121	3612554	434	29.9	5.60032	2.46725	3.36227	H9-shZBTB12_HDAC1_peak_167
chr1	3623390	3624412	1023	34.93	6.39017	2.46362	4.09491	H9-shZBTB12_HDAC1_peak_168
chr1	3625420	3625973	554	26.43	4.832	2.37649	2.66301	H9-shZBTB12_HDAC1_peak_169
chr1	3633911	3635141	1231	32.77	8.33559	2.94812	5.93097	H9-shZBTB12_HDAC1_peak_170
chr1	3649262	3650126	865	22.84	4.08596	2.27812	1.99072	H9-shZBTB12_HDAC1_peak_171
chr1	3662906	3664128	1223	49.52	15.2199	3.69838	12.3617	H9-shZBTB12_HDAC1_peak_172
chr1	3688480	3689673	1194	46	14.12	3.61753	11.3512	H9-shZBTB12_HDAC1_peak_173
chr1	3692385	3692834	450	40.55	8.07891	2.66563	5.65402	H9-shZBTB12_HDAC1_peak_174
chr1	3709869	3710591	723	36.99	5.66243	2.24647	3.42489	H9-shZBTB12_HDAC1_peak_175
chr1	3711790	3713542	1753	40.4	12.3729	3.32732	9.7372	H9-shZBTB12_HDAC1_peak_176
chr1	3773181	3775160	1980	43.34	9.95915	2.89699	7.42656	H9-shZBTB12_HDAC1_peak_177
chr1	3816205	3818202	1998	50.38	12.4303	3.05362	9.75364	H9-shZBTB12_HDAC1_peak_178
chr1	3827378	3827775	398	29.27	4.2127	2.14318	2.10514	H9-shZBTB12_HDAC1_peak_179
chr1	4094621	4094873	253	25.16	3.87739	2.1261	1.80069	H9-shZBTB12_HDAC1_peak_180
chr1	4107243	4107579	337	21.96	4.2541	2.38331	2.14015	H9-shZBTB12_HDAC1_peak_181
chr1	4129033	4129443	411	20.27	3.40512	2.18173	1.38401	H9-shZBTB12_HDAC1_peak_182
chr1	4130625	4130890	266	25.21	5.45168	2.63064	3.23534	H9-shZBTB12_HDAC1_peak_183
chr1	4192545	4193661	1117	19.51	4.03556	2.45773	1.94431	H9-shZBTB12_HDAC1_peak_184
chr1	4233025	4233348	324	19.48	3.60539	2.29357	1.56213	H9-shZBTB12_HDAC1_peak_185
chr1	4485793	4486473	681	20.35	3.76512	2.32084	1.70349	H9-shZBTB12_HDAC1_peak_186
chr1	4507987	4508408	422	23.93	3.47248	2.08552	1.44329	H9-shZBTB12_HDAC1_peak_187
chr1	4660039	4660422	384	22.14	3.98987	2.28089	1.90634	H9-shZBTB12_HDAC1_peak_188
chr1	4662356	4662779	424	16.33	3.209	2.33927	1.21109	H9-shZBTB12_HDAC1_peak_189
chr1	4711138	4711476	339	27.85	6.64831	2.83664	4.33073	H9-shZBTB12_HDAC1_peak_190
chr1	4712714	4714546	1833	29.29	5.1766	2.39796	2.97845	H9-shZBTB12_HDAC1_peak_191
chr1	4716074	4717636	1563	26.96	4.46505	2.29534	2.33908	H9-shZBTB12_HDAC1_peak_192
chr1	4718688	4719063	376	25.46	5.29104	2.55536	3.08588	H9-shZBTB12_HDAC1_peak_193
chr1	4770529	4771905	1377	29.88	4.69947	2.20466	2.55174	H9-shZBTB12_HDAC1_peak_194
chr1	4814943	4815759	817	43.4	10.0513	2.78641	7.5409	H9-shZBTB12_HDAC1_peak_195
chr1	4881028	4881303	276	23.46	5.41941	2.68442	3.19786	H9-shZBTB12_HDAC1_peak_196
chr1	5112671	5113114	444	21.18	5.51727	2.88745	3.2879	H9-shZBTB12_HDAC1_peak_197
chr1	5178501	5179007	507	33.37	9.47226	3.25411	6.96604	H9-shZBTB12_HDAC1_peak_198
chr1	5285781	5286949	1169	36.38	8.19331	2.77524	5.78769	H9-shZBTB12_HDAC1_peak_199
chr1	5327761	5328279	519	31.32	5.78999	2.46022	3.54066	H9-shZBTB12_HDAC1_peak_200
chr1	5454205	5454496	292	20.41	3.73967	2.30886	1.67867	H9-shZBTB12_HDAC1_peak_201
chr1	5485030	5485653	624	22.86	3.26111	2.02749	1.25819	H9-shZBTB12_HDAC1_peak_202
chr1	5713044	5713425	382	20.49	3.45013	2.18729	1.42424	H9-shZBTB12_HDAC1_peak_203
chr1	5747041	5747293	253	25.85	5.96471	2.74881	3.6914	H9-shZBTB12_HDAC1_peak_204
chr1	5759093	5759400	308	19.92	5.21519	2.85633	3.01618	H9-shZBTB12_HDAC1_peak_205
chr1	5778025	5779100	1076	23.2	3.57621	2.12268	1.53432	H9-shZBTB12_HDAC1_peak_206
chr1	5805932	5806342	411	31.85	6.04637	2.51163	3.77704	H9-shZBTB12_HDAC1_peak_207
chr1	5807421	5808200	780	24.71	5.34049	2.58	3.12395	H9-shZBTB12_HDAC1_peak_208
chr1	5812137	5812850	714	29.23	5.1408	2.36889	2.95159	H9-shZBTB12_HDAC1_peak_209
chr1	5826262	5827481	1220	46.39	18.4936	4.33722	15.5141	H9-shZBTB12_HDAC1_peak_210
chr1	5849795	5850593	799	16.06	3.53198	2.49736	1.49616	H9-shZBTB12_HDAC1_peak_211
chr1	5890753	5891177	425	36.88	5.53553	2.23781	3.30865	H9-shZBTB12_HDAC1_peak_212
chr1	5891964	5892296	333	42.85	10.2599	3.00097	7.69473	H9-shZBTB12_HDAC1_peak_213
chr1	5904060	5904668	609	16.86	3.25136	2.31947	1.24802	H9-shZBTB12_HDAC1_peak_214
chr1	5907357	5907697	341	28.46	4.51116	2.24914	2.37074	H9-shZBTB12_HDAC1_peak_215
chr1	5956848	5957728	881	30.34	4.62175	2.20214	2.47637	H9-shZBTB12_HDAC1_peak_216
chr1	6035206	6035486	281	22.91	4.99676	2.57026	2.81163	H9-shZBTB12_HDAC1_peak_217
chr1	6040629	6041003	375	40.68	7.72531	2.58527	5.32503	H9-shZBTB12_HDAC1_peak_218
chr1	6051218	6054009	2792	50.19	19.9263	4.43418	16.8741	H9-shZBTB12_HDAC1_peak_219
chr1	6086132	6087216	1085	32.29	6.16171	2.50851	3.88535	H9-shZBTB12_HDAC1_peak_220
chr1	6094473	6094777	305	31.06	4.27711	2.11485	2.16157	H9-shZBTB12_HDAC1_peak_221
chr1	6112205	6113327	1123	31.45	7.89304	2.93113	5.52638	H9-shZBTB12_HDAC1_peak_222
chr1	6168907	6170081	1175	21.91	5.34665	2.75208	3.13556	H9-shZBTB12_HDAC1_peak_223
chr1	6187642	6188484	843	32.79	4.45773	2.08668	2.3308	H9-shZBTB12_HDAC1_peak_224
chr1	6208560	6209208	649	33.5	5.24954	2.25541	3.04588	H9-shZBTB12_HDAC1_peak_225
chr1	6240329	6240815	487	20.4	4.45211	2.54568	2.3183	H9-shZBTB12_HDAC1_peak_226
chr1	6259353	6260150	798	46.58	9.57989	2.69721	7.07322	H9-shZBTB12_HDAC1_peak_227
chr1	6264834	6266602	1769	38.3	6.73097	2.4553	4.40716	H9-shZBTB12_HDAC1_peak_228
chr1	6268728	6270282	1555	40.9	11.2125	3.22597	8.60226	H9-shZBTB12_HDAC1_peak_229
chr1	6298772	6300368	1597	32.08	4.6717	2.17759	2.51993	H9-shZBTB12_HDAC1_peak_230
chr1	6301204	6302545	1342	51.15	16.7559	3.82906	13.8319	H9-shZBTB12_HDAC1_peak_231
chr1	6303813	6307184	3372	43.62	10.4813	2.8819	7.93801	H9-shZBTB12_HDAC1_peak_232
chr1	6308929	6310247	1319	30.16	5.6277	2.46427	3.39471	H9-shZBTB12_HDAC1_peak_233
chr1	6319923	6321795	1873	34.53	9.03104	3.09437	6.56182	H9-shZBTB12_HDAC1_peak_234
chr1	6333230	6333629	400	21.6	3.9392	2.2967	1.85856	H9-shZBTB12_HDAC1_peak_235
chr1	6336432	6336684	253	23.67	3.50532	2.06777	1.47224	H9-shZBTB12_HDAC1_peak_236
chr1	6395611	6395880	270	22.6	4.89252	2.55569	2.71873	H9-shZBTB12_HDAC1_peak_237
chr1	6445310	6446256	947	39.64	5.50816	2.17855	3.28138	H9-shZBTB12_HDAC1_peak_238
chr1	6452818	6454339	1522	38.38	8.58508	2.8261	6.14036	H9-shZBTB12_HDAC1_peak_239
chr1	6474476	6474868	393	29.63	5.55605	2.46769	3.32366	H9-shZBTB12_HDAC1_peak_240
chr1	6479145	6481144	2000	29.68	5.65624	2.44868	3.4258	H9-shZBTB12_HDAC1_peak_241
chr1	6483515	6485370	1856	27.63	4.72011	2.32583	2.5702	H9-shZBTB12_HDAC1_peak_242
chr1	6500258	6501204	947	33.46	5.72448	2.37512	3.48602	H9-shZBTB12_HDAC1_peak_243
chr1	6505166	6505460	295	34.14	4.92771	2.18293	2.74782	H9-shZBTB12_HDAC1_peak_244
chr1	6507039	6509487	2449	60.38	17.7003	3.5524	14.7145	H9-shZBTB12_HDAC1_peak_245
chr1	6520084	6520945	862	23.67	4.43637	2.36112	2.30566	H9-shZBTB12_HDAC1_peak_246
chr1	6526202	6526484	283	29.29	4.06787	2.07971	1.97499	H9-shZBTB12_HDAC1_peak_247
chr1	6531050	6531835	786	30.05	5.45173	2.44179	3.23002	H9-shZBTB12_HDAC1_peak_248
chr1	6532490	6532802	313	24.5	3.28559	1.97115	1.27918	H9-shZBTB12_HDAC1_peak_249
chr1	6535485	6535967	483	39.83	11.2395	3.31705	8.61957	H9-shZBTB12_HDAC1_peak_250
chr1	6545076	6547025	1950	36.35	8.11116	2.78177	5.69838	H9-shZBTB12_HDAC1_peak_251
chr1	6549907	6551710	1804	42.6	10.9505	3.03498	8.37805	H9-shZBTB12_HDAC1_peak_252
chr1	6555540	6557930	2391	28.63	6.28036	2.69879	4.00971	H9-shZBTB12_HDAC1_peak_253
chr1	6579970	6580506	537	45.33	11.2979	3.10052	8.66972	H9-shZBTB12_HDAC1_peak_254
chr1	6614165	6615296	1132	56.68	18.396	3.75544	15.3989	H9-shZBTB12_HDAC1_peak_255
chr1	6639433	6641019	1587	42.54	11.9197	3.09384	9.32959	H9-shZBTB12_HDAC1_peak_256
chr1	6660903	6664107	3205	41.17	9.88271	2.90645	7.36813	H9-shZBTB12_HDAC1_peak_257
chr1	6672754	6675572	2819	31.35	8.54309	3.09205	6.1147	H9-shZBTB12_HDAC1_peak_258
chr1	6684876	6686157	1282	32.55	6.09984	2.50123	3.82724	H9-shZBTB12_HDAC1_peak_259
chr1	6753961	6754814	854	23.26	3.64265	2.13065	1.59489	H9-shZBTB12_HDAC1_peak_260
chr1	6761283	6762302	1020	47.52	16.4321	3.76998	13.5752	H9-shZBTB12_HDAC1_peak_261
chr1	6780027	6780365	339	24.39	7.15141	3.2296	4.79837	H9-shZBTB12_HDAC1_peak_262
chr1	6844319	6845157	839	49.06	12.2692	3.09941	9.59444	H9-shZBTB12_HDAC1_peak_263
chr1	6876457	6876850	394	16.09	3.54515	2.50484	1.50743	H9-shZBTB12_HDAC1_peak_264
chr1	6972331	6972896	566	20.15	3.17487	2.10589	1.18348	H9-shZBTB12_HDAC1_peak_265
chr1	7016821	7017122	302	40.56	7.9572	2.6296	5.55114	H9-shZBTB12_HDAC1_peak_266
chr1	7021981	7024428	2448	30.81	6.51255	2.64171	4.21909	H9-shZBTB12_HDAC1_peak_267
chr1	7039209	7040372	1164	25.34	4.47985	2.32159	2.34642	H9-shZBTB12_HDAC1_peak_268
chr1	7062837	7063091	255	17.43	4.80109	2.9301	2.6312	H9-shZBTB12_HDAC1_peak_269
chr1	7106386	7106676	291	25.9	5.71846	2.68313	3.47572	H9-shZBTB12_HDAC1_peak_270
chr1	7130363	7130794	432	33.9	6.44885	2.50764	4.15304	H9-shZBTB12_HDAC1_peak_271
chr1	7177574	7178088	515	25.32	3.48199	2.01069	1.45187	H9-shZBTB12_HDAC1_peak_272
chr1	7180667	7181225	559	16.95	3.13138	2.26285	1.14533	H9-shZBTB12_HDAC1_peak_273
chr1	7209573	7209879	307	28.55	4.50932	2.22817	2.37101	H9-shZBTB12_HDAC1_peak_274
chr1	7259213	7259582	370	21.56	3.54475	2.16858	1.50698	H9-shZBTB12_HDAC1_peak_275
chr1	7358018	7358553	536	45.77	18.9304	4.68808	15.8808	H9-shZBTB12_HDAC1_peak_276
chr1	7439726	7440064	339	25.01	4.83637	2.44668	2.66517	H9-shZBTB12_HDAC1_peak_277
chr1	7448999	7449307	309	22.24	4.04558	2.29627	1.95424	H9-shZBTB12_HDAC1_peak_278
chr1	7561124	7562058	935	21.4	4.25576	2.42326	2.14322	H9-shZBTB12_HDAC1_peak_279
chr1	7596168	7596691	524	28.94	4.82523	2.31432	2.6549	H9-shZBTB12_HDAC1_peak_280
chr1	7599643	7600026	384	23.99	3.11793	1.94946	1.13235	H9-shZBTB12_HDAC1_peak_281
chr1	7610650	7611525	876	24.98	4.57141	2.35132	2.43253	H9-shZBTB12_HDAC1_peak_282
chr1	7707481	7707835	355	24.47	4.39862	2.31038	2.27201	H9-shZBTB12_HDAC1_peak_283
chr1	7729626	7730016	391	37.34	5.03789	2.13115	2.85174	H9-shZBTB12_HDAC1_peak_284
chr1	7740364	7741241	878	34.24	7.46869	2.77811	5.08095	H9-shZBTB12_HDAC1_peak_285
chr1	7764662	7765536	875	48.85	30.5638	7.49528	26.9812	H9-shZBTB12_HDAC1_peak_286
chr1	7830911	7831899	989	32.77	7.15527	2.70618	4.82422	H9-shZBTB12_HDAC1_peak_287
chr1	7843374	7845355	1982	25.44	6.39694	2.89619	4.10287	H9-shZBTB12_HDAC1_peak_288
chr1	7962689	7963092	404	26.85	7.38422	3.1512	5.01964	H9-shZBTB12_HDAC1_peak_289
chr1	8002211	8002671	461	31.18	6.41404	2.61658	4.12357	H9-shZBTB12_HDAC1_peak_290
chr1	8021243	8022196	954	65.73	20.115	3.76299	17.0012	H9-shZBTB12_HDAC1_peak_291
chr1	8051756	8052386	631	40.52	10.0736	2.9962	7.54108	H9-shZBTB12_HDAC1_peak_292
chr1	8085840	8086840	1001	42.68	9.18294	2.80108	6.68624	H9-shZBTB12_HDAC1_peak_293
chr1	8225837	8226162	326	32.04	5.89426	2.46761	3.62998	H9-shZBTB12_HDAC1_peak_294
chr1	8227096	8227804	709	40.62	11.4547	3.28749	8.85045	H9-shZBTB12_HDAC1_peak_295
chr1	8262176	8262579	404	21.14	3.51089	2.17665	1.47584	H9-shZBTB12_HDAC1_peak_296
chr1	8276564	8277713	1150	25.29	4.50652	2.33314	2.36992	H9-shZBTB12_HDAC1_peak_297
chr1	8326816	8328707	1892	26.65	5.11667	2.42557	2.9336	H9-shZBTB12_HDAC1_peak_298
chr1	8377802	8378818	1017	29.23	5.7631	2.5067	3.52079	H9-shZBTB12_HDAC1_peak_299
chr1	8408913	8409287	375	28.91	5.2426	2.40844	3.03856	H9-shZBTB12_HDAC1_peak_300
chr1	8430377	8430742	366	24.79	3.1597	1.94046	1.16877	H9-shZBTB12_HDAC1_peak_301
chr1	8483401	8485082	1682	33.05	9.15303	3.15055	6.69685	H9-shZBTB12_HDAC1_peak_302
chr1	8503585	8504079	495	32.97	4.86494	2.19354	2.69173	H9-shZBTB12_HDAC1_peak_303
chr1	8520048	8521040	993	32.25	6.27931	2.52459	3.99965	H9-shZBTB12_HDAC1_peak_304
chr1	8585959	8586211	253	23.16	4.17723	2.30057	2.06921	H9-shZBTB12_HDAC1_peak_305
chr1	8763029	8763785	757	39.69	12.0934	3.42957	9.44578	H9-shZBTB12_HDAC1_peak_306
chr1	8772457	8772712	256	27.48	7.59519	3.15287	5.20536	H9-shZBTB12_HDAC1_peak_307
chr1	8779087	8779440	354	34.87	7.9338	2.82258	5.51992	H9-shZBTB12_HDAC1_peak_308
chr1	8849971	8850233	263	23.77	4.04079	2.22566	1.94695	H9-shZBTB12_HDAC1_peak_309
chr1	8875140	8875776	637	20.8	3.29336	2.12351	1.28583	H9-shZBTB12_HDAC1_peak_310
chr1	8877061	8878268	1208	35.34	9.99752	3.27764	7.46304	H9-shZBTB12_HDAC1_peak_311
chr1	8922466	8922899	434	28.24	4.67247	2.28693	2.51718	H9-shZBTB12_HDAC1_peak_312
chr1	8933622	8933966	345	41.15	6.3799	2.30835	4.08941	H9-shZBTB12_HDAC1_peak_313
chr1	8937047	8939618	2572	43.61	8.59313	2.59498	6.15519	H9-shZBTB12_HDAC1_peak_314
chr1	8971403	8971752	350	27.39	4.02643	2.13471	1.93612	H9-shZBTB12_HDAC1_peak_315
chr1	9003439	9003913	475	24.22	3.67685	2.11001	1.62507	H9-shZBTB12_HDAC1_peak_316
chr1	9011399	9011735	337	21.87	5.83916	2.93952	3.57961	H9-shZBTB12_HDAC1_peak_317
chr1	9023093	9023766	674	23.75	4.08555	2.30796	1.99127	H9-shZBTB12_HDAC1_peak_318
chr1	9048137	9048494	358	21.51	3.61569	2.19353	1.56972	H9-shZBTB12_HDAC1_peak_319
chr1	9069704	9070723	1020	28.08	5.89619	2.60173	3.64378	H9-shZBTB12_HDAC1_peak_320
chr1	9131610	9131907	298	15.9	3.48079	2.48696	1.451	H9-shZBTB12_HDAC1_peak_321
chr1	9188445	9189821	1377	31.32	8.00145	3.02853	5.60227	H9-shZBTB12_HDAC1_peak_322
chr1	9241335	9244166	2832	38.67	10.042	3.14537	7.50026	H9-shZBTB12_HDAC1_peak_323
chr1	9258512	9258798	287	20.19	3.65174	2.27012	1.6041	H9-shZBTB12_HDAC1_peak_324
chr1	9261480	9262949	1470	28.84	6.92456	2.81621	4.59921	H9-shZBTB12_HDAC1_peak_325
chr1	9294244	9295089	846	44.12	12.0524	3.42481	9.38345	H9-shZBTB12_HDAC1_peak_326
chr1	9307392	9307694	303	22.93	4.9173	2.54268	2.74318	H9-shZBTB12_HDAC1_peak_327
chr1	9310220	9311508	1289	23.85	5.01453	2.54907	2.84299	H9-shZBTB12_HDAC1_peak_328
chr1	9313153	9313438	286	22.86	4.47452	2.40869	2.33582	H9-shZBTB12_HDAC1_peak_329
chr1	9327023	9327505	483	32.11	7.57719	2.89521	5.19487	H9-shZBTB12_HDAC1_peak_330
chr1	9352454	9352738	285	24.4	6.252	2.89274	3.96304	H9-shZBTB12_HDAC1_peak_331
chr1	9353490	9354141	652	28.15	8.37339	3.33662	5.93321	H9-shZBTB12_HDAC1_peak_332
chr1	9354901	9355456	556	17.95	3.16655	2.2195	1.1739	H9-shZBTB12_HDAC1_peak_333
chr1	9380098	9380371	274	32.43	4.32651	2.08779	2.20396	H9-shZBTB12_HDAC1_peak_334
chr1	9488969	9489407	439	42.63	6.86756	2.34722	4.53395	H9-shZBTB12_HDAC1_peak_335
chr1	9515886	9516184	299	29.58	5.05045	2.34245	2.86003	H9-shZBTB12_HDAC1_peak_336
chr1	9555258	9555795	538	39.31	7.75766	2.60762	5.365	H9-shZBTB12_HDAC1_peak_337
chr1	9599325	9600383	1059	28.48	4.27442	2.17294	2.15893	H9-shZBTB12_HDAC1_peak_338
chr1	9648450	9649868	1419	23.57	6.06384	2.90984	3.79545	H9-shZBTB12_HDAC1_peak_339
chr1	9653553	9654070	518	25.26	3.79571	2.09611	1.72958	H9-shZBTB12_HDAC1_peak_340
chr1	9675313	9675913	601	20.29	3.08438	2.07977	1.10525	H9-shZBTB12_HDAC1_peak_341
chr1	9687070	9687658	589	39.8	7.88038	2.65047	5.47164	H9-shZBTB12_HDAC1_peak_342
chr1	9711500	9713108	1609	25.45	3.91103	2.14783	1.83351	H9-shZBTB12_HDAC1_peak_343
chr1	9747175	9748321	1147	38.54	7.492	2.5846	5.12453	H9-shZBTB12_HDAC1_peak_344
chr1	9749106	9750816	1711	35.22	7.48429	2.67119	5.12286	H9-shZBTB12_HDAC1_peak_345
chr1	9774461	9774961	501	46.25	10.3481	2.89302	7.78498	H9-shZBTB12_HDAC1_peak_346
chr1	9777589	9778038	450	28.25	3.79269	2.04966	1.72646	H9-shZBTB12_HDAC1_peak_347
chr1	9781427	9782032	606	38.61	5.33905	2.15475	3.12011	H9-shZBTB12_HDAC1_peak_348
chr1	9785074	9785483	410	27	4.89325	2.40697	2.71588	H9-shZBTB12_HDAC1_peak_349
chr1	9883142	9885997	2856	30.75	5.79654	2.48668	3.54804	H9-shZBTB12_HDAC1_peak_350
chr1	9895655	9896194	540	28.04	3.57909	2.00201	1.53684	H9-shZBTB12_HDAC1_peak_351
chr1	9950209	9950499	291	22.7	3.70738	2.16755	1.65313	H9-shZBTB12_HDAC1_peak_352
chr1	9969461	9971634	2174	36.32	7.10308	2.59143	4.76066	H9-shZBTB12_HDAC1_peak_353
chr1	9985883	9986135	253	20	4.01349	2.4193	1.92524	H9-shZBTB12_HDAC1_peak_354
chr1	9989409	9989769	361	41.47	11.2449	3.29895	8.62013	H9-shZBTB12_HDAC1_peak_355
chr1	10002652	10003748	1097	55.2	17.169	3.41744	14.2845	H9-shZBTB12_HDAC1_peak_356
chr1	10057059	10058153	1095	30.03	6.95975	2.80747	4.61619	H9-shZBTB12_HDAC1_peak_357
chr1	10092548	10093451	904	49.26	11.3285	2.90342	8.71608	H9-shZBTB12_HDAC1_peak_358
chr1	10239086	10239365	280	22.88	6.7077	3.15898	4.38013	H9-shZBTB12_HDAC1_peak_359
chr1	10269875	10271704	1830	45.39	9.96343	2.84142	7.42676	H9-shZBTB12_HDAC1_peak_360
chr1	10378170	10378725	556	26.69	5.65797	2.6259	3.42001	H9-shZBTB12_HDAC1_peak_361
chr1	10458090	10460024	1935	60.48	16.9204	3.35451	13.9986	H9-shZBTB12_HDAC1_peak_362
chr1	10490141	10491485	1345	52.62	13.5646	3.13977	10.8251	H9-shZBTB12_HDAC1_peak_363
chr1	10531633	10532889	1257	44.8	16.4587	4.15503	13.5554	H9-shZBTB12_HDAC1_peak_364
chr1	10534644	10535631	988	34.12	7.63742	2.80096	5.25475	H9-shZBTB12_HDAC1_peak_365
chr1	10568542	10569144	603	24.02	5.26292	2.61594	3.05353	H9-shZBTB12_HDAC1_peak_366
chr1	10579147	10579581	435	24.22	5.2104	2.56843	3.00747	H9-shZBTB12_HDAC1_peak_367
chr1	10589829	10590735	907	33.73	5.70331	2.36604	3.45853	H9-shZBTB12_HDAC1_peak_368
chr1	10601370	10601739	370	25.61	3.49336	2.01622	1.46195	H9-shZBTB12_HDAC1_peak_369
chr1	10622066	10622330	265	18.26	5.25153	3.02736	3.0472	H9-shZBTB12_HDAC1_peak_370
chr1	10654536	10654904	369	17.09	3.55723	2.43267	1.51665	H9-shZBTB12_HDAC1_peak_371
chr1	10698311	10698707	397	22.41	4.57144	2.46234	2.42623	H9-shZBTB12_HDAC1_peak_372
chr1	10699517	10700429	913	26.93	4.52913	2.26823	2.39028	H9-shZBTB12_HDAC1_peak_373
chr1	10709031	10709428	398	30.61	4.68709	2.20431	2.53399	H9-shZBTB12_HDAC1_peak_374
chr1	10739343	10740119	777	40.3	10.6119	3.12193	8.05322	H9-shZBTB12_HDAC1_peak_375
chr1	10764400	10765262	863	43.61	11.1249	3.1721	8.5078	H9-shZBTB12_HDAC1_peak_376
chr1	10769091	10769954	864	27.81	5.11765	2.42742	2.92528	H9-shZBTB12_HDAC1_peak_377
chr1	10798040	10799457	1418	20.2	3.21851	2.11979	1.22095	H9-shZBTB12_HDAC1_peak_378
chr1	10848716	10849193	478	25.39	5.99509	2.77638	3.73482	H9-shZBTB12_HDAC1_peak_379
chr1	10853850	10857076	3227	34.61	9.26752	3.20336	6.76478	H9-shZBTB12_HDAC1_peak_380
chr1	10875099	10875584	486	21.2	3.76895	2.26089	1.70545	H9-shZBTB12_HDAC1_peak_381
chr1	10895112	10896364	1253	41.98	8.53139	2.61368	6.10511	H9-shZBTB12_HDAC1_peak_382
chr1	10897540	10897994	455	24.06	4.90822	2.49622	2.73266	H9-shZBTB12_HDAC1_peak_383
chr1	10899414	10899906	493	24.49	3.66543	2.09534	1.61357	H9-shZBTB12_HDAC1_peak_384
chr1	10920061	10920593	533	25.08	3.62012	2.05896	1.57412	H9-shZBTB12_HDAC1_peak_385
chr1	10925871	10927665	1795	25.25	6.61867	2.94093	4.32489	H9-shZBTB12_HDAC1_peak_386
chr1	10949202	10949454	253	24.51	4.95098	2.47388	2.76752	H9-shZBTB12_HDAC1_peak_387
chr1	10960761	10962499	1739	31.4	5.54923	2.38765	3.32224	H9-shZBTB12_HDAC1_peak_388
chr1	10969941	10970424	484	31.31	5.33031	2.34279	3.1215	H9-shZBTB12_HDAC1_peak_389
chr1	10999962	11000524	563	19.47	3.77677	2.35957	1.71397	H9-shZBTB12_HDAC1_peak_390
chr1	11002032	11002969	938	28.82	4.49214	2.20439	2.35964	H9-shZBTB12_HDAC1_peak_391
chr1	11005967	11006235	269	20.61	4.84648	2.68105	2.6712	H9-shZBTB12_HDAC1_peak_392
chr1	11018638	11019135	498	37.59	9.15716	2.97375	6.66939	H9-shZBTB12_HDAC1_peak_393
chr1	11020605	11021223	619	31.63	3.88214	2.00217	1.80802	H9-shZBTB12_HDAC1_peak_394
chr1	11029514	11030172	659	24.8	4.38337	2.29932	2.25665	H9-shZBTB12_HDAC1_peak_395
chr1	11039817	11041421	1605	33.81	6.03654	2.38679	3.78194	H9-shZBTB12_HDAC1_peak_396
chr1	11072431	11073322	892	53.04	16.038	3.67746	13.1307	H9-shZBTB12_HDAC1_peak_397
chr1	11091088	11091775	688	15.27	3.57209	2.58682	1.52673	H9-shZBTB12_HDAC1_peak_398
chr1	11113907	11114257	351	30.69	7.51147	2.93166	5.13315	H9-shZBTB12_HDAC1_peak_399
chr1	11118872	11121144	2273	41.97	15.0559	3.95835	12.2528	H9-shZBTB12_HDAC1_peak_400
chr1	11159421	11160088	668	49.08	6.5699	2.17308	4.26001	H9-shZBTB12_HDAC1_peak_401
chr1	11322241	11323032	792	52.78	12.4801	3.02585	9.78896	H9-shZBTB12_HDAC1_peak_402
chr1	11333231	11334113	883	49.68	11.4965	2.88485	8.88123	H9-shZBTB12_HDAC1_peak_403
chr1	11397564	11399055	1492	23.57	3.8841	2.21358	1.80813	H9-shZBTB12_HDAC1_peak_404
chr1	11404425	11405065	641	18.81	3.69224	2.36964	1.63608	H9-shZBTB12_HDAC1_peak_405
chr1	11414736	11416644	1909	39.76	9.37295	2.88868	6.8798	H9-shZBTB12_HDAC1_peak_406
chr1	11417329	11417713	385	22.16	3.13284	2.00777	1.14595	H9-shZBTB12_HDAC1_peak_407
chr1	11473550	11474071	522	32.26	5.67581	2.39582	3.43717	H9-shZBTB12_HDAC1_peak_408
chr1	11533685	11534080	396	22.39	4.10912	2.3274	2.0097	H9-shZBTB12_HDAC1_peak_409
chr1	11538769	11540571	1803	49.53	12.2645	3.11508	9.58427	H9-shZBTB12_HDAC1_peak_410
chr1	11559332	11560133	802	28.18	3.79364	2.05862	1.73004	H9-shZBTB12_HDAC1_peak_411
chr1	11610680	11611117	438	53.68	24.1499	5.21038	20.8481	H9-shZBTB12_HDAC1_peak_412
chr1	11618544	11618926	383	21.12	3.30423	2.10687	1.29427	H9-shZBTB12_HDAC1_peak_413
chr1	11623402	11624684	1283	22.76	4.9339	2.59116	2.76519	H9-shZBTB12_HDAC1_peak_414
chr1	11695860	11696173	314	31.6	8.44368	3.15618	5.99752	H9-shZBTB12_HDAC1_peak_415
chr1	11702459	11702736	278	26.11	4.80132	2.38022	2.6308	H9-shZBTB12_HDAC1_peak_416
chr1	11710402	11710854	453	43.71	10.5032	2.99218	7.93323	H9-shZBTB12_HDAC1_peak_417
chr1	11713740	11716014	2275	30.16	6.18883	2.56767	3.92148	H9-shZBTB12_HDAC1_peak_418
chr1	11724072	11724953	882	29.13	4.97818	2.35172	2.79528	H9-shZBTB12_HDAC1_peak_419
chr1	11740460	11743078	2619	49.75	12.3804	3.07227	9.70166	H9-shZBTB12_HDAC1_peak_420
chr1	11749449	11752780	3332	38.25	7.7976	2.63981	5.41878	H9-shZBTB12_HDAC1_peak_421
chr1	11771169	11771551	383	31.22	4.59162	2.18188	2.44098	H9-shZBTB12_HDAC1_peak_422
chr1	11779577	11780113	537	44.4	12.1284	3.26046	9.46072	H9-shZBTB12_HDAC1_peak_423
chr1	11791729	11792334	606	25.74	5.58004	2.62617	3.35008	H9-shZBTB12_HDAC1_peak_424
chr1	11795828	11797120	1293	64.24	18.5788	3.40328	15.5866	H9-shZBTB12_HDAC1_peak_425
chr1	11822164	11823104	941	30.37	5.56027	2.39891	3.34569	H9-shZBTB12_HDAC1_peak_426
chr1	11831637	11831985	349	17.06	4.00357	2.61903	1.91639	H9-shZBTB12_HDAC1_peak_427
chr1	11845114	11845622	509	35.99	4.37802	2.02342	2.25226	H9-shZBTB12_HDAC1_peak_428
chr1	11847249	11848031	783	23.6	4.32398	2.32424	2.20299	H9-shZBTB12_HDAC1_peak_429
chr1	11862967	11863774	808	38.31	6.4884	2.39372	4.18454	H9-shZBTB12_HDAC1_peak_430
chr1	11865343	11866807	1465	63.08	17.0005	3.22801	14.0952	H9-shZBTB12_HDAC1_peak_431
chr1	11919254	11919678	425	54.75	18.1735	3.9722	15.1611	H9-shZBTB12_HDAC1_peak_432
chr1	11943059	11943529	471	22.55	4.8996	2.57335	2.72829	H9-shZBTB12_HDAC1_peak_433
chr1	11958883	11959309	427	33.44	8.07944	2.9188	5.66888	H9-shZBTB12_HDAC1_peak_434
chr1	11967951	11970004	2054	34.61	5.4742	2.27652	3.25743	H9-shZBTB12_HDAC1_peak_435
chr1	11985828	11987089	1262	23.09	5.11845	2.61925	2.92369	H9-shZBTB12_HDAC1_peak_436
chr1	11994352	11995429	1078	38.89	8.13805	2.63995	5.74184	H9-shZBTB12_HDAC1_peak_437
chr1	11999151	11999557	407	19.11	4.07986	2.49417	1.98466	H9-shZBTB12_HDAC1_peak_438
chr1	12003994	12005465	1472	25.55	4.53568	2.34747	2.3973	H9-shZBTB12_HDAC1_peak_439
chr1	12039966	12041050	1085	49.88	10.1096	2.64545	7.57786	H9-shZBTB12_HDAC1_peak_440
chr1	12079035	12080107	1073	50.97	10.7457	2.69625	8.19091	H9-shZBTB12_HDAC1_peak_441
chr1	12112050	12112464	415	19.88	3.5417	2.25347	1.50294	H9-shZBTB12_HDAC1_peak_442
chr1	12123097	12124752	1656	36.84	8.25502	2.87004	5.82274	H9-shZBTB12_HDAC1_peak_443
chr1	12127572	12127902	331	25.24	3.65413	2.07934	1.60619	H9-shZBTB12_HDAC1_peak_444
chr1	12138642	12139832	1191	51.51	12.4779	2.98177	9.80312	H9-shZBTB12_HDAC1_peak_445
chr1	12226788	12227492	705	30.59	4.56633	2.19052	2.42108	H9-shZBTB12_HDAC1_peak_446
chr1	12244008	12244311	304	19.55	4.26341	2.52777	2.15184	H9-shZBTB12_HDAC1_peak_447
chr1	12262249	12262689	441	17.64	3.27676	2.27892	1.2711	H9-shZBTB12_HDAC1_peak_448
chr1	12263653	12263939	287	20.42	3.25269	2.12385	1.24939	H9-shZBTB12_HDAC1_peak_449
chr1	12289748	12291090	1343	32.85	5.49127	2.35546	3.2672	H9-shZBTB12_HDAC1_peak_450
chr1	12418686	12419126	441	18.99	5.52359	3.07027	3.29554	H9-shZBTB12_HDAC1_peak_451
chr1	12493675	12493971	297	25.35	6.11217	2.81379	3.83824	H9-shZBTB12_HDAC1_peak_452
chr1	12570590	12571044	455	20.66	3.09534	2.05566	1.11451	H9-shZBTB12_HDAC1_peak_453
chr1	12599771	12601443	1673	25.9	4.31782	2.27828	2.20245	H9-shZBTB12_HDAC1_peak_454
chr1	12654699	12656472	1774	36.56	10.1761	3.21026	7.6446	H9-shZBTB12_HDAC1_peak_455
chr1	12661362	12663159	1798	21	3.76332	2.27078	1.70283	H9-shZBTB12_HDAC1_peak_456
chr1	12675092	12680114	5023	45.67	14.3501	3.61832	11.571	H9-shZBTB12_HDAC1_peak_457
chr1	12688922	12690475	1554	50.12	13.4157	3.05809	10.7171	H9-shZBTB12_HDAC1_peak_458
chr1	12775717	12776208	492	21.26	3.7391	2.24976	1.67852	H9-shZBTB12_HDAC1_peak_459
chr1	12777260	12777938	679	29.86	6.84602	2.79298	4.50732	H9-shZBTB12_HDAC1_peak_460
chr1	13824947	13825674	728	16.9	3.57577	2.44995	1.53546	H9-shZBTB12_HDAC1_peak_461
chr1	13839541	13840803	1263	31.34	8.60704	3.1931	6.15601	H9-shZBTB12_HDAC1_peak_462
chr1	13843724	13844373	650	23.77	6.75507	3.14065	4.42592	H9-shZBTB12_HDAC1_peak_463
chr1	13910194	13910760	567	44.81	12.7879	3.45686	10.0783	H9-shZBTB12_HDAC1_peak_464
chr1	13911819	13912698	880	35.66	8.72594	2.90578	6.28254	H9-shZBTB12_HDAC1_peak_465
chr1	14026387	14027468	1082	26.8	7.787	3.26147	5.38207	H9-shZBTB12_HDAC1_peak_466
chr1	14075163	14076529	1367	26.81	7.39815	3.14005	5.02665	H9-shZBTB12_HDAC1_peak_467
chr1	14091072	14091844	773	18.83	5.51663	3.07633	3.2907	H9-shZBTB12_HDAC1_peak_468
chr1	14140003	14140280	278	24.75	5.2035	2.55179	3.00275	H9-shZBTB12_HDAC1_peak_469
chr1	14218824	14219497	674	30.67	6.14838	2.53987	3.87899	H9-shZBTB12_HDAC1_peak_470
chr1	14322593	14323053	461	21.23	4.56047	2.53064	2.41623	H9-shZBTB12_HDAC1_peak_471
chr1	14462717	14463238	522	30.66	5.90873	2.53699	3.65099	H9-shZBTB12_HDAC1_peak_472
chr1	14617426	14618180	755	25.32	7.77104	3.33089	5.38183	H9-shZBTB12_HDAC1_peak_473
chr1	14687687	14687976	290	20.02	5.58534	3.00355	3.35144	H9-shZBTB12_HDAC1_peak_474
chr1	14731350	14731763	414	25.93	5.4033	2.55678	3.18598	H9-shZBTB12_HDAC1_peak_475
chr1	14742032	14742606	575	22.03	4.7067	2.52755	2.54975	H9-shZBTB12_HDAC1_peak_476
chr1	14919957	14920252	296	32.75	7.477	2.84018	5.0938	H9-shZBTB12_HDAC1_peak_477
chr1	14923906	14926869	2964	36.8	9.13671	2.93211	6.67087	H9-shZBTB12_HDAC1_peak_478
chr1	14928244	14928520	277	22.09	4.86457	2.58035	2.68927	H9-shZBTB12_HDAC1_peak_479
chr1	14994863	14995671	809	21.09	4.28939	2.46191	2.17371	H9-shZBTB12_HDAC1_peak_480
chr1	15005964	15006297	334	24.06	5.37207	2.6288	3.15521	H9-shZBTB12_HDAC1_peak_481
chr1	15052004	15052975	972	23.41	5.79014	2.81001	3.54032	H9-shZBTB12_HDAC1_peak_482
chr1	15058322	15058585	264	31.05	7.12025	2.79672	4.76989	H9-shZBTB12_HDAC1_peak_483
chr1	15059585	15060249	665	38.28	8.9812	2.92912	6.49519	H9-shZBTB12_HDAC1_peak_484
chr1	15066402	15066821	420	19.59	3.45014	2.23192	1.42526	H9-shZBTB12_HDAC1_peak_485
chr1	15068697	15069192	496	25.26	3.89119	2.15966	1.8149	H9-shZBTB12_HDAC1_peak_486
chr1	15093080	15093841	762	23.25	4.08057	2.26003	1.98465	H9-shZBTB12_HDAC1_peak_487
chr1	15105617	15105924	308	26.53	3.25271	1.93002	1.24974	H9-shZBTB12_HDAC1_peak_488
chr1	15251268	15251712	445	26.27	6.25041	2.81954	3.96257	H9-shZBTB12_HDAC1_peak_489
chr1	15335620	15335957	338	21.01	3.54821	2.20036	1.50941	H9-shZBTB12_HDAC1_peak_490
chr1	15353856	15354312	457	19.4	3.55772	2.28719	1.51782	H9-shZBTB12_HDAC1_peak_491
chr1	15356351	15357434	1084	25.95	6.44069	2.88823	4.14699	H9-shZBTB12_HDAC1_peak_492
chr1	15364687	15365209	523	29.58	7.48522	2.98409	5.10368	H9-shZBTB12_HDAC1_peak_493
chr1	15372980	15373445	466	25.62	3.87451	2.13636	1.79975	H9-shZBTB12_HDAC1_peak_494
chr1	15379795	15380401	607	28.6	3.91387	2.0945	1.83756	H9-shZBTB12_HDAC1_peak_495
chr1	15416791	15417281	491	45.94	16.4912	4.1028	13.579	H9-shZBTB12_HDAC1_peak_496
chr1	15426738	15427169	432	26.57	3.80537	2.07852	1.73662	H9-shZBTB12_HDAC1_peak_497
chr1	15434462	15435223	762	27.08	5.10014	2.44236	2.90589	H9-shZBTB12_HDAC1_peak_498
chr1	15437415	15439201	1787	28.78	6.35698	2.70266	4.06185	H9-shZBTB12_HDAC1_peak_499
chr1	15454971	15455723	753	25.04	4.56306	2.35016	2.42013	H9-shZBTB12_HDAC1_peak_500
chr1	15462078	15462346	269	23.45	4.56864	2.40784	2.42184	H9-shZBTB12_HDAC1_peak_501
chr1	15466325	15466602	278	29.78	7.39658	2.95505	5.02285	H9-shZBTB12_HDAC1_peak_502
chr1	15478653	15481338	2686	41.23	9.56819	2.94737	7.05318	H9-shZBTB12_HDAC1_peak_503
chr1	15512712	15513344	633	30.19	5.14054	2.31596	2.95324	H9-shZBTB12_HDAC1_peak_504
chr1	15514790	15515078	289	30.97	5.30197	2.37021	3.10029	H9-shZBTB12_HDAC1_peak_505
chr1	15523498	15523979	482	34.79	6.81705	2.58214	4.48504	H9-shZBTB12_HDAC1_peak_506
chr1	15532676	15534201	1526	41.14	9.81354	2.94911	7.29156	H9-shZBTB12_HDAC1_peak_507
chr1	15573416	15574196	781	47.05	13.0798	3.34397	10.3565	H9-shZBTB12_HDAC1_peak_508
chr1	15598645	15599342	698	34.51	7.95582	2.84074	5.55551	H9-shZBTB12_HDAC1_peak_509
chr1	15710702	15712070	1369	53.18	15.4117	3.42437	12.5698	H9-shZBTB12_HDAC1_peak_510
chr1	15714578	15715117	540	22.42	3.18827	2.01784	1.19437	H9-shZBTB12_HDAC1_peak_511
chr1	15720653	15720939	287	15.77	3.84694	2.66598	1.77212	H9-shZBTB12_HDAC1_peak_512
chr1	15735655	15736510	856	35.9	7.75739	2.74807	5.36335	H9-shZBTB12_HDAC1_peak_513
chr1	15757606	15758026	421	25.79	4.08723	2.1683	1.99143	H9-shZBTB12_HDAC1_peak_514
chr1	15835245	15835878	634	50.24	11.3009	2.9148	8.67142	H9-shZBTB12_HDAC1_peak_515
chr1	15850470	15851318	849	40.59	7.86493	2.517	5.4861	H9-shZBTB12_HDAC1_peak_516
chr1	15852987	15853913	927	74.79	22.2792	3.62937	19.0621	H9-shZBTB12_HDAC1_peak_517
chr1	15910939	15911920	982	37.3	7.65551	2.64993	5.27658	H9-shZBTB12_HDAC1_peak_518
chr1	15929697	15930437	741	45.24	10.2133	2.89961	7.65904	H9-shZBTB12_HDAC1_peak_519
chr1	15943342	15944659	1318	40.39	10.0849	3.06959	7.53146	H9-shZBTB12_HDAC1_peak_520
chr1	16010525	16011465	941	23.41	4.00905	2.24346	1.92029	H9-shZBTB12_HDAC1_peak_521
chr1	16068839	16069880	1042	30.31	4.95547	2.28539	2.77536	H9-shZBTB12_HDAC1_peak_522
chr1	16084203	16086162	1960	36.22	7.7909	2.75265	5.39612	H9-shZBTB12_HDAC1_peak_523
chr1	16087061	16087604	544	33.47	9.65552	3.32133	7.13567	H9-shZBTB12_HDAC1_peak_524
chr1	16160677	16163376	2700	45.42	10.2931	2.8679	7.7379	H9-shZBTB12_HDAC1_peak_525
chr1	16173542	16176484	2943	38.28	6.70322	2.38922	4.40826	H9-shZBTB12_HDAC1_peak_526
chr1	16276327	16276600	274	29.46	5.26743	2.40189	3.05969	H9-shZBTB12_HDAC1_peak_527
chr1	16279943	16280831	889	21.4	4.32781	2.4344	2.20899	H9-shZBTB12_HDAC1_peak_528
chr1	16301793	16302775	983	71.35	31.5494	5.07945	27.9528	H9-shZBTB12_HDAC1_peak_529
chr1	16330583	16331008	426	16.71	3.50458	2.44455	1.46978	H9-shZBTB12_HDAC1_peak_530
chr1	16339009	16340306	1298	43.22	13.3595	3.52879	10.6323	H9-shZBTB12_HDAC1_peak_531
chr1	16344052	16344411	360	21.99	3.93664	2.27871	1.85365	H9-shZBTB12_HDAC1_peak_532
chr1	16352966	16353886	921	34.41	5.94027	2.36042	3.68714	H9-shZBTB12_HDAC1_peak_533
chr1	16359406	16359981	576	32.09	3.56251	1.91562	1.5228	H9-shZBTB12_HDAC1_peak_534
chr1	16374896	16375530	635	40.77	6.40336	2.3104	4.10281	H9-shZBTB12_HDAC1_peak_535
chr1	16382603	16382935	333	39.45	5.53904	2.18943	3.30762	H9-shZBTB12_HDAC1_peak_536
chr1	16393852	16394305	454	20.68	4.4335	2.51361	2.30483	H9-shZBTB12_HDAC1_peak_537
chr1	16399525	16400656	1132	25.72	5.28626	2.56307	3.07976	H9-shZBTB12_HDAC1_peak_538
chr1	16439428	16439876	449	27.35	5.32582	2.49594	3.10964	H9-shZBTB12_HDAC1_peak_539
chr1	16441766	16442860	1095	37.75	8.54959	2.71901	6.14192	H9-shZBTB12_HDAC1_peak_540
chr1	16470418	16473422	3005	33.29	5.57154	2.33608	3.3501	H9-shZBTB12_HDAC1_peak_541
chr1	16479610	16480105	496	21.51	3.31795	2.09555	1.30765	H9-shZBTB12_HDAC1_peak_542
chr1	16480807	16482878	2072	41.81	11.4194	3.22538	8.8071	H9-shZBTB12_HDAC1_peak_543
chr1	16488855	16489239	385	27.92	3.88725	2.09362	1.81213	H9-shZBTB12_HDAC1_peak_544
chr1	16493743	16494842	1100	39.75	9.5171	2.84211	7.04636	H9-shZBTB12_HDAC1_peak_545
chr1	16500106	16500376	271	22.37	4.69408	2.50623	2.53501	H9-shZBTB12_HDAC1_peak_546
chr1	16508323	16508845	523	28.59	3.83232	2.04926	1.76484	H9-shZBTB12_HDAC1_peak_547
chr1	16532628	16534813	2186	34.74	6.34599	2.41185	4.07197	H9-shZBTB12_HDAC1_peak_548
chr1	16538383	16539488	1106	43.32	6.52729	2.27159	4.22654	H9-shZBTB12_HDAC1_peak_549
chr1	16542486	16544297	1812	28.57	4.80655	2.29255	2.64878	H9-shZBTB12_HDAC1_peak_550
chr1	16553367	16554865	1499	34.57	9.67942	3.21016	7.1748	H9-shZBTB12_HDAC1_peak_551
chr1	16562953	16563837	885	44.15	9.39444	2.70687	6.9091	H9-shZBTB12_HDAC1_peak_552
chr1	16678492	16679397	906	52.28	11.3209	2.86048	8.68753	H9-shZBTB12_HDAC1_peak_553
chr1	16693544	16694586	1043	52.63	16.3059	3.72066	13.388	H9-shZBTB12_HDAC1_peak_554
chr1	16766846	16767775	930	56.26	12.6143	2.93328	9.91123	H9-shZBTB12_HDAC1_peak_555
chr1	16817249	16818216	968	29.39	4.87514	2.29108	2.70079	H9-shZBTB12_HDAC1_peak_556
chr1	16824704	16826492	1789	35.28	7.11646	2.62968	4.76797	H9-shZBTB12_HDAC1_peak_557
chr1	16839171	16841421	2251	74.84	10.7336	2.28061	8.15946	H9-shZBTB12_HDAC1_peak_558
chr1	16846943	16847757	815	41.1	7.42493	2.54469	5.0512	H9-shZBTB12_HDAC1_peak_559
chr1	16858478	16859577	1100	50.85	8.28359	2.37255	5.86172	H9-shZBTB12_HDAC1_peak_560
chr1	16860556	16862683	2128	91.45	16.4783	2.65303	13.5495	H9-shZBTB12_HDAC1_peak_561
chr1	16867216	16867891	676	35.98	3.24827	1.76701	1.24599	H9-shZBTB12_HDAC1_peak_562
chr1	16872334	16872635	302	59.2	8.83318	2.32373	6.35792	H9-shZBTB12_HDAC1_peak_563
chr1	16919188	16919450	263	50.29	3.49604	1.65463	1.46418	H9-shZBTB12_HDAC1_peak_564
chr1	16939138	16940574	1437	123.36	17.3804	2.29875	14.4153	H9-shZBTB12_HDAC1_peak_565
chr1	16945291	16946332	1042	74.08	4.22797	1.59853	2.11956	H9-shZBTB12_HDAC1_peak_566
chr1	16947338	16947904	567	72.02	8.49701	2.09227	6.04836	H9-shZBTB12_HDAC1_peak_567
chr1	16970723	16971581	859	156.98	27.3415	2.56735	23.9029	H9-shZBTB12_HDAC1_peak_568
chr1	16973519	16974615	1097	85.6	8.46846	1.94144	6.03539	H9-shZBTB12_HDAC1_peak_569
chr1	16983067	16983765	699	66.9	5.44039	1.78387	3.2233	H9-shZBTB12_HDAC1_peak_570
chr1	16992845	16993905	1061	103.53	11.1748	1.97826	8.59569	H9-shZBTB12_HDAC1_peak_571
chr1	17019212	17021516	2305	41.67	5.41736	2.13721	3.19831	H9-shZBTB12_HDAC1_peak_572
chr1	17025603	17028007	2405	68.8	18.9618	3.47254	15.9217	H9-shZBTB12_HDAC1_peak_573
chr1	17029582	17030019	438	31.57	4.30029	2.09074	2.18435	H9-shZBTB12_HDAC1_peak_574
chr1	17033729	17035277	1549	46.19	10.2265	2.78163	7.68962	H9-shZBTB12_HDAC1_peak_575
chr1	17054505	17054941	437	43	4.49888	1.91399	2.36579	H9-shZBTB12_HDAC1_peak_576
chr1	17066454	17068054	1601	90.72	12.4868	2.16714	9.84643	H9-shZBTB12_HDAC1_peak_577
chr1	17076559	17077411	853	103.93	12.7464	2.08685	10.0662	H9-shZBTB12_HDAC1_peak_578
chr1	17122832	17123084	253	43.05	5.17316	2.02511	2.97558	H9-shZBTB12_HDAC1_peak_579
chr1	17188399	17188706	308	42.16	7.24892	2.44363	4.88606	H9-shZBTB12_HDAC1_peak_580
chr1	17198070	17200391	2322	91.44	13.5105	2.3215	10.7655	H9-shZBTB12_HDAC1_peak_581
chr1	17201267	17201964	698	91.46	14.7443	2.44542	11.92	H9-shZBTB12_HDAC1_peak_582
chr1	17215622	17216257	636	28.43	6.32966	2.73091	4.02858	H9-shZBTB12_HDAC1_peak_583
chr1	17222240	17223188	949	71.31	12.2389	2.53468	9.55827	H9-shZBTB12_HDAC1_peak_584
chr1	17231344	17232487	1144	35.96	6.62649	2.48605	4.32351	H9-shZBTB12_HDAC1_peak_585
chr1	17240076	17241249	1174	41.08	9.62731	2.90069	7.12121	H9-shZBTB12_HDAC1_peak_586
chr1	17247914	17248654	741	57.53	9.61147	2.46131	7.08949	H9-shZBTB12_HDAC1_peak_587
chr1	17265262	17266128	867	33.59	7.34786	2.72698	4.98677	H9-shZBTB12_HDAC1_peak_588
chr1	17277608	17278317	710	23.42	3.58255	2.18721	1.5401	H9-shZBTB12_HDAC1_peak_589
chr1	17299734	17300145	412	18.78	3.26642	2.21115	1.2636	H9-shZBTB12_HDAC1_peak_590
chr1	17305936	17307735	1800	33.55	9.27333	3.13532	6.80409	H9-shZBTB12_HDAC1_peak_591
chr1	17313278	17313592	315	29.29	6.74101	2.81144	4.4145	H9-shZBTB12_HDAC1_peak_592
chr1	17331638	17331944	307	23.99	6.34872	2.96825	4.0507	H9-shZBTB12_HDAC1_peak_593
chr1	17337171	17338850	1680	37.35	8.35298	2.83613	5.91636	H9-shZBTB12_HDAC1_peak_594
chr1	17341404	17341883	480	24.73	3.21647	1.9457	1.21875	H9-shZBTB12_HDAC1_peak_595
chr1	17379840	17380717	878	59.56	13.5103	2.9299	10.7758	H9-shZBTB12_HDAC1_peak_596
chr1	17445465	17446517	1053	38.62	5.64542	2.21589	3.40523	H9-shZBTB12_HDAC1_peak_597
chr1	17452146	17453307	1162	27.32	5.71236	2.58261	3.4711	H9-shZBTB12_HDAC1_peak_598
chr1	17456689	17457154	466	26.48	5.79022	2.66895	3.53687	H9-shZBTB12_HDAC1_peak_599
chr1	17563298	17563943	646	39.04	7.49484	2.58825	5.11557	H9-shZBTB12_HDAC1_peak_600
chr1	17565836	17566212	377	26.15	7.01361	3.03158	4.67244	H9-shZBTB12_HDAC1_peak_601
chr1	17567585	17568229	645	27.34	4.05635	2.14541	1.96105	H9-shZBTB12_HDAC1_peak_602
chr1	17591805	17592118	314	16.7	3.81439	2.57184	1.74645	H9-shZBTB12_HDAC1_peak_603
chr1	17642243	17642575	333	23.82	3.6782	2.11798	1.62693	H9-shZBTB12_HDAC1_peak_604
chr1	17682572	17683046	475	15.12	3.36418	2.50245	1.34701	H9-shZBTB12_HDAC1_peak_605
chr1	17697300	17697626	327	23.14	5.47882	2.72407	3.25223	H9-shZBTB12_HDAC1_peak_606
chr1	17703981	17704269	289	31.04	4.15178	2.0668	2.04711	H9-shZBTB12_HDAC1_peak_607
chr1	17732731	17732990	260	25.43	4.32319	2.25567	2.20202	H9-shZBTB12_HDAC1_peak_608
chr1	17746407	17747097	691	33.42	6.66377	2.60076	4.33908	H9-shZBTB12_HDAC1_peak_609
chr1	17755507	17756374	868	19.27	3.42502	2.24092	1.40206	H9-shZBTB12_HDAC1_peak_610
chr1	17760406	17761967	1562	43.46	12.5588	3.22359	9.91861	H9-shZBTB12_HDAC1_peak_611
chr1	17762846	17763981	1136	25.65	4.97575	2.44145	2.78978	H9-shZBTB12_HDAC1_peak_612
chr1	17764900	17765711	812	28.72	7.25703	2.91418	4.90499	H9-shZBTB12_HDAC1_peak_613
chr1	17766437	17768031	1595	28.03	5.55214	2.52835	3.32384	H9-shZBTB12_HDAC1_peak_614
chr1	17796339	17797304	966	32.11	6.12764	2.49772	3.86343	H9-shZBTB12_HDAC1_peak_615
chr1	17820603	17821063	461	41.76	9.94758	2.98777	7.40628	H9-shZBTB12_HDAC1_peak_616
chr1	17828797	17829127	331	38.31	6.99195	2.4933	4.65129	H9-shZBTB12_HDAC1_peak_617
chr1	17847929	17848909	981	30.47	4.45098	2.16309	2.31906	H9-shZBTB12_HDAC1_peak_618
chr1	17864860	17867621	2762	33.91	6.34981	2.47738	4.06477	H9-shZBTB12_HDAC1_peak_619
chr1	17874766	17876254	1489	32.72	6.11841	2.48139	3.84574	H9-shZBTB12_HDAC1_peak_620
chr1	17877752	17878790	1039	27.71	5.00751	2.39139	2.83042	H9-shZBTB12_HDAC1_peak_621
chr1	17885390	17885642	253	33.04	4.61129	2.13471	2.46012	H9-shZBTB12_HDAC1_peak_622
chr1	17895316	17896983	1668	26.4	4.10173	2.17024	2.00323	H9-shZBTB12_HDAC1_peak_623
chr1	17899299	17900398	1100	31.5	4.80209	2.21586	2.63518	H9-shZBTB12_HDAC1_peak_624
chr1	17914118	17915183	1066	24.98	4.12046	2.22849	2.02202	H9-shZBTB12_HDAC1_peak_625
chr1	17928249	17928521	273	21.71	4.20686	2.38689	2.09519	H9-shZBTB12_HDAC1_peak_626
chr1	17992479	17992841	363	24.8	6.18163	2.87314	3.89918	H9-shZBTB12_HDAC1_peak_627
chr1	18152499	18152877	379	34.32	10.7357	3.58196	8.14312	H9-shZBTB12_HDAC1_peak_628
chr1	18188348	18188701	354	17.07	2.99443	2.19861	1.0265	H9-shZBTB12_HDAC1_peak_629
chr1	18246191	18246700	510	25.75	3.45928	2.00989	1.43179	H9-shZBTB12_HDAC1_peak_630
chr1	18329645	18330064	420	17.89	3.95529	2.53736	1.87097	H9-shZBTB12_HDAC1_peak_631
chr1	18418843	18419123	281	19.3	3.24175	2.1731	1.24101	H9-shZBTB12_HDAC1_peak_632
chr1	18434729	18438371	3643	31.11	6.94413	2.68282	4.62828	H9-shZBTB12_HDAC1_peak_633
chr1	18502446	18502710	265	34.61	4.63654	2.10373	2.48537	H9-shZBTB12_HDAC1_peak_634
chr1	18561319	18561677	359	27.26	3.8413	2.07962	1.77089	H9-shZBTB12_HDAC1_peak_635
chr1	18582806	18583241	436	33.07	11.37	3.7603	8.75817	H9-shZBTB12_HDAC1_peak_636
chr1	18609970	18610224	255	31.85	4.93676	2.25435	2.75389	H9-shZBTB12_HDAC1_peak_637
chr1	18621007	18622241	1235	46.14	9.13171	2.6613	6.64326	H9-shZBTB12_HDAC1_peak_638
chr1	18624464	18625239	776	52.9	13.1074	3.07096	10.382	H9-shZBTB12_HDAC1_peak_639
chr1	18648865	18649517	653	27.32	4.17202	2.17286	2.06718	H9-shZBTB12_HDAC1_peak_640
chr1	18736937	18737314	378	32.61	4.44881	2.11472	2.315	H9-shZBTB12_HDAC1_peak_641
chr1	18744360	18745278	919	26.88	5.08671	2.43177	2.89878	H9-shZBTB12_HDAC1_peak_642
chr1	18746088	18746640	553	32.06	4.41721	2.12036	2.28687	H9-shZBTB12_HDAC1_peak_643
chr1	18807024	18808689	1666	52.78	14.4457	3.17702	11.6933	H9-shZBTB12_HDAC1_peak_644
chr1	18883849	18884755	907	40.9	5.74117	2.17883	3.50949	H9-shZBTB12_HDAC1_peak_645
chr1	18902079	18902536	458	35.95	7.58693	2.69766	5.20656	H9-shZBTB12_HDAC1_peak_646
chr1	18923987	18924302	316	26.24	5.33535	2.54745	3.12054	H9-shZBTB12_HDAC1_peak_647
chr1	18925434	18925982	549	17.84	3.30735	2.27932	1.29763	H9-shZBTB12_HDAC1_peak_648
chr1	18956000	18958558	2559	28.76	5.23145	2.38754	3.03571	H9-shZBTB12_HDAC1_peak_649
chr1	18959300	18959552	253	24.61	5.42546	2.63587	3.20114	H9-shZBTB12_HDAC1_peak_650
chr1	18962201	18964452	2252	32.37	8.23714	3.00602	5.81346	H9-shZBTB12_HDAC1_peak_651
chr1	18966796	18968159	1364	26.64	5.12666	2.45156	2.93801	H9-shZBTB12_HDAC1_peak_652
chr1	18968894	18970579	1686	25.92	4.64371	2.34298	2.49578	H9-shZBTB12_HDAC1_peak_653
chr1	18971918	18972518	601	25.48	4.27387	2.26566	2.15953	H9-shZBTB12_HDAC1_peak_654
chr1	18973148	18974667	1520	21.9	3.9541	2.29057	1.87119	H9-shZBTB12_HDAC1_peak_655
chr1	18976133	18976659	527	37.34	11.2122	3.49779	8.58889	H9-shZBTB12_HDAC1_peak_656
chr1	18978357	18978638	282	27.38	6.77677	2.88578	4.45538	H9-shZBTB12_HDAC1_peak_657
chr1	18980236	18980756	521	25.84	3.61778	2.03097	1.5712	H9-shZBTB12_HDAC1_peak_658
chr1	19000963	19001305	343	22.48	3.99507	2.26807	1.9089	H9-shZBTB12_HDAC1_peak_659
chr1	19002767	19003245	479	20.52	4.04005	2.39092	1.94722	H9-shZBTB12_HDAC1_peak_660
chr1	19020215	19020557	343	37.64	5.33023	2.16936	3.11906	H9-shZBTB12_HDAC1_peak_661
chr1	19029458	19029848	391	32.26	5.17901	2.25539	2.98765	H9-shZBTB12_HDAC1_peak_662
chr1	19051813	19052127	315	25.68	4.44121	2.28119	2.30827	H9-shZBTB12_HDAC1_peak_663
chr1	19110385	19111135	751	29.71	6.29841	2.67297	4.00525	H9-shZBTB12_HDAC1_peak_664
chr1	19121129	19121452	324	25.92	4.42444	2.28917	2.29535	H9-shZBTB12_HDAC1_peak_665
chr1	19141012	19141393	382	17.25	3.25725	2.29528	1.25309	H9-shZBTB12_HDAC1_peak_666
chr1	19201796	19202149	354	27.58	3.55555	2.00136	1.51593	H9-shZBTB12_HDAC1_peak_667
chr1	19228523	19229720	1198	36.55	6.60659	2.50042	4.2928	H9-shZBTB12_HDAC1_peak_668
chr1	19268433	19269088	656	24.76	4.19984	2.24091	2.09189	H9-shZBTB12_HDAC1_peak_669
chr1	19281787	19284114	2328	34.2	8.62745	3.06671	6.19884	H9-shZBTB12_HDAC1_peak_670
chr1	19332487	19332909	423	23.59	6.94181	3.18019	4.59752	H9-shZBTB12_HDAC1_peak_671
chr1	19336175	19336782	608	17.89	3.15452	2.21707	1.16356	H9-shZBTB12_HDAC1_peak_672
chr1	19535799	19537241	1443	56.96	15.4617	3.25024	12.6253	H9-shZBTB12_HDAC1_peak_673
chr1	19567883	19568142	260	20.76	6.70506	3.36356	4.38021	H9-shZBTB12_HDAC1_peak_674
chr1	19577772	19578940	1169	69.9	25.7413	4.16901	22.4283	H9-shZBTB12_HDAC1_peak_675
chr1	19615005	19615628	624	29.51	5.10203	2.36162	2.90713	H9-shZBTB12_HDAC1_peak_676
chr1	19638032	19639638	1607	39.13	11.8707	3.4781	9.2219	H9-shZBTB12_HDAC1_peak_677
chr1	19664790	19665141	352	29.52	3.31968	1.90476	1.30839	H9-shZBTB12_HDAC1_peak_678
chr1	19680064	19680503	440	46.37	12.1232	3.16663	9.45311	H9-shZBTB12_HDAC1_peak_679
chr1	19783561	19784042	482	26.93	5.40588	2.54115	3.18646	H9-shZBTB12_HDAC1_peak_680
chr1	19789648	19790051	404	20.71	3.76484	2.28496	1.70096	H9-shZBTB12_HDAC1_peak_681
chr1	19808303	19808628	326	44.97	8.39056	2.55042	5.95594	H9-shZBTB12_HDAC1_peak_682
chr1	19810751	19812967	2217	44.3	11.1646	3.05093	8.56719	H9-shZBTB12_HDAC1_peak_683
chr1	19922899	19924309	1411	47.7	16.7071	4.13845	13.7606	H9-shZBTB12_HDAC1_peak_684
chr1	19955825	19956097	273	16.17	3.64153	2.53962	1.59222	H9-shZBTB12_HDAC1_peak_685
chr1	19966993	19967784	792	25.82	6.70444	2.94018	4.40336	H9-shZBTB12_HDAC1_peak_686
chr1	19969581	19969872	292	22.47	4.3082	2.37337	2.197	H9-shZBTB12_HDAC1_peak_687
chr1	19971257	19972714	1458	27.02	4.31156	2.23488	2.19137	H9-shZBTB12_HDAC1_peak_688
chr1	19977489	19977951	463	25.21	3.98282	2.16842	1.89994	H9-shZBTB12_HDAC1_peak_689
chr1	19980177	19980844	668	35.08	5.18553	2.17254	2.99765	H9-shZBTB12_HDAC1_peak_690
chr1	19986102	19986589	488	29.38	5.04932	2.33483	2.86379	H9-shZBTB12_HDAC1_peak_691
chr1	19990972	19992662	1691	34.1	7.05144	2.64563	4.70785	H9-shZBTB12_HDAC1_peak_692
chr1	20002987	20003271	285	26.45	3.51634	2.00964	1.48205	H9-shZBTB12_HDAC1_peak_693
chr1	20012482	20012880	399	26.54	4.3739	2.27599	2.24701	H9-shZBTB12_HDAC1_peak_694
chr1	20013925	20014310	386	25.6	6.1936	2.83174	3.9091	H9-shZBTB12_HDAC1_peak_695
chr1	20015105	20016156	1052	21.41	4.58029	2.52318	2.44112	H9-shZBTB12_HDAC1_peak_696
chr1	20042167	20042497	331	35.39	4.82821	2.12696	2.66159	H9-shZBTB12_HDAC1_peak_697
chr1	20113514	20113979	466	27.87	5.71763	2.60249	3.47852	H9-shZBTB12_HDAC1_peak_698
chr1	20126032	20127085	1054	26.01	5.38882	2.57191	3.17091	H9-shZBTB12_HDAC1_peak_699
chr1	20142303	20143756	1454	33.01	4.46217	2.10013	2.33318	H9-shZBTB12_HDAC1_peak_700
chr1	20151805	20152129	325	25.67	3.41915	1.99763	1.39625	H9-shZBTB12_HDAC1_peak_701
chr1	20208697	20209519	823	45.08	8.53481	2.54403	6.10446	H9-shZBTB12_HDAC1_peak_702
chr1	20287140	20287648	509	21.28	4.17462	2.40211	2.06982	H9-shZBTB12_HDAC1_peak_703
chr1	20316414	20317406	993	37.2	8.10708	2.73373	5.69545	H9-shZBTB12_HDAC1_peak_704
chr1	20476466	20476789	324	17.35	3.30338	2.30784	1.29596	H9-shZBTB12_HDAC1_peak_705
chr1	20478513	20480127	1615	32.8	8.20305	3.00565	5.77404	H9-shZBTB12_HDAC1_peak_706
chr1	20512224	20513051	828	45.05	12.5554	3.23256	9.88384	H9-shZBTB12_HDAC1_peak_707
chr1	20539466	20539822	357	24.32	6.33257	2.93543	4.04278	H9-shZBTB12_HDAC1_peak_708
chr1	20616989	20618513	1525	34.74	8.96852	3.12498	6.49356	H9-shZBTB12_HDAC1_peak_709
chr1	20669645	20670796	1152	28.18	5.03036	2.35663	2.85176	H9-shZBTB12_HDAC1_peak_710
chr1	20692568	20694032	1465	29.09	4.10194	2.09753	2.00611	H9-shZBTB12_HDAC1_peak_711
chr1	20756823	20757244	422	25.86	4.34639	2.28556	2.21962	H9-shZBTB12_HDAC1_peak_712
chr1	20799576	20800040	465	28.65	3.79163	2.03734	1.72615	H9-shZBTB12_HDAC1_peak_713
chr1	20802818	20803528	711	39.56	9.28941	2.93565	6.7889	H9-shZBTB12_HDAC1_peak_714
chr1	20810176	20811734	1559	32.81	6.33424	2.52663	4.04973	H9-shZBTB12_HDAC1_peak_715
chr1	20812364	20813951	1588	36.97	8.62937	2.94235	6.17053	H9-shZBTB12_HDAC1_peak_716
chr1	20820234	20821353	1120	33.25	7.05282	2.66003	4.71651	H9-shZBTB12_HDAC1_peak_717
chr1	20834011	20834979	969	60.27	28.0536	5.31168	24.5934	H9-shZBTB12_HDAC1_peak_718
chr1	20849023	20849280	258	29.66	4.56614	2.2119	2.41992	H9-shZBTB12_HDAC1_peak_719
chr1	20878569	20880613	2045	31.83	6.34462	2.57246	4.0511	H9-shZBTB12_HDAC1_peak_720
chr1	20901596	20902155	560	32.15	7.09196	2.74378	4.74252	H9-shZBTB12_HDAC1_peak_721
chr1	20915337	20915698	362	26.61	3.419	1.97609	1.39584	H9-shZBTB12_HDAC1_peak_722
chr1	20939952	20940843	892	17.43	3.13289	2.23744	1.14673	H9-shZBTB12_HDAC1_peak_723
chr1	20951365	20952043	679	22.16	3.80933	2.23219	1.73883	H9-shZBTB12_HDAC1_peak_724
chr1	20959623	20960790	1168	38.63	8.41361	2.79594	5.97668	H9-shZBTB12_HDAC1_peak_725
chr1	20987446	20988439	994	49.01	9.84209	2.61408	7.34419	H9-shZBTB12_HDAC1_peak_726
chr1	21022764	21023883	1120	46.13	9.11788	2.66293	6.62749	H9-shZBTB12_HDAC1_peak_727
chr1	21043771	21045087	1317	37.21	7.67383	2.63705	5.29908	H9-shZBTB12_HDAC1_peak_728
chr1	21054349	21054908	560	46.99	8.93558	2.53641	6.48508	H9-shZBTB12_HDAC1_peak_729
chr1	21058142	21059842	1701	42.88	8.85683	2.67939	6.39927	H9-shZBTB12_HDAC1_peak_730
chr1	21112450	21114630	2181	46.75	11.7123	3.09329	9.06256	H9-shZBTB12_HDAC1_peak_731
chr1	21502129	21504191	2063	31.27	7.57388	2.9434	5.2009	H9-shZBTB12_HDAC1_peak_732
chr1	21596641	21597025	385	30.91	8.14519	3.12243	5.71988	H9-shZBTB12_HDAC1_peak_733
chr1	21604788	21605072	285	26.37	4.67566	2.33888	2.52306	H9-shZBTB12_HDAC1_peak_734
chr1	21616152	21617154	1003	29.71	4.80827	2.26484	2.6451	H9-shZBTB12_HDAC1_peak_735
chr1	21629340	21629688	349	18.42	3.48835	2.3155	1.4575	H9-shZBTB12_HDAC1_peak_736
chr1	21648715	21649970	1256	28.23	4.45094	2.21344	2.32858	H9-shZBTB12_HDAC1_peak_737
chr1	21661409	21662075	667	37.98	3.9984	1.90123	1.91077	H9-shZBTB12_HDAC1_peak_738
chr1	21671413	21672905	1493	38.9	12.5308	3.61187	9.85062	H9-shZBTB12_HDAC1_peak_739
chr1	21694962	21695274	313	35.76	5.80305	2.32278	3.54998	H9-shZBTB12_HDAC1_peak_740
chr1	21710753	21711445	693	18.39	3.06082	2.15379	1.08293	H9-shZBTB12_HDAC1_peak_741
chr1	21754349	21755291	943	20.42	5.32453	2.87039	3.11811	H9-shZBTB12_HDAC1_peak_742
chr1	21763108	21763664	557	30.86	4.52096	2.18252	2.38018	H9-shZBTB12_HDAC1_peak_743
chr1	21766310	21767469	1160	32.06	5.59685	2.42804	3.36293	H9-shZBTB12_HDAC1_peak_744
chr1	21794462	21795229	768	21.12	3.67406	2.23158	1.62283	H9-shZBTB12_HDAC1_peak_745
chr1	21817364	21817755	392	33.3	4.40098	2.07285	2.27291	H9-shZBTB12_HDAC1_peak_746
chr1	21835007	21837064	2058	42.15	9.89684	2.92887	7.36679	H9-shZBTB12_HDAC1_peak_747
chr1	21845349	21845834	486	22.39	4.90184	2.57978	2.72196	H9-shZBTB12_HDAC1_peak_748
chr1	21861182	21861716	535	25.25	4.80617	2.4261	2.64024	H9-shZBTB12_HDAC1_peak_749
chr1	21863969	21864241	273	25.3	4.29144	2.24881	2.17324	H9-shZBTB12_HDAC1_peak_750
chr1	21880189	21880442	254	19.5	4.09175	2.47935	1.99641	H9-shZBTB12_HDAC1_peak_751
chr1	21900631	21901745	1115	28.68	3.59667	1.98664	1.55385	H9-shZBTB12_HDAC1_peak_752
chr1	21913428	21913830	403	24.81	3.70097	2.10205	1.64464	H9-shZBTB12_HDAC1_peak_753
chr1	21917678	21918068	391	22.19	4.30977	2.39252	2.18839	H9-shZBTB12_HDAC1_peak_754
chr1	21922009	21922323	315	32.51	5.1701	2.26079	2.9738	H9-shZBTB12_HDAC1_peak_755
chr1	21945597	21946027	431	25.46	5.15609	2.5024	2.95811	H9-shZBTB12_HDAC1_peak_756
chr1	21949183	21949598	416	31.25	7.3372	2.88081	4.97432	H9-shZBTB12_HDAC1_peak_757
chr1	21957262	21957753	492	25.55	3.56513	2.03199	1.52471	H9-shZBTB12_HDAC1_peak_758
chr1	21974343	21974891	549	43.87	8.74269	2.63926	6.28561	H9-shZBTB12_HDAC1_peak_759
chr1	21977785	21979034	1250	32.97	6.92231	2.68734	4.58608	H9-shZBTB12_HDAC1_peak_760
chr1	21985554	21986139	586	80.47	26.1589	3.95756	22.7525	H9-shZBTB12_HDAC1_peak_761
chr1	21994612	21996425	1814	36.08	5.66867	2.2808	3.43103	H9-shZBTB12_HDAC1_peak_762
chr1	22032969	22033349	381	25.07	7.95989	3.46313	5.54803	H9-shZBTB12_HDAC1_peak_763
chr1	22108976	22110782	1807	51.13	11.8485	2.87127	9.22276	H9-shZBTB12_HDAC1_peak_764
chr1	22140592	22141479	888	48.36	11.0461	2.94615	8.4317	H9-shZBTB12_HDAC1_peak_765
chr1	22148903	22149473	571	16.79	3.60028	2.47405	1.5553	H9-shZBTB12_HDAC1_peak_766
chr1	22223256	22223513	258	20.85	4.46689	2.52301	2.33089	H9-shZBTB12_HDAC1_peak_767
chr1	22260122	22260990	869	28.82	4.36652	2.17183	2.23951	H9-shZBTB12_HDAC1_peak_768
chr1	22262944	22264879	1936	33.05	9.17683	3.12546	6.71799	H9-shZBTB12_HDAC1_peak_769
chr1	22270909	22271530	622	21.47	3.64528	2.20373	1.59775	H9-shZBTB12_HDAC1_peak_770
chr1	22290398	22290744	347	31.21	4.1148	2.06653	2.01495	H9-shZBTB12_HDAC1_peak_771
chr1	22331702	22332063	362	27.48	4.46717	2.24172	2.33408	H9-shZBTB12_HDAC1_peak_772
chr1	22349463	22349732	270	20.54	3.57537	2.22741	1.53383	H9-shZBTB12_HDAC1_peak_773
chr1	22351046	22352579	1534	40.37	9.20684	2.79392	6.73498	H9-shZBTB12_HDAC1_peak_774
chr1	22378973	22380294	1322	38.53	6.72138	2.42226	4.40821	H9-shZBTB12_HDAC1_peak_775
chr1	22447926	22448457	532	24.21	3.47281	2.03852	1.44312	H9-shZBTB12_HDAC1_peak_776
chr1	22458509	22458768	260	34.33	5.73898	2.34899	3.49878	H9-shZBTB12_HDAC1_peak_777
chr1	22459633	22460189	557	21.01	4.02335	2.35494	1.93365	H9-shZBTB12_HDAC1_peak_778
chr1	22463242	22463833	592	21.42	3.24081	2.07617	1.24069	H9-shZBTB12_HDAC1_peak_779
chr1	22468654	22469100	447	21.92	4.63134	2.5236	2.48602	H9-shZBTB12_HDAC1_peak_780
chr1	22470192	22470529	338	27.61	7.00144	2.96882	4.6511	H9-shZBTB12_HDAC1_peak_781
chr1	22498891	22499275	385	21.4	3.84865	2.27567	1.77756	H9-shZBTB12_HDAC1_peak_782
chr1	22534788	22535613	826	22.45	3.34622	2.07175	1.33235	H9-shZBTB12_HDAC1_peak_783
chr1	22560410	22560901	492	20.82	3.08377	2.04443	1.10292	H9-shZBTB12_HDAC1_peak_784
chr1	22571667	22572619	953	22.47	4.68182	2.51859	2.53458	H9-shZBTB12_HDAC1_peak_785
chr1	22589136	22589708	573	21.28	3.96306	2.3213	1.87932	H9-shZBTB12_HDAC1_peak_786
chr1	22644010	22644487	478	23.93	3.39854	2.0272	1.37886	H9-shZBTB12_HDAC1_peak_787
chr1	22647477	22648690	1214	24.79	4.46309	2.32512	2.327	H9-shZBTB12_HDAC1_peak_788
chr1	22676306	22678301	1996	27.35	4.89448	2.38405	2.72414	H9-shZBTB12_HDAC1_peak_789
chr1	22715114	22716652	1539	18.71	3.60291	2.3395	1.56001	H9-shZBTB12_HDAC1_peak_790
chr1	22720882	22721386	505	23.15	4.03583	2.25722	1.94818	H9-shZBTB12_HDAC1_peak_791
chr1	22743175	22743687	513	35.47	4.88782	2.11624	2.71912	H9-shZBTB12_HDAC1_peak_792
chr1	22769161	22770411	1251	24.01	4.97836	2.52782	2.80266	H9-shZBTB12_HDAC1_peak_793
chr1	22778010	22779310	1301	57.36	20.7045	3.86023	17.6589	H9-shZBTB12_HDAC1_peak_794
chr1	22816703	22817135	433	28.31	4.505	2.24249	2.3645	H9-shZBTB12_HDAC1_peak_795
chr1	22881046	22883296	2251	28.89	4.37894	2.17641	2.25205	H9-shZBTB12_HDAC1_peak_796
chr1	22890389	22890953	565	22.32	3.79747	2.22783	1.73088	H9-shZBTB12_HDAC1_peak_797
chr1	22898806	22899237	432	18.46	4.10589	2.55197	2.00698	H9-shZBTB12_HDAC1_peak_798
chr1	22919736	22920184	449	25.52	4.36376	2.28721	2.23942	H9-shZBTB12_HDAC1_peak_799
chr1	22937971	22938277	307	31.24	7.3634	2.86205	4.98736	H9-shZBTB12_HDAC1_peak_800
chr1	22951903	22952300	398	22.86	4.62374	2.47037	2.47807	H9-shZBTB12_HDAC1_peak_801
chr1	22955753	22956819	1067	19.82	3.19522	2.12897	1.20006	H9-shZBTB12_HDAC1_peak_802
chr1	22999457	23000163	707	21.07	3.5562	2.20556	1.5178	H9-shZBTB12_HDAC1_peak_803
chr1	23003816	23004118	303	19.85	3.57345	2.26168	1.53361	H9-shZBTB12_HDAC1_peak_804
chr1	23036340	23036950	611	18.95	3.22782	2.19382	1.2283	H9-shZBTB12_HDAC1_peak_805
chr1	23063067	23063596	530	17.82	3.84054	2.49846	1.76922	H9-shZBTB12_HDAC1_peak_806
chr1	23131140	23132554	1415	26.85	5.393	2.52271	3.17976	H9-shZBTB12_HDAC1_peak_807
chr1	23203013	23203309	297	17.35	3.54636	2.4087	1.50777	H9-shZBTB12_HDAC1_peak_808
chr1	23345502	23346755	1254	49.01	13.9776	3.40198	11.1995	H9-shZBTB12_HDAC1_peak_809
chr1	23494156	23495379	1224	40.44	11.0845	3.23568	8.48663	H9-shZBTB12_HDAC1_peak_810
chr1	23504066	23504468	403	41.79	9.77883	2.93644	7.25077	H9-shZBTB12_HDAC1_peak_811
chr1	23543232	23544439	1208	38.61	7.13096	2.50388	4.78847	H9-shZBTB12_HDAC1_peak_812
chr1	23589801	23590683	883	40.81	7.59772	2.5261	5.21578	H9-shZBTB12_HDAC1_peak_813
chr1	23591382	23591664	283	20.78	3.72907	2.26688	1.67075	H9-shZBTB12_HDAC1_peak_814
chr1	23670332	23671391	1060	46.42	8.04337	2.44093	5.63732	H9-shZBTB12_HDAC1_peak_815
chr1	23683986	23684551	566	42.74	18.7184	4.65824	15.7218	H9-shZBTB12_HDAC1_peak_816
chr1	23694414	23695731	1318	43.53	8.04541	2.52642	5.63905	H9-shZBTB12_HDAC1_peak_817
chr1	23697445	23697840	396	30.75	7.0748	2.8047	4.73041	H9-shZBTB12_HDAC1_peak_818
chr1	23721370	23722173	804	25.98	4.93407	2.426	2.75912	H9-shZBTB12_HDAC1_peak_819
chr1	23745798	23746050	253	18.95	4.99076	2.88016	2.80561	H9-shZBTB12_HDAC1_peak_820
chr1	23750313	23751834	1522	22.94	4.98503	2.59533	2.80479	H9-shZBTB12_HDAC1_peak_821
chr1	23763448	23764115	668	30.81	6.39006	2.58024	4.11192	H9-shZBTB12_HDAC1_peak_822
chr1	23809998	23811574	1577	39.71	8.79534	2.82078	6.3289	H9-shZBTB12_HDAC1_peak_823
chr1	23823907	23824162	256	23.24	4.33719	2.33962	2.21694	H9-shZBTB12_HDAC1_peak_824
chr1	23856911	23858236	1326	41.66	10.9355	3.09127	8.3614	H9-shZBTB12_HDAC1_peak_825
chr1	23866297	23866735	439	39.15	4.65101	2.00513	2.49969	H9-shZBTB12_HDAC1_peak_826
chr1	23871293	23871575	283	19.48	3.32816	2.19423	1.31728	H9-shZBTB12_HDAC1_peak_827
chr1	23880089	23883505	3417	42.47	9.8105	2.85716	7.31032	H9-shZBTB12_HDAC1_peak_828
chr1	23884742	23886334	1593	47.3	11.5053	3.07613	8.85843	H9-shZBTB12_HDAC1_peak_829
chr1	23888822	23889123	302	40.62	9.84247	3.06453	7.30872	H9-shZBTB12_HDAC1_peak_830
chr1	23894106	23895732	1627	33.15	7.23704	2.66186	4.90897	H9-shZBTB12_HDAC1_peak_831
chr1	23920212	23920697	486	21.34	3.18529	2.05805	1.19186	H9-shZBTB12_HDAC1_peak_832
chr1	23921686	23922148	463	24.83	4.66559	2.36901	2.50909	H9-shZBTB12_HDAC1_peak_833
chr1	23924057	23925624	1568	51.07	11.4484	2.81005	8.85297	H9-shZBTB12_HDAC1_peak_834
chr1	23945797	23946579	783	29.74	4.90314	2.27479	2.73287	H9-shZBTB12_HDAC1_peak_835
chr1	24018077	24018722	646	42.78	8.26704	2.59355	5.84385	H9-shZBTB12_HDAC1_peak_836
chr1	24069584	24070713	1130	50.96	15.4011	3.59952	12.543	H9-shZBTB12_HDAC1_peak_837
chr1	24103944	24105189	1246	31.17	8.28767	3.00319	5.88184	H9-shZBTB12_HDAC1_peak_838
chr1	24117317	24118627	1311	42.86	10.2825	2.98377	7.72409	H9-shZBTB12_HDAC1_peak_839
chr1	24125931	24128006	2076	44.7	12.8154	3.42112	10.1172	H9-shZBTB12_HDAC1_peak_840
chr1	24137259	24137607	349	29.81	3.54103	1.95221	1.5027	H9-shZBTB12_HDAC1_peak_841
chr1	24151644	24152337	694	43.36	13.661	3.52953	10.9262	H9-shZBTB12_HDAC1_peak_842
chr1	24164479	24165184	706	22.58	3.47913	2.10539	1.44916	H9-shZBTB12_HDAC1_peak_843
chr1	24193952	24194896	945	40.71	8.63515	2.73555	6.18189	H9-shZBTB12_HDAC1_peak_844
chr1	24229570	24230625	1056	24.08	4.784	2.45223	2.62604	H9-shZBTB12_HDAC1_peak_845
chr1	24243339	24243625	287	24.79	4.08235	2.21178	1.98684	H9-shZBTB12_HDAC1_peak_846
chr1	24262657	24263404	748	18.13	4.95387	2.93038	2.7706	H9-shZBTB12_HDAC1_peak_847
chr1	24306356	24307230	875	25.01	8.34303	3.55947	5.91656	H9-shZBTB12_HDAC1_peak_848
chr1	24397374	24397646	273	39.6	8.55264	2.80578	6.09696	H9-shZBTB12_HDAC1_peak_849
chr1	24477069	24478083	1015	29.26	5.84221	2.58712	3.5935	H9-shZBTB12_HDAC1_peak_850
chr1	24479130	24479665	536	22.27	3.37327	2.09007	1.35469	H9-shZBTB12_HDAC1_peak_851
chr1	24513452	24514811	1360	32.52	6.97235	2.67318	4.64257	H9-shZBTB12_HDAC1_peak_852
chr1	24528533	24529756	1224	35.85	6.74495	2.50819	4.43264	H9-shZBTB12_HDAC1_peak_853
chr1	24542908	24543584	677	18.84	4.41658	2.64356	2.28878	H9-shZBTB12_HDAC1_peak_854
chr1	24613256	24613591	336	29.4	5.85092	2.55754	3.60519	H9-shZBTB12_HDAC1_peak_855
chr1	24634823	24635390	568	39.28	9.82314	3.05112	7.29331	H9-shZBTB12_HDAC1_peak_856
chr1	24645604	24646112	509	34.77	10.6181	3.51357	8.0268	H9-shZBTB12_HDAC1_peak_857
chr1	24648134	24649216	1083	37.44	9.72041	3.16263	7.19573	H9-shZBTB12_HDAC1_peak_858
chr1	24739712	24740366	655	52.93	15.9693	3.59744	13.0845	H9-shZBTB12_HDAC1_peak_859
chr1	24741709	24743073	1365	43.09	9.15066	2.76541	6.66254	H9-shZBTB12_HDAC1_peak_860
chr1	24764949	24765304	356	23.56	4.26616	2.29996	2.15376	H9-shZBTB12_HDAC1_peak_861
chr1	24790181	24791280	1100	32.27	5.76802	2.41566	3.52026	H9-shZBTB12_HDAC1_peak_862
chr1	24827876	24829118	1243	29.65	5.31962	2.3776	3.12339	H9-shZBTB12_HDAC1_peak_863
chr1	24829809	24830705	897	20.33	3.83967	2.33605	1.76999	H9-shZBTB12_HDAC1_peak_864
chr1	24833735	24834244	510	18.2	3.08613	2.17195	1.10376	H9-shZBTB12_HDAC1_peak_865
chr1	24882144	24883169	1026	25.42	4.41244	2.28471	2.28985	H9-shZBTB12_HDAC1_peak_866
chr1	24969042	24970363	1322	48.33	8.78746	2.52676	6.32401	H9-shZBTB12_HDAC1_peak_867
chr1	25026284	25027380	1097	19.47	3.6406	2.30669	1.59401	H9-shZBTB12_HDAC1_peak_868
chr1	25031135	25032188	1054	23.19	4.18909	2.32762	2.08138	H9-shZBTB12_HDAC1_peak_869
chr1	25051561	25052159	599	41.58	8.33987	2.61175	5.9177	H9-shZBTB12_HDAC1_peak_870
chr1	25066207	25066631	425	26.94	5.01922	2.43406	2.83333	H9-shZBTB12_HDAC1_peak_871
chr1	25068707	25069006	300	32.25	3.91027	1.98985	1.83338	H9-shZBTB12_HDAC1_peak_872
chr1	25070807	25072322	1516	53.46	12.6936	3.02594	10.0071	H9-shZBTB12_HDAC1_peak_873
chr1	25174380	25175200	821	44.44	8.6981	2.66149	6.22824	H9-shZBTB12_HDAC1_peak_874
chr1	25176209	25176522	314	19.82	3.69483	2.30622	1.64205	H9-shZBTB12_HDAC1_peak_875
chr1	25202556	25203156	601	15.86	3.46524	2.48885	1.43666	H9-shZBTB12_HDAC1_peak_876
chr1	25235872	25236344	473	38.15	6.41037	2.37877	4.10485	H9-shZBTB12_HDAC1_peak_877
chr1	25255131	25261981	6851	28.77	5.67273	2.5115	3.44241	H9-shZBTB12_HDAC1_peak_878
chr1	25296279	25297359	1081	25.32	4.03409	2.19406	1.94193	H9-shZBTB12_HDAC1_peak_879
chr1	25349087	25349849	763	23.46	5.23	2.62276	3.03066	H9-shZBTB12_HDAC1_peak_880
chr1	25381274	25381716	443	18.27	3.98317	2.5213	1.89635	H9-shZBTB12_HDAC1_peak_881
chr1	25519564	25520015	452	15.15	3.49942	2.56409	1.46334	H9-shZBTB12_HDAC1_peak_882
chr1	25558537	25559903	1367	50.6	16.0061	3.54589	13.1512	H9-shZBTB12_HDAC1_peak_883
chr1	25566217	25566742	526	44.71	5.43268	2.05491	3.20755	H9-shZBTB12_HDAC1_peak_884
chr1	25572754	25574557	1804	47.8	11.5025	2.95949	8.87938	H9-shZBTB12_HDAC1_peak_885
chr1	25593118	25594625	1508	28.73	8.15018	3.15431	5.74094	H9-shZBTB12_HDAC1_peak_886
chr1	25598817	25599086	270	21.01	6.57814	3.31309	4.25634	H9-shZBTB12_HDAC1_peak_887
chr1	25663279	25665488	2210	47.93	11.9075	3.10192	9.25013	H9-shZBTB12_HDAC1_peak_888
chr1	25747460	25748058	599	19.16	4.19193	2.53446	2.09139	H9-shZBTB12_HDAC1_peak_889
chr1	25756415	25758336	1922	47.69	18.3199	4.34349	15.3321	H9-shZBTB12_HDAC1_peak_890
chr1	25828219	25828549	331	31.97	6.63805	2.64994	4.32082	H9-shZBTB12_HDAC1_peak_891
chr1	25833096	25833853	758	46.09	10.8407	2.9152	8.26388	H9-shZBTB12_HDAC1_peak_892
chr1	25844054	25844777	724	28.29	4.0981	2.13679	1.99877	H9-shZBTB12_HDAC1_peak_893
chr1	25869652	25871351	1700	31.3	5.42975	2.37703	3.21889	H9-shZBTB12_HDAC1_peak_894
chr1	25899814	25900655	842	18.97	3.52456	2.29755	1.49075	H9-shZBTB12_HDAC1_peak_895
chr1	25913870	25915296	1427	28.86	4.95101	2.34191	2.76986	H9-shZBTB12_HDAC1_peak_896
chr1	25942550	25945916	3367	34.89	8.90783	2.89849	6.49264	H9-shZBTB12_HDAC1_peak_897
chr1	26001090	26001475	386	25.87	5.87314	2.73407	3.60541	H9-shZBTB12_HDAC1_peak_898
chr1	26028846	26029305	460	26.76	3.49518	1.98759	1.46355	H9-shZBTB12_HDAC1_peak_899
chr1	26033783	26034239	457	26.56	3.1674	1.89796	1.17598	H9-shZBTB12_HDAC1_peak_900
chr1	26084208	26084732	525	20.26	3.31244	2.15022	1.30138	H9-shZBTB12_HDAC1_peak_901
chr1	26098331	26098808	478	16.68	3.85787	2.5947	1.78639	H9-shZBTB12_HDAC1_peak_902
chr1	26106478	26107263	786	25.23	4.08502	2.19248	1.99146	H9-shZBTB12_HDAC1_peak_903
chr1	26123244	26123703	460	32.47	5.79924	2.41386	3.551	H9-shZBTB12_HDAC1_peak_904
chr1	26145999	26147457	1459	47.46	14.1607	3.42046	11.3965	H9-shZBTB12_HDAC1_peak_905
chr1	26185201	26186268	1068	51.72	13.7781	3.22507	11.0232	H9-shZBTB12_HDAC1_peak_906
chr1	26201450	26202450	1001	45	9.50184	2.76488	6.99599	H9-shZBTB12_HDAC1_peak_907
chr1	26218957	26219362	406	30.45	9.74707	3.56088	7.2175	H9-shZBTB12_HDAC1_peak_908
chr1	26221924	26222227	304	32.14	4.82108	2.19946	2.65204	H9-shZBTB12_HDAC1_peak_909
chr1	26231977	26233727	1751	49.01	12.035	3.0653	9.38158	H9-shZBTB12_HDAC1_peak_910
chr1	26248623	26250002	1380	48.31	11.8785	2.94075	9.25564	H9-shZBTB12_HDAC1_peak_911
chr1	26320215	26320478	264	23.1	6.41211	3.03185	4.11385	H9-shZBTB12_HDAC1_peak_912
chr1	26324079	26325061	983	46.48	10.3137	2.84054	7.75522	H9-shZBTB12_HDAC1_peak_913
chr1	26337416	26338187	772	18.68	3.67708	2.39223	1.62421	H9-shZBTB12_HDAC1_peak_914
chr1	26361440	26362661	1222	43.64	10.8921	3.0815	8.2954	H9-shZBTB12_HDAC1_peak_915
chr1	26372202	26373321	1120	29.81	5.49198	2.41829	3.26965	H9-shZBTB12_HDAC1_peak_916
chr1	26420752	26421967	1216	29.92	5.05943	2.34462	2.86887	H9-shZBTB12_HDAC1_peak_917
chr1	26437303	26439004	1702	45.88	11.8875	3.03906	9.26432	H9-shZBTB12_HDAC1_peak_918
chr1	26471558	26471941	384	23.85	3.70651	2.126	1.64911	H9-shZBTB12_HDAC1_peak_919
chr1	26481283	26483580	2298	30.98	5.69178	2.404	3.46416	H9-shZBTB12_HDAC1_peak_920
chr1	26487772	26488986	1215	30.59	6.06168	2.53664	3.79502	H9-shZBTB12_HDAC1_peak_921
chr1	26490325	26491490	1166	30.88	5.15748	2.31221	2.96927	H9-shZBTB12_HDAC1_peak_922
chr1	26496133	26496820	688	69.06	24.3768	4.15201	21.079	H9-shZBTB12_HDAC1_peak_923
chr1	26503764	26504237	474	34.68	3.55461	1.84995	1.51518	H9-shZBTB12_HDAC1_peak_924
chr1	26516887	26517436	550	31.68	5.35202	2.34761	3.13776	H9-shZBTB12_HDAC1_peak_925
chr1	26527219	26528039	821	35.84	5.49364	2.23588	3.27166	H9-shZBTB12_HDAC1_peak_926
chr1	26551634	26552333	700	34.98	5.77892	2.32367	3.53736	H9-shZBTB12_HDAC1_peak_927
chr1	26560189	26561794	1606	51.66	9.90752	2.61442	7.37639	H9-shZBTB12_HDAC1_peak_928
chr1	26601917	26602490	574	24.77	3.9773	2.19538	1.89085	H9-shZBTB12_HDAC1_peak_929
chr1	26606034	26606994	961	52.81	12.6801	3.07566	9.97452	H9-shZBTB12_HDAC1_peak_930
chr1	26608369	26609238	870	39.42	6.18918	2.29957	3.90976	H9-shZBTB12_HDAC1_peak_931
chr1	26611519	26612635	1117	31.37	4.6059	2.17915	2.45844	H9-shZBTB12_HDAC1_peak_932
chr1	26617050	26617742	693	25.92	5.02918	2.45839	2.84469	H9-shZBTB12_HDAC1_peak_933
chr1	26632789	26633233	445	55.54	21.6081	4.57119	18.4154	H9-shZBTB12_HDAC1_peak_934
chr1	26662536	26663636	1101	46.26	10.5056	2.90076	7.93109	H9-shZBTB12_HDAC1_peak_935
chr1	26685520	26687357	1838	38.56	8.48009	2.77116	6.04736	H9-shZBTB12_HDAC1_peak_936
chr1	26690320	26690666	347	33.34	6.93018	2.65268	4.59185	H9-shZBTB12_HDAC1_peak_937
chr1	26734942	26739495	4554	59.6	21.7728	4.12382	18.6772	H9-shZBTB12_HDAC1_peak_938
chr1	26745141	26746064	924	38.32	10.4671	3.24113	7.90906	H9-shZBTB12_HDAC1_peak_939
chr1	26758333	26759152	820	70.82	22.2721	3.69756	19.0835	H9-shZBTB12_HDAC1_peak_940
chr1	26796833	26797161	329	30.94	5.59206	2.44543	3.35068	H9-shZBTB12_HDAC1_peak_941
chr1	26797849	26799978	2130	43.48	11.4922	3.2186	8.85964	H9-shZBTB12_HDAC1_peak_942
chr1	26826707	26828076	1370	54.81	13.6412	3.15994	10.8705	H9-shZBTB12_HDAC1_peak_943
chr1	26855807	26856745	939	29.25	4.14548	2.11672	2.04301	H9-shZBTB12_HDAC1_peak_944
chr1	26857683	26858439	757	40.23	6.52446	2.35331	4.21433	H9-shZBTB12_HDAC1_peak_945
chr1	26865019	26865328	310	26.25	6.87326	3.00303	4.53916	H9-shZBTB12_HDAC1_peak_946
chr1	26868041	26868470	430	25.21	3.76781	2.10432	1.70523	H9-shZBTB12_HDAC1_peak_947
chr1	26945746	26948391	2646	47.35	13.3672	3.3277	10.6456	H9-shZBTB12_HDAC1_peak_948
chr1	27018697	27020016	1320	44.07	11.6602	3.18075	9.03033	H9-shZBTB12_HDAC1_peak_949
chr1	27021529	27022441	913	43.64	10.0321	2.84475	7.52343	H9-shZBTB12_HDAC1_peak_950
chr1	27023224	27024739	1516	29.04	6.02822	2.5959	3.76503	H9-shZBTB12_HDAC1_peak_951
chr1	27049697	27050392	696	41.95	13.7298	3.71678	10.9794	H9-shZBTB12_HDAC1_peak_952
chr1	27051356	27051748	393	32.32	5.05207	2.24134	2.86436	H9-shZBTB12_HDAC1_peak_953
chr1	27070633	27070894	262	36.84	7.05768	2.55919	4.70976	H9-shZBTB12_HDAC1_peak_954
chr1	27113601	27115870	2270	39.82	6.09152	2.27028	3.82278	H9-shZBTB12_HDAC1_peak_955
chr1	27136680	27137092	413	21.51	4.82924	2.60958	2.6599	H9-shZBTB12_HDAC1_peak_956
chr1	27152977	27153716	740	18.9	4.087	2.51935	1.99072	H9-shZBTB12_HDAC1_peak_957
chr1	27179309	27179827	519	24.42	5.84318	2.77245	3.59201	H9-shZBTB12_HDAC1_peak_958
chr1	27190734	27192091	1358	44.35	5.7725	2.13797	3.52306	H9-shZBTB12_HDAC1_peak_959
chr1	27216080	27217049	970	47.11	9.81545	2.70235	7.29594	H9-shZBTB12_HDAC1_peak_960
chr1	27226545	27227183	639	74.33	23.9499	3.75636	20.692	H9-shZBTB12_HDAC1_peak_961
chr1	27247848	27248845	998	51.76	11.1961	2.77285	8.60581	H9-shZBTB12_HDAC1_peak_962
chr1	27286220	27287544	1325	57.69	20.7653	3.96337	17.6862	H9-shZBTB12_HDAC1_peak_963
chr1	27319387	27320510	1124	39.36	9.96073	3.03613	7.44491	H9-shZBTB12_HDAC1_peak_964
chr1	27321119	27321402	284	25.71	3.3688	1.9818	1.35191	H9-shZBTB12_HDAC1_peak_965
chr1	27324092	27324570	479	33.85	4.72036	2.12924	2.56481	H9-shZBTB12_HDAC1_peak_966
chr1	27326000	27326275	276	51.18	10.3139	2.73897	7.7489	H9-shZBTB12_HDAC1_peak_967
chr1	27328140	27328564	425	28	3.19011	1.90129	1.19472	H9-shZBTB12_HDAC1_peak_968
chr1	27332550	27335201	2652	38.83	8.41625	2.73898	5.99073	H9-shZBTB12_HDAC1_peak_969
chr1	27335891	27336270	380	28.01	3.94149	2.07906	1.86283	H9-shZBTB12_HDAC1_peak_970
chr1	27337121	27339858	2738	51.09	12.1724	2.87127	9.54776	H9-shZBTB12_HDAC1_peak_971
chr1	27357909	27358854	946	39.2	7.00284	2.47594	4.65887	H9-shZBTB12_HDAC1_peak_972
chr1	27366880	27367132	253	23.62	4.03221	2.2295	1.9392	H9-shZBTB12_HDAC1_peak_973
chr1	27371094	27371573	480	41.05	9.30996	2.84167	6.81945	H9-shZBTB12_HDAC1_peak_974
chr1	27372330	27372810	481	35.61	7.31794	2.65542	4.9537	H9-shZBTB12_HDAC1_peak_975
chr1	27376175	27376559	385	31.79	4.6893	2.18604	2.53098	H9-shZBTB12_HDAC1_peak_976
chr1	27384501	27384872	372	33.34	4.78956	2.15784	2.63163	H9-shZBTB12_HDAC1_peak_977
chr1	27397106	27397682	577	28.39	3.92274	2.07173	1.84327	H9-shZBTB12_HDAC1_peak_978
chr1	27425666	27426686	1021	22.86	3.40446	2.06877	1.38352	H9-shZBTB12_HDAC1_peak_979
chr1	27435722	27436022	301	29.17	5.1644	2.37732	2.9669	H9-shZBTB12_HDAC1_peak_980
chr1	27481266	27481837	572	44.54	10.2289	2.93558	7.66805	H9-shZBTB12_HDAC1_peak_981
chr1	27560392	27562261	1870	40.57	10.0447	3.06909	7.49795	H9-shZBTB12_HDAC1_peak_982
chr1	27623409	27623800	392	18.63	3.913	2.4669	1.836	H9-shZBTB12_HDAC1_peak_983
chr1	27633410	27634182	773	39.38	4.70306	2.02436	2.54735	H9-shZBTB12_HDAC1_peak_984
chr1	27648338	27649116	779	73.41	28.8739	4.55326	25.4099	H9-shZBTB12_HDAC1_peak_985
chr1	27675496	27678197	2702	45.84	8.25342	2.52573	5.82188	H9-shZBTB12_HDAC1_peak_986
chr1	27683152	27684328	1177	34.91	7.27538	2.68886	4.91092	H9-shZBTB12_HDAC1_peak_987
chr1	27686507	27687749	1243	32.39	5.10735	2.25413	2.91486	H9-shZBTB12_HDAC1_peak_988
chr1	27692011	27693825	1815	38.31	6.57677	2.40205	4.26851	H9-shZBTB12_HDAC1_peak_989
chr1	27709516	27710600	1085	23.42	3.7023	2.14318	1.64818	H9-shZBTB12_HDAC1_peak_990
chr1	27718224	27719515	1292	51.46	11.9999	3.01584	9.34196	H9-shZBTB12_HDAC1_peak_991
chr1	27729843	27730240	398	22.89	3.48172	2.08969	1.45145	H9-shZBTB12_HDAC1_peak_992
chr1	27731595	27732799	1205	28.89	4.62248	2.25029	2.47317	H9-shZBTB12_HDAC1_peak_993
chr1	27754776	27755401	626	24.03	4.25201	2.29784	2.14017	H9-shZBTB12_HDAC1_peak_994
chr1	27756409	27756670	262	25.4	4.15402	2.20638	2.04802	H9-shZBTB12_HDAC1_peak_995
chr1	27816202	27817284	1083	45.2	8.84205	2.56572	6.40808	H9-shZBTB12_HDAC1_peak_996
chr1	27823060	27823674	615	31.02	6.2163	2.57586	3.9441	H9-shZBTB12_HDAC1_peak_997
chr1	27831306	27831651	346	32.39	3.6211	1.9203	1.57506	H9-shZBTB12_HDAC1_peak_998
chr1	27834777	27835118	342	23.53	3.95953	2.21804	1.87708	H9-shZBTB12_HDAC1_peak_999
chr1	27849186	27850106	921	30.13	5.22076	2.30262	3.03714	H9-shZBTB12_HDAC1_peak_1000
chr1	27851935	27852278	344	45.02	8.19535	2.53491	5.76323	H9-shZBTB12_HDAC1_peak_1001
chr1	27853276	27855845	2570	57.27	16.3728	3.33636	13.507	H9-shZBTB12_HDAC1_peak_1002
chr1	27863427	27863679	253	27.81	5.12003	2.43042	2.91824	H9-shZBTB12_HDAC1_peak_1003
chr1	27879501	27879814	314	24.74	6.50384	2.9591	4.20771	H9-shZBTB12_HDAC1_peak_1004
chr1	27883154	27884895	1742	30.95	5.30558	2.33844	3.10499	H9-shZBTB12_HDAC1_peak_1005
chr1	27894929	27895412	484	52.85	10.6104	2.75027	8.0153	H9-shZBTB12_HDAC1_peak_1006
chr1	27896272	27896559	288	43.21	7.77038	2.51249	5.37254	H9-shZBTB12_HDAC1_peak_1007
chr1	27897304	27897723	420	37.37	8.43731	2.82803	5.9967	H9-shZBTB12_HDAC1_peak_1008
chr1	27898770	27899888	1119	32.26	3.70822	1.93532	1.65128	H9-shZBTB12_HDAC1_peak_1009
chr1	27901638	27902773	1136	44.56	9.15219	2.71251	6.66651	H9-shZBTB12_HDAC1_peak_1010
chr1	27919226	27919860	635	29.1	3.81128	2.03335	1.74361	H9-shZBTB12_HDAC1_peak_1011
chr1	27928452	27931649	3198	42.89	12.9434	3.49874	10.2313	H9-shZBTB12_HDAC1_peak_1012
chr1	27932369	27934148	1780	40.91	6.91529	2.37823	4.59031	H9-shZBTB12_HDAC1_peak_1013
chr1	27935185	27935518	334	31.08	6.67105	2.66562	4.35767	H9-shZBTB12_HDAC1_peak_1014
chr1	27940960	27942169	1210	33.27	6.11415	2.44126	3.85613	H9-shZBTB12_HDAC1_peak_1015
chr1	27949268	27949685	418	29.18	4.80709	2.28039	2.64382	H9-shZBTB12_HDAC1_peak_1016
chr1	27960461	27961709	1249	28.62	5.12353	2.37432	2.93416	H9-shZBTB12_HDAC1_peak_1017
chr1	27970346	27970626	281	31	4.44575	2.15444	2.31387	H9-shZBTB12_HDAC1_peak_1018
chr1	27977094	27977577	484	24.18	3.85116	2.15636	1.78034	H9-shZBTB12_HDAC1_peak_1019
chr1	27982963	27983259	297	35.83	5.28132	2.21534	3.07221	H9-shZBTB12_HDAC1_peak_1020
chr1	27985781	27986843	1063	27.33	4.95375	2.36862	2.78734	H9-shZBTB12_HDAC1_peak_1021
chr1	27989570	27989833	264	29.52	4.1138	2.10093	2.01693	H9-shZBTB12_HDAC1_peak_1022
chr1	27995692	27996026	335	33.66	7.82105	2.84545	5.42018	H9-shZBTB12_HDAC1_peak_1023
chr1	27998638	27999199	562	27.66	3.44807	1.97235	1.42118	H9-shZBTB12_HDAC1_peak_1024
chr1	28016580	28017098	519	17.9	4.16897	2.62219	2.06285	H9-shZBTB12_HDAC1_peak_1025
chr1	28051938	28053311	1374	49.7	15.2513	3.5927	12.4501	H9-shZBTB12_HDAC1_peak_1026
chr1	28099380	28100330	951	48.07	12.2297	3.19168	9.56865	H9-shZBTB12_HDAC1_peak_1027
chr1	28157159	28157978	820	42.41	10.7808	3.10689	8.18505	H9-shZBTB12_HDAC1_peak_1028
chr1	28199050	28199600	551	32.57	5.76748	2.39044	3.53068	H9-shZBTB12_HDAC1_peak_1029
chr1	28240637	28241713	1077	51.17	12.1076	3.05858	9.42785	H9-shZBTB12_HDAC1_peak_1030
chr1	28261254	28262100	847	37.53	7.50405	2.60161	5.13582	H9-shZBTB12_HDAC1_peak_1031
chr1	28263489	28264111	623	33.69	6.0012	2.41693	3.73117	H9-shZBTB12_HDAC1_peak_1032
chr1	28285716	28287415	1700	40.29	7.73598	2.4789	5.37613	H9-shZBTB12_HDAC1_peak_1033
chr1	28414352	28415506	1155	52.88	10.8591	2.71932	8.28276	H9-shZBTB12_HDAC1_peak_1034
chr1	28431463	28431894	432	24.57	3.54908	2.04949	1.51162	H9-shZBTB12_HDAC1_peak_1035
chr1	28474729	28474981	253	28.08	4.44085	2.21936	2.30704	H9-shZBTB12_HDAC1_peak_1036
chr1	28559112	28560057	946	51.61	19.2065	4.00826	16.2142	H9-shZBTB12_HDAC1_peak_1037
chr1	28561988	28563288	1301	45.57	7.91588	2.42338	5.52657	H9-shZBTB12_HDAC1_peak_1038
chr1	28575092	28575639	548	21.18	3.25703	2.09243	1.25441	H9-shZBTB12_HDAC1_peak_1039
chr1	28585646	28587131	1486	46.51	11.9485	3.16347	9.2943	H9-shZBTB12_HDAC1_peak_1040
chr1	28591763	28592427	665	18.79	3.20157	2.18379	1.2066	H9-shZBTB12_HDAC1_peak_1041
chr1	28623240	28623551	312	38.14	7.73324	2.68408	5.32906	H9-shZBTB12_HDAC1_peak_1042
chr1	28655332	28656191	860	36.63	7.82105	2.69192	5.43017	H9-shZBTB12_HDAC1_peak_1043
chr1	28696038	28697480	1443	47.5	12.6595	3.01697	10.0259	H9-shZBTB12_HDAC1_peak_1044
chr1	28741555	28741924	370	20.1	3.84214	2.34386	1.77206	H9-shZBTB12_HDAC1_peak_1045
chr1	28832321	28833176	856	33.23	5.11258	2.22865	2.92116	H9-shZBTB12_HDAC1_peak_1046
chr1	28839566	28840292	727	23.25	3.20421	1.9893	1.20752	H9-shZBTB12_HDAC1_peak_1047
chr1	28842661	28843030	370	23.92	3.6654	2.10367	1.61424	H9-shZBTB12_HDAC1_peak_1048
chr1	28844408	28845647	1240	41.64	9.36328	2.84656	6.87613	H9-shZBTB12_HDAC1_peak_1049
chr1	28878949	28880322	1374	50.92	15.1262	3.51202	12.2831	H9-shZBTB12_HDAC1_peak_1050
chr1	28907485	28909032	1548	57.66	14.5799	3.1864	11.7634	H9-shZBTB12_HDAC1_peak_1051
chr1	28919054	28919666	613	28.36	7.12974	2.924	4.78419	H9-shZBTB12_HDAC1_peak_1052
chr1	28920663	28921456	794	26.83	4.90468	2.39937	2.72769	H9-shZBTB12_HDAC1_peak_1053
chr1	28969146	28970156	1011	49.98	13.1132	3.08674	10.4238	H9-shZBTB12_HDAC1_peak_1054
chr1	28974575	28975739	1165	38.38	7.06116	2.53055	4.70989	H9-shZBTB12_HDAC1_peak_1055
chr1	28995192	28995956	765	28.96	5.67756	2.58118	3.43834	H9-shZBTB12_HDAC1_peak_1056
chr1	29062825	29064796	1972	46.32	12.6792	3.12181	10.0171	H9-shZBTB12_HDAC1_peak_1057
chr1	29111916	29112323	408	28.6	4.90173	2.34646	2.72313	H9-shZBTB12_HDAC1_peak_1058
chr1	29130541	29130894	354	22.92	5.97911	2.91613	3.71168	H9-shZBTB12_HDAC1_peak_1059
chr1	29138250	29139147	898	27.46	6.30093	2.77953	4.02084	H9-shZBTB12_HDAC1_peak_1060
chr1	29203727	29203982	256	30.6	4.81387	2.27756	2.64139	H9-shZBTB12_HDAC1_peak_1061
chr1	29208628	29208880	253	38.03	4.43121	1.97191	2.30235	H9-shZBTB12_HDAC1_peak_1062
chr1	29210377	29211802	1426	37.63	8.97857	2.8929	6.52868	H9-shZBTB12_HDAC1_peak_1063
chr1	29213282	29215035	1754	46.35	9.73009	2.75073	7.20197	H9-shZBTB12_HDAC1_peak_1064
chr1	29240495	29241963	1469	42.41	8.484	2.65529	6.04193	H9-shZBTB12_HDAC1_peak_1065
chr1	29310095	29310399	305	33.57	5.09269	2.2121	2.90373	H9-shZBTB12_HDAC1_peak_1066
chr1	29447724	29451775	4052	44.44	10.9551	2.97965	8.38242	H9-shZBTB12_HDAC1_peak_1067
chr1	29491096	29491416	321	38.24	9.57448	3.05835	7.05439	H9-shZBTB12_HDAC1_peak_1068
chr1	29507869	29508846	978	52.4	10.9594	2.80216	8.35104	H9-shZBTB12_HDAC1_peak_1069
chr1	29513223	29513783	561	37.49	7.89034	2.67931	5.49647	H9-shZBTB12_HDAC1_peak_1070
chr1	29529396	29529654	259	32.33	3.90067	1.9872	1.82149	H9-shZBTB12_HDAC1_peak_1071
chr1	29557084	29557784	701	64.01	24.2415	4.36264	20.9481	H9-shZBTB12_HDAC1_peak_1072
chr1	29562563	29565324	2762	35.39	8.52371	2.86589	6.10212	H9-shZBTB12_HDAC1_peak_1073
chr1	29566964	29567275	312	27.55	7.29046	3.05706	4.92332	H9-shZBTB12_HDAC1_peak_1074
chr1	29575479	29576173	695	41.98	7.4589	2.44671	5.09966	H9-shZBTB12_HDAC1_peak_1075
chr1	29585787	29587154	1368	33.22	6.11509	2.43367	3.85693	H9-shZBTB12_HDAC1_peak_1076
chr1	29670683	29671077	395	24.39	4.01237	2.19344	1.92183	H9-shZBTB12_HDAC1_peak_1077
chr1	29686236	29686555	320	31.21	3.63368	1.94793	1.58623	H9-shZBTB12_HDAC1_peak_1078
chr1	29706002	29706257	256	21.4	6.30523	3.17315	4.01233	H9-shZBTB12_HDAC1_peak_1079
chr1	29780067	29780492	426	29.03	4.81791	2.31828	2.65007	H9-shZBTB12_HDAC1_peak_1080
chr1	29804733	29805388	656	42.86	11.7422	3.30746	9.08298	H9-shZBTB12_HDAC1_peak_1081
chr1	29827304	29828371	1068	23.28	4.28132	2.32164	2.1672	H9-shZBTB12_HDAC1_peak_1082
chr1	29848460	29848909	450	17.67	3.31293	2.29341	1.30141	H9-shZBTB12_HDAC1_peak_1083
chr1	30176591	30177012	422	22.54	4.06676	2.2909	1.97112	H9-shZBTB12_HDAC1_peak_1084
chr1	30179710	30180094	385	26.5	5.22459	2.50321	3.02326	H9-shZBTB12_HDAC1_peak_1085
chr1	30265932	30266300	369	21.23	3.57961	2.1996	1.5364	H9-shZBTB12_HDAC1_peak_1086
chr1	30396262	30397960	1699	30.75	6.94103	2.73207	4.61956	H9-shZBTB12_HDAC1_peak_1087
chr1	30406056	30406308	253	24.75	5.10414	2.52277	2.91223	H9-shZBTB12_HDAC1_peak_1088
chr1	30418532	30419291	760	23.39	4.08758	2.25422	1.99119	H9-shZBTB12_HDAC1_peak_1089
chr1	30447161	30448192	1032	30.25	8.13388	3.12751	5.70696	H9-shZBTB12_HDAC1_peak_1090
chr1	30558662	30559253	592	32.3	5.72259	2.4222	3.48227	H9-shZBTB12_HDAC1_peak_1091
chr1	30815313	30815922	610	26.49	8.78939	3.58702	6.32988	H9-shZBTB12_HDAC1_peak_1092
chr1	30845863	30846162	300	16.8	3.20442	2.30617	1.20833	H9-shZBTB12_HDAC1_peak_1093
chr1	31158217	31158785	569	45.94	7.74973	2.43072	5.34834	H9-shZBTB12_HDAC1_peak_1094
chr1	31171123	31171612	490	20.13	3.0729	2.0743	1.09531	H9-shZBTB12_HDAC1_peak_1095
chr1	31191571	31192273	703	52.94	10.2118	2.69744	7.65051	H9-shZBTB12_HDAC1_peak_1096
chr1	31254909	31255885	977	33.92	4.84921	2.15362	2.68855	H9-shZBTB12_HDAC1_peak_1097
chr1	31277304	31278571	1268	23.57	3.63662	2.11878	1.58766	H9-shZBTB12_HDAC1_peak_1098
chr1	31289128	31289380	253	41.15	4.77138	2.00245	2.60716	H9-shZBTB12_HDAC1_peak_1099
chr1	31296787	31297730	944	36.82	7.68125	2.66735	5.30122	H9-shZBTB12_HDAC1_peak_1100
chr1	31317367	31319108	1742	27.62	5.52542	2.51123	3.29825	H9-shZBTB12_HDAC1_peak_1101
chr1	31320304	31320815	512	28.42	4.42719	2.23358	2.3006	H9-shZBTB12_HDAC1_peak_1102
chr1	31326773	31327081	309	25.56	4.22817	2.22339	2.11506	H9-shZBTB12_HDAC1_peak_1103
chr1	31331598	31332107	510	30.64	6.68453	2.71793	4.36277	H9-shZBTB12_HDAC1_peak_1104
chr1	31344365	31345013	649	20.42	4.25165	2.47904	2.13736	H9-shZBTB12_HDAC1_peak_1105
chr1	31352849	31353507	659	19.46	4.07393	2.47038	1.97845	H9-shZBTB12_HDAC1_peak_1106
chr1	31359768	31360086	319	20.89	3.32472	2.12533	1.31317	H9-shZBTB12_HDAC1_peak_1107
chr1	31374897	31375478	582	28.92	4.60157	2.25581	2.45146	H9-shZBTB12_HDAC1_peak_1108
chr1	31380207	31381065	859	29.16	6.49411	2.68662	4.1991	H9-shZBTB12_HDAC1_peak_1109
chr1	31381743	31382917	1175	31.31	7.30149	2.86241	4.94622	H9-shZBTB12_HDAC1_peak_1110
chr1	31537870	31538958	1089	43.72	9.47014	2.89172	6.9536	H9-shZBTB12_HDAC1_peak_1111
chr1	31627535	31628642	1108	41.93	16.1428	4.2803	13.2667	H9-shZBTB12_HDAC1_peak_1112
chr1	31635435	31635816	382	23.85	4.99667	2.52875	2.81522	H9-shZBTB12_HDAC1_peak_1113
chr1	31654338	31655361	1024	24.05	5.02118	2.55229	2.83952	H9-shZBTB12_HDAC1_peak_1114
chr1	31687546	31687959	414	27.77	3.53747	1.98442	1.49935	H9-shZBTB12_HDAC1_peak_1115
chr1	31711714	31713183	1470	37.07	10.4581	3.33441	7.89416	H9-shZBTB12_HDAC1_peak_1116
chr1	31769248	31770244	997	45.59	8.21913	2.50788	5.7996	H9-shZBTB12_HDAC1_peak_1117
chr1	31845674	31846819	1146	46.15	9.45078	2.74406	6.93679	H9-shZBTB12_HDAC1_peak_1118
chr1	31885677	31888075	2399	35.84	8.63587	2.9196	6.18658	H9-shZBTB12_HDAC1_peak_1119
chr1	31957653	31958144	492	16.08	4.01468	2.71551	1.92105	H9-shZBTB12_HDAC1_peak_1120
chr1	32014170	32015487	1318	33.93	5.01662	2.19394	2.83639	H9-shZBTB12_HDAC1_peak_1121
chr1	32041432	32042563	1132	27.37	4.4056	2.26601	2.27679	H9-shZBTB12_HDAC1_peak_1122
chr1	32045175	32046080	906	27.59	5.35764	2.48014	3.1495	H9-shZBTB12_HDAC1_peak_1123
chr1	32047730	32048379	650	20.3	3.42463	2.19181	1.40169	H9-shZBTB12_HDAC1_peak_1124
chr1	32052869	32053741	873	28.57	6.97009	2.87138	4.63746	H9-shZBTB12_HDAC1_peak_1125
chr1	32059543	32059987	445	26.43	3.82617	2.09966	1.75921	H9-shZBTB12_HDAC1_peak_1126
chr1	32082906	32084000	1095	34.36	7.57133	2.75576	5.19333	H9-shZBTB12_HDAC1_peak_1127
chr1	32109999	32111212	1214	51.77	11.6822	2.92244	9.04109	H9-shZBTB12_HDAC1_peak_1128
chr1	32169161	32169783	623	41.19	8.12728	2.63166	5.7121	H9-shZBTB12_HDAC1_peak_1129
chr1	32170745	32171343	599	40.02	10.9592	3.26426	8.35069	H9-shZBTB12_HDAC1_peak_1130
chr1	32173457	32173892	436	18.37	3.22918	2.21715	1.22904	H9-shZBTB12_HDAC1_peak_1131
chr1	32180030	32181572	1543	39.45	6.28731	2.33968	3.99319	H9-shZBTB12_HDAC1_peak_1132
chr1	32189408	32189758	351	25.72	8.74521	3.67088	6.28481	H9-shZBTB12_HDAC1_peak_1133
chr1	32208377	32208734	358	18.86	3.40695	2.25725	1.38539	H9-shZBTB12_HDAC1_peak_1134
chr1	32225617	32226954	1338	44.49	11.8818	3.24489	9.22317	H9-shZBTB12_HDAC1_peak_1135
chr1	32228278	32229477	1200	42.5	11.0624	3.10939	8.4679	H9-shZBTB12_HDAC1_peak_1136
chr1	32230111	32231178	1068	35.59	5.36577	2.22336	3.16087	H9-shZBTB12_HDAC1_peak_1137
chr1	32237362	32238354	993	35.28	7.25598	2.67102	4.89303	H9-shZBTB12_HDAC1_peak_1138
chr1	32253874	32255126	1253	53.96	16.317	3.53414	13.431	H9-shZBTB12_HDAC1_peak_1139
chr1	32281404	32282229	826	39.19	5.31947	2.15059	3.11326	H9-shZBTB12_HDAC1_peak_1140
chr1	32403133	32404444	1312	40.1	7.48685	2.50939	5.1251	H9-shZBTB12_HDAC1_peak_1141
chr1	32409781	32410715	935	47.55	10.7636	2.82217	8.19476	H9-shZBTB12_HDAC1_peak_1142
chr1	32429611	32430050	440	34.21	4.5775	2.10584	2.43312	H9-shZBTB12_HDAC1_peak_1143
chr1	32472744	32473169	426	19.79	3.33791	2.19275	1.32514	H9-shZBTB12_HDAC1_peak_1144
chr1	32478844	32480648	1805	50	11.269	2.90263	8.65398	H9-shZBTB12_HDAC1_peak_1145
chr1	32527884	32528150	267	25.3	4.76119	2.38861	2.59913	H9-shZBTB12_HDAC1_peak_1146
chr1	32538116	32539146	1031	59.42	11.4723	2.60756	8.85508	H9-shZBTB12_HDAC1_peak_1147
chr1	32573479	32574284	806	39.23	7.62208	2.55126	5.25882	H9-shZBTB12_HDAC1_peak_1148
chr1	32645004	32646301	1298	53.25	14.5258	3.21648	11.7503	H9-shZBTB12_HDAC1_peak_1149
chr1	32665550	32667365	1816	44.21	9.83288	2.84355	7.29645	H9-shZBTB12_HDAC1_peak_1150
chr1	32670661	32671635	975	57.28	17.6617	3.69938	14.675	H9-shZBTB12_HDAC1_peak_1151
chr1	32687173	32688421	1249	58.89	12.5797	2.86583	9.86854	H9-shZBTB12_HDAC1_peak_1152
chr1	32705124	32707365	2242	47.84	10.2876	2.81204	7.73472	H9-shZBTB12_HDAC1_peak_1153
chr1	32713727	32714607	881	50.22	9.00329	2.56571	6.51923	H9-shZBTB12_HDAC1_peak_1154
chr1	32715489	32715952	464	29.07	4.50489	2.22385	2.36669	H9-shZBTB12_HDAC1_peak_1155
chr1	32716875	32717150	276	20.71	3.67924	2.25311	1.6266	H9-shZBTB12_HDAC1_peak_1156
chr1	32738050	32738489	440	21.94	4.13487	2.34152	2.0411	H9-shZBTB12_HDAC1_peak_1157
chr1	32739373	32739895	523	39.27	6.39423	2.36416	4.0962	H9-shZBTB12_HDAC1_peak_1158
chr1	32740557	32741271	715	25.6	4.70918	2.36515	2.55661	H9-shZBTB12_HDAC1_peak_1159
chr1	32757354	32758218	865	42.5	11.1907	3.06546	8.61864	H9-shZBTB12_HDAC1_peak_1160
chr1	32797732	32798222	491	22.79	3.37692	2.06228	1.35953	H9-shZBTB12_HDAC1_peak_1161
chr1	32800467	32802149	1683	36.78	6.83391	2.51483	4.51868	H9-shZBTB12_HDAC1_peak_1162
chr1	32816526	32818139	1614	39.71	8.6791	2.73537	6.24085	H9-shZBTB12_HDAC1_peak_1163
chr1	32827058	32828139	1082	36.58	7.17038	2.57414	4.8209	H9-shZBTB12_HDAC1_peak_1164
chr1	32859596	32860793	1198	61.48	16.2451	3.24521	13.364	H9-shZBTB12_HDAC1_peak_1165
chr1	32866539	32866801	263	23.33	5.57898	2.74222	3.34207	H9-shZBTB12_HDAC1_peak_1166
chr1	32909609	32909950	342	20.16	3.40168	2.18503	1.38106	H9-shZBTB12_HDAC1_peak_1167
chr1	32929868	32931112	1245	45.79	8.95206	2.55035	6.51157	H9-shZBTB12_HDAC1_peak_1168
chr1	32965464	32966766	1303	24.74	4.14094	2.25108	2.03706	H9-shZBTB12_HDAC1_peak_1169
chr1	33004696	33006152	1457	28.99	6.84737	2.86703	4.51967	H9-shZBTB12_HDAC1_peak_1170
chr1	33077659	33078218	560	29.48	5.1867	2.38748	2.98672	H9-shZBTB12_HDAC1_peak_1171
chr1	33107811	33108952	1142	28.4	7.07636	2.90517	4.73244	H9-shZBTB12_HDAC1_peak_1172
chr1	33115881	33117407	1527	52.17	8.95437	2.49257	6.47425	H9-shZBTB12_HDAC1_peak_1173
chr1	33167877	33168848	972	28.87	5.31381	2.42301	3.10699	H9-shZBTB12_HDAC1_peak_1174
chr1	33177832	33178827	996	35.75	8.80582	2.97478	6.34741	H9-shZBTB12_HDAC1_peak_1175
chr1	33190580	33190982	403	30.1	3.86127	2.03698	1.78733	H9-shZBTB12_HDAC1_peak_1176
chr1	33202177	33202871	695	36.94	11.5437	3.55712	8.91309	H9-shZBTB12_HDAC1_peak_1177
chr1	33206998	33208478	1481	36.15	8.86753	2.93553	6.44547	H9-shZBTB12_HDAC1_peak_1178
chr1	33219182	33221163	1982	39.4	8.67373	2.75995	6.23147	H9-shZBTB12_HDAC1_peak_1179
chr1	33225108	33227128	2021	38.13	7.29183	2.52156	4.9419	H9-shZBTB12_HDAC1_peak_1180
chr1	33230986	33232380	1395	42.27	9.11046	2.74787	6.63867	H9-shZBTB12_HDAC1_peak_1181
chr1	33282126	33284054	1929	59.71	17.2278	3.42993	14.2924	H9-shZBTB12_HDAC1_peak_1182
chr1	33336680	33338815	2136	24.13	3.94293	2.20524	1.86376	H9-shZBTB12_HDAC1_peak_1183
chr1	33341130	33341415	286	22.09	4.90842	2.59351	2.73084	H9-shZBTB12_HDAC1_peak_1184
chr1	33342185	33342631	447	34.43	7.76601	2.80161	5.37091	H9-shZBTB12_HDAC1_peak_1185
chr1	33351625	33352572	948	52.82	27.4615	5.43936	24.1668	H9-shZBTB12_HDAC1_peak_1186
chr1	33358386	33359560	1175	38.17	7.53102	2.58222	5.16934	H9-shZBTB12_HDAC1_peak_1187
chr1	33366230	33367561	1332	26.47	5.9569	2.75662	3.69859	H9-shZBTB12_HDAC1_peak_1188
chr1	33390613	33391794	1182	28.84	4.60574	2.24584	2.45723	H9-shZBTB12_HDAC1_peak_1189
chr1	33428988	33430659	1672	41	13.9	3.82499	11.1377	H9-shZBTB12_HDAC1_peak_1190
chr1	33438528	33439005	478	62.21	19.8377	3.77417	16.7612	H9-shZBTB12_HDAC1_peak_1191
chr1	33446490	33446958	469	22.47	3.75011	2.1919	1.6884	H9-shZBTB12_HDAC1_peak_1192
chr1	33501799	33502780	982	34.53	8.9893	3.06804	6.51761	H9-shZBTB12_HDAC1_peak_1193
chr1	33546388	33547679	1292	40.16	7.44002	2.45369	5.09565	H9-shZBTB12_HDAC1_peak_1194
chr1	33592511	33593151	641	30.94	7.92056	3.01823	5.51058	H9-shZBTB12_HDAC1_peak_1195
chr1	33617293	33619155	1863	28.33	6.03467	2.61026	3.77405	H9-shZBTB12_HDAC1_peak_1196
chr1	33626767	33627363	597	25.39	3.54728	2.05311	1.50827	H9-shZBTB12_HDAC1_peak_1197
chr1	33629146	33629640	495	25.88	4.46745	2.3022	2.33351	H9-shZBTB12_HDAC1_peak_1198
chr1	33646109	33647745	1637	35.64	5.47026	2.29149	3.24181	H9-shZBTB12_HDAC1_peak_1199
chr1	33684645	33685120	476	20.73	3.59478	2.22421	1.5512	H9-shZBTB12_HDAC1_peak_1200
chr1	33720974	33721694	721	33.66	6.2774	2.48725	3.99128	H9-shZBTB12_HDAC1_peak_1201
chr1	33761062	33761567	506	27.46	3.91978	2.09592	1.84176	H9-shZBTB12_HDAC1_peak_1202
chr1	33807716	33808286	571	46.81	8.94053	2.6112	6.46208	H9-shZBTB12_HDAC1_peak_1203
chr1	33814258	33816302	2045	30.64	10.6902	3.75974	8.12309	H9-shZBTB12_HDAC1_peak_1204
chr1	33826582	33826974	393	24.81	6.07302	2.85853	3.80109	H9-shZBTB12_HDAC1_peak_1205
chr1	33829014	33830228	1215	37.23	10.8816	3.31408	8.30563	H9-shZBTB12_HDAC1_peak_1206
chr1	33895218	33896208	991	29.04	5.11076	2.38463	2.91845	H9-shZBTB12_HDAC1_peak_1207
chr1	33981706	33982137	432	22.2	4.69945	2.50694	2.54784	H9-shZBTB12_HDAC1_peak_1208
chr1	34613074	34613781	708	20.56	3.37151	2.15614	1.35442	H9-shZBTB12_HDAC1_peak_1209
chr1	34628424	34633645	5222	35.27	8.32805	2.87641	5.9053	H9-shZBTB12_HDAC1_peak_1210
chr1	34653901	34654754	854	40.68	9.98411	2.97396	7.46008	H9-shZBTB12_HDAC1_peak_1211
chr1	34716286	34716986	701	32.56	7.72702	2.92415	5.32325	H9-shZBTB12_HDAC1_peak_1212
chr1	34731914	34732193	280	20.49	5.07666	2.7723	2.88217	H9-shZBTB12_HDAC1_peak_1213
chr1	34885253	34885667	415	21.95	5.05821	2.65786	2.86405	H9-shZBTB12_HDAC1_peak_1214
chr1	34925833	34926175	343	23.3	5.54276	2.72652	3.31281	H9-shZBTB12_HDAC1_peak_1215
chr1	34966127	34966398	272	23.69	5.55122	2.70323	3.32105	H9-shZBTB12_HDAC1_peak_1216
chr1	35036980	35037823	844	35.98	7.54917	2.66638	5.18554	H9-shZBTB12_HDAC1_peak_1217
chr1	35055814	35056226	413	26.08	6.39019	2.87669	4.09003	H9-shZBTB12_HDAC1_peak_1218
chr1	35121467	35122603	1137	20.58	3.76021	2.29143	1.69845	H9-shZBTB12_HDAC1_peak_1219
chr1	35225114	35225501	388	25.64	6.13417	2.80947	3.8582	H9-shZBTB12_HDAC1_peak_1220
chr1	35246793	35247869	1077	35.7	6.10838	2.39678	3.82737	H9-shZBTB12_HDAC1_peak_1221
chr1	35253684	35254179	496	19.72	3.23083	2.14771	1.23105	H9-shZBTB12_HDAC1_peak_1222
chr1	35258608	35258981	374	22.03	5.60676	2.83183	3.3772	H9-shZBTB12_HDAC1_peak_1223
chr1	35308618	35309977	1360	23.76	5.37555	2.68976	3.15732	H9-shZBTB12_HDAC1_peak_1224
chr1	35318420	35318747	328	36.4	9.61886	3.17397	7.0965	H9-shZBTB12_HDAC1_peak_1225
chr1	35325014	35325715	702	62.42	27.4316	5.22859	23.9562	H9-shZBTB12_HDAC1_peak_1226
chr1	35331759	35332242	484	52.82	14.3157	3.33434	11.5103	H9-shZBTB12_HDAC1_peak_1227
chr1	35350628	35351856	1229	37.12	7.04877	2.5398	4.70149	H9-shZBTB12_HDAC1_peak_1228
chr1	35384477	35385066	590	42.84	10.97	3.08202	8.38317	H9-shZBTB12_HDAC1_peak_1229
chr1	35390370	35390810	441	48.92	18.2665	4.25397	15.253	H9-shZBTB12_HDAC1_peak_1230
chr1	35394239	35396208	1970	36.38	10.4667	3.42986	7.89644	H9-shZBTB12_HDAC1_peak_1231
chr1	35450657	35451396	740	40.27	10.9412	3.21562	8.34088	H9-shZBTB12_HDAC1_peak_1232
chr1	35496795	35497943	1149	35.66	7.38826	2.64191	5.02529	H9-shZBTB12_HDAC1_peak_1233
chr1	35544852	35545620	769	47.4	9.02689	2.65434	6.54315	H9-shZBTB12_HDAC1_peak_1234
chr1	35657366	35658988	1623	40.35	8.79765	2.76372	6.34755	H9-shZBTB12_HDAC1_peak_1235
chr1	35675841	35676562	722	29.62	4.13694	2.10554	2.03484	H9-shZBTB12_HDAC1_peak_1236
chr1	35733938	35735059	1122	33.76	9.70728	3.21761	7.21616	H9-shZBTB12_HDAC1_peak_1237
chr1	36020440	36020878	439	25.83	4.67243	2.35667	2.51551	H9-shZBTB12_HDAC1_peak_1238
chr1	36022424	36024476	2053	58.98	15.9284	3.31894	13.0414	H9-shZBTB12_HDAC1_peak_1239
chr1	36038838	36039565	728	34.76	7.14919	2.67077	4.79234	H9-shZBTB12_HDAC1_peak_1240
chr1	36042450	36044303	1854	33.2	5.56719	2.33853	3.3455	H9-shZBTB12_HDAC1_peak_1241
chr1	36088109	36088912	804	22.18	4.97767	2.6074	2.79548	H9-shZBTB12_HDAC1_peak_1242
chr1	36106364	36107481	1118	55.16	15.5034	3.34956	12.652	H9-shZBTB12_HDAC1_peak_1243
chr1	36126487	36126986	500	30.75	13.3715	4.62049	10.6389	H9-shZBTB12_HDAC1_peak_1244
chr1	36156651	36156940	290	24.33	4.54234	2.37574	2.39959	H9-shZBTB12_HDAC1_peak_1245
chr1	36165272	36165575	304	28.14	5.06652	2.4042	2.87141	H9-shZBTB12_HDAC1_peak_1246
chr1	36172814	36174871	2058	36.3	9.09055	3.0269	6.61075	H9-shZBTB12_HDAC1_peak_1247
chr1	36183835	36184736	902	37.09	7.67986	2.6942	5.2802	H9-shZBTB12_HDAC1_peak_1248
chr1	36234805	36235925	1121	61.16	13.0502	2.82644	10.3293	H9-shZBTB12_HDAC1_peak_1249
chr1	36272954	36273609	656	32.74	6.64647	2.59973	4.34809	H9-shZBTB12_HDAC1_peak_1250
chr1	36274252	36274752	501	23.81	3.51238	2.06684	1.47849	H9-shZBTB12_HDAC1_peak_1251
chr1	36348504	36349632	1129	48.71	9.93562	2.75122	7.40233	H9-shZBTB12_HDAC1_peak_1252
chr1	36351714	36352022	309	41.17	6.8291	2.39152	4.49655	H9-shZBTB12_HDAC1_peak_1253
chr1	36396020	36397346	1327	57.87	15.3901	3.30564	12.5271	H9-shZBTB12_HDAC1_peak_1254
chr1	36549419	36550100	682	38.14	6.69617	2.45622	4.37462	H9-shZBTB12_HDAC1_peak_1255
chr1	36554079	36555339	1261	67.66	22.9212	3.68808	19.788	H9-shZBTB12_HDAC1_peak_1256
chr1	36565309	36565877	569	33.31	4.80155	2.15693	2.63753	H9-shZBTB12_HDAC1_peak_1257
chr1	36591077	36591384	308	28.21	3.66617	2.01826	1.61441	H9-shZBTB12_HDAC1_peak_1258
chr1	36614574	36615414	841	51.48	8.76773	2.43566	6.32071	H9-shZBTB12_HDAC1_peak_1259
chr1	36620855	36622973	2119	53.1	15.5017	3.42645	12.6536	H9-shZBTB12_HDAC1_peak_1260
chr1	36626353	36627526	1174	32.84	6.36009	2.5204	4.07059	H9-shZBTB12_HDAC1_peak_1261
chr1	36641257	36642412	1156	31.16	6.53444	2.65652	4.22339	H9-shZBTB12_HDAC1_peak_1262
chr1	36643591	36644977	1387	36.9	7.08428	2.55766	4.74139	H9-shZBTB12_HDAC1_peak_1263
chr1	36689677	36690603	927	55.95	10.3837	2.57719	7.82847	H9-shZBTB12_HDAC1_peak_1264
chr1	36771551	36773007	1457	53.96	9.63817	2.55575	7.1169	H9-shZBTB12_HDAC1_peak_1265
chr1	36786420	36789750	3331	44.73	10.2035	2.90338	7.6514	H9-shZBTB12_HDAC1_peak_1266
chr1	36839552	36839805	254	36.93	6.13337	2.35251	3.85165	H9-shZBTB12_HDAC1_peak_1267
chr1	36850598	36852409	1812	49.12	11.2598	2.88012	8.65525	H9-shZBTB12_HDAC1_peak_1268
chr1	36862891	36863719	829	58.33	15.7987	3.27039	12.9439	H9-shZBTB12_HDAC1_peak_1269
chr1	36866320	36867452	1133	48.45	11.2756	2.95717	8.65935	H9-shZBTB12_HDAC1_peak_1270
chr1	36915721	36916698	978	47.79	10.9782	2.9063	8.38102	H9-shZBTB12_HDAC1_peak_1271
chr1	36929317	36930870	1554	46.41	12.0402	3.06926	9.40165	H9-shZBTB12_HDAC1_peak_1272
chr1	36994108	36994382	275	19.18	3.37596	2.22879	1.3576	H9-shZBTB12_HDAC1_peak_1273
chr1	37046134	37046798	665	24.87	5.47213	2.63076	3.24688	H9-shZBTB12_HDAC1_peak_1274
chr1	37047703	37048112	410	35.97	8.75795	3.00094	6.28811	H9-shZBTB12_HDAC1_peak_1275
chr1	37075106	37075358	253	22.13	3.62448	2.1685	1.57809	H9-shZBTB12_HDAC1_peak_1276
chr1	37138771	37139163	393	25.33	4.02746	2.19406	1.93496	H9-shZBTB12_HDAC1_peak_1277
chr1	37169469	37169960	492	29.05	5.87331	2.54674	3.62508	H9-shZBTB12_HDAC1_peak_1278
chr1	37231654	37232328	675	24.39	3.16036	1.94238	1.16998	H9-shZBTB12_HDAC1_peak_1279
chr1	37236574	37237786	1213	43.14	10.1267	2.78534	7.6264	H9-shZBTB12_HDAC1_peak_1280
chr1	37312173	37313816	1644	29.71	4.82401	2.26315	2.66054	H9-shZBTB12_HDAC1_peak_1281
chr1	37321488	37321965	478	21.09	4.189	2.40561	2.08297	H9-shZBTB12_HDAC1_peak_1282
chr1	37389823	37390330	508	32.03	8.45812	3.07712	6.0245	H9-shZBTB12_HDAC1_peak_1283
chr1	37486212	37486720	509	34.74	15.8307	4.99901	12.9499	H9-shZBTB12_HDAC1_peak_1284
chr1	37494725	37494977	253	25.18	5.84754	2.74802	3.59251	H9-shZBTB12_HDAC1_peak_1285
chr1	37498320	37502529	4210	30.83	6.43899	2.67512	4.13331	H9-shZBTB12_HDAC1_peak_1286
chr1	37503328	37504296	969	32.49	4.58199	2.14303	2.4364	H9-shZBTB12_HDAC1_peak_1287
chr1	37508688	37509069	382	35.59	7.64521	2.73204	5.25659	H9-shZBTB12_HDAC1_peak_1288
chr1	37541839	37542147	309	26.08	4.20387	2.18975	2.0952	H9-shZBTB12_HDAC1_peak_1289
chr1	37545497	37545766	270	19.92	3.92334	2.38703	1.84644	H9-shZBTB12_HDAC1_peak_1290
chr1	37642905	37643205	301	28.65	6.02409	2.58953	3.76217	H9-shZBTB12_HDAC1_peak_1291
chr1	37679860	37680306	447	17.51	4.50747	2.79829	2.36918	H9-shZBTB12_HDAC1_peak_1292
chr1	37700611	37700870	260	25.58	3.86991	2.13165	1.79456	H9-shZBTB12_HDAC1_peak_1293
chr1	37720950	37721446	497	58.44	19.867	3.992	16.767	H9-shZBTB12_HDAC1_peak_1294
chr1	37739194	37739793	600	21.64	3.54416	2.17476	1.50516	H9-shZBTB12_HDAC1_peak_1295
chr1	37781098	37781376	279	32.95	4.45189	2.11302	2.32246	H9-shZBTB12_HDAC1_peak_1296
chr1	37783651	37784322	672	25.21	4.47937	2.31153	2.3422	H9-shZBTB12_HDAC1_peak_1297
chr1	37789126	37789871	746	24.7	4.82815	2.44696	2.66998	H9-shZBTB12_HDAC1_peak_1298
chr1	37791529	37791987	459	25.94	4.80956	2.41222	2.63948	H9-shZBTB12_HDAC1_peak_1299
chr1	37828199	37828950	752	27.29	3.37397	1.96194	1.35763	H9-shZBTB12_HDAC1_peak_1300
chr1	37846237	37846544	308	33.64	5.39525	2.28085	3.17907	H9-shZBTB12_HDAC1_peak_1301
chr1	37860576	37861257	682	30.88	5.49862	2.40494	3.26811	H9-shZBTB12_HDAC1_peak_1302
chr1	37876351	37876733	383	34.22	9.69505	3.32938	7.17064	H9-shZBTB12_HDAC1_peak_1303
chr1	37899925	37900348	424	25.67	3.90481	2.12983	1.82598	H9-shZBTB12_HDAC1_peak_1304
chr1	37915507	37915826	320	28.46	4.24612	2.17054	2.13097	H9-shZBTB12_HDAC1_peak_1305
chr1	37917293	37918140	848	33.58	4.2203	2.03246	2.10944	H9-shZBTB12_HDAC1_peak_1306
chr1	37920528	37920935	408	35.38	5.29631	2.2242	3.0835	H9-shZBTB12_HDAC1_peak_1307
chr1	37937176	37937667	492	20.12	3.33823	2.16802	1.32461	H9-shZBTB12_HDAC1_peak_1308
chr1	37939414	37940906	1493	31.34	6.24942	2.53107	3.97968	H9-shZBTB12_HDAC1_peak_1309
chr1	37942887	37943472	586	29.97	4.05972	2.08218	1.96661	H9-shZBTB12_HDAC1_peak_1310
chr1	37979357	37980751	1395	41.48	8.55144	2.72446	6.10324	H9-shZBTB12_HDAC1_peak_1311
chr1	38019480	38020304	825	48.94	18.2436	4.28563	15.2283	H9-shZBTB12_HDAC1_peak_1312
chr1	38061168	38061710	543	59.99	16.009	3.22536	13.1466	H9-shZBTB12_HDAC1_peak_1313
chr1	38099711	38100730	1020	21.81	5.25404	2.72859	3.05091	H9-shZBTB12_HDAC1_peak_1314
chr1	38126695	38127480	786	18.62	3.26408	2.22761	1.26044	H9-shZBTB12_HDAC1_peak_1315
chr1	38155713	38156621	909	45.6	13.3626	3.47994	10.6248	H9-shZBTB12_HDAC1_peak_1316
chr1	38157434	38158632	1199	49.42	11.0194	2.80856	8.43325	H9-shZBTB12_HDAC1_peak_1317
chr1	38219045	38220022	978	25.3	6.48447	2.94208	4.17044	H9-shZBTB12_HDAC1_peak_1318
chr1	38229887	38231209	1323	51.45	19.9006	3.89177	16.9445	H9-shZBTB12_HDAC1_peak_1319
chr1	38259049	38261453	2405	31.14	8.36712	2.95604	5.98204	H9-shZBTB12_HDAC1_peak_1320
chr1	38273109	38274925	1817	39.59	10.1336	3.08031	7.58545	H9-shZBTB12_HDAC1_peak_1321
chr1	38324818	38326099	1282	62.61	21.9667	4.12973	18.7741	H9-shZBTB12_HDAC1_peak_1322
chr1	38396981	38397834	854	36.91	4.474	2.01774	2.33844	H9-shZBTB12_HDAC1_peak_1323
chr1	38412359	38412884	526	53.59	15.7681	3.51216	12.8953	H9-shZBTB12_HDAC1_peak_1324
chr1	38454652	38456038	1387	50.88	15.0341	3.20914	12.2795	H9-shZBTB12_HDAC1_peak_1325
chr1	38461565	38462094	530	23.49	7.19439	3.29289	4.83453	H9-shZBTB12_HDAC1_peak_1326
chr1	38471457	38471771	315	21.78	5.01835	2.64102	2.83665	H9-shZBTB12_HDAC1_peak_1327
chr1	38477884	38478882	999	52.45	15.1476	3.47704	12.303	H9-shZBTB12_HDAC1_peak_1328
chr1	38494325	38496045	1721	25	4.49459	2.34202	2.36083	H9-shZBTB12_HDAC1_peak_1329
chr1	38509966	38513870	3905	42.06	11.4954	3.11235	8.91747	H9-shZBTB12_HDAC1_peak_1330
chr1	38529425	38529711	287	28.81	7.03083	2.91693	4.67668	H9-shZBTB12_HDAC1_peak_1331
chr1	38540019	38540273	255	32.44	6.09486	2.51412	3.81456	H9-shZBTB12_HDAC1_peak_1332
chr1	38549197	38549596	400	21.84	4.72562	2.54343	2.5671	H9-shZBTB12_HDAC1_peak_1333
chr1	38554339	38554682	344	22.23	3.29412	2.06099	1.2857	H9-shZBTB12_HDAC1_peak_1334
chr1	38562969	38563345	377	27.79	4.32519	2.20407	2.2057	H9-shZBTB12_HDAC1_peak_1335
chr1	38605751	38606245	495	36.54	6.60958	2.47426	4.29681	H9-shZBTB12_HDAC1_peak_1336
chr1	38607186	38607561	376	31.84	5.53703	2.38665	3.30365	H9-shZBTB12_HDAC1_peak_1337
chr1	38619100	38619431	332	17.93	3.49987	2.34908	1.46747	H9-shZBTB12_HDAC1_peak_1338
chr1	38648749	38649715	967	42.86	7.12272	2.38912	4.76898	H9-shZBTB12_HDAC1_peak_1339
chr1	38721862	38722135	274	26.79	5.06307	2.45023	2.86651	H9-shZBTB12_HDAC1_peak_1340
chr1	38733449	38734222	774	21.14	3.55919	2.19261	1.51913	H9-shZBTB12_HDAC1_peak_1341
chr1	38736036	38737082	1047	58.7	10.4731	2.53629	7.89899	H9-shZBTB12_HDAC1_peak_1342
chr1	38751406	38751909	504	33.61	4.71785	2.13754	2.55969	H9-shZBTB12_HDAC1_peak_1343
chr1	38757725	38758824	1100	36.59	5.24009	2.17941	3.03999	H9-shZBTB12_HDAC1_peak_1344
chr1	38836553	38837230	678	26.73	3.94641	2.11585	1.86308	H9-shZBTB12_HDAC1_peak_1345
chr1	38890003	38894768	4766	29.39	5.26595	2.36223	3.07316	H9-shZBTB12_HDAC1_peak_1346
chr1	38940828	38942597	1770	23.23	4.49701	2.41852	2.36125	H9-shZBTB12_HDAC1_peak_1347
chr1	38951833	38952121	289	25.71	6.43613	2.89318	4.1309	H9-shZBTB12_HDAC1_peak_1348
chr1	38955422	38955895	474	41.48	10.4131	3.07851	7.84853	H9-shZBTB12_HDAC1_peak_1349
chr1	39025053	39025308	256	25.53	3.56255	2.0356	1.52159	H9-shZBTB12_HDAC1_peak_1350
chr1	39043974	39044867	894	32.48	6.09829	2.46858	3.83001	H9-shZBTB12_HDAC1_peak_1351
chr1	39066060	39067357	1298	17.88	4.40854	2.72567	2.28203	H9-shZBTB12_HDAC1_peak_1352
chr1	39073847	39074422	576	31.01	6.31774	2.598	4.02327	H9-shZBTB12_HDAC1_peak_1353
chr1	39193377	39193820	444	22.94	4.36849	2.36346	2.24322	H9-shZBTB12_HDAC1_peak_1354
chr1	39279767	39280080	314	23.75	4.17611	2.27287	2.06964	H9-shZBTB12_HDAC1_peak_1355
chr1	39281761	39282069	309	29.74	4.99466	2.31924	2.81023	H9-shZBTB12_HDAC1_peak_1356
chr1	39283283	39284837	1555	37.64	8.50832	2.81984	6.07342	H9-shZBTB12_HDAC1_peak_1357
chr1	39324558	39326062	1505	50.16	15.7914	3.65185	12.9277	H9-shZBTB12_HDAC1_peak_1358
chr1	39338560	39339418	859	51.19	10.2193	2.68831	7.66146	H9-shZBTB12_HDAC1_peak_1359
chr1	39419137	39419599	463	35.69	6.10794	2.41528	3.82503	H9-shZBTB12_HDAC1_peak_1360
chr1	39456389	39457268	880	42.62	13.2444	3.51004	10.5296	H9-shZBTB12_HDAC1_peak_1361
chr1	39467119	39467670	552	44.89	11.3329	3.1155	8.70647	H9-shZBTB12_HDAC1_peak_1362
chr1	39482504	39482772	269	33.68	4.36779	2.05621	2.24357	H9-shZBTB12_HDAC1_peak_1363
chr1	39491820	39492789	970	44.21	9.26405	2.72239	6.77735	H9-shZBTB12_HDAC1_peak_1364
chr1	39546649	39547978	1330	25.03	5.17427	2.54805	2.98067	H9-shZBTB12_HDAC1_peak_1365
chr1	39564223	39564526	304	22.69	4.35607	2.37557	2.2322	H9-shZBTB12_HDAC1_peak_1366
chr1	39568305	39568992	688	27.55	4.64767	2.28584	2.50564	H9-shZBTB12_HDAC1_peak_1367
chr1	39570648	39573325	2678	29.18	5.84968	2.5166	3.60449	H9-shZBTB12_HDAC1_peak_1368
chr1	39597504	39599048	1545	33.31	5.97868	2.41008	3.71998	H9-shZBTB12_HDAC1_peak_1369
chr1	39624842	39625178	337	27.86	4.952	2.37886	2.77192	H9-shZBTB12_HDAC1_peak_1370
chr1	39695982	39696607	626	31.12	4.55559	2.16758	2.41452	H9-shZBTB12_HDAC1_peak_1371
chr1	39857798	39858056	259	27.27	6.57569	2.85142	4.25996	H9-shZBTB12_HDAC1_peak_1372
chr1	39873768	39875465	1698	43.91	11.803	3.22662	9.17032	H9-shZBTB12_HDAC1_peak_1373
chr1	39956409	39957543	1135	27.34	4.75128	2.30117	2.6007	H9-shZBTB12_HDAC1_peak_1374
chr1	39978040	39978550	511	46.06	9.65006	2.78997	7.12424	H9-shZBTB12_HDAC1_peak_1375
chr1	39980302	39981111	810	36.06	7.82952	2.7799	5.42038	H9-shZBTB12_HDAC1_peak_1376
chr1	40040770	40042568	1799	21.46	4.10619	2.35849	2.01356	H9-shZBTB12_HDAC1_peak_1377
chr1	40075255	40075744	490	40.81	6.24336	2.29107	3.95919	H9-shZBTB12_HDAC1_peak_1378
chr1	40097932	40099257	1326	31.04	7.79802	2.94237	5.41614	H9-shZBTB12_HDAC1_peak_1379
chr1	40104924	40105732	809	44.27	9.11639	2.68584	6.63799	H9-shZBTB12_HDAC1_peak_1380
chr1	40111823	40112506	684	34.26	7.3172	2.71601	4.94942	H9-shZBTB12_HDAC1_peak_1381
chr1	40137261	40138520	1260	24.53	5.22005	2.58853	3.01806	H9-shZBTB12_HDAC1_peak_1382
chr1	40156958	40158324	1367	31.58	5.4607	2.37233	3.24818	H9-shZBTB12_HDAC1_peak_1383
chr1	40166708	40167819	1112	38.02	8.00463	2.63051	5.61645	H9-shZBTB12_HDAC1_peak_1384
chr1	40176273	40176649	377	25.95	9.43333	3.87349	6.93538	H9-shZBTB12_HDAC1_peak_1385
chr1	40177674	40178091	418	38.51	15.2491	4.39429	12.4073	H9-shZBTB12_HDAC1_peak_1386
chr1	40204311	40205069	759	40.15	11.1811	3.30512	8.56459	H9-shZBTB12_HDAC1_peak_1387
chr1	40236062	40236838	777	23.47	5.03882	2.55259	2.85152	H9-shZBTB12_HDAC1_peak_1388
chr1	40239176	40239543	368	40.58	9.77457	2.97425	7.2473	H9-shZBTB12_HDAC1_peak_1389
chr1	40253487	40255137	1651	27.16	5.79114	2.64789	3.546	H9-shZBTB12_HDAC1_peak_1390
chr1	40264964	40265321	358	31.55	3.68541	1.95096	1.63079	H9-shZBTB12_HDAC1_peak_1391
chr1	40282537	40282950	414	30.39	3.46829	1.93804	1.43865	H9-shZBTB12_HDAC1_peak_1392
chr1	40348742	40349507	766	52.94	15.047	3.34234	12.2341	H9-shZBTB12_HDAC1_peak_1393
chr1	40358892	40359220	329	24.73	4.6974	2.39806	2.54259	H9-shZBTB12_HDAC1_peak_1394
chr1	40363225	40365120	1896	28.62	4.79016	2.30359	2.63559	H9-shZBTB12_HDAC1_peak_1395
chr1	40366374	40368347	1974	45.52	13.4806	3.38078	10.7561	H9-shZBTB12_HDAC1_peak_1396
chr1	40385267	40385524	258	26.43	6.26504	2.82781	3.97297	H9-shZBTB12_HDAC1_peak_1397
chr1	40388044	40388475	432	51.17	12.9828	3.12594	10.2715	H9-shZBTB12_HDAC1_peak_1398
chr1	40420308	40422062	1755	37.15	6.0133	2.29734	3.75497	H9-shZBTB12_HDAC1_peak_1399
chr1	40444890	40445690	801	25.43	3.59866	2.05562	1.55452	H9-shZBTB12_HDAC1_peak_1400
chr1	40505330	40506953	1624	51.09	12.038	2.95723	9.38847	H9-shZBTB12_HDAC1_peak_1401
chr1	40524504	40525133	630	22.7	4.91441	2.56054	2.73734	H9-shZBTB12_HDAC1_peak_1402
chr1	40562672	40563294	623	51.38	13.3959	3.26652	10.6365	H9-shZBTB12_HDAC1_peak_1403
chr1	40626695	40627626	932	55.15	14.5029	3.20494	11.7093	H9-shZBTB12_HDAC1_peak_1404
chr1	40723321	40724188	868	74.7	25.1762	4.14059	21.7963	H9-shZBTB12_HDAC1_peak_1405
chr1	40780512	40783537	3026	30.89	5.93546	2.53356	3.67771	H9-shZBTB12_HDAC1_peak_1406
chr1	40839288	40840285	998	45.35	15.161	3.79428	12.3305	H9-shZBTB12_HDAC1_peak_1407
chr1	40915542	40916880	1339	46.38	12.0021	3.05896	9.37123	H9-shZBTB12_HDAC1_peak_1408
chr1	40942686	40943309	624	50.68	8.79398	2.52765	6.32062	H9-shZBTB12_HDAC1_peak_1409
chr1	40974090	40975267	1178	42.06	10.9904	3.10959	8.39771	H9-shZBTB12_HDAC1_peak_1410
chr1	40996938	40997685	748	39.25	8.27482	2.71612	5.84573	H9-shZBTB12_HDAC1_peak_1411
chr1	41119555	41120127	573	24.54	4.47788	2.34606	2.34251	H9-shZBTB12_HDAC1_peak_1412
chr1	41130288	41131788	1501	31.39	8.0561	2.98427	5.65487	H9-shZBTB12_HDAC1_peak_1413
chr1	41156937	41158286	1350	53.32	11.0245	2.65464	8.45348	H9-shZBTB12_HDAC1_peak_1414
chr1	41174529	41175593	1065	29.07	6.33999	2.67864	4.05263	H9-shZBTB12_HDAC1_peak_1415
chr1	41236436	41236688	253	20.69	5.2452	2.80014	3.04288	H9-shZBTB12_HDAC1_peak_1416
chr1	41239481	41240283	803	29.47	5.02296	2.31457	2.84241	H9-shZBTB12_HDAC1_peak_1417
chr1	41248268	41249380	1113	33.15	7.65407	2.86103	5.27946	H9-shZBTB12_HDAC1_peak_1418
chr1	41267677	41268668	992	39.3	8.80191	2.79647	6.35033	H9-shZBTB12_HDAC1_peak_1419
chr1	41271058	41271331	274	22.49	4.12631	2.31507	2.02471	H9-shZBTB12_HDAC1_peak_1420
chr1	41283604	41284411	808	39.46	7.05601	2.434	4.72523	H9-shZBTB12_HDAC1_peak_1421
chr1	41290823	41291233	411	25.32	5.54746	2.63296	3.31397	H9-shZBTB12_HDAC1_peak_1422
chr1	41327145	41328056	912	30.55	4.22239	2.09509	2.11251	H9-shZBTB12_HDAC1_peak_1423
chr1	41414284	41414946	663	23.55	4.95862	2.55002	2.77803	H9-shZBTB12_HDAC1_peak_1424
chr1	41417931	41418455	525	24.37	3.50528	2.05641	1.47264	H9-shZBTB12_HDAC1_peak_1425
chr1	41444684	41446738	2055	36.37	6.64473	2.53319	4.32421	H9-shZBTB12_HDAC1_peak_1426
chr1	41486602	41487735	1134	22.3	3.93158	2.2819	1.85059	H9-shZBTB12_HDAC1_peak_1427
chr1	41706850	41708436	1587	40.1	12.531	3.64544	9.83803	H9-shZBTB12_HDAC1_peak_1428
chr1	41779392	41779657	266	32.07	5.5308	2.38689	3.30048	H9-shZBTB12_HDAC1_peak_1429
chr1	41796857	41797435	579	30.11	5.68129	2.45533	3.4472	H9-shZBTB12_HDAC1_peak_1430
chr1	41825917	41828274	2358	30.55	6.76261	2.67945	4.45973	H9-shZBTB12_HDAC1_peak_1431
chr1	41831637	41832972	1336	30.98	6.47716	2.63796	4.18113	H9-shZBTB12_HDAC1_peak_1432
chr1	41837383	41838109	727	43.36	7.85564	2.491	5.46709	H9-shZBTB12_HDAC1_peak_1433
chr1	41847321	41849301	1981	35.47	8.39787	2.93834	5.96094	H9-shZBTB12_HDAC1_peak_1434
chr1	41853402	41853655	254	32.06	3.53659	1.90605	1.50019	H9-shZBTB12_HDAC1_peak_1435
chr1	41860942	41861436	495	33.07	5.39103	2.30201	3.17054	H9-shZBTB12_HDAC1_peak_1436
chr1	41869759	41870339	581	36.46	6.47211	2.40509	4.19519	H9-shZBTB12_HDAC1_peak_1437
chr1	41873619	41874309	691	23.4	4.01444	2.24104	1.92287	H9-shZBTB12_HDAC1_peak_1438
chr1	41882557	41883135	579	35.5	7.64263	2.74602	5.25434	H9-shZBTB12_HDAC1_peak_1439
chr1	41889192	41890058	867	28.44	4.67967	2.28573	2.53044	H9-shZBTB12_HDAC1_peak_1440
chr1	41898305	41898703	399	31.28	6.23007	2.56833	3.94171	H9-shZBTB12_HDAC1_peak_1441
chr1	41901370	41901692	323	26.78	4.63679	2.32743	2.48457	H9-shZBTB12_HDAC1_peak_1442
chr1	41951517	41952652	1136	22.22	3.67127	2.18305	1.61833	H9-shZBTB12_HDAC1_peak_1443
chr1	41958032	41958348	317	24.45	5.11973	2.53682	2.9288	H9-shZBTB12_HDAC1_peak_1444
chr1	41961532	41962869	1338	34.71	7.8392	2.75878	5.45942	H9-shZBTB12_HDAC1_peak_1445
chr1	41981887	41982241	355	39.8	9.58803	3.02113	7.06068	H9-shZBTB12_HDAC1_peak_1446
chr1	42084370	42084904	535	18.27	3.51598	2.33531	1.48131	H9-shZBTB12_HDAC1_peak_1447
chr1	42121928	42122733	806	20.98	3.52682	2.19812	1.49195	H9-shZBTB12_HDAC1_peak_1448
chr1	42127381	42128648	1268	30.95	9.62261	3.50804	7.11371	H9-shZBTB12_HDAC1_peak_1449
chr1	42244628	42245569	942	15.46	3.53782	2.5554	1.49723	H9-shZBTB12_HDAC1_peak_1450
chr1	42289190	42289576	387	37.21	7.25854	2.5928	4.89522	H9-shZBTB12_HDAC1_peak_1451
chr1	42340630	42340993	364	22.07	4.03342	2.30149	1.94315	H9-shZBTB12_HDAC1_peak_1452
chr1	42383590	42384614	1025	29.67	7.90428	3.02071	5.51667	H9-shZBTB12_HDAC1_peak_1453
chr1	42385554	42386089	536	27.3	5.77715	2.63172	3.53975	H9-shZBTB12_HDAC1_peak_1454
chr1	42500441	42501381	941	35.47	12.5083	3.75575	9.8539	H9-shZBTB12_HDAC1_peak_1455
chr1	42799640	42801791	2152	55.5	19.1274	3.95571	16.095	H9-shZBTB12_HDAC1_peak_1456
chr1	42810152	42810421	270	21.26	6.96681	3.42434	4.62303	H9-shZBTB12_HDAC1_peak_1457
chr1	42845522	42846997	1476	34.95	10.9107	3.5991	8.30416	H9-shZBTB12_HDAC1_peak_1458
chr1	42883352	42883654	303	19.85	6.06247	3.20424	3.7888	H9-shZBTB12_HDAC1_peak_1459
chr1	42921567	42922820	1254	55.79	13.7448	3.10705	10.9811	H9-shZBTB12_HDAC1_peak_1460
chr1	42928526	42929411	886	58.56	23.5421	4.57715	20.295	H9-shZBTB12_HDAC1_peak_1461
chr1	43123649	43124722	1074	61.3	16.4186	3.31235	13.5095	H9-shZBTB12_HDAC1_peak_1462
chr1	43147302	43149192	1891	41.21	12.5664	3.5598	9.8921	H9-shZBTB12_HDAC1_peak_1463
chr1	43205786	43207249	1464	33.64	3.58085	1.87625	1.5382	H9-shZBTB12_HDAC1_peak_1464
chr1	43231669	43233520	1852	48.91	11.2795	2.84145	8.69257	H9-shZBTB12_HDAC1_peak_1465
chr1	43282010	43283018	1009	32.84	7.25819	2.75267	4.90031	H9-shZBTB12_HDAC1_peak_1466
chr1	43311642	43312800	1159	46.49	8.96368	2.58806	6.4989	H9-shZBTB12_HDAC1_peak_1467
chr1	43379346	43379765	420	19.07	2.98771	2.09464	1.0202	H9-shZBTB12_HDAC1_peak_1468
chr1	43390033	43391381	1349	40.82	7.55002	2.46906	5.1898	H9-shZBTB12_HDAC1_peak_1469
chr1	43423435	43425045	1611	48.14	14.5882	3.50974	11.7914	H9-shZBTB12_HDAC1_peak_1470
chr1	43428170	43429390	1221	39.91	6.11704	2.2615	3.8544	H9-shZBTB12_HDAC1_peak_1471
chr1	43432509	43433716	1208	32.28	7.26977	2.75356	4.91734	H9-shZBTB12_HDAC1_peak_1472
chr1	43444352	43444679	328	29.96	4.96421	2.3142	2.78113	H9-shZBTB12_HDAC1_peak_1473
chr1	43472961	43474807	1847	60.25	14.3332	2.90237	11.5784	H9-shZBTB12_HDAC1_peak_1474
chr1	43535381	43535821	441	32.3	5.63873	2.4027	3.3964	H9-shZBTB12_HDAC1_peak_1475
chr1	43539287	43539544	258	29.75	5.12766	2.35897	2.92993	H9-shZBTB12_HDAC1_peak_1476
chr1	43556347	43556835	489	37.9	7.75934	2.68789	5.35848	H9-shZBTB12_HDAC1_peak_1477
chr1	43585449	43586175	727	56.09	11.6123	2.79982	8.96335	H9-shZBTB12_HDAC1_peak_1478
chr1	43609193	43609517	325	27.54	3.97936	2.11527	1.89319	H9-shZBTB12_HDAC1_peak_1479
chr1	43613314	43613930	617	113.88	66.4487	7.25941	61.9068	H9-shZBTB12_HDAC1_peak_1480
chr1	43618751	43619068	318	19.08	3.52356	2.2927	1.48817	H9-shZBTB12_HDAC1_peak_1481
chr1	43637535	43638626	1092	62.22	24.235	4.41379	20.9549	H9-shZBTB12_HDAC1_peak_1482
chr1	43643410	43643665	256	27.5	5.40871	2.53876	3.1855	H9-shZBTB12_HDAC1_peak_1483
chr1	43672630	43672897	268	32.86	6.04897	2.47343	3.77544	H9-shZBTB12_HDAC1_peak_1484
chr1	43736001	43737278	1278	39.5	7.78351	2.5972	5.3933	H9-shZBTB12_HDAC1_peak_1485
chr1	43750871	43751539	669	41.21	7.22333	2.42088	4.88212	H9-shZBTB12_HDAC1_peak_1486
chr1	43814229	43815645	1417	45.92	7.3523	2.35551	4.99152	H9-shZBTB12_HDAC1_peak_1487
chr1	43824074	43825658	1585	50.2	17.7108	3.83581	14.7897	H9-shZBTB12_HDAC1_peak_1488
chr1	43832092	43834633	2542	39.23	8.03431	2.59025	5.65003	H9-shZBTB12_HDAC1_peak_1489
chr1	43854955	43856060	1106	56.74	20.93	4.31352	17.7837	H9-shZBTB12_HDAC1_peak_1490
chr1	43919094	43920646	1553	28.69	4.3224	2.14881	2.20608	H9-shZBTB12_HDAC1_peak_1491
chr1	43995041	43995356	316	32.9	6.47679	2.57244	4.16742	H9-shZBTB12_HDAC1_peak_1492
chr1	43996672	43998752	2081	31.06	7.12562	2.78228	4.78539	H9-shZBTB12_HDAC1_peak_1493
chr1	44011432	44011951	520	36.92	4.26904	1.95952	2.15329	H9-shZBTB12_HDAC1_peak_1494
chr1	44015554	44016780	1227	35.12	6.23188	2.39427	3.96373	H9-shZBTB12_HDAC1_peak_1495
chr1	44031218	44031846	629	30.31	5.45494	2.44083	3.22616	H9-shZBTB12_HDAC1_peak_1496
chr1	44115257	44116664	1408	50.18	13.3497	3.18149	10.6275	H9-shZBTB12_HDAC1_peak_1497
chr1	44118343	44119388	1046	33.73	4.94421	2.18806	2.77036	H9-shZBTB12_HDAC1_peak_1498
chr1	44125661	44126421	761	34.53	7.96506	2.79499	5.56937	H9-shZBTB12_HDAC1_peak_1499
chr1	44172612	44173888	1277	52	11.0126	2.86087	8.4035	H9-shZBTB12_HDAC1_peak_1500
chr1	44231844	44232882	1039	30.88	4.11132	2.06122	2.01316	H9-shZBTB12_HDAC1_peak_1501
chr1	44307182	44307447	266	23.27	3.59913	2.11134	1.55469	H9-shZBTB12_HDAC1_peak_1502
chr1	44350866	44351554	689	32.89	5.46349	2.31876	3.24162	H9-shZBTB12_HDAC1_peak_1503
chr1	44379561	44379813	253	24.6	4.02567	2.18978	1.93334	H9-shZBTB12_HDAC1_peak_1504
chr1	44398845	44400910	2066	43	6.85111	2.37068	4.52337	H9-shZBTB12_HDAC1_peak_1505
chr1	44401572	44402872	1301	30.17	4.48417	2.17053	2.35236	H9-shZBTB12_HDAC1_peak_1506
chr1	44404372	44405238	867	33.39	8.45332	3.03151	6.01164	H9-shZBTB12_HDAC1_peak_1507
chr1	44411240	44413030	1791	64.14	16.2067	3.15062	13.312	H9-shZBTB12_HDAC1_peak_1508
chr1	44435447	44436048	602	66.55	21.6615	3.94683	18.481	H9-shZBTB12_HDAC1_peak_1509
chr1	44440045	44441657	1613	54.17	12.0561	2.85177	9.40983	H9-shZBTB12_HDAC1_peak_1510
chr1	44444374	44445817	1444	37.71	9.76981	3.13661	7.25182	H9-shZBTB12_HDAC1_peak_1511
chr1	44456481	44458121	1641	44.48	10.5728	2.91191	8.01076	H9-shZBTB12_HDAC1_peak_1512
chr1	44460598	44460874	277	32.25	7.47429	2.87067	5.09471	H9-shZBTB12_HDAC1_peak_1513
chr1	44485345	44485712	368	16.8	3.16648	2.28806	1.17536	H9-shZBTB12_HDAC1_peak_1514
chr1	44495415	44497528	2114	48.8	12.6005	3.22004	9.90503	H9-shZBTB12_HDAC1_peak_1515
chr1	44501699	44502319	621	22.41	3.43089	2.11148	1.40671	H9-shZBTB12_HDAC1_peak_1516
chr1	44569155	44569504	350	28.41	4.77483	2.27683	2.61377	H9-shZBTB12_HDAC1_peak_1517
chr1	44678903	44679540	638	55.69	21.9233	4.49586	18.7533	H9-shZBTB12_HDAC1_peak_1518
chr1	44705240	44705888	649	25.73	4.22954	2.22943	2.1238	H9-shZBTB12_HDAC1_peak_1519
chr1	44784028	44784380	353	31.96	6.67209	2.64247	4.35417	H9-shZBTB12_HDAC1_peak_1520
chr1	44820351	44821137	787	64.68	17.5148	3.26276	14.5591	H9-shZBTB12_HDAC1_peak_1521
chr1	44870553	44873577	3025	43.94	12.0936	3.23559	9.43853	H9-shZBTB12_HDAC1_peak_1522
chr1	44882849	44884305	1457	44.73	11.6575	3.19947	9.00769	H9-shZBTB12_HDAC1_peak_1523
chr1	44966320	44967908	1589	35.71	7.26082	2.67441	4.89665	H9-shZBTB12_HDAC1_peak_1524
chr1	44971389	44971669	281	24.33	3.96898	2.18698	1.88481	H9-shZBTB12_HDAC1_peak_1525
chr1	44973108	44973714	607	36.89	10.5677	3.34118	7.99606	H9-shZBTB12_HDAC1_peak_1526
chr1	44989828	44990435	608	32.64	4.47654	2.08483	2.34387	H9-shZBTB12_HDAC1_peak_1527
chr1	45000695	45000982	288	23.62	4.20514	2.28341	2.09624	H9-shZBTB12_HDAC1_peak_1528
chr1	45008461	45010593	2133	43.36	11.2663	3.16871	8.64219	H9-shZBTB12_HDAC1_peak_1529
chr1	45031127	45031458	332	16.84	3.43393	2.39657	1.40927	H9-shZBTB12_HDAC1_peak_1530
chr1	45037679	45038163	485	19.34	4.07019	2.48366	1.97418	H9-shZBTB12_HDAC1_peak_1531
chr1	45041865	45042486	622	29.98	6.4739	2.66717	4.17238	H9-shZBTB12_HDAC1_peak_1532
chr1	45057976	45058654	679	36.56	6.23409	2.37428	3.95712	H9-shZBTB12_HDAC1_peak_1533
chr1	45082513	45083436	924	32.41	8.41934	3.078	5.97294	H9-shZBTB12_HDAC1_peak_1534
chr1	45097343	45097988	646	38.3	9.17297	2.90198	6.69765	H9-shZBTB12_HDAC1_peak_1535
chr1	45115959	45116455	497	21.43	4.79871	2.59744	2.6329	H9-shZBTB12_HDAC1_peak_1536
chr1	45139571	45140610	1040	44.3	6.77468	2.28815	4.45308	H9-shZBTB12_HDAC1_peak_1537
chr1	45187315	45187808	494	20.2	3.54113	2.23449	1.50295	H9-shZBTB12_HDAC1_peak_1538
chr1	45190835	45191213	379	17.73	3.08125	2.19539	1.10118	H9-shZBTB12_HDAC1_peak_1539
chr1	45196348	45197153	806	28.47	5.84534	2.54252	3.60274	H9-shZBTB12_HDAC1_peak_1540
chr1	45205079	45206113	1035	50.2	13.8761	3.29934	11.1179	H9-shZBTB12_HDAC1_peak_1541
chr1	45240850	45242566	1717	42.46	10.347	2.95009	7.80161	H9-shZBTB12_HDAC1_peak_1542
chr1	45249889	45250463	575	37.28	4.69536	2.04519	2.53952	H9-shZBTB12_HDAC1_peak_1543
chr1	45251906	45252542	637	51.21	9.37438	2.54831	6.8739	H9-shZBTB12_HDAC1_peak_1544
chr1	45265317	45266828	1512	49.05	11.2735	2.84405	8.67862	H9-shZBTB12_HDAC1_peak_1545
chr1	45273051	45274440	1390	34.57	5.61043	2.29874	3.38141	H9-shZBTB12_HDAC1_peak_1546
chr1	45278796	45279830	1035	48.66	7.18936	2.3016	4.83352	H9-shZBTB12_HDAC1_peak_1547
chr1	45285361	45286345	985	44.06	8.36914	2.51768	5.96215	H9-shZBTB12_HDAC1_peak_1548
chr1	45292493	45293332	840	25.83	4.62431	2.33741	2.47393	H9-shZBTB12_HDAC1_peak_1549
chr1	45308300	45309524	1225	40.19	11.9987	3.44434	9.33795	H9-shZBTB12_HDAC1_peak_1550
chr1	45451854	45452675	822	66.36	27.6904	4.83919	24.2614	H9-shZBTB12_HDAC1_peak_1551
chr1	45476051	45478517	2467	47.32	12.9951	3.13572	10.3201	H9-shZBTB12_HDAC1_peak_1552
chr1	45670858	45672072	1215	30.91	10.1828	3.50539	7.65667	H9-shZBTB12_HDAC1_peak_1553
chr1	45768989	45770016	1028	52.29	12.616	2.91545	9.94864	H9-shZBTB12_HDAC1_peak_1554
chr1	45787328	45787670	343	22.62	4.51647	2.42303	2.38395	H9-shZBTB12_HDAC1_peak_1555
chr1	45792243	45793265	1023	35.95	7.63013	2.70203	5.24881	H9-shZBTB12_HDAC1_peak_1556
chr1	45805359	45806204	846	59.82	17.771	3.62879	14.7744	H9-shZBTB12_HDAC1_peak_1557
chr1	45826589	45826925	337	26.02	3.9854	2.17644	1.90258	H9-shZBTB12_HDAC1_peak_1558
chr1	45918043	45918483	441	17.97	3.70326	2.4277	1.64767	H9-shZBTB12_HDAC1_peak_1559
chr1	45955713	45957156	1444	52.08	10.8996	2.77609	8.31158	H9-shZBTB12_HDAC1_peak_1560
chr1	45965388	45966444	1057	46.21	6.8159	2.27684	4.48312	H9-shZBTB12_HDAC1_peak_1561
chr1	45986952	45987992	1041	57.04	16.1577	3.42404	13.2666	H9-shZBTB12_HDAC1_peak_1562
chr1	46016127	46016921	795	56.32	16.3499	3.43166	13.4569	H9-shZBTB12_HDAC1_peak_1563
chr1	46042647	46042903	257	22.65	3.73791	2.17923	1.67934	H9-shZBTB12_HDAC1_peak_1564
chr1	46049377	46050935	1559	48.08	9.95504	2.72279	7.42705	H9-shZBTB12_HDAC1_peak_1565
chr1	46051794	46052228	435	21.99	4.15494	2.34839	2.05015	H9-shZBTB12_HDAC1_peak_1566
chr1	46151153	46154808	3656	44.87	10.1989	2.83751	7.6674	H9-shZBTB12_HDAC1_peak_1567
chr1	46215541	46216793	1253	37.83	10.1969	3.14478	7.65484	H9-shZBTB12_HDAC1_peak_1568
chr1	46268995	46270160	1166	33.27	9.69043	3.27902	7.18728	H9-shZBTB12_HDAC1_peak_1569
chr1	46392583	46393358	776	43.38	11.3151	3.21184	8.69268	H9-shZBTB12_HDAC1_peak_1570
chr1	46509479	46509778	300	34.49	6.50778	2.51352	4.20756	H9-shZBTB12_HDAC1_peak_1571
chr1	46597359	46599833	2475	49.76	14.0514	3.37006	11.2727	H9-shZBTB12_HDAC1_peak_1572
chr1	46645377	46646124	748	23.39	3.84091	2.18047	1.7694	H9-shZBTB12_HDAC1_peak_1573
chr1	46663612	46664544	933	32.7	7.52856	2.83127	5.15185	H9-shZBTB12_HDAC1_peak_1574
chr1	46668649	46669802	1154	42.24	10.5136	3.05374	7.95013	H9-shZBTB12_HDAC1_peak_1575
chr1	46687429	46687770	342	25.99	3.97035	2.13818	1.884	H9-shZBTB12_HDAC1_peak_1576
chr1	46712566	46714107	1542	39.25	13.8665	3.92519	11.1225	H9-shZBTB12_HDAC1_peak_1577
chr1	46751578	46751896	319	23.35	3.42738	2.05958	1.4025	H9-shZBTB12_HDAC1_peak_1578
chr1	46767139	46770013	2875	42.55	9.45074	2.79537	6.9527	H9-shZBTB12_HDAC1_peak_1579
chr1	46799013	46799515	503	18.03	3.44037	2.3203	1.41562	H9-shZBTB12_HDAC1_peak_1580
chr1	46805947	46806831	885	57.08	16.4132	3.52248	13.4913	H9-shZBTB12_HDAC1_peak_1581
chr1	46813771	46814054	284	38.86	5.14938	2.1268	2.94762	H9-shZBTB12_HDAC1_peak_1582
chr1	46859233	46861154	1922	36.71	6.82742	2.49411	4.50947	H9-shZBTB12_HDAC1_peak_1583
chr1	46867816	46868168	353	36.83	9.24022	3.07688	6.73804	H9-shZBTB12_HDAC1_peak_1584
chr1	46908045	46908960	916	53.62	11.339	2.72994	8.72961	H9-shZBTB12_HDAC1_peak_1585
chr1	46911871	46912763	893	33.44	5.29917	2.2689	3.09428	H9-shZBTB12_HDAC1_peak_1586
chr1	46913724	46914797	1074	39.63	10.5476	3.13301	7.98255	H9-shZBTB12_HDAC1_peak_1587
chr1	46918422	46918915	494	25.51	3.38493	1.98239	1.36591	H9-shZBTB12_HDAC1_peak_1588
chr1	46931909	46933262	1354	37.7	11.5333	3.45504	8.92278	H9-shZBTB12_HDAC1_peak_1589
chr1	46950834	46951931	1098	27.87	6.09183	2.6618	3.823	H9-shZBTB12_HDAC1_peak_1590
chr1	46954105	46956839	2735	30.05	6.15199	2.58114	3.8784	H9-shZBTB12_HDAC1_peak_1591
chr1	46957695	46959511	1817	28.13	5.14733	2.39703	2.95904	H9-shZBTB12_HDAC1_peak_1592
chr1	46982696	46983513	818	35.07	6.4575	2.45592	4.16536	H9-shZBTB12_HDAC1_peak_1593
chr1	46985987	46986269	283	22.36	3.20205	2.0225	1.20635	H9-shZBTB12_HDAC1_peak_1594
chr1	46990964	46991588	625	28.93	4.63818	2.25222	2.4891	H9-shZBTB12_HDAC1_peak_1595
chr1	46992457	46992850	394	31.42	4.73328	2.19104	2.57706	H9-shZBTB12_HDAC1_peak_1596
chr1	46998596	46999393	798	22.08	5.24629	2.70679	3.04462	H9-shZBTB12_HDAC1_peak_1597
chr1	47009271	47010454	1184	31.15	4.50889	2.16449	2.36789	H9-shZBTB12_HDAC1_peak_1598
chr1	47013617	47013922	306	25.4	4.06859	2.19744	1.97213	H9-shZBTB12_HDAC1_peak_1599
chr1	47069505	47069936	432	52.11	11.1352	2.81201	8.52965	H9-shZBTB12_HDAC1_peak_1600
chr1	47079246	47079896	651	31.59	6.04811	2.46811	3.79937	H9-shZBTB12_HDAC1_peak_1601
chr1	47081489	47082913	1425	41.1	11.1417	3.20357	8.53927	H9-shZBTB12_HDAC1_peak_1602
chr1	47133335	47134407	1073	32.26	5.37003	2.32777	3.15603	H9-shZBTB12_HDAC1_peak_1603
chr1	47184354	47185143	790	55.34	14.9683	3.29442	12.1465	H9-shZBTB12_HDAC1_peak_1604
chr1	47341778	47342126	349	34.66	5.98047	2.4042	3.70989	H9-shZBTB12_HDAC1_peak_1605
chr1	47449374	47450246	873	21.81	3.92538	2.28154	1.84559	H9-shZBTB12_HDAC1_peak_1606
chr1	47489208	47489565	358	31.12	3.99935	2.03915	1.91232	H9-shZBTB12_HDAC1_peak_1607
chr1	47557124	47557556	433	35.96	10.9504	3.49262	8.35461	H9-shZBTB12_HDAC1_peak_1608
chr1	47573781	47574161	381	29.07	4.10368	2.10563	2.00751	H9-shZBTB12_HDAC1_peak_1609
chr1	47595602	47595991	390	22.93	4.52136	2.41605	2.38073	H9-shZBTB12_HDAC1_peak_1610
chr1	47644801	47645332	532	40.01	10.4159	3.1169	7.85106	H9-shZBTB12_HDAC1_peak_1611
chr1	47658596	47659057	462	42.98	9.71134	2.87454	7.21357	H9-shZBTB12_HDAC1_peak_1612
chr1	47674022	47674523	502	31.58	3.72287	1.96786	1.66568	H9-shZBTB12_HDAC1_peak_1613
chr1	47689159	47689720	562	23.7	5.50363	2.70368	3.27262	H9-shZBTB12_HDAC1_peak_1614
chr1	47696214	47698789	2576	27.52	5.47639	2.52005	3.25439	H9-shZBTB12_HDAC1_peak_1615
chr1	47700988	47701378	391	22.93	3.61625	2.13678	1.56897	H9-shZBTB12_HDAC1_peak_1616
chr1	47773334	47773950	617	26.75	5.23063	2.48644	3.02737	H9-shZBTB12_HDAC1_peak_1617
chr1	47779152	47780034	883	49.48	11.7871	2.88227	9.17924	H9-shZBTB12_HDAC1_peak_1618
chr1	47799182	47800474	1293	39.09	9.20356	2.91492	6.72047	H9-shZBTB12_HDAC1_peak_1619
chr1	47881795	47883121	1327	19.85	4.5101	2.6131	2.37625	H9-shZBTB12_HDAC1_peak_1620
chr1	47898165	47899069	905	35.54	6.22043	2.41173	3.93844	H9-shZBTB12_HDAC1_peak_1621
chr1	47899903	47900368	466	19.8	3.14974	2.11349	1.15973	H9-shZBTB12_HDAC1_peak_1622
chr1	47902187	47904533	2347	32.37	6.3231	2.55502	4.03525	H9-shZBTB12_HDAC1_peak_1623
chr1	47910511	47911287	777	29.62	5.18307	2.37399	2.98767	H9-shZBTB12_HDAC1_peak_1624
chr1	47915326	47916156	831	34.13	7.50205	2.74819	5.12686	H9-shZBTB12_HDAC1_peak_1625
chr1	47924067	47926147	2081	23.33	5.85425	2.85367	3.60639	H9-shZBTB12_HDAC1_peak_1626
chr1	47973734	47974660	927	21.9	3.41839	2.11215	1.39675	H9-shZBTB12_HDAC1_peak_1627
chr1	47989419	47989735	317	24.31	5.48991	2.67452	3.26038	H9-shZBTB12_HDAC1_peak_1628
chr1	47998596	47999805	1210	40.25	12.6156	3.52204	9.93625	H9-shZBTB12_HDAC1_peak_1629
chr1	48013541	48014239	699	23.36	3.89985	2.195	1.82481	H9-shZBTB12_HDAC1_peak_1630
chr1	48030242	48030834	593	33.7	7.70365	2.8221	5.31348	H9-shZBTB12_HDAC1_peak_1631
chr1	48058674	48059192	519	21.69	3.57973	2.17952	1.53794	H9-shZBTB12_HDAC1_peak_1632
chr1	48174015	48176443	2429	34.57	7.01278	2.64081	4.67209	H9-shZBTB12_HDAC1_peak_1633
chr1	48178330	48178753	424	19.05	3.57006	2.30505	1.53061	H9-shZBTB12_HDAC1_peak_1634
chr1	48190724	48192036	1313	24.3	4.18981	2.25983	2.08382	H9-shZBTB12_HDAC1_peak_1635
chr1	48251170	48251723	554	22.25	3.33311	2.07944	1.32027	H9-shZBTB12_HDAC1_peak_1636
chr1	48307809	48308261	453	21.05	4.10457	2.38114	2.00656	H9-shZBTB12_HDAC1_peak_1637
chr1	48363765	48364137	373	29.78	6.98832	2.81936	4.64775	H9-shZBTB12_HDAC1_peak_1638
chr1	48449401	48450257	857	31.97	5.5954	2.38594	3.36196	H9-shZBTB12_HDAC1_peak_1639
chr1	48452303	48452740	438	19.95	3.62321	2.27851	1.5751	H9-shZBTB12_HDAC1_peak_1640
chr1	48459691	48459981	291	18.19	3.14156	2.1993	1.15375	H9-shZBTB12_HDAC1_peak_1641
chr1	48461981	48463649	1669	29.37	7.77139	3.08165	5.38174	H9-shZBTB12_HDAC1_peak_1642
chr1	48470938	48471550	613	30.32	4.53518	2.19914	2.39236	H9-shZBTB12_HDAC1_peak_1643
chr1	48509328	48509784	457	26.35	4.77983	2.36826	2.62161	H9-shZBTB12_HDAC1_peak_1644
chr1	48615847	48616506	660	49.49	15.5335	3.61374	12.6927	H9-shZBTB12_HDAC1_peak_1645
chr1	48680205	48680712	508	22.32	5.60282	2.82797	3.36844	H9-shZBTB12_HDAC1_peak_1646
chr1	48682525	48682877	353	19.19	4.1007	2.50457	2.00243	H9-shZBTB12_HDAC1_peak_1647
chr1	48937212	48938214	1003	47.26	11.0453	2.82089	8.47608	H9-shZBTB12_HDAC1_peak_1648
chr1	48964214	48965495	1282	24.71	4.98812	2.49019	2.81057	H9-shZBTB12_HDAC1_peak_1649
chr1	48966344	48966695	352	21.11	3.47693	2.17096	1.447	H9-shZBTB12_HDAC1_peak_1650
chr1	48996442	48996694	253	38.72	5.43257	2.18133	3.20389	H9-shZBTB12_HDAC1_peak_1651
chr1	49111440	49111873	434	20	4.73012	2.69194	2.56677	H9-shZBTB12_HDAC1_peak_1652
chr1	49241892	49243697	1806	26	7.05579	3.07078	4.71587	H9-shZBTB12_HDAC1_peak_1653
chr1	49339761	49340016	256	28.51	6.97469	2.93305	4.62657	H9-shZBTB12_HDAC1_peak_1654
chr1	49471528	49472411	884	29.7	4.95497	2.29158	2.78386	H9-shZBTB12_HDAC1_peak_1655
chr1	49722886	49723523	638	37.41	10.926	3.41253	8.33186	H9-shZBTB12_HDAC1_peak_1656
chr1	50745541	50745842	302	19.36	4.72624	2.72881	2.57186	H9-shZBTB12_HDAC1_peak_1657
chr1	50798536	50799551	1016	33.99	8.28089	2.95907	5.84677	H9-shZBTB12_HDAC1_peak_1658
chr1	50834138	50834423	286	25.01	5.05716	2.49831	2.87767	H9-shZBTB12_HDAC1_peak_1659
chr1	50881399	50882966	1568	27.63	6.74392	2.87162	4.42283	H9-shZBTB12_HDAC1_peak_1660
chr1	50884980	50885405	426	19.66	3.75354	2.33859	1.69183	H9-shZBTB12_HDAC1_peak_1661
chr1	50886664	50886935	272	26.37	4.78139	2.36675	2.61117	H9-shZBTB12_HDAC1_peak_1662
chr1	50888245	50889486	1242	23.26	4.40345	2.38499	2.27902	H9-shZBTB12_HDAC1_peak_1663
chr1	50890663	50891532	870	18.49	3.44453	2.29384	1.41919	H9-shZBTB12_HDAC1_peak_1664
chr1	50896068	50896838	771	25.75	4.27032	2.23937	2.15671	H9-shZBTB12_HDAC1_peak_1665
chr1	51165791	51166304	514	45.34	13.8538	3.5251	11.094	H9-shZBTB12_HDAC1_peak_1666
chr1	51376105	51376357	253	24.28	4.42865	2.3361	2.29722	H9-shZBTB12_HDAC1_peak_1667
chr1	51425134	51426452	1319	54.52	25.2516	4.91084	21.9878	H9-shZBTB12_HDAC1_peak_1668
chr1	51433838	51436029	2192	30.2	7.89515	3.00627	5.52043	H9-shZBTB12_HDAC1_peak_1669
chr1	51441962	51444315	2354	27.99	6.93829	2.87185	4.61423	H9-shZBTB12_HDAC1_peak_1670
chr1	51701642	51702992	1351	38.61	9.99766	3.09899	7.45955	H9-shZBTB12_HDAC1_peak_1671
chr1	51795621	51797217	1597	26.32	5.90078	2.70911	3.64672	H9-shZBTB12_HDAC1_peak_1672
chr1	51809737	51810626	890	28.58	4.28662	2.17745	2.17043	H9-shZBTB12_HDAC1_peak_1673
chr1	51983612	51985393	1782	32.17	10.0082	3.54349	7.45551	H9-shZBTB12_HDAC1_peak_1674
chr1	52082726	52083337	612	46.1	15.2613	3.85466	12.4023	H9-shZBTB12_HDAC1_peak_1675
chr1	52194863	52195871	1009	52.68	16.3075	3.74844	13.3854	H9-shZBTB12_HDAC1_peak_1676
chr1	52343712	52345156	1445	47.73	11.0854	2.93108	8.48105	H9-shZBTB12_HDAC1_peak_1677
chr1	52455085	52456627	1543	31.76	9.131	3.0771	6.70162	H9-shZBTB12_HDAC1_peak_1678
chr1	52472218	52473282	1065	37.65	4.97411	2.10476	2.79058	H9-shZBTB12_HDAC1_peak_1679
chr1	52498564	52499663	1100	50.71	14.967	3.42239	12.1664	H9-shZBTB12_HDAC1_peak_1680
chr1	52520582	52522807	2226	58.38	12.7084	2.87563	10.0016	H9-shZBTB12_HDAC1_peak_1681
chr1	52607425	52608375	951	32.5	7.3229	2.79654	4.96997	H9-shZBTB12_HDAC1_peak_1682
chr1	52814469	52814845	377	21.78	3.86414	2.27588	1.79275	H9-shZBTB12_HDAC1_peak_1683
chr1	52831174	52832124	951	57.16	15.7112	3.23477	12.8757	H9-shZBTB12_HDAC1_peak_1684
chr1	52834142	52834534	393	32.64	6.37346	2.54151	4.07281	H9-shZBTB12_HDAC1_peak_1685
chr1	52869313	52870661	1349	51.26	10.4008	2.74404	7.83312	H9-shZBTB12_HDAC1_peak_1686
chr1	52920204	52920909	706	29.46	4.90116	2.29298	2.73042	H9-shZBTB12_HDAC1_peak_1687
chr1	52927833	52928085	253	18.76	3.71567	2.37764	1.65894	H9-shZBTB12_HDAC1_peak_1688
chr1	53017838	53019593	1756	44.73	13.4242	3.36958	10.7342	H9-shZBTB12_HDAC1_peak_1689
chr1	53033653	53033985	333	20.21	5.23234	2.83985	3.03025	H9-shZBTB12_HDAC1_peak_1690
chr1	53067911	53068168	258	28.37	4.75627	2.31423	2.59273	H9-shZBTB12_HDAC1_peak_1691
chr1	53079146	53079487	342	19.77	3.24906	2.15287	1.24811	H9-shZBTB12_HDAC1_peak_1692
chr1	53095119	53095596	478	18.6	3.83855	2.44014	1.76619	H9-shZBTB12_HDAC1_peak_1693
chr1	53098563	53099343	781	33.65	10.2315	3.48663	7.68399	H9-shZBTB12_HDAC1_peak_1694
chr1	53125585	53126141	557	25.18	5.58536	2.64787	3.35761	H9-shZBTB12_HDAC1_peak_1695
chr1	53128459	53128874	416	26.07	4.09919	2.20016	1.9992	H9-shZBTB12_HDAC1_peak_1696
chr1	53151794	53152375	582	23.37	4.51228	2.39915	2.37132	H9-shZBTB12_HDAC1_peak_1697
chr1	53163451	53164346	896	51.1	11.827	2.95029	9.18311	H9-shZBTB12_HDAC1_peak_1698
chr1	53168648	53169308	661	58.14	19.0087	3.80085	15.9781	H9-shZBTB12_HDAC1_peak_1699
chr1	53192072	53192861	790	43.87	11.1609	3.03346	8.56341	H9-shZBTB12_HDAC1_peak_1700
chr1	53300979	53302294	1316	22.03	4.59058	2.47828	2.44833	H9-shZBTB12_HDAC1_peak_1701
chr1	53308298	53309615	1318	40.96	8.45489	2.67453	6.0231	H9-shZBTB12_HDAC1_peak_1702
chr1	53386820	53387575	756	38.6	6.977	2.45104	4.64739	H9-shZBTB12_HDAC1_peak_1703
chr1	53392290	53393826	1537	33.09	6.77302	2.5763	4.46879	H9-shZBTB12_HDAC1_peak_1704
chr1	53442054	53442679	626	23.29	3.62263	2.12343	1.57595	H9-shZBTB12_HDAC1_peak_1705
chr1	53480460	53480786	327	37.3	7.70582	2.70081	5.30684	H9-shZBTB12_HDAC1_peak_1706
chr1	53527567	53529179	1613	31.07	4.83542	2.23311	2.67132	H9-shZBTB12_HDAC1_peak_1707
chr1	53585638	53586510	873	27.44	4.09624	2.15023	2.00129	H9-shZBTB12_HDAC1_peak_1708
chr1	53587443	53587712	270	24.02	5.49683	2.671	3.26372	H9-shZBTB12_HDAC1_peak_1709
chr1	53662251	53663105	855	45.72	11.2933	2.97518	8.69134	H9-shZBTB12_HDAC1_peak_1710
chr1	53685789	53686529	741	59.62	17.7005	3.56151	14.7255	H9-shZBTB12_HDAC1_peak_1711
chr1	53703805	53704776	972	58.88	19.7335	3.81872	16.6744	H9-shZBTB12_HDAC1_peak_1712
chr1	53743877	53744132	256	20.59	4.10214	2.4164	2.00068	H9-shZBTB12_HDAC1_peak_1713
chr1	53791624	53794798	3175	46.12	10.966	2.93221	8.3826	H9-shZBTB12_HDAC1_peak_1714
chr1	53814526	53814868	343	19.62	4.0837	2.45726	1.98996	H9-shZBTB12_HDAC1_peak_1715
chr1	53863675	53864138	464	23.32	3.4914	2.08789	1.46096	H9-shZBTB12_HDAC1_peak_1716
chr1	53875776	53876054	279	23.81	3.51977	2.06669	1.48474	H9-shZBTB12_HDAC1_peak_1717
chr1	53882607	53883123	517	39.61	8.32244	2.67871	5.89838	H9-shZBTB12_HDAC1_peak_1718
chr1	53896403	53896917	515	49.31	15.6674	3.71809	12.798	H9-shZBTB12_HDAC1_peak_1719
chr1	53900514	53901111	598	23.83	3.8162	2.15681	1.7465	H9-shZBTB12_HDAC1_peak_1720
chr1	53914167	53915590	1424	30.26	5.67807	2.45329	3.44502	H9-shZBTB12_HDAC1_peak_1721
chr1	53935828	53936187	360	42.65	6.24244	2.23512	3.95664	H9-shZBTB12_HDAC1_peak_1722
chr1	53968691	53968959	269	20.28	4.09003	2.42313	1.99277	H9-shZBTB12_HDAC1_peak_1723
chr1	54025131	54025447	317	22.99	5.51258	2.74509	3.27848	H9-shZBTB12_HDAC1_peak_1724
chr1	54042464	54043244	781	20.97	3.47414	2.18174	1.44549	H9-shZBTB12_HDAC1_peak_1725
chr1	54100367	54100782	416	24.43	3.59279	2.06329	1.54997	H9-shZBTB12_HDAC1_peak_1726
chr1	54170548	54171596	1049	27.36	4.80623	2.32894	2.64511	H9-shZBTB12_HDAC1_peak_1727
chr1	54203387	54205240	1854	33.6	8.72622	3.09519	6.27377	H9-shZBTB12_HDAC1_peak_1728
chr1	54303149	54304373	1225	65.94	20.7173	3.76886	17.5748	H9-shZBTB12_HDAC1_peak_1729
chr1	54354945	54355707	763	53.31	23.2327	4.95039	19.9912	H9-shZBTB12_HDAC1_peak_1730
chr1	54379013	54379331	319	23.65	4.18024	2.27364	2.07171	H9-shZBTB12_HDAC1_peak_1731
chr1	54410967	54412975	2009	41.31	12.0617	3.38618	9.40021	H9-shZBTB12_HDAC1_peak_1732
chr1	54448101	54448487	387	25.92	4.64692	2.34613	2.49721	H9-shZBTB12_HDAC1_peak_1733
chr1	54518075	54519673	1599	54.83	18.788	4.01177	15.7437	H9-shZBTB12_HDAC1_peak_1734
chr1	54587180	54588020	841	32.12	3.80555	1.95391	1.74115	H9-shZBTB12_HDAC1_peak_1735
chr1	54589691	54590475	785	20.88	3.71968	2.25887	1.66301	H9-shZBTB12_HDAC1_peak_1736
chr1	54600316	54600618	303	21.48	5.19543	2.7329	2.9926	H9-shZBTB12_HDAC1_peak_1737
chr1	54665096	54666361	1266	50.47	13.9439	3.40521	11.1545	H9-shZBTB12_HDAC1_peak_1738
chr1	54738645	54739816	1172	26.14	3.88571	2.11844	1.80956	H9-shZBTB12_HDAC1_peak_1739
chr1	54749520	54750011	492	22.01	4.89905	2.59209	2.7264	H9-shZBTB12_HDAC1_peak_1740
chr1	54775664	54776796	1133	32.7	7.05295	2.71202	4.71153	H9-shZBTB12_HDAC1_peak_1741
chr1	54778388	54778644	257	28.97	4.97032	2.36005	2.78413	H9-shZBTB12_HDAC1_peak_1742
chr1	54793273	54794272	1000	24.02	4.13339	2.25037	2.03184	H9-shZBTB12_HDAC1_peak_1743
chr1	54798438	54798946	509	22.17	3.39033	2.09318	1.37181	H9-shZBTB12_HDAC1_peak_1744
chr1	54830504	54830942	439	21.27	3.26338	2.08813	1.25884	H9-shZBTB12_HDAC1_peak_1745
chr1	54841504	54842027	524	47.14	14.1255	3.56633	11.335	H9-shZBTB12_HDAC1_peak_1746
chr1	54844187	54845935	1749	30.71	5.22755	2.31393	3.02762	H9-shZBTB12_HDAC1_peak_1747
chr1	54869273	54871290	2018	32.78	7.68307	2.84534	5.298	H9-shZBTB12_HDAC1_peak_1748
chr1	54872152	54873844	1693	39.29	11.4133	3.342	8.79931	H9-shZBTB12_HDAC1_peak_1749
chr1	54874618	54874976	359	20.63	3.34357	2.14235	1.32944	H9-shZBTB12_HDAC1_peak_1750
chr1	54927771	54928263	493	24.44	4.25057	2.26305	2.13648	H9-shZBTB12_HDAC1_peak_1751
chr1	54930242	54930647	406	31.66	3.67557	1.93925	1.62551	H9-shZBTB12_HDAC1_peak_1752
chr1	54940099	54941757	1659	32.55	4.62486	2.13905	2.48192	H9-shZBTB12_HDAC1_peak_1753
chr1	54946216	54946468	253	26.58	4.82671	2.37165	2.65255	H9-shZBTB12_HDAC1_peak_1754
chr1	54953401	54956028	2628	38.01	11.4658	3.40427	8.86057	H9-shZBTB12_HDAC1_peak_1755
chr1	54964267	54966068	1802	26.72	4.97979	2.40666	2.80904	H9-shZBTB12_HDAC1_peak_1756
chr1	55006431	55008901	2471	40.82	10.8588	3.08098	8.30664	H9-shZBTB12_HDAC1_peak_1757
chr1	55029967	55030298	332	23.98	5.40419	2.65278	3.18049	H9-shZBTB12_HDAC1_peak_1758
chr1	55037349	55037844	496	34.17	5.23721	2.23193	3.03444	H9-shZBTB12_HDAC1_peak_1759
chr1	55181333	55181816	484	64.38	14.6147	2.99893	11.7855	H9-shZBTB12_HDAC1_peak_1760
chr1	55229747	55230489	743	43.96	13.0945	3.45181	10.3798	H9-shZBTB12_HDAC1_peak_1761
chr1	55266917	55267339	423	32.02	6.0706	2.48863	3.80114	H9-shZBTB12_HDAC1_peak_1762
chr1	55274101	55274518	418	21.4	4.02268	2.34273	1.93294	H9-shZBTB12_HDAC1_peak_1763
chr1	55351151	55353913	2763	45.1	11.6576	3.13181	9.01918	H9-shZBTB12_HDAC1_peak_1764
chr1	55416109	55416753	645	29.5	3.62421	1.97293	1.57998	H9-shZBTB12_HDAC1_peak_1765
chr1	55428330	55428791	462	27.43	5.53476	2.5385	3.30231	H9-shZBTB12_HDAC1_peak_1766
chr1	55429542	55429837	296	17.43	3.32157	2.30948	1.3103	H9-shZBTB12_HDAC1_peak_1767
chr1	55438816	55439162	347	25.38	6.02451	2.78886	3.75452	H9-shZBTB12_HDAC1_peak_1768
chr1	55445997	55446764	768	34.01	5.24536	2.23421	3.04251	H9-shZBTB12_HDAC1_peak_1769
chr1	55460203	55464020	3818	31.73	5.76546	2.4207	3.52599	H9-shZBTB12_HDAC1_peak_1770
chr1	55475851	55477170	1320	23.06	3.43476	2.07944	1.41021	H9-shZBTB12_HDAC1_peak_1771
chr1	55487674	55488099	426	38.37	4.75411	2.04988	2.59202	H9-shZBTB12_HDAC1_peak_1772
chr1	55504845	55506591	1747	37.44	5.61166	2.22555	3.37933	H9-shZBTB12_HDAC1_peak_1773
chr1	55679621	55681597	1977	34.42	8.64788	3.02809	6.21056	H9-shZBTB12_HDAC1_peak_1774
chr1	55794864	55795358	495	17.77	4.39848	2.73045	2.26832	H9-shZBTB12_HDAC1_peak_1775
chr1	56184562	56184887	326	25.88	5.12881	2.498	2.93298	H9-shZBTB12_HDAC1_peak_1776
chr1	56555579	56555864	286	23.96	3.35229	2.01896	1.33808	H9-shZBTB12_HDAC1_peak_1777
chr1	56855679	56856020	342	18.38	3.91647	2.48808	1.83685	H9-shZBTB12_HDAC1_peak_1778
chr1	56874793	56875166	374	26.1	3.87288	2.14157	1.79763	H9-shZBTB12_HDAC1_peak_1779
chr1	56901442	56901875	434	28.98	5.26276	2.41736	3.05185	H9-shZBTB12_HDAC1_peak_1780
chr1	56902767	56903126	360	36.5	7.78228	2.74774	5.38286	H9-shZBTB12_HDAC1_peak_1781
chr1	56918800	56919388	589	31.38	5.97127	2.52062	3.70381	H9-shZBTB12_HDAC1_peak_1782
chr1	56942845	56943555	711	32.99	6.84227	2.64357	4.51503	H9-shZBTB12_HDAC1_peak_1783
chr1	56975720	56976215	496	25.62	4.68077	2.36677	2.52726	H9-shZBTB12_HDAC1_peak_1784
chr1	56999925	57000214	290	29.05	5.07577	2.37202	2.88813	H9-shZBTB12_HDAC1_peak_1785
chr1	57000862	57001729	868	32.1	6.48344	2.54558	4.19411	H9-shZBTB12_HDAC1_peak_1786
chr1	57009500	57009904	405	24.21	4.66715	2.42464	2.51795	H9-shZBTB12_HDAC1_peak_1787
chr1	57015563	57016856	1294	39.01	11.2453	3.22422	8.66127	H9-shZBTB12_HDAC1_peak_1788
chr1	57032626	57033309	684	22.22	4.00158	2.28692	1.91551	H9-shZBTB12_HDAC1_peak_1789
chr1	57042634	57045355	2722	35.83	8.65092	2.92045	6.20939	H9-shZBTB12_HDAC1_peak_1790
chr1	57110485	57111852	1368	28.59	6.79342	2.75797	4.49078	H9-shZBTB12_HDAC1_peak_1791
chr1	57568707	57568959	253	24.67	3.81832	2.13354	1.7485	H9-shZBTB12_HDAC1_peak_1792
chr1	57661325	57661577	253	16.95	3.95443	2.60708	1.87428	H9-shZBTB12_HDAC1_peak_1793
chr1	57664116	57664405	290	18.92	3.50097	2.28879	1.46778	H9-shZBTB12_HDAC1_peak_1794
chr1	57667948	57668256	309	24.67	5.62389	2.70011	3.38751	H9-shZBTB12_HDAC1_peak_1795
chr1	57671736	57672006	271	24.32	5.5708	2.68192	3.33216	H9-shZBTB12_HDAC1_peak_1796
chr1	57718622	57718886	265	21.52	4.64229	2.54915	2.48747	H9-shZBTB12_HDAC1_peak_1797
chr1	57728136	57728957	822	19.52	4.34005	2.56248	2.21873	H9-shZBTB12_HDAC1_peak_1798
chr1	57823314	57823571	258	24.92	4.99593	2.49056	2.81598	H9-shZBTB12_HDAC1_peak_1799
chr1	57887828	57890640	2813	42.12	12.1543	3.3972	9.4836	H9-shZBTB12_HDAC1_peak_1800
chr1	58065637	58066522	886	38.78	11.2793	3.33695	8.67295	H9-shZBTB12_HDAC1_peak_1801
chr1	58298182	58298509	328	23.61	4.18905	2.2889	2.08018	H9-shZBTB12_HDAC1_peak_1802
chr1	58360010	58360268	259	19.43	4.31416	2.56385	2.19689	H9-shZBTB12_HDAC1_peak_1803
chr1	58432592	58432916	325	26.3	6.59771	2.92695	4.28356	H9-shZBTB12_HDAC1_peak_1804
chr1	58468772	58469645	874	29.02	6.93913	2.80833	4.61672	H9-shZBTB12_HDAC1_peak_1805
chr1	58472278	58472790	513	48.4	15.6466	3.72813	12.7857	H9-shZBTB12_HDAC1_peak_1806
chr1	58496508	58498597	2090	38.57	8.73381	2.68317	6.32409	H9-shZBTB12_HDAC1_peak_1807
chr1	58597561	58597996	436	30.68	6.12204	2.59562	3.83548	H9-shZBTB12_HDAC1_peak_1808
chr1	58634036	58635547	1512	25.3	3.89789	2.16109	1.82029	H9-shZBTB12_HDAC1_peak_1809
chr1	58702009	58702290	282	19.98	4.95581	2.75876	2.77581	H9-shZBTB12_HDAC1_peak_1810
chr1	58714568	58716406	1839	41.13	10.9931	3.20584	8.39508	H9-shZBTB12_HDAC1_peak_1811
chr1	58739909	58740661	753	27.66	6.67321	2.88334	4.35727	H9-shZBTB12_HDAC1_peak_1812
chr1	58773903	58774355	453	20.61	4.95273	2.71011	2.7733	H9-shZBTB12_HDAC1_peak_1813
chr1	58811339	58811591	253	22.21	4.20853	2.35392	2.09816	H9-shZBTB12_HDAC1_peak_1814
chr1	58843652	58844829	1178	38.19	6.92374	2.49656	4.58684	H9-shZBTB12_HDAC1_peak_1815
chr1	58864679	58865061	383	19.76	3.80204	2.35078	1.73551	H9-shZBTB12_HDAC1_peak_1816
chr1	58919904	58920413	510	16.59	3.89529	2.62331	1.8179	H9-shZBTB12_HDAC1_peak_1817
chr1	58932405	58932820	416	23.01	3.46897	2.08278	1.44019	H9-shZBTB12_HDAC1_peak_1818
chr1	59011579	59012469	891	29.91	6.07498	2.61745	3.80998	H9-shZBTB12_HDAC1_peak_1819
chr1	59042191	59043247	1057	31.71	5.97569	2.4782	3.70745	H9-shZBTB12_HDAC1_peak_1820
chr1	59165143	59166140	998	37.98	7.58223	2.63654	5.19707	H9-shZBTB12_HDAC1_peak_1821
chr1	59170243	59170708	466	38.72	8.16476	2.7092	5.74285	H9-shZBTB12_HDAC1_peak_1822
chr1	59247367	59251670	4304	39.86	9.1988	2.90238	6.71273	H9-shZBTB12_HDAC1_peak_1823
chr1	59279391	59282379	2989	35.24	7.07532	2.58466	4.7424	H9-shZBTB12_HDAC1_peak_1824
chr1	59349840	59350471	632	16.46	3.32269	2.37664	1.31141	H9-shZBTB12_HDAC1_peak_1825
chr1	59369085	59370131	1047	29.14	4.09166	2.10452	1.99565	H9-shZBTB12_HDAC1_peak_1826
chr1	59446513	59447434	922	22.59	3.61991	2.20691	1.57575	H9-shZBTB12_HDAC1_peak_1827
chr1	59511969	59512803	835	15.65	3.18316	2.37784	1.18925	H9-shZBTB12_HDAC1_peak_1828
chr1	59537013	59538888	1876	32.18	7.61354	2.85021	5.23749	H9-shZBTB12_HDAC1_peak_1829
chr1	59543736	59546125	2390	29.97	5.61132	2.4245	3.3849	H9-shZBTB12_HDAC1_peak_1830
chr1	59549882	59550332	451	29.91	5.27395	2.39459	3.06219	H9-shZBTB12_HDAC1_peak_1831
chr1	59573468	59574032	565	25.44	5.95347	2.7528	3.69748	H9-shZBTB12_HDAC1_peak_1832
chr1	59582585	59582893	309	29.08	5.29156	2.41825	3.07943	H9-shZBTB12_HDAC1_peak_1833
chr1	59594525	59594777	253	22.24	4.90551	2.58029	2.73169	H9-shZBTB12_HDAC1_peak_1834
chr1	59612281	59612886	606	36.96	8.12299	2.80815	5.69916	H9-shZBTB12_HDAC1_peak_1835
chr1	59622536	59622798	263	24.1	5.42348	2.64592	3.20594	H9-shZBTB12_HDAC1_peak_1836
chr1	59762025	59762799	775	45.71	9.06859	2.67328	6.58608	H9-shZBTB12_HDAC1_peak_1837
chr1	59998764	59999103	340	28.71	5.03748	2.35524	2.85257	H9-shZBTB12_HDAC1_peak_1838
chr1	60118710	60119386	677	33.4	4.91533	2.184	2.73828	H9-shZBTB12_HDAC1_peak_1839
chr1	60135377	60135884	508	26.43	5.6292	2.61834	3.38932	H9-shZBTB12_HDAC1_peak_1840
chr1	60139107	60139433	327	18.4	3.24684	2.22098	1.24645	H9-shZBTB12_HDAC1_peak_1841
chr1	60224994	60225340	347	21.37	5.21623	2.75275	3.01022	H9-shZBTB12_HDAC1_peak_1842
chr1	60279873	60281251	1379	37.92	9.74014	3.11371	7.21262	H9-shZBTB12_HDAC1_peak_1843
chr1	60392175	60392632	458	35.64	10.241	3.31606	7.68582	H9-shZBTB12_HDAC1_peak_1844
chr1	60539228	60539795	568	38.87	9.24414	2.95929	6.74117	H9-shZBTB12_HDAC1_peak_1845
chr1	60955470	60956416	947	30.44	7.90068	2.96901	5.51597	H9-shZBTB12_HDAC1_peak_1846
chr1	61105805	61106254	450	32.68	8.41116	3.05404	5.96959	H9-shZBTB12_HDAC1_peak_1847
chr1	61314395	61315303	909	22.07	4.04347	2.31927	1.95343	H9-shZBTB12_HDAC1_peak_1848
chr1	61327330	61327814	485	21.28	3.46181	2.15746	1.43364	H9-shZBTB12_HDAC1_peak_1849
chr1	61352587	61352994	408	30.77	6.10665	2.5465	3.83147	H9-shZBTB12_HDAC1_peak_1850
chr1	61377655	61378144	490	44.97	13.4236	3.5197	10.6776	H9-shZBTB12_HDAC1_peak_1851
chr1	61407151	61407986	836	18.98	4.49383	2.64905	2.36361	H9-shZBTB12_HDAC1_peak_1852
chr1	61408614	61409067	454	21.87	3.71688	2.20906	1.6604	H9-shZBTB12_HDAC1_peak_1853
chr1	61415004	61415685	682	19.33	3.38404	2.22391	1.36443	H9-shZBTB12_HDAC1_peak_1854
chr1	61471257	61472099	843	36.36	8.25294	2.83456	5.83018	H9-shZBTB12_HDAC1_peak_1855
chr1	61508706	61509549	844	32.27	6.08081	2.48978	3.80918	H9-shZBTB12_HDAC1_peak_1856
chr1	61515568	61516779	1212	35.75	9.09591	2.99628	6.63023	H9-shZBTB12_HDAC1_peak_1857
chr1	61517598	61519939	2342	23.27	4.4756	2.39487	2.34892	H9-shZBTB12_HDAC1_peak_1858
chr1	61522544	61523710	1167	30.38	5.76004	2.48779	3.51661	H9-shZBTB12_HDAC1_peak_1859
chr1	61542539	61544108	1570	36.93	8.55767	2.81047	6.13161	H9-shZBTB12_HDAC1_peak_1860
chr1	61545216	61545908	693	27.09	6.17595	2.74519	3.89439	H9-shZBTB12_HDAC1_peak_1861
chr1	61546652	61549283	2632	27.9	7.71754	3.15254	5.34027	H9-shZBTB12_HDAC1_peak_1862
chr1	61607210	61607566	357	15.33	3.15263	2.38444	1.16275	H9-shZBTB12_HDAC1_peak_1863
chr1	61760762	61762068	1307	26.11	5.17318	2.49315	2.98166	H9-shZBTB12_HDAC1_peak_1864
chr1	61928072	61928643	572	20.61	4.25726	2.45562	2.14689	H9-shZBTB12_HDAC1_peak_1865
chr1	62054563	62055354	792	28.79	5.00119	2.37418	2.81475	H9-shZBTB12_HDAC1_peak_1866
chr1	62190485	62191189	705	66.15	20.613	3.82143	17.4605	H9-shZBTB12_HDAC1_peak_1867
chr1	62207607	62208737	1131	40.24	12.6375	3.62963	9.93827	H9-shZBTB12_HDAC1_peak_1868
chr1	62417504	62417978	475	22.61	3.2927	2.04573	1.28505	H9-shZBTB12_HDAC1_peak_1869
chr1	62524505	62525148	644	27.51	5.99155	2.66183	3.72583	H9-shZBTB12_HDAC1_peak_1870
chr1	62642484	62643149	666	28.45	4.08111	2.11617	1.98547	H9-shZBTB12_HDAC1_peak_1871
chr1	62647181	62647940	760	35.52	8.25779	2.84932	5.83113	H9-shZBTB12_HDAC1_peak_1872
chr1	62648784	62649590	807	30.24	5.89685	2.53241	3.63802	H9-shZBTB12_HDAC1_peak_1873
chr1	62659825	62661808	1984	38.3	6.3257	2.35448	4.0362	H9-shZBTB12_HDAC1_peak_1874
chr1	62663875	62664556	682	46.3	12.3503	3.14766	9.69781	H9-shZBTB12_HDAC1_peak_1875
chr1	62677049	62678238	1190	21.55	4.26291	2.39667	2.15397	H9-shZBTB12_HDAC1_peak_1876
chr1	62744800	62745143	344	29.74	5.89592	2.56709	3.63865	H9-shZBTB12_HDAC1_peak_1877
chr1	62751675	62752765	1091	29.89	3.8845	2.04434	1.81172	H9-shZBTB12_HDAC1_peak_1878
chr1	62783749	62784889	1141	29.33	4.90665	2.32319	2.72954	H9-shZBTB12_HDAC1_peak_1879
chr1	62793324	62793579	256	33.89	4.44471	2.0802	2.30652	H9-shZBTB12_HDAC1_peak_1880
chr1	62863020	62863272	253	15.87	3.32458	2.43127	1.30989	H9-shZBTB12_HDAC1_peak_1881
chr1	62866751	62867181	431	20.68	4.9927	2.72866	2.80577	H9-shZBTB12_HDAC1_peak_1882
chr1	62901160	62903424	2265	40.69	7.73661	2.59244	5.3411	H9-shZBTB12_HDAC1_peak_1883
chr1	63135732	63136051	320	18.03	3.252	2.24594	1.24904	H9-shZBTB12_HDAC1_peak_1884
chr1	63153134	63154646	1513	30.45	7.03421	2.75476	4.71278	H9-shZBTB12_HDAC1_peak_1885
chr1	63220413	63220714	302	23.8	3.5262	2.06778	1.48992	H9-shZBTB12_HDAC1_peak_1886
chr1	63221410	63222227	818	43.77	11.1644	2.98644	8.5947	H9-shZBTB12_HDAC1_peak_1887
chr1	63249413	63250243	831	47.51	13.6429	3.44429	10.877	H9-shZBTB12_HDAC1_peak_1888
chr1	63428875	63429244	370	35.78	4.20923	1.98385	2.10081	H9-shZBTB12_HDAC1_peak_1889
chr1	63528998	63529928	931	23.27	3.37061	2.0553	1.35564	H9-shZBTB12_HDAC1_peak_1890
chr1	63655186	63655957	772	56.09	23.7162	4.83641	20.4511	H9-shZBTB12_HDAC1_peak_1891
chr1	63664484	63665522	1039	28.05	7.28974	2.94237	4.94748	H9-shZBTB12_HDAC1_peak_1892
chr1	63760319	63760885	567	46.26	14.7865	3.75866	11.9633	H9-shZBTB12_HDAC1_peak_1893
chr1	63764661	63766453	1793	23.9	4.44314	2.35962	2.31645	H9-shZBTB12_HDAC1_peak_1894
chr1	63770668	63771026	359	33.4	5.65808	2.35337	3.41824	H9-shZBTB12_HDAC1_peak_1895
chr1	63782340	63783735	1396	45.67	12.6426	3.33814	9.93773	H9-shZBTB12_HDAC1_peak_1896
chr1	63784567	63790326	5760	38.56	10.096	3.09264	7.56593	H9-shZBTB12_HDAC1_peak_1897
chr1	63791714	63793656	1943	35.13	6.34756	2.47108	4.06261	H9-shZBTB12_HDAC1_peak_1898
chr1	63794460	63796619	2160	36.25	6.69465	2.48072	4.38803	H9-shZBTB12_HDAC1_peak_1899
chr1	63832808	63833785	978	50.45	10.8939	2.75486	8.3277	H9-shZBTB12_HDAC1_peak_1900
chr1	63988198	63989546	1349	55.87	19.3766	3.62376	16.4371	H9-shZBTB12_HDAC1_peak_1901
chr1	64038431	64038865	435	37.68	9.44287	3.06469	6.92427	H9-shZBTB12_HDAC1_peak_1902
chr1	64040152	64040477	326	42.86	7.5901	2.48206	5.20778	H9-shZBTB12_HDAC1_peak_1903
chr1	64058566	64060121	1556	55.01	16.0494	3.54715	13.1505	H9-shZBTB12_HDAC1_peak_1904
chr1	64140114	64141238	1125	28.59	4.61015	2.24603	2.46285	H9-shZBTB12_HDAC1_peak_1905
chr1	64194371	64194668	298	24.11	4.70602	2.43146	2.54641	H9-shZBTB12_HDAC1_peak_1906
chr1	64196882	64197273	392	27.69	5.6464	2.58285	3.4025	H9-shZBTB12_HDAC1_peak_1907
chr1	64238482	64241914	3433	53.08	14.6793	3.35964	11.868	H9-shZBTB12_HDAC1_peak_1908
chr1	64246402	64246675	274	25.74	4.56139	2.31218	2.41518	H9-shZBTB12_HDAC1_peak_1909
chr1	64248545	64249345	801	46.93	10.2584	2.79529	7.71014	H9-shZBTB12_HDAC1_peak_1910
chr1	64256075	64256429	355	31.07	5.62102	2.44373	3.38402	H9-shZBTB12_HDAC1_peak_1911
chr1	64260702	64261016	315	32.27	6.2887	2.53142	4.00193	H9-shZBTB12_HDAC1_peak_1912
chr1	64262052	64262461	410	21.33	3.22558	2.07204	1.22692	H9-shZBTB12_HDAC1_peak_1913
chr1	64308453	64308969	517	19.48	3.18323	2.14146	1.18964	H9-shZBTB12_HDAC1_peak_1914
chr1	64357090	64357343	254	21.13	4.64517	2.56518	2.49303	H9-shZBTB12_HDAC1_peak_1915
chr1	64371910	64372365	456	33.65	7.60684	2.81355	5.21978	H9-shZBTB12_HDAC1_peak_1916
chr1	64373817	64374273	457	27.44	4.26825	2.18998	2.15467	H9-shZBTB12_HDAC1_peak_1917
chr1	64383471	64383767	297	29.19	5.87089	2.57228	3.61113	H9-shZBTB12_HDAC1_peak_1918
chr1	64527120	64527375	256	27.64	5.75707	2.63495	3.50039	H9-shZBTB12_HDAC1_peak_1919
chr1	64822407	64823041	635	29.29	5.56278	2.47479	3.33757	H9-shZBTB12_HDAC1_peak_1920
chr1	64854825	64855099	275	26.87	5.71603	2.63006	3.46487	H9-shZBTB12_HDAC1_peak_1921
chr1	64934937	64939160	4224	36.24	9.01226	2.97847	6.54208	H9-shZBTB12_HDAC1_peak_1922
chr1	64959449	64960043	595	51.44	12.6419	3.03293	9.95502	H9-shZBTB12_HDAC1_peak_1923
chr1	64962982	64963712	731	35.54	8.93661	3.00078	6.4745	H9-shZBTB12_HDAC1_peak_1924
chr1	64970823	64971954	1132	24.16	5.14063	2.58844	2.9495	H9-shZBTB12_HDAC1_peak_1925
chr1	64984310	64984856	547	30.86	7.56465	2.92172	5.18318	H9-shZBTB12_HDAC1_peak_1926
chr1	65037988	65038612	625	24.76	4.42533	2.30738	2.2977	H9-shZBTB12_HDAC1_peak_1927
chr1	65108650	65109021	372	21.6	4.23313	2.39543	2.12217	H9-shZBTB12_HDAC1_peak_1928
chr1	65152678	65153310	633	16.14	3.78984	2.60463	1.72506	H9-shZBTB12_HDAC1_peak_1929
chr1	65210055	65211569	1515	30.94	8.14795	3.06369	5.7266	H9-shZBTB12_HDAC1_peak_1930
chr1	65289617	65290069	453	25.17	3.78851	2.12248	1.72658	H9-shZBTB12_HDAC1_peak_1931
chr1	65327399	65327744	346	29.17	6.6209	2.78696	4.29773	H9-shZBTB12_HDAC1_peak_1932
chr1	65421417	65422152	736	23.65	3.7248	2.13375	1.66732	H9-shZBTB12_HDAC1_peak_1933
chr1	65430966	65432634	1669	31.69	5.84541	2.47031	3.59642	H9-shZBTB12_HDAC1_peak_1934
chr1	65466872	65468931	2060	33.59	6.97222	2.67078	4.63302	H9-shZBTB12_HDAC1_peak_1935
chr1	65491853	65492443	591	35.78	9.04491	2.99973	6.57548	H9-shZBTB12_HDAC1_peak_1936
chr1	65531454	65533993	2540	47.06	18.4101	4.38031	15.4083	H9-shZBTB12_HDAC1_peak_1937
chr1	65605646	65605990	345	27.52	4.82398	2.36134	2.65128	H9-shZBTB12_HDAC1_peak_1938
chr1	65612996	65615463	2468	44.08	9.48099	2.81439	6.95902	H9-shZBTB12_HDAC1_peak_1939
chr1	65616101	65616885	785	28.52	5.34704	2.43621	3.13932	H9-shZBTB12_HDAC1_peak_1940
chr1	65619392	65619644	253	23.42	5.60285	2.73981	3.36263	H9-shZBTB12_HDAC1_peak_1941
chr1	65719720	65720919	1200	34.4	7.03085	2.56509	4.71533	H9-shZBTB12_HDAC1_peak_1942
chr1	65730127	65732935	2809	39.5	10.0453	3.05543	7.5232	H9-shZBTB12_HDAC1_peak_1943
chr1	65744546	65745108	563	37.84	12.106	3.66225	9.44209	H9-shZBTB12_HDAC1_peak_1944
chr1	65774750	65776226	1477	47.8	14.1604	3.37598	11.3947	H9-shZBTB12_HDAC1_peak_1945
chr1	65885387	65886888	1502	40.66	10.169	3.05383	7.62206	H9-shZBTB12_HDAC1_peak_1946
chr1	65891544	65891928	385	18.59	3.58935	2.34335	1.54598	H9-shZBTB12_HDAC1_peak_1947
chr1	65898650	65898937	288	28.92	7.88946	3.14117	5.48879	H9-shZBTB12_HDAC1_peak_1948
chr1	65907257	65907509	253	20.32	4.79031	2.67992	2.62092	H9-shZBTB12_HDAC1_peak_1949
chr1	65921171	65921785	615	40.41	6.01352	2.26631	3.74786	H9-shZBTB12_HDAC1_peak_1950
chr1	65990715	65991707	993	25.74	4.07928	2.17755	1.98877	H9-shZBTB12_HDAC1_peak_1951
chr1	66015807	66016711	905	42.61	10.7315	3.03249	8.17121	H9-shZBTB12_HDAC1_peak_1952
chr1	66029571	66030272	702	48.99	12.8211	3.14308	10.126	H9-shZBTB12_HDAC1_peak_1953
chr1	66257600	66259336	1737	27.22	5.81976	2.63809	3.56665	H9-shZBTB12_HDAC1_peak_1954
chr1	66736944	66737982	1039	26.92	6.28548	2.79646	3.99618	H9-shZBTB12_HDAC1_peak_1955
chr1	66797514	66798273	760	30.18	5.52695	2.42678	3.30774	H9-shZBTB12_HDAC1_peak_1956
chr1	66800019	66800283	265	24.82	5.83727	2.74159	3.5759	H9-shZBTB12_HDAC1_peak_1957
chr1	66801636	66802131	496	25.89	3.82322	2.10923	1.75497	H9-shZBTB12_HDAC1_peak_1958
chr1	66815835	66816160	326	29.02	8.36151	3.26805	5.92422	H9-shZBTB12_HDAC1_peak_1959
chr1	66819031	66819297	267	27.19	4.67908	2.32136	2.51962	H9-shZBTB12_HDAC1_peak_1960
chr1	66890573	66891805	1233	37.86	5.39301	2.17196	3.18596	H9-shZBTB12_HDAC1_peak_1961
chr1	66946613	66947181	569	33.92	8.94575	3.12521	6.47719	H9-shZBTB12_HDAC1_peak_1962
chr1	66998626	66999906	1281	37.44	11.129	3.49941	8.50609	H9-shZBTB12_HDAC1_peak_1963
chr1	67217733	67218565	833	29.97	4.25324	2.12109	2.14272	H9-shZBTB12_HDAC1_peak_1964
chr1	67389907	67391469	1563	45.32	10.4826	2.89406	7.92427	H9-shZBTB12_HDAC1_peak_1965
chr1	67395525	67396753	1229	35.25	7.59073	2.80065	5.20663	H9-shZBTB12_HDAC1_peak_1966
chr1	67518662	67520300	1639	43.04	11.2349	3.11655	8.62839	H9-shZBTB12_HDAC1_peak_1967
chr1	67549877	67550743	867	29.56	7.81498	2.99111	5.43644	H9-shZBTB12_HDAC1_peak_1968
chr1	67562995	67563263	269	29.24	5.46054	2.47572	3.23146	H9-shZBTB12_HDAC1_peak_1969
chr1	67600531	67600880	350	23.75	5.22405	2.61044	3.01928	H9-shZBTB12_HDAC1_peak_1970
[truncated: 43,773 more rows]

## Sheet: H9-shControl_H3K27Ac_peaks
# This file is generated by MACS version 2.2.7.1
# Command line: callpeak -t H9-shControl_H3K27Ac.rmdup.bam -c Pooled_Input.rmdup.bam -f BAM -g hs -n H9-shControl_H3K27Ac -B -q 0.01 --broad --outdir H9-shControl_H3K27Ac_broad
# ARGUMENTS LIST:
# name = H9-shControl_H3K27Ac
# format = BAM
# ChIP-seq file = ['H9-shControl_H3K27Ac.rmdup.bam']
# control file = ['Pooled_Input.rmdup.bam']
# effective genome size = 2.70e+09
# band width = 300
# model fold = [5, 50]
# qvalue cutoff for narrow/strong regions = 1.00e-02
# qvalue cutoff for broad/weak regions = 1.00e-01
# The maximum gap between significant sites is assigned as the read length/tag size.
# The minimum length of peaks is assigned as the predicted fragment length "d".
# Larger dataset will be scaled towards smaller dataset.
# Range for calculating regional lambda is: 1000 bps and 10000 bps
# Broad region calling is on
# Paired-End mode is off
# tag size is determined as 151 bps
# total tags in treatment: 71509664
# tags after filtering in treatment: 68402349
# maximum duplicate tags at the same position in treatment = 1
# Redundant rate in treatment: 0.04
# total tags in control: 57870799
# tags after filtering in control: 56469027
# maximum duplicate tags at the same position in control = 1
# Redundant rate in control: 0.02
# d = 259
# alternative fragment length(s) may be 259 bps
chr	start	end	length	pileup	#NAME?	fold_enrichment	#NAME?	name
chr1	28810	30096	1287	71.1	37.919	6.0968	35.4642	H9-shControl_H3K27Ac_peak_1
chr1	35711	36537	827	27.66	9.00728	3.46143	7.02677	H9-shControl_H3K27Ac_peak_2
chr1	136122	136816	695	17.47	4.41392	2.69376	2.6002	H9-shControl_H3K27Ac_peak_3
chr1	713436	715107	1672	86.32	39.0734	5.17526	36.5934	H9-shControl_H3K27Ac_peak_4
chr1	762312	763340	1029	57.99	16.5808	3.37882	14.4189	H9-shControl_H3K27Ac_peak_5
chr1	779987	781828	1842	20.29	3.60189	2.24596	1.84101	H9-shControl_H3K27Ac_peak_6
chr1	894302	894620	319	35.06	9.05354	3.09619	7.03652	H9-shControl_H3K27Ac_peak_7
chr1	935720	936146	427	39.78	6.18637	2.2841	4.27434	H9-shControl_H3K27Ac_peak_8
chr1	948322	949725	1404	41.2	9.02274	2.8119	7.01052	H9-shControl_H3K27Ac_peak_9
chr1	955001	956983	1983	31.32	8.02518	2.96296	6.06953	H9-shControl_H3K27Ac_peak_10
chr1	959078	961300	2223	45.62	14.2097	3.52443	12.1001	H9-shControl_H3K27Ac_peak_11
chr1	962547	963412	866	17.97	3.32078	2.23162	1.57933	H9-shControl_H3K27Ac_peak_12
chr1	969189	969565	377	16.73	3.41221	2.36394	1.66998	H9-shControl_H3K27Ac_peak_13
chr1	1003935	1005027	1093	72.07	35.2353	5.10402	32.8677	H9-shControl_H3K27Ac_peak_14
chr1	1014888	1016045	1158	40.84	7.10087	2.48864	5.15293	H9-shControl_H3K27Ac_peak_15
chr1	1051157	1051499	343	53.54	19.7353	4.42313	17.4896	H9-shControl_H3K27Ac_peak_16
chr1	1067853	1068248	396	16.77	3.96291	2.55447	2.17662	H9-shControl_H3K27Ac_peak_17
chr1	1078709	1080718	2010	26.56	6.37398	2.79258	4.46468	H9-shControl_H3K27Ac_peak_18
chr1	1092844	1094327	1484	75.03	33.2286	5.14843	30.8	H9-shControl_H3K27Ac_peak_19
chr1	1097607	1098994	1388	25	4.11357	2.22684	2.31263	H9-shControl_H3K27Ac_peak_20
chr1	1099929	1100763	835	23.35	3.45727	2.09175	1.70422	H9-shControl_H3K27Ac_peak_21
chr1	1105440	1106366	927	23.84	4.70802	2.46077	2.87335	H9-shControl_H3K27Ac_peak_22
chr1	1109265	1109758	494	26.7	4.18081	2.1947	2.37655	H9-shControl_H3K27Ac_peak_23
chr1	1111626	1112070	445	24.63	2.9959	1.9198	1.28665	H9-shControl_H3K27Ac_peak_24
chr1	1166517	1167449	933	50.03	18.7772	4.16184	16.5764	H9-shControl_H3K27Ac_peak_25
chr1	1186132	1186892	761	26.27	7.21924	3.03976	5.29075	H9-shControl_H3K27Ac_peak_26
chr1	1191193	1194419	3227	24.11	5.94627	2.80925	4.05799	H9-shControl_H3K27Ac_peak_27
chr1	1208606	1209841	1236	37.37	9.98294	3.05996	7.97781	H9-shControl_H3K27Ac_peak_28
chr1	1239178	1241694	2517	52.76	15.8337	3.41896	13.7022	H9-shControl_H3K27Ac_peak_29
chr1	1243420	1245243	1824	55.75	23.8162	4.41618	21.6026	H9-shControl_H3K27Ac_peak_30
chr1	1250102	1251667	1566	37.45	14.4013	3.95101	12.3169	H9-shControl_H3K27Ac_peak_31
chr1	1259608	1260942	1335	57.34	26.9008	5.44383	24.5676	H9-shControl_H3K27Ac_peak_32
chr1	1285034	1285381	348	59.68	28.2393	5.63605	25.8594	H9-shControl_H3K27Ac_peak_33
chr1	1288858	1289655	798	49.17	10.8714	2.84628	8.81589	H9-shControl_H3K27Ac_peak_34
chr1	1293332	1294461	1130	28.07	5.3975	2.47734	3.52391	H9-shControl_H3K27Ac_peak_35
chr1	1297035	1297834	800	19.52	3.22092	2.14895	1.48968	H9-shControl_H3K27Ac_peak_36
chr1	1307269	1307849	581	24.41	3.17301	1.95086	1.44644	H9-shControl_H3K27Ac_peak_37
chr1	1309980	1311317	1338	74.71	23.72	3.81013	21.4174	H9-shControl_H3K27Ac_peak_38
chr1	1334043	1335790	1748	67.14	24.7596	4.16348	22.4755	H9-shControl_H3K27Ac_peak_39
chr1	1341814	1347567	5754	78.21	40.6406	6.03732	38.1524	H9-shControl_H3K27Ac_peak_40
chr1	1356427	1356887	461	24.75	3.78334	2.14267	2.00524	H9-shControl_H3K27Ac_peak_41
chr1	1357522	1358218	697	23.65	4.0896	2.25775	2.29717	H9-shControl_H3K27Ac_peak_42
chr1	1360565	1362704	2140	40.46	13.5734	3.67404	11.4776	H9-shControl_H3K27Ac_peak_43
chr1	1365377	1370953	5577	74.52	31.253	4.71759	28.8712	H9-shControl_H3K27Ac_peak_44
chr1	1405937	1407302	1366	44.4	14.514	3.71381	12.3841	H9-shControl_H3K27Ac_peak_45
chr1	1439904	1441547	1644	55.98	13.3616	2.82537	11.3039	H9-shControl_H3K27Ac_peak_46
chr1	1446085	1448208	2124	67.3	23.7132	3.69486	21.4972	H9-shControl_H3K27Ac_peak_47
chr1	1474342	1476757	2416	41.72	12.56	3.31465	10.5082	H9-shControl_H3K27Ac_peak_48
chr1	1502444	1504468	2025	33.58	9.22802	3.19083	7.22688	H9-shControl_H3K27Ac_peak_49
chr1	1508481	1510913	2433	62.78	27.5062	4.47685	25.2426	H9-shControl_H3K27Ac_peak_50
chr1	1532649	1533208	560	22.17	5.51305	2.80627	3.62769	H9-shControl_H3K27Ac_peak_51
chr1	1550442	1551505	1064	115.28	66.1716	5.7867	63.4483	H9-shControl_H3K27Ac_peak_52
chr1	1563935	1564491	557	21.36	3.15853	2.06241	1.43265	H9-shControl_H3K27Ac_peak_53
chr1	1568575	1568856	282	21.69	5.21704	2.74479	3.3481	H9-shControl_H3K27Ac_peak_54
chr1	1580132	1580796	665	40.59	6.6109	2.30029	4.70362	H9-shControl_H3K27Ac_peak_55
chr1	1589756	1591671	1916	102.74	58.5884	6.48631	55.8888	H9-shControl_H3K27Ac_peak_56
chr1	1609249	1610812	1564	27.77	4.68856	2.2714	2.86314	H9-shControl_H3K27Ac_peak_57
chr1	1614718	1615738	1021	28.12	3.87867	2.06573	2.09701	H9-shControl_H3K27Ac_peak_58
chr1	1622997	1625300	2304	123.6	68.764	6.60757	65.9259	H9-shControl_H3K27Ac_peak_59
chr1	1631803	1632102	300	21.22	4.8386	2.63854	2.99713	H9-shControl_H3K27Ac_peak_60
chr1	1655283	1657178	1896	95.62	41.6198	5.06435	39.1086	H9-shControl_H3K27Ac_peak_61
chr1	1676347	1678560	2214	111.79	68.5525	7.44149	65.7615	H9-shControl_H3K27Ac_peak_62
chr1	1680389	1680649	261	21.58	3.39604	2.1195	1.64769	H9-shControl_H3K27Ac_peak_63
chr1	1683795	1684767	973	19.61	3.96734	2.40051	2.17826	H9-shControl_H3K27Ac_peak_64
chr1	1709259	1715533	6275	88.01	49.7169	6.25576	47.1444	H9-shControl_H3K27Ac_peak_65
chr1	1719269	1722339	3071	17.47	3.39224	2.28984	1.64726	H9-shControl_H3K27Ac_peak_66
chr1	1757868	1759111	1244	19.57	4.57124	2.62963	2.74517	H9-shControl_H3K27Ac_peak_67
chr1	1760514	1761019	506	18.17	3.43659	2.28033	1.68589	H9-shControl_H3K27Ac_peak_68
chr1	1764905	1765654	750	19	3.69414	2.32868	1.92397	H9-shControl_H3K27Ac_peak_69
chr1	1780576	1781108	533	23.14	5.00603	2.5864	3.14915	H9-shControl_H3K27Ac_peak_70
chr1	1789958	1791568	1611	29.07	7.25318	2.89234	5.31609	H9-shControl_H3K27Ac_peak_71
chr1	1798445	1798734	290	17.24	3.34388	2.25928	1.59864	H9-shControl_H3K27Ac_peak_72
chr1	1807333	1807950	618	19.97	3.40235	2.2044	1.65465	H9-shControl_H3K27Ac_peak_73
chr1	1814950	1815226	277	21.26	3.73293	2.24319	1.96125	H9-shControl_H3K27Ac_peak_74
chr1	1820636	1821890	1255	51.93	27.3054	5.55852	25.0196	H9-shControl_H3K27Ac_peak_75
chr1	1822588	1823594	1007	49.38	16.4484	3.81282	14.3022	H9-shControl_H3K27Ac_peak_76
chr1	1825835	1826286	452	24.38	3.59922	2.09743	1.83447	H9-shControl_H3K27Ac_peak_77
chr1	1840113	1841398	1286	45.01	12.6156	3.30996	10.5277	H9-shControl_H3K27Ac_peak_78
chr1	1849722	1851525	1804	71.1	26.6923	4.27112	24.3875	H9-shControl_H3K27Ac_peak_79
chr1	1891442	1891907	466	37.49	3.27079	1.74685	1.53407	H9-shControl_H3K27Ac_peak_80
chr1	1964043	1964913	871	15.07	2.97894	2.2316	1.26841	H9-shControl_H3K27Ac_peak_81
chr1	1978465	1979261	797	34.61	5.07431	2.18685	3.2168	H9-shControl_H3K27Ac_peak_82
chr1	1980063	1982419	2357	93.2	53.701	6.32738	51.0986	H9-shControl_H3K27Ac_peak_83
chr1	2006524	2007030	507	16.11	3.0175	2.18464	1.3069	H9-shControl_H3K27Ac_peak_84
chr1	2023468	2024761	1294	23.13	4.77646	2.52016	2.93426	H9-shControl_H3K27Ac_peak_85
chr1	2026940	2027843	904	17.72	3.53042	2.32925	1.77323	H9-shControl_H3K27Ac_peak_86
chr1	2047238	2048019	782	26.49	4.82813	2.38068	2.98922	H9-shControl_H3K27Ac_peak_87
chr1	2063528	2064455	928	25.69	5.75266	2.68506	3.86846	H9-shControl_H3K27Ac_peak_88
chr1	2065149	2065454	306	33.51	4.92811	2.18017	3.07882	H9-shControl_H3K27Ac_peak_89
chr1	2105147	2106187	1041	25.1	3.91459	2.17648	2.12965	H9-shControl_H3K27Ac_peak_90
chr1	2120666	2122262	1597	42.89	8.6109	2.61831	6.63125	H9-shControl_H3K27Ac_peak_91
chr1	2124907	2127321	2415	65.74	34.8416	5.47023	32.4695	H9-shControl_H3K27Ac_peak_92
chr1	2130405	2131334	930	41.85	10.6551	3.10848	8.59852	H9-shControl_H3K27Ac_peak_93
chr1	2135640	2137195	1556	46.48	13.7141	3.45486	11.6313	H9-shControl_H3K27Ac_peak_94
chr1	2143425	2145248	1824	72.16	30.9285	4.87002	28.5514	H9-shControl_H3K27Ac_peak_95
chr1	2154242	2154677	436	21.66	4.53412	2.49253	2.70615	H9-shControl_H3K27Ac_peak_96
chr1	2157919	2159132	1214	55.87	26.7969	5.05472	24.5402	H9-shControl_H3K27Ac_peak_97
chr1	2169735	2170295	561	18.86	3.02554	2.09101	1.31149	H9-shControl_H3K27Ac_peak_98
chr1	2171382	2171910	529	21.66	4.04766	2.33774	2.25042	H9-shControl_H3K27Ac_peak_99
chr1	2177834	2183469	5636	61.28	28.6583	4.27725	26.4261	H9-shControl_H3K27Ac_peak_100
chr1	2186817	2188910	2094	22.58	4.44719	2.44927	2.62722	H9-shControl_H3K27Ac_peak_101
chr1	2190756	2191388	633	16.96	3.08071	2.19162	1.36294	H9-shControl_H3K27Ac_peak_102
chr1	2197669	2198297	629	19.9	3.48013	2.21708	1.72768	H9-shControl_H3K27Ac_peak_103
chr1	2198908	2200216	1309	19.24	3.41506	2.20173	1.67187	H9-shControl_H3K27Ac_peak_104
chr1	2201671	2202471	801	20.24	3.45451	2.20176	1.70292	H9-shControl_H3K27Ac_peak_105
chr1	2204815	2212001	7187	72.07	36.1127	5.22014	33.7239	H9-shControl_H3K27Ac_peak_106
chr1	2214908	2216159	1252	18.29	3.59859	2.34176	1.83657	H9-shControl_H3K27Ac_peak_107
chr1	2221159	2222284	1126	26.14	6.11945	2.7346	4.22962	H9-shControl_H3K27Ac_peak_108
chr1	2224151	2224755	605	24.46	4.30288	2.29944	2.49374	H9-shControl_H3K27Ac_peak_109
chr1	2230604	2232747	2144	19.26	3.15962	2.12119	1.43444	H9-shControl_H3K27Ac_peak_110
chr1	2236713	2238046	1334	20.34	3.67219	2.26399	1.90851	H9-shControl_H3K27Ac_peak_111
chr1	2241854	2243946	2093	33.76	6.68976	2.53413	4.77741	H9-shControl_H3K27Ac_peak_112
chr1	2244707	2249518	4812	46.63	17.0361	3.94242	14.8904	H9-shControl_H3K27Ac_peak_113
chr1	2253788	2254538	751	21.79	5.80187	2.93815	3.91131	H9-shControl_H3K27Ac_peak_114
chr1	2322343	2323430	1088	63.41	22.3042	3.81423	20.0884	H9-shControl_H3K27Ac_peak_115
chr1	2343351	2346306	2956	50.88	14.6267	3.21138	12.5498	H9-shControl_H3K27Ac_peak_116
chr1	2377689	2378311	623	28.99	4.9358	2.30806	3.08598	H9-shControl_H3K27Ac_peak_117
chr1	2457204	2458114	911	40.71	9.71917	2.98303	7.68549	H9-shControl_H3K27Ac_peak_118
chr1	2477244	2480679	3436	69.78	30.1731	4.4878	27.8485	H9-shControl_H3K27Ac_peak_119
chr1	2509587	2509909	323	24.48	3.35566	2.01294	1.61489	H9-shControl_H3K27Ac_peak_120
chr1	2515036	2515638	603	32.24	4.62965	2.14407	2.79937	H9-shControl_H3K27Ac_peak_121
chr1	2516366	2518854	2489	59.39	21.2805	4.05256	19.0387	H9-shControl_H3K27Ac_peak_122
chr1	2573857	2575012	1156	63	20.1587	3.60715	17.9655	H9-shControl_H3K27Ac_peak_123
chr1	3020692	3021067	376	27.57	4.56766	2.2651	2.73519	H9-shControl_H3K27Ac_peak_124
chr1	3021741	3022627	887	32.58	5.79672	2.43116	3.90247	H9-shControl_H3K27Ac_peak_125
chr1	3106833	3107616	784	19.76	3.31615	2.19168	1.5754	H9-shControl_H3K27Ac_peak_126
chr1	3121181	3122516	1336	16.72	3.15139	2.2293	1.42834	H9-shControl_H3K27Ac_peak_127
chr1	3138893	3139419	527	25.31	6.47821	2.91905	4.56336	H9-shControl_H3K27Ac_peak_128
chr1	3268481	3270010	1530	44.02	11.051	3.10721	8.97865	H9-shControl_H3K27Ac_peak_129
chr1	3273708	3274111	404	21.57	3.08443	2.0128	1.36564	H9-shControl_H3K27Ac_peak_130
chr1	3348038	3348560	523	19.47	3.33815	2.19684	1.59453	H9-shControl_H3K27Ac_peak_131
chr1	3370025	3372429	2405	101.42	57.4579	7.12786	54.7458	H9-shControl_H3K27Ac_peak_132
chr1	3387243	3389245	2003	91.49	48.6212	6.47099	46.0019	H9-shControl_H3K27Ac_peak_133
chr1	3399090	3399525	436	21.37	3.24587	2.11584	1.51063	H9-shControl_H3K27Ac_peak_134
chr1	3408081	3408733	653	27.55	3.79719	2.06312	2.01825	H9-shControl_H3K27Ac_peak_135
chr1	3506536	3508004	1469	17.75	3.21838	2.20707	1.49004	H9-shControl_H3K27Ac_peak_136
chr1	3509637	3510739	1103	29.12	9.80029	3.59654	7.78499	H9-shControl_H3K27Ac_peak_137
chr1	3514447	3516422	1976	29.04	6.17864	2.61603	4.28066	H9-shControl_H3K27Ac_peak_138
chr1	3547747	3549189	1443	25.55	7.26122	3.19123	5.30507	H9-shControl_H3K27Ac_peak_139
chr1	3566264	3566537	274	29.83	6.30918	2.65638	4.38655	H9-shControl_H3K27Ac_peak_140
chr1	3590962	3592421	1460	41.34	8.34795	2.65861	6.363	H9-shControl_H3K27Ac_peak_141
chr1	3594846	3595368	523	27.13	4.024	2.13957	2.23003	H9-shControl_H3K27Ac_peak_142
chr1	3603879	3606572	2694	28.72	5.4139	2.43112	3.54827	H9-shControl_H3K27Ac_peak_143
chr1	3623780	3624356	577	24.2	3.31926	2.02919	1.57861	H9-shControl_H3K27Ac_peak_144
chr1	3625422	3626028	607	21.63	2.99325	1.98843	1.28268	H9-shControl_H3K27Ac_peak_145
chr1	3636968	3637276	309	30.32	4.74746	2.25	2.90896	H9-shControl_H3K27Ac_peak_146
chr1	3649096	3649954	859	24.05	4.2002	2.27784	2.39851	H9-shControl_H3K27Ac_peak_147
chr1	3662703	3663985	1283	52.39	17.2383	3.79508	15.0577	H9-shControl_H3K27Ac_peak_148
chr1	3688611	3689562	952	44.2	13.1932	3.46795	11.1071	H9-shControl_H3K27Ac_peak_149
chr1	3704916	3713930	9015	54.37	24.1132	4.11915	21.9385	H9-shControl_H3K27Ac_peak_150
chr1	3773553	3774424	872	42.64	8.59932	2.61856	6.62663	H9-shControl_H3K27Ac_peak_151
chr1	3815887	3818373	2487	127.13	75.361	7.58682	72.4325	H9-shControl_H3K27Ac_peak_152
chr1	3827644	3828085	442	25.41	3.09708	1.91783	1.37633	H9-shControl_H3K27Ac_peak_153
chr1	4059395	4059968	574	16.74	3.87243	2.52144	2.09232	H9-shControl_H3K27Ac_peak_154
chr1	4087478	4088075	598	18.47	3.38947	2.26041	1.64424	H9-shControl_H3K27Ac_peak_155
chr1	4093240	4094687	1448	41.49	9.84298	2.95852	7.8115	H9-shControl_H3K27Ac_peak_156
chr1	4128587	4131580	2994	33.49	10.9399	3.50199	8.91833	H9-shControl_H3K27Ac_peak_157
chr1	4132981	4134008	1028	18.31	3.48529	2.2899	1.73183	H9-shControl_H3K27Ac_peak_158
chr1	4192659	4193029	371	19.86	5.05134	2.78114	3.19451	H9-shControl_H3K27Ac_peak_159
chr1	4235981	4237073	1093	19.73	4.98879	2.75344	3.14547	H9-shControl_H3K27Ac_peak_160
chr1	4271490	4272381	892	25.82	5.92328	2.71785	4.03145	H9-shControl_H3K27Ac_peak_161
chr1	4336172	4336931	760	19.94	4.391	2.5281	2.57819	H9-shControl_H3K27Ac_peak_162
chr1	4507633	4509102	1470	50.49	20.1058	4.34812	17.8857	H9-shControl_H3K27Ac_peak_163
chr1	4697760	4698750	991	16.89	3.26262	2.26678	1.52562	H9-shControl_H3K27Ac_peak_164
chr1	4710605	4710951	347	21.82	4.0128	2.31674	2.22178	H9-shControl_H3K27Ac_peak_165
chr1	4786558	4787420	863	17.25	3.69134	2.4334	1.92227	H9-shControl_H3K27Ac_peak_166
chr1	4814422	4817127	2706	53.32	18.3622	3.91248	16.1688	H9-shControl_H3K27Ac_peak_167
chr1	4880879	4881927	1049	32.6	10.8532	3.70514	8.7909	H9-shControl_H3K27Ac_peak_168
chr1	5025497	5025958	462	25.77	6.92117	3.05065	4.97262	H9-shControl_H3K27Ac_peak_169
chr1	5112435	5114303	1869	21.47	5.3664	2.75697	3.51866	H9-shControl_H3K27Ac_peak_170
chr1	5124120	5124545	426	15.2	3.61438	2.48525	1.84961	H9-shControl_H3K27Ac_peak_171
chr1	5159101	5159626	526	23.24	5.77605	2.83535	3.8841	H9-shControl_H3K27Ac_peak_172
chr1	5172589	5173946	1358	31.13	6.84667	2.71259	4.91323	H9-shControl_H3K27Ac_peak_173
chr1	5174908	5175786	879	23.71	3.58157	2.12048	1.81918	H9-shControl_H3K27Ac_peak_174
chr1	5176722	5180468	3747	51.84	20.8892	4.59919	18.6353	H9-shControl_H3K27Ac_peak_175
chr1	5203081	5203705	625	14.54	2.70715	2.15275	1.02857	H9-shControl_H3K27Ac_peak_176
chr1	5327265	5328267	1003	30.78	5.12025	2.30284	3.26263	H9-shControl_H3K27Ac_peak_177
chr1	5807108	5807525	418	25.68	6.38109	2.86723	4.46325	H9-shControl_H3K27Ac_peak_178
chr1	5812176	5812780	605	26.17	4.18059	2.20453	2.38196	H9-shControl_H3K27Ac_peak_179
chr1	5826127	5828163	2037	34.43	8.26295	2.84871	6.29703	H9-shControl_H3K27Ac_peak_180
chr1	5831211	5831680	470	20.09	3.48467	2.2239	1.73075	H9-shControl_H3K27Ac_peak_181
chr1	5890556	5893249	2694	45.28	12.3157	2.96058	10.3047	H9-shControl_H3K27Ac_peak_182
chr1	5896846	5897409	564	21.74	3.63966	2.1958	1.87407	H9-shControl_H3K27Ac_peak_183
chr1	5955885	5958457	2573	43.51	13.0907	3.39996	11.0026	H9-shControl_H3K27Ac_peak_184
chr1	6040153	6041331	1179	49.43	12.8646	3.16915	10.7637	H9-shControl_H3K27Ac_peak_185
chr1	6052167	6053384	1218	39.39	11.5832	3.42707	9.50832	H9-shControl_H3K27Ac_peak_186
chr1	6085858	6086789	932	24.26	3.04809	1.94559	1.33238	H9-shControl_H3K27Ac_peak_187
chr1	6143607	6144337	731	20.61	3.76363	2.29804	1.98786	H9-shControl_H3K27Ac_peak_188
chr1	6255839	6256410	572	19.07	2.91068	2.0273	1.21044	H9-shControl_H3K27Ac_peak_189
chr1	6258049	6261156	3108	76.08	32.8866	4.52567	30.54	H9-shControl_H3K27Ac_peak_190
chr1	6264748	6266246	1499	45.47	10.5764	2.89049	8.54247	H9-shControl_H3K27Ac_peak_191
chr1	6295382	6297224	1843	42.18	13.8648	3.56238	11.7865	H9-shControl_H3K27Ac_peak_192
chr1	6297852	6302598	4747	104.99	58.3555	6.63459	55.6065	H9-shControl_H3K27Ac_peak_193
chr1	6303267	6307111	3845	58.82	18.6047	3.74232	16.3896	H9-shControl_H3K27Ac_peak_194
chr1	6320224	6320792	569	21.68	4.44911	2.48743	2.62767	H9-shControl_H3K27Ac_peak_195
chr1	6332906	6333863	958	22.68	3.77876	2.21943	2.0037	H9-shControl_H3K27Ac_peak_196
chr1	6335885	6336817	933	29.77	6.17847	2.60547	4.28048	H9-shControl_H3K27Ac_peak_197
chr1	6395445	6395916	472	21.95	4.62017	2.52038	2.78344	H9-shControl_H3K27Ac_peak_198
chr1	6397710	6399685	1976	32.3	6.98539	2.71523	5.04841	H9-shControl_H3K27Ac_peak_199
chr1	6418663	6420807	2145	24.12	5.27434	2.50529	3.4508	H9-shControl_H3K27Ac_peak_200
chr1	6428421	6428993	573	16.16	3.11766	2.23783	1.39554	H9-shControl_H3K27Ac_peak_201
chr1	6445064	6447307	2244	58.76	20.8106	3.96511	18.573	H9-shControl_H3K27Ac_peak_202
chr1	6452745	6454362	1618	52.39	16.9489	3.50588	14.8228	H9-shControl_H3K27Ac_peak_203
chr1	6500296	6500872	577	26.31	3.62957	2.02791	1.86327	H9-shControl_H3K27Ac_peak_204
chr1	6506549	6509607	3059	81.01	34.811	4.54242	32.4361	H9-shControl_H3K27Ac_peak_205
chr1	6519800	6521266	1467	36.38	10.8745	3.39202	8.81872	H9-shControl_H3K27Ac_peak_206
chr1	6531114	6532182	1069	30.85	6.4164	2.58715	4.51341	H9-shControl_H3K27Ac_peak_207
chr1	6534051	6536027	1977	27.5	6.30932	2.73623	4.40399	H9-shControl_H3K27Ac_peak_208
chr1	6537177	6537694	518	17.34	2.86421	2.06355	1.1672	H9-shControl_H3K27Ac_peak_209
chr1	6545022	6546640	1619	29.93	5.11323	2.3396	3.25791	H9-shControl_H3K27Ac_peak_210
chr1	6550077	6552134	2058	64.88	27.8393	4.89347	25.5207	H9-shControl_H3K27Ac_peak_211
chr1	6556998	6557811	814	22.46	3.68485	2.1961	1.9151	H9-shControl_H3K27Ac_peak_212
chr1	6573500	6573809	310	16.98	4.54964	2.80151	2.7151	H9-shControl_H3K27Ac_peak_213
chr1	6579784	6581147	1364	31.17	5.86902	2.4458	3.98768	H9-shControl_H3K27Ac_peak_214
chr1	6614073	6614650	578	41.07	8.98314	2.81378	6.96412	H9-shControl_H3K27Ac_peak_215
chr1	6639434	6640652	1219	36.76	7.63087	2.59086	5.69597	H9-shControl_H3K27Ac_peak_216
chr1	6662483	6664851	2369	43.31	11.0859	3.10479	9.03109	H9-shControl_H3K27Ac_peak_217
chr1	6672757	6675593	2837	56.85	29.4544	5.64566	27.1181	H9-shControl_H3K27Ac_peak_218
chr1	6684025	6685941	1917	45.41	12.9657	3.25413	10.8921	H9-shControl_H3K27Ac_peak_219
chr1	6706434	6707244	811	23.63	4.27851	2.33161	2.46502	H9-shControl_H3K27Ac_peak_220
chr1	6749371	6749632	262	17.24	3.47267	2.32588	1.72038	H9-shControl_H3K27Ac_peak_221
chr1	6753216	6755884	2669	69.3	36.2846	5.98513	33.8457	H9-shControl_H3K27Ac_peak_222
chr1	6761097	6761921	825	64.33	27.8497	5.09932	25.4819	H9-shControl_H3K27Ac_peak_223
chr1	6844030	6845145	1116	83.15	39.249	5.75166	36.7391	H9-shControl_H3K27Ac_peak_224
chr1	6846004	6846530	527	45.7	15.5472	3.86512	13.418	H9-shControl_H3K27Ac_peak_225
chr1	6927911	6928204	294	22.67	6.55165	3.14256	4.61882	H9-shControl_H3K27Ac_peak_226
chr1	6966369	6967675	1307	16.93	3.23818	2.24762	1.50588	H9-shControl_H3K27Ac_peak_227
chr1	7016319	7017543	1225	28.18	4.30572	2.17811	2.49386	H9-shControl_H3K27Ac_peak_228
chr1	7021813	7024274	2462	41.75	13.8542	3.6062	11.7766	H9-shControl_H3K27Ac_peak_229
chr1	7038421	7040545	2125	53.87	24.8231	4.7612	22.5805	H9-shControl_H3K27Ac_peak_230
chr1	7049539	7050238	700	21.78	5.24054	2.74951	3.37807	H9-shControl_H3K27Ac_peak_231
chr1	7120084	7120355	272	16.05	4.18026	2.65588	2.37702	H9-shControl_H3K27Ac_peak_232
chr1	7130188	7130551	364	30.51	4.08253	2.05068	2.28634	H9-shControl_H3K27Ac_peak_233
chr1	7177090	7178212	1123	51.06	17.9654	4.00332	15.7696	H9-shControl_H3K27Ac_peak_234
chr1	7209377	7210291	915	26.55	3.80406	2.07731	2.02818	H9-shControl_H3K27Ac_peak_235
chr1	7237999	7238862	864	20.11	3.35249	2.17043	1.60916	H9-shControl_H3K27Ac_peak_236
chr1	7288977	7290057	1081	16.96	3.67032	2.4238	1.90803	H9-shControl_H3K27Ac_peak_237
chr1	7340370	7340683	314	24.36	3.5353	2.06712	1.77569	H9-shControl_H3K27Ac_peak_238
chr1	7357127	7360053	2927	60.17	28.2476	5.58546	25.8681	H9-shControl_H3K27Ac_peak_239
chr1	7406662	7406920	259	15.78	3.21001	2.28818	1.48244	H9-shControl_H3K27Ac_peak_240
chr1	7439006	7440908	1903	33.78	11.4996	3.40951	9.50872	H9-shControl_H3K27Ac_peak_241
chr1	7458706	7460111	1406	33.57	9.37554	3.09274	7.39452	H9-shControl_H3K27Ac_peak_242
chr1	7516216	7517084	869	34.39	6.02443	2.40892	4.11459	H9-shControl_H3K27Ac_peak_243
chr1	7595740	7597195	1456	41.68	10.5414	3.01852	8.51196	H9-shControl_H3K27Ac_peak_244
chr1	7610162	7611749	1588	29.59	5.24703	2.40124	3.384	H9-shControl_H3K27Ac_peak_245
chr1	7668575	7669632	1058	27.61	5.81678	2.62097	3.92148	H9-shControl_H3K27Ac_peak_246
chr1	7698499	7698854	356	16.04	3.09597	2.26266	1.37446	H9-shControl_H3K27Ac_peak_247
chr1	7729737	7730272	536	39.57	5.72145	2.19428	3.83504	H9-shControl_H3K27Ac_peak_248
chr1	7812520	7813052	533	28.88	4.68683	2.26962	2.8457	H9-shControl_H3K27Ac_peak_249
chr1	7830828	7831952	1125	34.39	7.79634	2.79473	5.8288	H9-shControl_H3K27Ac_peak_250
chr1	7843180	7844631	1452	33.41	10.0319	3.26887	8.0308	H9-shControl_H3K27Ac_peak_251
chr1	7962909	7963726	818	15.74	3.96483	2.60202	2.17393	H9-shControl_H3K27Ac_peak_252
chr1	7972723	7973554	832	26.63	6.38858	2.80294	4.47596	H9-shControl_H3K27Ac_peak_253
chr1	8020960	8022633	1674	62.48	24.8758	4.27394	22.6211	H9-shControl_H3K27Ac_peak_254
chr1	8042195	8042781	587	22.32	3.34902	2.07405	1.60664	H9-shControl_H3K27Ac_peak_255
chr1	8050695	8053886	3192	51.57	22.8336	4.79336	20.5846	H9-shControl_H3K27Ac_peak_256
chr1	8064196	8066676	2481	27	5.39865	2.4883	3.53838	H9-shControl_H3K27Ac_peak_257
chr1	8075318	8080418	5101	24.15	5.13063	2.55207	3.28096	H9-shControl_H3K27Ac_peak_258
chr1	8081872	8082204	333	22.16	4.04891	2.31989	2.25119	H9-shControl_H3K27Ac_peak_259
chr1	8082919	8083686	768	22.24	4.54844	2.46325	2.72432	H9-shControl_H3K27Ac_peak_260
chr1	8085640	8088498	2859	28.49	4.73922	2.27435	2.91112	H9-shControl_H3K27Ac_peak_261
chr1	8205460	8205859	400	14.63	3.1323	2.31652	1.40764	H9-shControl_H3K27Ac_peak_262
chr1	8225428	8230709	5282	70.95	33.4894	5.06612	31.1178	H9-shControl_H3K27Ac_peak_263
chr1	8261200	8262181	982	33.67	9.21128	3.13705	7.21937	H9-shControl_H3K27Ac_peak_264
chr1	8274599	8276029	1431	21.64	4.34302	2.43795	2.52717	H9-shControl_H3K27Ac_peak_265
chr1	8276847	8277759	913	25.79	4.14575	2.20014	2.34341	H9-shControl_H3K27Ac_peak_266
chr1	8298457	8299912	1456	30.44	6.9306	2.79021	4.99028	H9-shControl_H3K27Ac_peak_267
chr1	8318752	8320872	2121	25.28	5.1468	2.50883	3.29033	H9-shControl_H3K27Ac_peak_268
chr1	8324867	8329524	4658	65.52	32.5297	5.45354	30.1551	H9-shControl_H3K27Ac_peak_269
chr1	8374091	8375628	1538	36.2	5.80212	2.26613	3.92874	H9-shControl_H3K27Ac_peak_270
chr1	8409566	8409886	321	23.36	3.14465	1.99259	1.42209	H9-shControl_H3K27Ac_peak_271
chr1	8411335	8413816	2482	24.04	3.78942	2.15759	2.01286	H9-shControl_H3K27Ac_peak_272
chr1	8420846	8421187	342	13.82	2.99493	2.27258	1.2866	H9-shControl_H3K27Ac_peak_273
chr1	8426320	8426597	278	18.32	3.62657	2.35016	1.85895	H9-shControl_H3K27Ac_peak_274
chr1	8429987	8435630	5644	31.05	6.64074	2.66676	4.71835	H9-shControl_H3K27Ac_peak_275
chr1	8445577	8445835	259	17.11	3.40955	2.31628	1.6639	H9-shControl_H3K27Ac_peak_276
chr1	8455311	8458489	3179	26.42	5.39243	2.50705	3.53242	H9-shControl_H3K27Ac_peak_277
chr1	8467089	8470872	3784	40.43	13.2243	3.6421	11.1497	H9-shControl_H3K27Ac_peak_278
chr1	8472142	8472988	847	18.74	3.35871	2.23283	1.61421	H9-shControl_H3K27Ac_peak_279
chr1	8477070	8478521	1452	21.32	4.15616	2.38799	2.35341	H9-shControl_H3K27Ac_peak_280
chr1	8483007	8485811	2805	72.29	38.4723	5.93118	36.0314	H9-shControl_H3K27Ac_peak_281
chr1	8497152	8500441	3290	31.57	6.05841	2.52393	4.15871	H9-shControl_H3K27Ac_peak_282
chr1	8502798	8505563	2766	52.45	19.4681	4.03792	17.2697	H9-shControl_H3K27Ac_peak_283
chr1	8518461	8526134	7674	40.65	14.0579	3.83327	11.9483	H9-shControl_H3K27Ac_peak_284
chr1	8533131	8533490	360	16.87	3.3815	2.30477	1.637	H9-shControl_H3K27Ac_peak_285
chr1	8536162	8536583	422	17.51	4.17274	2.59239	2.36783	H9-shControl_H3K27Ac_peak_286
chr1	8538109	8538841	733	22.44	4.6405	2.49469	2.80567	H9-shControl_H3K27Ac_peak_287
chr1	8540580	8542572	1993	22.2	5.2084	2.64388	3.36187	H9-shControl_H3K27Ac_peak_288
chr1	8585371	8586711	1341	44.53	13.9128	3.7061	11.7705	H9-shControl_H3K27Ac_peak_289
chr1	8631680	8632094	415	14.9	2.86962	2.1461	1.17391	H9-shControl_H3K27Ac_peak_290
chr1	8651745	8652594	850	18.63	3.24958	2.18558	1.51456	H9-shControl_H3K27Ac_peak_291
chr1	8659914	8660374	461	16.5	3.13473	2.19398	1.41103	H9-shControl_H3K27Ac_peak_292
chr1	8664099	8665311	1213	18.11	3.6212	2.34194	1.85868	H9-shControl_H3K27Ac_peak_293
chr1	8706873	8707295	423	16.73	3.39374	2.32429	1.64478	H9-shControl_H3K27Ac_peak_294
chr1	8714189	8714492	304	16.94	3.85474	2.52422	2.07494	H9-shControl_H3K27Ac_peak_295
chr1	8721023	8721653	631	28.27	4.43748	2.20726	2.62005	H9-shControl_H3K27Ac_peak_296
chr1	8726107	8726546	440	22.5	4.53894	2.45736	2.71286	H9-shControl_H3K27Ac_peak_297
chr1	8730626	8731169	544	18.28	3.64994	2.3582	1.88432	H9-shControl_H3K27Ac_peak_298
chr1	8740581	8740934	354	18.86	3.52572	2.29553	1.76617	H9-shControl_H3K27Ac_peak_299
chr1	8744767	8745230	464	21.94	3.94474	2.30183	2.15644	H9-shControl_H3K27Ac_peak_300
chr1	8761124	8765979	4856	49.62	20.1055	4.32865	17.9121	H9-shControl_H3K27Ac_peak_301
chr1	8769866	8771011	1146	20.52	4.33519	2.49427	2.52322	H9-shControl_H3K27Ac_peak_302
chr1	8771623	8773955	2333	35.96	12.9254	3.9418	10.8279	H9-shControl_H3K27Ac_peak_303
chr1	8775410	8776059	650	16.48	3.10032	2.22489	1.37714	H9-shControl_H3K27Ac_peak_304
chr1	8778648	8779090	443	20.32	3.70474	2.27468	1.93322	H9-shControl_H3K27Ac_peak_305
chr1	8786404	8787273	870	24.58	4.63187	2.41208	2.7977	H9-shControl_H3K27Ac_peak_306
chr1	8790604	8791867	1264	25.69	4.79384	2.39327	2.95155	H9-shControl_H3K27Ac_peak_307
chr1	8849571	8851351	1781	23.45	4.86434	2.53569	3.02542	H9-shControl_H3K27Ac_peak_308
chr1	8875661	8876045	385	22.52	3.49542	2.12369	1.74048	H9-shControl_H3K27Ac_peak_309
chr1	8876740	8879177	2438	65.74	34.9272	6.10239	32.4981	H9-shControl_H3K27Ac_peak_310
chr1	8882321	8883112	792	20.96	3.63905	2.23675	1.87876	H9-shControl_H3K27Ac_peak_311
chr1	8916990	8918463	1474	22.88	3.50599	2.11134	1.7514	H9-shControl_H3K27Ac_peak_312
chr1	8919170	8919551	382	29.69	5.71109	2.4738	3.82911	H9-shControl_H3K27Ac_peak_313
chr1	8922486	8927209	4724	31.09	8.40178	3.01779	6.44753	H9-shControl_H3K27Ac_peak_314
chr1	8928463	8940907	12445	56.92	22.3164	4.04977	20.1095	H9-shControl_H3K27Ac_peak_315
chr1	8971122	8972295	1174	33.14	7.43751	2.77179	5.48648	H9-shControl_H3K27Ac_peak_316
chr1	9003290	9004325	1036	35.47	9.0043	3.01614	7.0049	H9-shControl_H3K27Ac_peak_317
chr1	9011122	9011810	689	17.46	3.42632	2.28342	1.67628	H9-shControl_H3K27Ac_peak_318
chr1	9069944	9070374	431	21.27	2.90384	1.96789	1.20467	H9-shControl_H3K27Ac_peak_319
chr1	9093099	9094019	921	24.59	4.99242	2.48723	3.14638	H9-shControl_H3K27Ac_peak_320
chr1	9110993	9112270	1278	19.14	4.10094	2.48287	2.3051	H9-shControl_H3K27Ac_peak_321
chr1	9129166	9129653	488	17.82	3.5044	2.33482	1.74698	H9-shControl_H3K27Ac_peak_322
chr1	9161267	9161571	305	25.02	3.93419	2.17321	2.14513	H9-shControl_H3K27Ac_peak_323
chr1	9189463	9189758	296	38.11	9.8749	3.17236	7.83272	H9-shControl_H3K27Ac_peak_324
chr1	9225353	9226065	713	22.88	3.519	2.12704	1.76338	H9-shControl_H3K27Ac_peak_325
chr1	9242042	9242676	635	29.75	5.48325	2.41818	3.60759	H9-shControl_H3K27Ac_peak_326
chr1	9248755	9249030	276	19.35	4.64018	2.70578	2.80063	H9-shControl_H3K27Ac_peak_327
chr1	9294828	9295568	741	31.66	11.2146	3.83554	9.15493	H9-shControl_H3K27Ac_peak_328
chr1	9309876	9311563	1688	25.9	4.28247	2.27111	2.47406	H9-shControl_H3K27Ac_peak_329
chr1	9312809	9314010	1202	28.57	6.21981	2.62537	4.32255	H9-shControl_H3K27Ac_peak_330
chr1	9339376	9339863	488	21.31	3.11271	2.01858	1.39051	H9-shControl_H3K27Ac_peak_331
chr1	9379572	9380111	540	27.78	3.13643	1.86933	1.41213	H9-shControl_H3K27Ac_peak_332
chr1	9472997	9474176	1180	26.13	6.40146	2.84627	4.48455	H9-shControl_H3K27Ac_peak_333
chr1	9488462	9489519	1058	59.22	15.0611	3.15252	12.9139	H9-shControl_H3K27Ac_peak_334
chr1	9598894	9599200	307	35.13	6.22824	2.45042	4.30728	H9-shControl_H3K27Ac_peak_335
chr1	9599864	9600500	637	37.79	8.3634	2.77771	6.37352	H9-shControl_H3K27Ac_peak_336
chr1	9648211	9650212	2002	23.82	6.06786	2.87912	4.1714	H9-shControl_H3K27Ac_peak_337
chr1	9653245	9654044	800	29.65	5.11517	2.33536	3.25614	H9-shControl_H3K27Ac_peak_338
chr1	9663728	9664210	483	17.67	4.41641	2.70598	2.59409	H9-shControl_H3K27Ac_peak_339
chr1	9675105	9676147	1043	20.07	3.98975	2.42238	2.19751	H9-shControl_H3K27Ac_peak_340
chr1	9747243	9747910	668	40.53	8.69431	2.74879	6.7027	H9-shControl_H3K27Ac_peak_341
chr1	9749071	9750532	1462	35.43	7.73532	2.63568	5.80791	H9-shControl_H3K27Ac_peak_342
chr1	9773148	9776442	3295	48.72	16.138	3.69921	14.0003	H9-shControl_H3K27Ac_peak_343
chr1	9777049	9778685	1637	60.28	23.2548	4.51934	20.9539	H9-shControl_H3K27Ac_peak_344
chr1	9780981	9781925	945	40.01	10.0385	3.13266	7.99276	H9-shControl_H3K27Ac_peak_345
chr1	9784743	9785188	446	33.43	6.72847	2.58277	4.81219	H9-shControl_H3K27Ac_peak_346
chr1	9818916	9819486	571	22.79	3.28365	2.04851	1.54624	H9-shControl_H3K27Ac_peak_347
chr1	9820383	9822819	2437	45.57	16.023	3.87396	13.8778	H9-shControl_H3K27Ac_peak_348
chr1	9823678	9824799	1122	25.5	6.02435	2.7563	4.12628	H9-shControl_H3K27Ac_peak_349
chr1	9825964	9826313	350	18.1	3.57415	2.33286	1.81447	H9-shControl_H3K27Ac_peak_350
chr1	9835295	9836208	914	16.9	3.00586	2.15074	1.29408	H9-shControl_H3K27Ac_peak_351
chr1	9852504	9852837	334	18.96	3.35009	2.22613	1.60485	H9-shControl_H3K27Ac_peak_352
chr1	9857919	9858417	499	21.01	2.97255	2.00015	1.26531	H9-shControl_H3K27Ac_peak_353
chr1	9864587	9865064	478	22.04	3.90264	2.25331	2.11403	H9-shControl_H3K27Ac_peak_354
chr1	9883281	9884598	1318	29.17	5.7656	2.50078	3.88578	H9-shControl_H3K27Ac_peak_355
chr1	9895421	9896450	1030	30.19	4.80139	2.23662	2.95796	H9-shControl_H3K27Ac_peak_356
chr1	9912485	9913512	1028	20.22	3.77665	2.31208	2.00047	H9-shControl_H3K27Ac_peak_357
chr1	9919046	9920523	1478	38.43	13.9226	3.84449	11.8346	H9-shControl_H3K27Ac_peak_358
chr1	9935219	9935782	564	33.3	3.75676	1.94041	1.97823	H9-shControl_H3K27Ac_peak_359
chr1	9938045	9938453	409	16.1	3.13817	2.27432	1.41179	H9-shControl_H3K27Ac_peak_360
chr1	9948516	9952388	3873	35.01	10.9041	3.42841	8.87201	H9-shControl_H3K27Ac_peak_361
chr1	9969429	9972649	3221	74.81	36.5964	5.26587	34.1752	H9-shControl_H3K27Ac_peak_362
chr1	9982179	9983422	1244	26.29	6.71214	2.84144	4.8161	H9-shControl_H3K27Ac_peak_363
chr1	9984991	9988076	3086	24.54	6.14309	2.83122	4.24649	H9-shControl_H3K27Ac_peak_364
chr1	9988779	9991009	2231	31.71	8.70693	3.14907	6.72579	H9-shControl_H3K27Ac_peak_365
chr1	10002675	10003994	1320	66.85	25.3982	4.34449	23.0899	H9-shControl_H3K27Ac_peak_366
chr1	10092068	10094039	1972	86.2	40.3049	4.94879	37.8571	H9-shControl_H3K27Ac_peak_367
chr1	10094737	10095194	458	21.87	4.28615	2.40757	2.47411	H9-shControl_H3K27Ac_peak_368
chr1	10106025	10106510	486	17.74	2.96969	2.07538	1.2643	H9-shControl_H3K27Ac_peak_369
chr1	10124036	10125793	1758	26.97	9.00104	3.41199	7.03816	H9-shControl_H3K27Ac_peak_370
chr1	10126438	10127212	775	14.71	3.26101	2.36964	1.52674	H9-shControl_H3K27Ac_peak_371
chr1	10238062	10240141	2080	21.14	5.47215	2.83576	3.60599	H9-shControl_H3K27Ac_peak_372
chr1	10269832	10271982	2151	51.02	14.5211	3.3489	12.4088	H9-shControl_H3K27Ac_peak_373
chr1	10377647	10380610	2964	27.41	7.45779	3.03619	5.51627	H9-shControl_H3K27Ac_peak_374
chr1	10399755	10400063	309	19.41	4.65446	2.68177	2.81961	H9-shControl_H3K27Ac_peak_375
chr1	10407728	10409116	1389	24.03	5.49637	2.6721	3.62721	H9-shControl_H3K27Ac_peak_376
chr1	10447546	10448898	1353	24.32	7.93054	3.39601	5.97533	H9-shControl_H3K27Ac_peak_377
chr1	10458400	10459977	1578	77.99	30.8316	4.20621	28.494	H9-shControl_H3K27Ac_peak_378
chr1	10475271	10475672	402	19.25	5.22681	2.93804	3.35761	H9-shControl_H3K27Ac_peak_379
chr1	10490075	10491378	1304	66.83	23.1213	3.83836	20.8687	H9-shControl_H3K27Ac_peak_380
chr1	10511257	10511808	552	23.39	4.33475	2.34521	2.51917	H9-shControl_H3K27Ac_peak_381
chr1	10531816	10533074	1259	59.55	29.1416	5.37451	26.8246	H9-shControl_H3K27Ac_peak_382
chr1	10534315	10535901	1587	53.69	19.333	4.13896	17.1025	H9-shControl_H3K27Ac_peak_383
chr1	10550229	10551047	819	19.46	3.47584	2.22154	1.72297	H9-shControl_H3K27Ac_peak_384
chr1	10568365	10569409	1045	33.67	11.2799	3.60944	9.23675	H9-shControl_H3K27Ac_peak_385
chr1	10574366	10575173	808	22.8	4.20345	2.34186	2.39869	H9-shControl_H3K27Ac_peak_386
chr1	10578963	10579641	679	29.17	7.39047	2.94286	5.44055	H9-shControl_H3K27Ac_peak_387
chr1	10589141	10591280	2140	27.4	5.30418	2.48988	3.44267	H9-shControl_H3K27Ac_peak_388
chr1	10601040	10601882	843	27.51	4.60541	2.26475	2.78085	H9-shControl_H3K27Ac_peak_389
chr1	10615517	10616706	1190	32.61	6.68356	2.66574	4.74494	H9-shControl_H3K27Ac_peak_390
chr1	10654235	10655365	1131	24.56	7.73389	3.3016	5.78976	H9-shControl_H3K27Ac_peak_391
chr1	10691134	10693330	2197	35.98	8.45742	2.86609	6.47908	H9-shControl_H3K27Ac_peak_392
chr1	10694549	10695072	524	22.19	2.91399	1.92776	1.21102	H9-shControl_H3K27Ac_peak_393
chr1	10709392	10709860	469	36.57	3.86276	1.88617	2.0796	H9-shControl_H3K27Ac_peak_394
chr1	10723388	10724502	1115	24.32	3.81107	2.16462	2.03283	H9-shControl_H3K27Ac_peak_395
chr1	10727323	10729118	1796	23.66	4.11226	2.26408	2.31997	H9-shControl_H3K27Ac_peak_396
chr1	10737563	10738294	732	23.29	3.46716	2.09984	1.71436	H9-shControl_H3K27Ac_peak_397
chr1	10739051	10740228	1178	30.62	7.22148	2.87207	5.26647	H9-shControl_H3K27Ac_peak_398
chr1	10746069	10746861	793	20.07	3.13626	2.10824	1.41228	H9-shControl_H3K27Ac_peak_399
chr1	10755095	10755447	353	21.09	4.91244	2.66713	3.06628	H9-shControl_H3K27Ac_peak_400
chr1	10764022	10765141	1120	46.56	12.8939	3.3442	10.7813	H9-shControl_H3K27Ac_peak_401
chr1	10768742	10769323	582	23.91	4.16564	2.26742	2.36323	H9-shControl_H3K27Ac_peak_402
chr1	10774624	10775388	765	21.31	2.80767	1.92512	1.11755	H9-shControl_H3K27Ac_peak_403
chr1	10781606	10781925	320	29.94	4.21351	2.09446	2.40834	H9-shControl_H3K27Ac_peak_404
chr1	10788248	10789722	1475	24.9	6.48703	2.94094	4.56668	H9-shControl_H3K27Ac_peak_405
chr1	10798286	10799631	1346	31.21	7.02021	2.72846	5.08387	H9-shControl_H3K27Ac_peak_406
chr1	10856516	10857062	547	25.15	3.84158	2.13832	2.06047	H9-shControl_H3K27Ac_peak_407
chr1	10874906	10876094	1189	26.05	5.49571	2.56606	3.62908	H9-shControl_H3K27Ac_peak_408
chr1	10895456	10896628	1173	35.65	7.07013	2.53409	5.14737	H9-shControl_H3K27Ac_peak_409
chr1	10898300	10900279	1980	32.38	6.2867	2.5204	4.38913	H9-shControl_H3K27Ac_peak_410
chr1	10960610	10962684	2075	30.46	4.98153	2.28197	3.13025	H9-shControl_H3K27Ac_peak_411
chr1	10970291	10970614	324	21.61	3.65341	2.21321	1.88381	H9-shControl_H3K27Ac_peak_412
chr1	11018343	11019195	853	30.64	6.62641	2.65308	4.71349	H9-shControl_H3K27Ac_peak_413
chr1	11029168	11029450	283	21.74	4.07451	2.3486	2.28095	H9-shControl_H3K27Ac_peak_414
chr1	11039756	11041337	1582	68.04	26.3839	4.37936	24.0677	H9-shControl_H3K27Ac_peak_415
chr1	11071259	11073421	2163	73.69	37.4314	5.16611	35.0661	H9-shControl_H3K27Ac_peak_416
chr1	11105150	11106022	873	29.46	6.71333	2.70244	4.79886	H9-shControl_H3K27Ac_peak_417
chr1	11113226	11113965	740	29.19	4.09767	2.0957	2.29707	H9-shControl_H3K27Ac_peak_418
chr1	11118778	11120894	2117	42.69	16.3974	4.00581	14.2837	H9-shControl_H3K27Ac_peak_419
chr1	11159261	11160463	1203	69.2	20.3783	3.40796	18.1574	H9-shControl_H3K27Ac_peak_420
chr1	11207186	11208442	1257	19.39	5.77789	3.10698	3.88712	H9-shControl_H3K27Ac_peak_421
chr1	11322187	11323488	1302	49.48	14.6903	3.47212	12.5563	H9-shControl_H3K27Ac_peak_422
chr1	11332443	11333972	1530	66.85	24.1621	4.21502	21.865	H9-shControl_H3K27Ac_peak_423
chr1	11344806	11349058	4253	52.11	20.1662	4.20598	17.9605	H9-shControl_H3K27Ac_peak_424
chr1	11358749	11360133	1385	48.27	17.969	4.19915	15.763	H9-shControl_H3K27Ac_peak_425
chr1	11397800	11400363	2564	36.46	11.928	3.50937	9.89164	H9-shControl_H3K27Ac_peak_426
chr1	11406112	11406618	507	19.5	3.18348	2.1548	1.45393	H9-shControl_H3K27Ac_peak_427
chr1	11414975	11418152	3178	62.4	25.3805	4.47446	23.0863	H9-shControl_H3K27Ac_peak_428
chr1	11421793	11422135	343	19.56	3.00544	2.05315	1.29298	H9-shControl_H3K27Ac_peak_429
chr1	11432980	11433639	660	23.91	4.14723	2.28766	2.35006	H9-shControl_H3K27Ac_peak_430
chr1	11473649	11474314	666	28.85	4.35857	2.1765	2.54181	H9-shControl_H3K27Ac_peak_431
chr1	11538912	11539643	732	69.97	20.136	3.50812	17.8938	H9-shControl_H3K27Ac_peak_432
chr1	11558871	11561252	2382	67.26	27.8238	4.72977	25.4816	H9-shControl_H3K27Ac_peak_433
chr1	11580978	11582556	1579	17.87	4.06282	2.54792	2.26703	H9-shControl_H3K27Ac_peak_434
chr1	11654157	11654746	590	29.76	6.25326	2.62307	4.34877	H9-shControl_H3K27Ac_peak_435
chr1	11713883	11715410	1528	36.72	9.71441	3.13029	7.69843	H9-shControl_H3K27Ac_peak_436
chr1	11724116	11725019	904	29.26	4.34345	2.1427	2.52765	H9-shControl_H3K27Ac_peak_437
chr1	11733390	11733726	337	16.1	3.01646	2.22067	1.30644	H9-shControl_H3K27Ac_peak_438
chr1	11737418	11737914	497	23.65	4.33051	2.36078	2.5147	H9-shControl_H3K27Ac_peak_439
chr1	11740073	11746784	6712	102.16	61.49	6.94249	58.7727	H9-shControl_H3K27Ac_peak_440
chr1	11747393	11752718	5326	84.93	41.6955	5.59661	39.2059	H9-shControl_H3K27Ac_peak_441
chr1	11757652	11758065	414	21.23	3.13494	2.05045	1.41002	H9-shControl_H3K27Ac_peak_442
chr1	11760749	11761516	768	26.87	4.19928	2.18585	2.39479	H9-shControl_H3K27Ac_peak_443
chr1	11766157	11766851	695	22.97	3.82695	2.21505	2.0502	H9-shControl_H3K27Ac_peak_444
chr1	11767639	11768103	465	35.63	5.60869	2.2763	3.72211	H9-shControl_H3K27Ac_peak_445
chr1	11779513	11779875	363	33.04	6.36346	2.5337	4.44592	H9-shControl_H3K27Ac_peak_446
chr1	11785567	11786697	1131	25.15	5.56463	2.63721	3.6875	H9-shControl_H3K27Ac_peak_447
chr1	11789605	11790121	517	26.07	3.72905	2.08333	1.95436	H9-shControl_H3K27Ac_peak_448
chr1	11791633	11792269	637	25.29	5.38275	2.53875	3.53041	H9-shControl_H3K27Ac_peak_449
chr1	11796071	11797931	1861	120.27	65.0413	6.48237	62.2601	H9-shControl_H3K27Ac_peak_450
chr1	11813038	11813382	345	17.51	3.04089	2.1194	1.32593	H9-shControl_H3K27Ac_peak_451
chr1	11844602	11845421	820	42.58	6.0381	2.19959	4.13195	H9-shControl_H3K27Ac_peak_452
chr1	11846871	11848319	1449	44.12	15.0564	3.90592	12.9038	H9-shControl_H3K27Ac_peak_453
chr1	11862688	11866872	4185	76.2	30.0079	4.27806	27.6776	H9-shControl_H3K27Ac_peak_454
chr1	11942978	11943528	551	27.44	7.5866	3.13817	5.61264	H9-shControl_H3K27Ac_peak_455
chr1	11966860	11970803	3944	99.61	55.9708	6.32227	53.3006	H9-shControl_H3K27Ac_peak_456
chr1	11986604	11987158	555	34.45	11.6106	3.79926	9.52857	H9-shControl_H3K27Ac_peak_457
chr1	11989912	11990393	482	21.49	4.10616	2.35923	2.30379	H9-shControl_H3K27Ac_peak_458
chr1	11991088	11991346	259	18.14	3.52205	2.29821	1.76243	H9-shControl_H3K27Ac_peak_459
chr1	11992905	11995393	2489	69.62	27.4594	4.50059	25.1265	H9-shControl_H3K27Ac_peak_460
chr1	11998635	11999442	808	20.34	4.43193	2.52472	2.614	H9-shControl_H3K27Ac_peak_461
chr1	12003575	12005421	1847	32.65	9.08022	3.17729	7.07851	H9-shControl_H3K27Ac_peak_462
chr1	12039664	12041106	1443	72.54	26.9165	3.90125	24.652	H9-shControl_H3K27Ac_peak_463
chr1	12061448	12062093	646	19.82	3.41289	2.19527	1.6645	H9-shControl_H3K27Ac_peak_464
chr1	12079006	12080604	1599	90.92	44.222	5.31361	41.7063	H9-shControl_H3K27Ac_peak_465
chr1	12091045	12091846	802	22.47	4.0198	2.28045	2.23734	H9-shControl_H3K27Ac_peak_466
chr1	12111993	12112415	423	19.17	3.02856	2.09984	1.31517	H9-shControl_H3K27Ac_peak_467
chr1	12126579	12128938	2360	64.52	30.6897	5.39178	28.3159	H9-shControl_H3K27Ac_peak_468
chr1	12138518	12139853	1336	74.06	29.1442	4.36198	26.8348	H9-shControl_H3K27Ac_peak_469
chr1	12200374	12200909	536	16.57	3.36953	2.3418	1.62352	H9-shControl_H3K27Ac_peak_470
chr1	12244026	12245044	1019	27.29	6.4782	2.81856	4.55267	H9-shControl_H3K27Ac_peak_471
chr1	12262189	12262596	408	20.79	3.89049	2.31767	2.10602	H9-shControl_H3K27Ac_peak_472
chr1	12266882	12267365	484	22.07	5.42408	2.77065	3.55086	H9-shControl_H3K27Ac_peak_473
chr1	12289744	12290541	798	38.91	8.32397	2.71653	6.35034	H9-shControl_H3K27Ac_peak_474
chr1	12291228	12291511	284	20.59	3.47119	2.18768	1.71878	H9-shControl_H3K27Ac_peak_475
chr1	12299474	12300529	1056	16.55	3.94006	2.5811	2.1546	H9-shControl_H3K27Ac_peak_476
chr1	12301330	12303438	2109	27.59	8.61364	3.33707	6.64408	H9-shControl_H3K27Ac_peak_477
chr1	12308594	12310254	1661	28.19	8.70704	3.46364	6.70881	H9-shControl_H3K27Ac_peak_478
chr1	12335533	12336265	733	17.65	2.85602	2.06203	1.15981	H9-shControl_H3K27Ac_peak_479
chr1	12399415	12399788	374	14.25	2.82757	2.15106	1.13473	H9-shControl_H3K27Ac_peak_480
chr1	12570088	12572485	2398	28.54	6.86999	2.86704	4.94724	H9-shControl_H3K27Ac_peak_481
chr1	12605268	12605586	319	17.98	3.44938	2.28827	1.69801	H9-shControl_H3K27Ac_peak_482
chr1	12654730	12656412	1683	51.19	20.0236	4.15593	17.8288	H9-shControl_H3K27Ac_peak_483
chr1	12661217	12662416	1200	21.93	3.80936	2.25011	2.03295	H9-shControl_H3K27Ac_peak_484
chr1	12675230	12680321	5092	71.86	35.7703	5.53153	33.3531	H9-shControl_H3K27Ac_peak_485
chr1	12681781	12682704	924	22.07	3.98145	2.29459	2.18832	H9-shControl_H3K27Ac_peak_486
chr1	12687014	12691858	4845	80.02	43.4733	5.88572	41.0038	H9-shControl_H3K27Ac_peak_487
chr1	12694678	12697220	2543	36.53	8.83535	2.76048	6.88266	H9-shControl_H3K27Ac_peak_488
chr1	12772322	12774265	1944	24.18	4.29066	2.28863	2.48627	H9-shControl_H3K27Ac_peak_489
chr1	12774874	12778094	3221	34.11	10.2028	3.43156	8.15177	H9-shControl_H3K27Ac_peak_490
chr1	13824973	13826289	1317	16.03	3.41648	2.36577	1.67003	H9-shControl_H3K27Ac_peak_491
chr1	13909613	13913164	3552	53.04	20.0962	4.10554	17.904	H9-shControl_H3K27Ac_peak_492
chr1	13927415	13927876	462	21.87	3.21849	2.07124	1.48776	H9-shControl_H3K27Ac_peak_493
chr1	13930441	13930814	374	20.38	3.28509	2.1254	1.54558	H9-shControl_H3K27Ac_peak_494
chr1	14026394	14027284	891	26.83	6.61917	2.87179	4.6945	H9-shControl_H3K27Ac_peak_495
chr1	14075442	14076436	995	25.27	6.71499	2.94603	4.80142	H9-shControl_H3K27Ac_peak_496
chr1	14278170	14279205	1036	18.51	5.5219	3.03632	3.65194	H9-shControl_H3K27Ac_peak_497
chr1	14401179	14401459	281	14.72	3.41465	2.4239	1.66487	H9-shControl_H3K27Ac_peak_498
chr1	14440794	14441293	500	16.69	3.17608	2.25319	1.44902	H9-shControl_H3K27Ac_peak_499
chr1	14461641	14464047	2407	50.04	24.3689	5.28779	22.0952	H9-shControl_H3K27Ac_peak_500
chr1	14491977	14492353	377	19.44	2.9835	2.05765	1.27472	H9-shControl_H3K27Ac_peak_501
chr1	14503919	14505154	1236	21.3	5.09168	2.71108	3.23626	H9-shControl_H3K27Ac_peak_502
chr1	14507859	14508286	428	17.51	3.32631	2.24033	1.58365	H9-shControl_H3K27Ac_peak_503
chr1	14509552	14510473	922	30.89	6.4282	2.61498	4.52143	H9-shControl_H3K27Ac_peak_504
chr1	14609018	14609544	527	22.64	5.58257	2.78408	3.69611	H9-shControl_H3K27Ac_peak_505
chr1	14617388	14618224	837	28.85	10.1104	3.75152	8.07774	H9-shControl_H3K27Ac_peak_506
chr1	14696482	14696805	324	23.66	4.16323	2.29621	2.35971	H9-shControl_H3K27Ac_peak_507
chr1	14730117	14732580	2464	50.12	19.5694	4.57289	17.312	H9-shControl_H3K27Ac_peak_508
chr1	14920305	14920793	489	19.79	2.93356	2.03797	1.22816	H9-shControl_H3K27Ac_peak_509
chr1	14924397	14925488	1092	30.72	4.85832	2.24771	3.01554	H9-shControl_H3K27Ac_peak_510
chr1	15052399	15052910	512	23.24	4.56617	2.4392	2.73342	H9-shControl_H3K27Ac_peak_511
chr1	15059550	15060227	678	26.48	3.80436	2.08819	2.02456	H9-shControl_H3K27Ac_peak_512
chr1	15068513	15069430	918	27.66	5.94564	2.63504	4.04778	H9-shControl_H3K27Ac_peak_513
chr1	15093326	15094278	953	25.07	4.55208	2.35895	2.72204	H9-shControl_H3K27Ac_peak_514
chr1	15109240	15110212	973	24.89	5.48813	2.63359	3.61648	H9-shControl_H3K27Ac_peak_515
chr1	15269347	15270055	709	20.75	3.94005	2.32647	2.15184	H9-shControl_H3K27Ac_peak_516
chr1	15276115	15277074	960	19.59	3.84037	2.34852	2.06082	H9-shControl_H3K27Ac_peak_517
chr1	15319848	15320404	557	20.11	3.12587	2.0988	1.40136	H9-shControl_H3K27Ac_peak_518
chr1	15335173	15336024	852	22.08	4.56583	2.48272	2.74455	H9-shControl_H3K27Ac_peak_519
chr1	15355832	15357929	2098	32.83	11.2782	3.84032	9.20755	H9-shControl_H3K27Ac_peak_520
chr1	15386616	15387282	667	19.29	4.40707	2.60813	2.58698	H9-shControl_H3K27Ac_peak_521
chr1	15434711	15435276	566	27.69	6.20501	2.69735	4.30211	H9-shControl_H3K27Ac_peak_522
chr1	15437168	15439320	2153	28.13	5.62448	2.53673	3.73846	H9-shControl_H3K27Ac_peak_523
chr1	15505195	15506520	1326	41.83	12.8914	3.63714	10.7857	H9-shControl_H3K27Ac_peak_524
chr1	15512371	15515241	2871	37.58	9.04906	2.89306	7.05571	H9-shControl_H3K27Ac_peak_525
chr1	15522523	15525403	2881	43.07	14.0669	3.6368	11.9551	H9-shControl_H3K27Ac_peak_526
chr1	15532363	15534922	2560	84.23	43.9908	6.09605	41.4739	H9-shControl_H3K27Ac_peak_527
chr1	15572034	15572934	901	24.13	4.58623	2.38374	2.76119	H9-shControl_H3K27Ac_peak_528
chr1	15573620	15574192	573	30.5	4.25129	2.10037	2.44151	H9-shControl_H3K27Ac_peak_529
chr1	15710636	15711591	956	59.17	19.9566	3.88247	17.7372	H9-shControl_H3K27Ac_peak_530
chr1	15735760	15736241	482	28.63	4.46675	2.20003	2.64864	H9-shControl_H3K27Ac_peak_531
chr1	15833545	15837182	3638	72.76	31.7285	4.84976	29.3474	H9-shControl_H3K27Ac_peak_532
chr1	15850253	15851968	1716	72.67	32.4517	5.07718	30.0561	H9-shControl_H3K27Ac_peak_533
chr1	15853216	15854057	842	84.98	35.4477	4.32536	33.0835	H9-shControl_H3K27Ac_peak_534
chr1	15910999	15911829	831	33.24	5.50162	2.33388	3.62463	H9-shControl_H3K27Ac_peak_535
chr1	15929758	15930462	705	31.04	3.7445	1.96633	1.97018	H9-shControl_H3K27Ac_peak_536
chr1	15942564	15944822	2259	56.2	22.2142	4.39663	19.9722	H9-shControl_H3K27Ac_peak_537
chr1	16010343	16011666	1324	35.47	9.14305	3.06713	7.14413	H9-shControl_H3K27Ac_peak_538
chr1	16068119	16069372	1254	36.37	7.89068	2.76305	5.91687	H9-shControl_H3K27Ac_peak_539
chr1	16083812	16087922	4111	48.18	15.8276	3.7498	13.6768	H9-shControl_H3K27Ac_peak_540
chr1	16090832	16091352	521	18.56	2.80907	2.02839	1.11892	H9-shControl_H3K27Ac_peak_541
chr1	16112681	16113011	331	16.62	3.1459	2.23469	1.42	H9-shControl_H3K27Ac_peak_542
chr1	16135069	16135929	861	17.86	4.50308	2.68289	2.69016	H9-shControl_H3K27Ac_peak_543
chr1	16156364	16157356	993	23.23	3.32594	2.04678	1.58668	H9-shControl_H3K27Ac_peak_544
chr1	16159634	16163229	3596	123.94	78.0008	7.65936	75.0375	H9-shControl_H3K27Ac_peak_545
chr1	16173429	16174187	759	75.03	24.9014	3.89489	22.599	H9-shControl_H3K27Ac_peak_546
chr1	16175692	16177295	1604	71.53	25.6047	4.12814	23.2991	H9-shControl_H3K27Ac_peak_547
chr1	16178049	16178388	340	28.26	4.3503	2.17527	2.54015	H9-shControl_H3K27Ac_peak_548
chr1	16197409	16197860	452	14.03	3.02395	2.22871	1.30845	H9-shControl_H3K27Ac_peak_549
chr1	16212081	16214020	1940	33.98	6.4371	2.49009	4.53107	H9-shControl_H3K27Ac_peak_550
chr1	16226690	16228039	1350	15.96	3.65078	2.47553	1.88251	H9-shControl_H3K27Ac_peak_551
chr1	16251015	16251293	279	19.82	3.60548	2.28666	1.84067	H9-shControl_H3K27Ac_peak_552
chr1	16263648	16264416	769	24.3	3.63786	2.10275	1.87275	H9-shControl_H3K27Ac_peak_553
chr1	16274720	16276950	2231	22.79	4.01214	2.29134	2.22118	H9-shControl_H3K27Ac_peak_554
chr1	16277834	16278364	531	18.21	3.23112	2.2021	1.50041	H9-shControl_H3K27Ac_peak_555
chr1	16280672	16281164	493	24.33	4.69799	2.44204	2.86013	H9-shControl_H3K27Ac_peak_556
chr1	16301666	16302985	1320	45.96	13.2031	3.27039	11.1126	H9-shControl_H3K27Ac_peak_557
chr1	16338945	16341495	2551	52.27	19.5267	4.26996	17.2933	H9-shControl_H3K27Ac_peak_558
chr1	16344196	16344496	301	23.93	4.05918	2.27218	2.26117	H9-shControl_H3K27Ac_peak_559
chr1	16352972	16354182	1211	41.68	9.80773	2.92535	7.78131	H9-shControl_H3K27Ac_peak_560
chr1	16374818	16375625	808	50.51	11.0785	2.8006	9.03208	H9-shControl_H3K27Ac_peak_561
chr1	16441968	16443318	1351	33.55	5.80045	2.38673	3.91961	H9-shControl_H3K27Ac_peak_562
chr1	16448604	16449237	634	20.74	3.14617	2.05593	1.42085	H9-shControl_H3K27Ac_peak_563
chr1	16465609	16466860	1252	22.06	4.26428	2.38842	2.45398	H9-shControl_H3K27Ac_peak_564
chr1	16467988	16468803	816	24.19	5.49856	2.63659	3.63157	H9-shControl_H3K27Ac_peak_565
chr1	16470343	16474028	3686	52.81	14.8878	3.41415	12.7332	H9-shControl_H3K27Ac_peak_566
chr1	16477257	16480106	2850	25.24	4.77664	2.39922	2.94353	H9-shControl_H3K27Ac_peak_567
chr1	16480949	16482939	1991	37.81	8.48291	2.70193	6.53164	H9-shControl_H3K27Ac_peak_568
chr1	16488701	16489589	889	35.38	6.95661	2.5262	5.03395	H9-shControl_H3K27Ac_peak_569
chr1	16493663	16496100	2438	56.95	20.6774	4.04172	18.4693	H9-shControl_H3K27Ac_peak_570
chr1	16508096	16509148	1053	40.47	8.47994	2.71216	6.49335	H9-shControl_H3K27Ac_peak_571
chr1	16532095	16534874	2780	59.26	21.4093	3.76527	19.2192	H9-shControl_H3K27Ac_peak_572
chr1	16536333	16536643	311	24.13	3.93485	2.19619	2.14776	H9-shControl_H3K27Ac_peak_573
chr1	16538046	16540011	1966	69.81	23.7671	3.95228	21.4837	H9-shControl_H3K27Ac_peak_574
chr1	16542270	16542724	455	32.06	6.40584	2.60104	4.47839	H9-shControl_H3K27Ac_peak_575
chr1	16563392	16564126	735	38.81	6.58174	2.40369	4.65502	H9-shControl_H3K27Ac_peak_576
chr1	16583804	16584703	900	18.45	3.22611	2.19106	1.49407	H9-shControl_H3K27Ac_peak_577
chr1	16678303	16679647	1345	76.05	27.055	4.14099	24.7241	H9-shControl_H3K27Ac_peak_578
chr1	16693052	16694686	1635	115.47	75.7648	7.92848	72.8912	H9-shControl_H3K27Ac_peak_579
chr1	16701085	16702812	1728	21.99	6.1184	2.96406	4.23585	H9-shControl_H3K27Ac_peak_580
chr1	16703583	16703964	382	21.81	3.36787	2.11991	1.6216	H9-shControl_H3K27Ac_peak_581
chr1	16719056	16720136	1081	20.51	4.11672	2.42123	2.31342	H9-shControl_H3K27Ac_peak_582
chr1	16766563	16767761	1199	53.94	14.5044	3.22624	12.3887	H9-shControl_H3K27Ac_peak_583
chr1	16817104	16818215	1112	39.93	10.3951	3.12646	8.35082	H9-shControl_H3K27Ac_peak_584
chr1	16824936	16826536	1601	51.1	17.0211	3.70125	14.8707	H9-shControl_H3K27Ac_peak_585
chr1	16839452	16841972	2521	157.07	61.3903	4.92871	58.6069	H9-shControl_H3K27Ac_peak_586
chr1	16847103	16847765	663	81.9	29.5721	4.38071	27.1785	H9-shControl_H3K27Ac_peak_587
chr1	16858460	16859554	1095	46.5	5.96646	2.106	4.0667	H9-shControl_H3K27Ac_peak_588
chr1	16860656	16862343	1688	61.98	6.10469	1.89317	4.21444	H9-shControl_H3K27Ac_peak_589
chr1	16866849	16867921	1073	52.14	9.3513	2.48854	7.35272	H9-shControl_H3K27Ac_peak_590
chr1	16918640	16919753	1114	73.29	7.76059	1.98498	5.80069	H9-shControl_H3K27Ac_peak_591
chr1	16939726	16940500	775	164.23	29.6557	2.70387	27.2444	H9-shControl_H3K27Ac_peak_592
chr1	16945284	16947981	2698	76.7	10.6611	2.20369	8.64958	H9-shControl_H3K27Ac_peak_593
chr1	16970825	16971796	972	128.75	15.6153	2.14887	13.449	H9-shControl_H3K27Ac_peak_594
chr1	16973565	16974527	963	91.46	9.77557	2.00694	7.74981	H9-shControl_H3K27Ac_peak_595
chr1	16983396	16984077	682	94.36	15.1354	2.44368	12.9753	H9-shControl_H3K27Ac_peak_596
chr1	16992164	16994111	1948	165.54	63.3549	5.01392	60.5619	H9-shControl_H3K27Ac_peak_597
chr1	16997826	16998231	406	54.56	6.50341	2.05221	4.58824	H9-shControl_H3K27Ac_peak_598
chr1	17001339	17001925	587	41.89	6.4265	2.27918	4.51513	H9-shControl_H3K27Ac_peak_599
chr1	17020609	17021573	965	52	6.77153	2.14945	4.83742	H9-shControl_H3K27Ac_peak_600
chr1	17034107	17034615	509	31.22	3.53435	1.9086	1.77863	H9-shControl_H3K27Ac_peak_601
chr1	17058926	17059194	269	50.42	5.09386	1.91538	3.23455	H9-shControl_H3K27Ac_peak_602
chr1	17066331	17068270	1940	163.75	65.7825	5.19175	62.9657	H9-shControl_H3K27Ac_peak_603
chr1	17076401	17077240	840	101.68	12.9594	2.19409	10.8459	H9-shControl_H3K27Ac_peak_604
chr1	17086299	17086580	282	49.6	9.5698	2.63598	7.53929	H9-shControl_H3K27Ac_peak_605
chr1	17122784	17124692	1909	47.61	8.07461	2.47159	6.11906	H9-shControl_H3K27Ac_peak_606
chr1	17199209	17199985	777	79.64	6.451	1.79324	4.53785	H9-shControl_H3K27Ac_peak_607
chr1	17201223	17202014	792	144	44.5859	3.79825	42.0079	H9-shControl_H3K27Ac_peak_608
chr1	17215067	17216698	1632	73.24	43.6343	6.74135	41.1282	H9-shControl_H3K27Ac_peak_609
chr1	17221514	17224095	2582	109.7	48.5874	4.65249	46.0365	H9-shControl_H3K27Ac_peak_610
chr1	17229563	17232793	3231	76.47	35.5195	4.81116	33.1318	H9-shControl_H3K27Ac_peak_611
chr1	17240062	17241924	1863	44.97	12.052	3.08458	10.0123	H9-shControl_H3K27Ac_peak_612
chr1	17247581	17248969	1389	86.57	29.1106	4.18156	26.7075	H9-shControl_H3K27Ac_peak_613
chr1	17252835	17253261	427	18.61	2.91301	2.0507	1.21232	H9-shControl_H3K27Ac_peak_614
chr1	17264891	17266658	1768	38.26	10.4223	3.26254	8.36188	H9-shControl_H3K27Ac_peak_615
chr1	17278114	17279095	982	16.15	2.85366	2.13619	1.15938	H9-shControl_H3K27Ac_peak_616
chr1	17287003	17287431	429	26.58	3.75262	2.06668	1.98186	H9-shControl_H3K27Ac_peak_617
chr1	17298068	17299696	1629	32.4	7.69317	2.83455	5.74008	H9-shControl_H3K27Ac_peak_618
chr1	17305235	17307442	2208	37.54	11.4142	3.44288	9.3674	H9-shControl_H3K27Ac_peak_619
chr1	17333514	17334383	870	24.96	4.15032	2.23729	2.34593	H9-shControl_H3K27Ac_peak_620
chr1	17337857	17343366	5510	33.67	7.71453	2.7878	5.76615	H9-shControl_H3K27Ac_peak_621
chr1	17379860	17381236	1377	63.94	20.4804	3.71566	18.2535	H9-shControl_H3K27Ac_peak_622
chr1	17386560	17387173	614	32.34	4.52148	2.12212	2.70121	H9-shControl_H3K27Ac_peak_623
chr1	17401623	17402378	756	28.58	4.09385	2.11396	2.2976	H9-shControl_H3K27Ac_peak_624
chr1	17452533	17452880	348	29.09	4.03359	2.07566	2.23974	H9-shControl_H3K27Ac_peak_625
chr1	17454577	17457859	3283	44.45	18.0939	4.31126	15.9341	H9-shControl_H3K27Ac_peak_626
chr1	17634643	17635324	682	19.49	4.22621	2.51507	2.42158	H9-shControl_H3K27Ac_peak_627
chr1	17642389	17642733	345	19.42	2.98228	2.06115	1.27388	H9-shControl_H3K27Ac_peak_628
chr1	17729900	17732836	2937	32.4	5.80943	2.41775	3.92367	H9-shControl_H3K27Ac_peak_629
chr1	17733647	17735074	1428	24.72	4.22134	2.27379	2.41655	H9-shControl_H3K27Ac_peak_630
chr1	17743791	17744692	902	18.69	3.70622	2.33907	1.93522	H9-shControl_H3K27Ac_peak_631
chr1	17745470	17751369	5900	23.82	5.46671	2.66517	3.59946	H9-shControl_H3K27Ac_peak_632
chr1	17752089	17757537	5449	26.84	6.55143	2.81733	4.64204	H9-shControl_H3K27Ac_peak_633
chr1	17758143	17768528	10386	64.53	32.6212	5.59625	30.2398	H9-shControl_H3K27Ac_peak_634
chr1	17778456	17778777	322	31.46	5.76284	2.43694	3.86746	H9-shControl_H3K27Ac_peak_635
chr1	17794901	17799531	4631	83.38	47.1167	6.49035	44.5542	H9-shControl_H3K27Ac_peak_636
chr1	17800967	17801439	473	19.81	2.81605	2.02222	1.12585	H9-shControl_H3K27Ac_peak_637
chr1	17804074	17804465	392	37.09	4.6184	2.0413	2.78755	H9-shControl_H3K27Ac_peak_638
chr1	17808382	17809636	1255	20.6	3.62204	2.25153	1.8583	H9-shControl_H3K27Ac_peak_639
chr1	17820274	17820818	545	35.87	8.89747	2.98127	6.89354	H9-shControl_H3K27Ac_peak_640
chr1	17842683	17843218	536	34.27	5.27455	2.2436	3.40847	H9-shControl_H3K27Ac_peak_641
chr1	17846521	17848925	2405	40.16	9.40237	2.83812	7.41239	H9-shControl_H3K27Ac_peak_642
chr1	17853568	17854090	523	20.34	3.49271	2.20919	1.73951	H9-shControl_H3K27Ac_peak_643
chr1	17858365	17859004	640	31.61	8.14707	3.00419	6.16309	H9-shControl_H3K27Ac_peak_644
chr1	17864616	17869594	4979	71.42	34.4843	4.88126	32.1462	H9-shControl_H3K27Ac_peak_645
chr1	17871365	17879705	8341	79.08	35.369	5.24846	32.9171	H9-shControl_H3K27Ac_peak_646
chr1	17880338	17881334	997	23.83	3.80051	2.17917	2.0237	H9-shControl_H3K27Ac_peak_647
chr1	17882130	17888427	6298	30.43	5.95665	2.516	4.06525	H9-shControl_H3K27Ac_peak_648
chr1	17889204	17889529	326	25.26	3.93614	2.16843	2.14601	H9-shControl_H3K27Ac_peak_649
chr1	17890442	17892547	2106	52.44	13.8694	3.12142	11.7735	H9-shControl_H3K27Ac_peak_650
chr1	17895098	17896675	1578	42.49	11.9239	3.29373	9.8448	H9-shControl_H3K27Ac_peak_651
chr1	17897510	17903376	5867	54.37	18.3146	3.76422	16.134	H9-shControl_H3K27Ac_peak_652
chr1	17906248	17909548	3301	24.36	4.95402	2.50565	3.10669	H9-shControl_H3K27Ac_peak_653
chr1	17912351	17915969	3619	51.34	19.0406	4.04443	16.8645	H9-shControl_H3K27Ac_peak_654
chr1	17923494	17923955	462	18.27	3.27975	2.18572	1.54306	H9-shControl_H3K27Ac_peak_655
chr1	17927854	17928562	709	20.93	3.6485	2.23993	1.88163	H9-shControl_H3K27Ac_peak_656
chr1	17932473	17934166	1694	22.06	3.55715	2.15226	1.79835	H9-shControl_H3K27Ac_peak_657
chr1	17992355	17993054	700	20.68	4.26793	2.46018	2.45626	H9-shControl_H3K27Ac_peak_658
chr1	17997278	17999013	1736	26.13	6.13604	2.764	4.23477	H9-shControl_H3K27Ac_peak_659
chr1	18011006	18011401	396	19.61	3.33864	2.18924	1.59522	H9-shControl_H3K27Ac_peak_660
chr1	18022772	18023096	325	33.78	9.1882	3.21175	7.16982	H9-shControl_H3K27Ac_peak_661
chr1	18236711	18237505	795	19.86	3.64722	2.28755	1.87852	H9-shControl_H3K27Ac_peak_662
chr1	18418775	18419315	541	17.7	3.04246	2.1073	1.32629	H9-shControl_H3K27Ac_peak_663
chr1	18434003	18434440	438	20.91	3.24042	2.10239	1.50669	H9-shControl_H3K27Ac_peak_664
chr1	18459165	18459821	657	21.82	3.16342	2.03931	1.43674	H9-shControl_H3K27Ac_peak_665
chr1	18501361	18503341	1981	42.13	11.4166	3.12375	9.38105	H9-shControl_H3K27Ac_peak_666
chr1	18556910	18557779	870	27.01	6.46683	2.80801	4.54656	H9-shControl_H3K27Ac_peak_667
chr1	18559031	18561965	2935	33.07	8.49855	3.04176	6.51474	H9-shControl_H3K27Ac_peak_668
chr1	18576082	18576360	279	14.3	2.73486	2.13241	1.0525	H9-shControl_H3K27Ac_peak_669
chr1	18588194	18590344	2151	25.67	5.91816	2.74108	4.02211	H9-shControl_H3K27Ac_peak_670
chr1	18605067	18605933	867	25.22	5.23453	2.56564	3.36258	H9-shControl_H3K27Ac_peak_671
chr1	18608261	18608628	368	26.52	3.44679	1.98194	1.69461	H9-shControl_H3K27Ac_peak_672
chr1	18609490	18610249	760	31.57	4.77961	2.18843	2.94315	H9-shControl_H3K27Ac_peak_673
chr1	18611164	18611933	770	27.72	4.55673	2.24428	2.73266	H9-shControl_H3K27Ac_peak_674
chr1	18614997	18615537	541	30.33	6.62991	2.70695	4.69559	H9-shControl_H3K27Ac_peak_675
chr1	18616399	18618099	1701	33.75	6.61555	2.51223	4.70927	H9-shControl_H3K27Ac_peak_676
chr1	18619829	18627241	7413	79.45	38.9267	5.2697	36.481	H9-shControl_H3K27Ac_peak_677
chr1	18629546	18630372	827	28.22	5.33934	2.43547	3.46961	H9-shControl_H3K27Ac_peak_678
chr1	18688901	18689262	362	16.71	2.97445	2.15481	1.26564	H9-shControl_H3K27Ac_peak_679
chr1	18711698	18712435	738	25.1	3.84818	2.14294	2.06441	H9-shControl_H3K27Ac_peak_680
chr1	18735401	18740808	5408	37.85	9.09968	2.78799	7.13238	H9-shControl_H3K27Ac_peak_681
chr1	18742050	18748418	6369	81.34	41.5412	6.13623	39.0179	H9-shControl_H3K27Ac_peak_682
chr1	18767315	18767653	339	21.28	4.2963	2.44904	2.48106	H9-shControl_H3K27Ac_peak_683
chr1	18773080	18773366	287	21.31	3.23212	2.063	1.49802	H9-shControl_H3K27Ac_peak_684
chr1	18802285	18802921	637	23.51	4.16783	2.29833	2.36373	H9-shControl_H3K27Ac_peak_685
[truncated: 59,523 more rows]

## Sheet: H9-shZBTB12_H3K27Ac_peaks
# This file is generated by MACS version 2.2.7.1
[truncated: 74,709 more rows]

## Sheet: zb12 kmeans peak overlap stat
	ZBTB12 ChIP-seq data overlap w/ HDAC2 SIN3A and NANOG (kmeans clustering, k=8)
[truncated: 10 more rows]

[truncated: 1 more sheets: kmeans clustering of ZBTB12 pea]
