# Supplementary material for: ZBTB12 is a molecular barrier to dedifferentiation in human pluripotent stem cells
Source: Nat Commun. 2023 Feb 9;14:632. doi: 10.1038/s41467-023-36178-9 (PMC9911396; doi:10.1038/s41467-023-36178-9)
Supplement: Supplementary file 16 — Supplementary Data 13 [file 41467_2023_36178_MOESM16_ESM.xlsx]

## Sheet: sheet
LincRNA information					LTR/HERVH unit information
ID	chr	start	end	direction	LTR unit number	chr	start	end	direction
ENSG00000233290.3_8	chr1	82820251	82826239	-	ERV319	chr1	82678097	83313888	-
ENSG00000224445.3_7	chr1	99975066	99980923	+	ERV401	chr1	99937888	100066551	-
ENSG00000282048.1_7	chr1	114572293	114575106	+	ERV453	chr1	114575015	114577133	+
ENSG00000286966.1_1	chr1	183582344	183588508	+	ERV657	chr1	183582672	183588470	+
ENSG00000238042.5_7	chr1	222146419	222152299	-	ERV815	chr1	222054323	222151865	-
ENSG00000228437.5_6	chr1	222146419	222152299	-	ERV815	chr1	222139683	222158306	+
ENSG00000236975.2_9	chr1	229310004	229315923	+	ERV853	chr1	229222861	229341175	-
ENSG00000287516.1_2	chr1	241597188	241603182	+	ERV937	chr1	241577016	241631961	+
ENSG00000230817.6_6	chr1	83420993	83427277	+	ERV321	chr1	83368866	83632498	+
ENSG00000285201.1_3	chr1	84524096	84524628	-	ERV327	chr1	84504212	84530714	+
ENSG00000215866.8_7	chr1	113362766	113365854	-	ERV449	chr1	113362792	113393265	-
ENSG00000236943.2	chr1	144476622	144478305	+	ERV481	chr1	144456138	144521970	-
ENSG00000232151.5	chr1	149619221	149620907	-	ERV495	chr1	149605640	149633208	+
ENSG00000286619.1_2	chr1	205853703	205859552	-	ERV741	chr1	205782450	205865210	+
ENSG00000286719.1_3	chr1	225027637	225033784	-	ERV836	chr1	224990661	225069057	-
ENSG00000287259.1_1	chr1	227021203	227026105	+	ERV841	chr1	227015412	227021607	+
ENSG00000286071.1_5	chr1	231965417	231971394	-	ERV877	chr1	231903210	231983452	-
ENSG00000225300.1_7	chr1	246769295	246770121	-	ERV952	chr1	246769175	246771404	+
ENSG00000232110.8_8	chr10	91044476	91050644	+	ERV7439	chr10	91043522	91051882	+
ENSG00000238266.2_5	chr10	6839044	6844915	-	ERV7146	chr10	6821511	6921412	+
ENSG00000285845.1_2	chr10	6839044	6844915	-	ERV7146	chr10	6821570	6919850	+
ENSG00000285743.1_3	chr10	6839044	6844915	-	ERV7146	chr10	6724475	6865751	+
ENSG00000285988.1_2	chr10	6839044	6844915	-	ERV7146	chr10	6779380	6882674	+
ENSG00000280809.4_5	chr10	26005349	26011855	+	ERV7203	chr10	25940641	26021864	+
ENSG00000287150.1_2	chr10	91840774	91846549	-	ERV7443	chr10	91818818	91858840	-
ENSG00000280560.2_6	chr10	91840774	91846549	-	ERV7443	chr10	91613352	91985200	+
ENSG00000229272.2_8	chr10	120656980	120659863	+	ERV7543	chr10	120544075	120789056	-
ENSG00000287936.1_1	chr10	122604443	122610073	+	ERV7549	chr10	122602033	122604658	+
ENSG00000227165.9_8	chr10	122604443	122610073	+	ERV7549	chr10	122519410	122610969	-
ENSG00000254934.5_6	chr11	27650618	27656473	-	ERV7712	chr11	27639173	27656174	-
ENSG00000245573.9_9	chr11	27650618	27656473	-	ERV7712	chr11	27528377	27719778	+
ENSG00000255248.9_8	chr11	122417234	122426310	+	ERV8106	chr11	121899033	122427429	-
ENSG00000254757.1_6	chr11	3502941	3506417	-	ERV7587	chr11	3490549	3552558	+
ENSG00000255367.3_9	chr11	3502941	3506417	-	ERV7587	chr11	3502750	3602441	-
ENSG00000248671.8_10	chr11	71448620	71452160	+	ERV7883	chr11	71384931	71529284	-
ENSG00000245832.7_9	chr11	81736449	81742056	+	ERV7934	chr11	81532314	82429341	-
ENSG00000255234.6_8	chr11	83130177	83134599	+	ERV7942	chr11	82997163	83134559	+
ENSG00000285909.1_4	chr11	122699761	122703530	+	ERV8109	chr11	122621855	122722325	-
ENSG00000255418.6_8	chr11	23205479	23211290	-	ERV7690	chr11	23176229	23224707	+
ENSG00000254530.2_9	chr11	29727300	29728875	-	ERV7721	chr11	29357425	30010875	-
ENSG00000255300.6_10	chr11	42142538	42146852	+	ERV7776	chr11	42014931	42185401	-
ENSG00000254447.3_6	chr11	67527155	67532835	+	ERV7859	chr11	67503071	67551700	-
ENSG00000248844.6_8	chr11	69903571	69905007	-	ERV7874	chr11	69902336	69911477	-
ENSG00000285835.1_3	chr11	87776577	87782950	+	ERV7963	chr11	87558151	87778776	-
ENSG00000255929.5_8	chr11	94374766	94380477	+	ERV7984	chr11	94278496	94473521	-
ENSG00000255666.7_9	chr11	94374766	94380477	+	ERV7984	chr11	94371211	94386050	+
ENSG00000254587.2_7	chr11	96458634	96464674	+	ERV7998	chr11	96461317	96856810	+
ENSG00000255422.3_7	chr11	118587742	118591723	-	ERV8092	chr11	118571136	118620973	+
ENSG00000231698.2_7	chr11	131124429	131130174	-	ERV8135	chr11	131123317	131220812	+
ENSG00000256288.1_8	chr12	10485574	10491242	-	ERV8171	chr12	10485460	10490891	-
ENSG00000256969.2_7	chr12	4127706	4132860	+	ERV8143	chr12	4122068	4135824	+
ENSG00000256661.1_8	chr12	8957474	8963172	+	ERV8162	chr12	8928815	8983543	-
ENSG00000255790.6_9	chr12	11615102	11620954	-	ERV8173	chr12	11552315	11639642	-
ENSG00000214772.2_6	chr12	14858354	14863574	-	ERV8189	chr12	14818589	14910897	+
ENSG00000286279.1_1	chr12	59716968	59722767	-	ERV8350	chr12	59716546	59830655	+
ENSG00000257815.6_10	chr12	70479069	70484075	+	ERV8397	chr12	70295698	70637159	-
ENSG00000257474.5_6	chr12	79933627	79939405	+	ERV8452	chr12	79933983	79944315	+
ENSG00000286869.1_2	chr12	13412572	13418453	-	ERV8179	chr12	13391516	13431310	-
ENSG00000257219.6_8	chr12	76685499	76691563	+	ERV8442	chr12	76653616	76699749	+
ENSG00000258210.1_8	chr12	110843162	110846550	-	ERV8589	chr12	110825268	110883353	-
ENSG00000287339.1_3	chr12	127638199	127642614	+	ERV8652	chr12	127634500	127645804	-
ENSG00000286016.1_3	chr12	127638199	127642614	+	ERV8652	chr12	127614550	127692251	+
ENSG00000233379.2_8	chr13	78507357	78513514	-	ERV8936	chr13	78513151	78549674	-
ENSG00000234377.7_8	chr13	78507357	78513514	-	ERV8936	chr13	78493824	79191463	+
ENSG00000234787.8_7	chr13	54701552	54707293	-	ERV8821	chr13	54689918	54716454	-
ENSG00000275216.2_7	chr13	109917437	109923464	+	ERV9071	chr13	109921982	109930860	+
ENSG00000274317.2_7	chr13	38543143	38548691	-	ERV8741	chr13	38508435	38640581	+
ENSG00000274090.1_7	chr13	56152362	56158222	-	ERV8830	chr13	56109832	56157659	-
ENSG00000225249.6_6	chr13	61662591	61668573	+	ERV8865	chr13	61193125	61750892	+
ENSG00000227564.3_7	chr13	63787325	63791786	+	ERV8876	chr13	63757229	63902262	-
ENSG00000229443.2_7	chr13	89165073	89170998	-	ERV8976	chr13	89147044	89260069	+
ENSG00000257831.1_7	chr14	31715567	31720344	-	ERV9129	chr14	31717834	31771945	+
ENSG00000259033.2_7	chr14	70760203	70768646	-	ERV9286	chr14	70722346	70810105	+
ENSG00000258451.1_8	chr14	21168994	21174738	+	ERV9091	chr14	21161639	21175279	-
ENSG00000259048.1_7	chr14	38659842	38665730	+	ERV9146	chr14	38503492	38663486	-
ENSG00000258649.1_6	chr14	38659842	38665730	+	ERV9146	chr14	38660188	38672128	+
ENSG00000258700.6_7	chr14	46481635	46487306	-	ERV9188	chr14	46360290	46971106	+
ENSG00000287492.1_2	chr14	48731598	48737485	-	ERV9214	chr14	48731224	48734812	-
ENSG00000287596.1_1	chr15	53719040	53724660	-	ERV9534	chr15	53712062	53745684	+
ENSG00000257060.7_7	chr15	94011141	94012091	-	ERV9667	chr15	93773263	94112712	+
ENSG00000259755.1_7	chr15	101612691	101618498	+	ERV9694	chr15	101590937	101626271	-
ENSG00000259905.7_5	chr15	24930506	24936174	-	ERV9445	chr15	24346974	25068512	+
ENSG00000286110.1_2	chr15	24930506	24936174	-	ERV9445	chr15	24803207	25158071	+
ENSG00000259685.3_7	chr15	90676524	90681532	+	ERV9650	chr15	90645881	90681248	+
ENSG00000260362.1_7	chr16	9764386	9771158	-	ERV9715	chr16	9760742	9770700	-
ENSG00000262801.6_5	chr16	13446439	13451918	-	ERV9727	chr16	13340089	13657245	+
ENSG00000260975.1_7	chr16	52249984	52251309	-	ERV9830	chr16	52231924	52261868	-
ENSG00000260834.1_8	chr16	65263707	65269252	-	ERV9862	chr16	65224876	65268817	-
ENSG00000260364.1_7	chr16	65263707	65269252	-	ERV9862	chr16	65266959	65466723	+
ENSG00000268754.4_7	chr16	86311700	86314885	+	ERV9910	chr16	86255026	86334909	-
ENSG00000261175.6_6	chr16	86775624	86781261	-	ERV9911	chr16	86743728	86775689	+
ENSG00000263069.6_10	chr17	78373593	78381986	+	ERV10127	chr17	78325628	78388968	-
ENSG00000266368.1_8	chr17	11875072	11880264	+	ERV9958	chr17	11857206	11880911	-
ENSG00000261156.6_8	chr17	32510209	32516013	+	ERV10005	chr17	32496391	32522956	-
ENSG00000267586.7_7	chr18	40041805	40049714	+	ERV10268	chr18	39739247	40271387	+
ENSG00000258609.3_6	chr18	54731879	54739733	-	ERV10326	chr18	54721789	54739350	-
ENSG00000261780.3_7	chr18	70991849	70997597	+	ERV10393	chr18	70992176	71017114	+
ENSG00000265994.2_7	chr18	26272990	26278845	-	ERV10202	chr18	26218678	26369544	+
ENSG00000227115.8_7	chr18	49096432	49101159	-	ERV10299	chr18	48872619	49170309	+
ENSG00000286529.1_2	chr18	71960323	71966271	+	ERV10397	chr18	71960452	71965897	+
ENSG00000267709.1_6	chr19	5847399	5850218	+	ERV10416	chr19	5847478	5858250	+
ENSG00000278611.2_7	chr19	9650018	9651409	+	ERV10427	chr19	9649369	9650410	+
ENSG00000267106.7_7	chr19	9746672	9752891	-	ERV10432	chr19	9731925	9757879	+
ENSG00000267308.2_9	chr19	15939547	15945535	+	ERV10448	chr19	15937850	15946663	-
ENSG00000214049.8_7	chr19	15939547	15945535	+	ERV10448	chr19	15939016	15947138	+
ENSG00000267383.7_9	chr19	20265774	20267146	+	ERV10474	chr19	20233378	20432114	-
ENSG00000269043.2_9	chr19	20657182	20663119	-	ERV10493	chr19	20615358	20753901	+
ENSG00000267922.1_7	chr19	46605461	46612578	-	ERV10627	chr19	46604380	46699475	+
ENSG00000261558.2_8	chr19	23209230	23215033	-	ERV10537	chr19	23197861	23214620	-
ENSG00000283403.1_7	chr19	28922529	28926619	-	ERV10569	chr19	28926295	29218587	-
ENSG00000213904.9_7	chr19	42951107	42954318	-	ERV10616	chr19	42901280	43156507	+
ENSG00000231412.2_7	chr19	43827662	43833536	-	ERV10619	chr19	43833447	43835582	-
ENSG00000268621.6_8	chr19	46704897	46706643	-	ERV10631	chr19	46692286	46706417	-
ENSG00000268460.2_8	chr19	46704897	46706643	-	ERV10631	chr19	46704809	46718095	+
ENSG00000267265.5_6	chr19	55518196	55523791	-	ERV10672	chr19	55517561	55559454	+
ENSG00000287170.1_1	chr19	55634172	55636929	+	ERV10673	chr19	55627788	55634537	+
ENSG00000224184.6_6	chr2	12709805	12715565	+	ERV1001	chr2	11974052	12843039	+
ENSG00000225205.5_8	chr2	173406825	173409014	+	ERV1752	chr2	173345568	173421324	-
ENSG00000234378.1_9	chr2	20282322	20287884	+	ERV1050	chr2	20263617	20306590	-
ENSG00000232153.3_8	chr2	35026065	35031792	-	ERV1101	chr2	34957354	35047793	-
ENSG00000226994.9_6	chr2	35026065	35031792	-	ERV1101	chr2	35024917	35410755	+
ENSG00000231689.2_8	chr2	189033414	189039418	-	ERV1823	chr2	188577543	189249040	-
ENSG00000285569.2_2	chr2	11565423	11566352	+	ERV1000	chr2	11545634	11567312	+
ENSG00000285876.1_3	chr2	13303883	13309849	-	ERV1004	chr2	13141078	13471808	+
ENSG00000272027.2_9	chr2	34919624	34921944	+	ERV1096	chr2	34917357	34928673	-
ENSG00000228262.10_9	chr2	34919624	34921944	+	ERV1096	chr2	33931953	34963298	+
ENSG00000232973.13_9	chr2	38307943	38313654	-	ERV1125	chr2	38300590	38458793	+
ENSG00000228590.2_9	chr2	60644569	60649620	+	ERV1219	chr2	60563581	60666963	-
ENSG00000225889.8_7	chr2	64479547	64484780	+	ERV1234	chr2	64370373	64479993	+
ENSG00000236780.7_8	chr2	67558648	67564733	+	ERV1252	chr2	67350489	67625112	-
ENSG00000227088.2_9	chr2	78192265	78197976	+	ERV1324	chr2	77879151	78517595	-
ENSG00000227400.2_9	chr2	154391048	154392548	-	ERV1655	chr2	154278130	154449801	-
ENSG00000237844.2_8	chr2	165152335	165158076	+	ERV1718	chr2	164600423	165208733	-
ENSG00000229321.2_8	chr2	207671563	207677351	-	ERV1914	chr2	207663049	207791600	+
ENSG00000132832.10_7	chr20	43298869	43305415	+	ERV10824	chr20	43285092	43324737	-
ENSG00000286288.1_3	chr20	1707884	1714216	-	ERV10698	chr20	1709684	1798411	-
ENSG00000268628.2_6	chr20	19732692	19737420	-	ERV10765	chr20	19737034	19738681	-
ENSG00000215386.13_7	chr21	17351929	17357679	-	ERV10897	chr21	17300616	18017786	+
ENSG00000236532.6_7	chr21	29533752	29539243	+	ERV10966	chr21	29488413	29600986	-
ENSG00000233056.2_6	chr21	44337223	44338136	-	ERV11041	chr21	44336913	44345756	-
ENSG00000283633.1_8	chr22	17092197	17096039	+	ERV11056	chr22	17082801	17096001	+
ENSG00000286592.1_3	chr22	35230598	35236015	+	ERV11108	chr22	35152667	35398852	-
ENSG00000282987.1_8	chr3	21230511	21235695	-	ERV2132	chr3	21048222	21267797	-
ENSG00000285051.2_5	chr3	170389965	170396051	-	ERV2792	chr3	170166427	170578782	+
ENSG00000223552.1_8	chr3	46429175	46433648	-	ERV2285	chr3	46406446	46448550	-
ENSG00000265992.1_4	chr3	54668510	54674231	-	ERV2307	chr3	54666149	54673884	-
ENSG00000240405.7_6	chr3	70483822	70489570	-	ERV2345	chr3	70048701	70567215	+
ENSG00000241163.8_8	chr3	72072276	72078051	+	ERV2351	chr3	71992743	72328654	-
ENSG00000242759.8_8	chr3	106641615	106647219	-	ERV2509	chr3	106168622	106959518	-
ENSG00000241288.8_9	chr3	125582592	125588340	+	ERV2576	chr3	125546081	125635227	-
ENSG00000249846.7_7	chr3	129858599	129859754	-	ERV2600	chr3	129830512	129920179	+
ENSG00000237473.2_7	chr3	172992572	172999299	+	ERV2800	chr3	172871527	173054755	+
ENSG00000223930.7_9	chr3	177925750	177932446	+	ERV2828	chr3	177881796	178103267	-
ENSG00000227110.7_9	chr3	8218717	8224403	+	ERV2098	chr3	7992950	8653610	-
ENSG00000231304.2_7	chr3	21009032	21014723	-	ERV2129	chr3	20215736	21187459	+
ENSG00000272690.6_7	chr3	75519056	75524834	-	ERV2372	chr3	75484383	75587180	+
ENSG00000287232.1_1	chr3	125966173	125967533	+	ERV2578	chr3	125932047	125966557	+
ENSG00000248468.2_7	chr3	131228066	131233052	-	ERV2604	chr3	131221417	131239724	+
ENSG00000285557.1_3	chr3	148132030	148137883	+	ERV2693	chr3	148086171	148309714	-
ENSG00000238755.3_7	chr3	153543370	153547230	-	ERV2714	chr3	153102723	153697975	-
ENSG00000288087.1_1	chr3	161439702	161445565	-	ERV2748	chr3	161318226	161453187	+
ENSG00000228221.6_8	chr3	177383621	177388920	-	ERV2824	chr3	177159698	177485167	+
ENSG00000197099.8_10	chr3	186375562	186381479	+	ERV2860	chr3	186297265	186490775	-
ENSG00000225764.2_8	chr3	189862388	189867991	+	ERV2868	chr3	189838753	189862896	+
ENSG00000253917.4_9	chr4	3929172	3934807	+	ERV2931	chr4	3916910	3957146	-
ENSG00000250334.6_7	chr4	80475123	80480863	-	ERV3262	chr4	80412956	80544633	+
ENSG00000250195.1_8	chr4	139848989	139854697	+	ERV3578	chr4	139741108	139933800	-
ENSG00000205959.4_8	chr4	8484125	8490436	-	ERV2947	chr4	8483997	8518486	+
ENSG00000288075.1_3	chr4	9107978	9110185	+	ERV2949	chr4	9036245	9382995	-
ENSG00000249631.6_7	chr4	11807907	11813562	+	ERV2963	chr4	11627338	11825530	+
ENSG00000249988.1_8	chr4	14171571	14177600	-	ERV2972	chr4	14166079	14244437	+
ENSG00000251081.1_6	chr4	108211735	108217008	-	ERV3407	chr4	108179857	108223027	+
ENSG00000236922.10_7	chr4	118521276	118524884	-	ERV3462	chr4	118327322	118612343	+
ENSG00000249675.1_7	chr4	167441851	167447582	+	ERV3703	chr4	167309853	167447271	-
ENSG00000281016.1_7	chr4	393400	397040	-	ERV2923	chr4	379963	447859	+
ENSG00000287117.1_2	chr4	9640596	9646377	+	ERV2950	chr4	9569098	9693410	-
ENSG00000249998.1_7	chr4	16999369	17005548	+	ERV2990	chr4	16974898	17075526	-
ENSG00000251292.1_6	chr4	23724495	23729489	-	ERV3022	chr4	23724885	23735202	-
ENSG00000250137.1_6	chr4	23724495	23729489	-	ERV3022	chr4	23562546	23770275	+
ENSG00000251410.2_5	chr4	27976510	27979131	+	ERV3038	chr4	27966139	27986685	-
ENSG00000248049.7_8	chr4	68896663	68903291	+	ERV3206	chr4	68566927	68946670	+
ENSG00000249152.1_6	chr4	93192642	93198799	-	ERV3339	chr4	93189918	93198226	-
ENSG00000250920.3_9	chr4	104474926	104480631	-	ERV3391	chr4	104471743	104480434	-
ENSG00000251577.5_8	chr4	104474926	104480631	-	ERV3391	chr4	104469902	104545691	+
ENSG00000251598.2_10	chr4	133039332	133045046	+	ERV3523	chr4	132899640	133266776	-
ENSG00000279481.1_6	chr4	146753763	146759654	+	ERV3616	chr4	146751608	146754132	-
ENSG00000251687.1_6	chr4	146753763	146759654	+	ERV3616	chr4	146754270	146760732	+
ENSG00000249184.2_8	chr4	152734038	152739385	-	ERV3637	chr4	152720069	152754249	+
ENSG00000280241.4_8	chr4	154977697	154984957	+	ERV3650	chr4	154869870	155221652	+
ENSG00000248431.2_4	chr4	163630333	163635899	+	ERV3693	chr4	163626511	163828580	+
ENSG00000249945.2_8	chr4	176382317	176388337	-	ERV3761	chr4	176378877	176394348	-
ENSG00000250993.1_8	chr4	180324671	180330448	+	ERV3780	chr4	180310288	180386459	-
ENSG00000245685.7_8	chr4	190847055	190853016	+	ERV3819	chr4	190685545	190861888	-
ENSG00000250974.4_7	chr5	7057710	7063854	-	ERV3838	chr5	6839573	7219404	+
ENSG00000248131.6_7	chr5	12663719	12668442	-	ERV3873	chr5	12574942	12804475	+
ENSG00000248588.2_8	chr5	92159448	92165413	+	ERV4207	chr5	92159642	92180699	+
ENSG00000251027.2_7	chr5	106314288	106319787	+	ERV4307	chr5	106150898	106346753	-
ENSG00000260192.3_7	chr5	124302378	124307149	-	ERV4392	chr5	124144674	124937920	+
ENSG00000250509.2_8	chr5	179842687	179847511	-	ERV4604	chr5	179843949	179870240	+
ENSG00000250619.1_6	chr5	8998483	9002586	-	ERV3852	chr5	9001886	9046052	+
ENSG00000248150.1_6	chr5	16420077	16425535	+	ERV3889	chr5	16373470	16440190	-
ENSG00000251314.2_7	chr5	95502531	95508124	-	ERV4225	chr5	95297705	95966789	+
ENSG00000250551.1_6	chr5	95502531	95508124	-	ERV4225	chr5	95385819	95551223	+
ENSG00000248901.2_7	chr5	97424137	97424483	+	ERV4244	chr5	97421570	97497056	-
ENSG00000250328.6_9	chr5	121809920	121814541	-	ERV4383	chr5	121772192	121814782	-
ENSG00000253807.6_7	chr5	123639450	123645169	+	ERV4390	chr5	123395487	123774318	-
ENSG00000248296.1_7	chr5	123832727	123838432	+	ERV4391	chr5	123828468	123872041	-
ENSG00000248634.1_7	chr5	128006014	128007030	-	ERV4424	chr5	127999671	128078522	+
ENSG00000250947.1_6	chr5	135637061	135642710	+	ERV4457	chr5	135639445	135651788	+
ENSG00000250284.3_7	chr5	136072731	136075313	+	ERV4464	chr5	136070519	136099098	+
ENSG00000254186.3_8	chr5	162761365	162767591	+	ERV4543	chr5	161851048	162864332	-
ENSG00000254297.1_7	chr5	166724635	166725326	-	ERV4559	chr5	166723239	166730377	-
ENSG00000253348.1_8	chr5	170189084	170194868	-	ERV4567	chr5	170174051	170215654	-
ENSG00000285691.2_3	chr6	123877988	123883489	+	ERV5074	chr6	123840842	123878815	+
ENSG00000224506.3_7	chr6	126022993	126028909	-	ERV5086	chr6	125995499	126041364	+
ENSG00000237742.7_8	chr6	126022993	126028909	-	ERV5086	chr6	125898691	126070336	-
ENSG00000203711.14_8	chr6	159301417	159303542	-	ERV5228	chr6	159290880	159340137	+
ENSG00000282024.1_7	chr6	16259242	16265124	-	ERV4663	chr6	16259332	16264784	-
ENSG00000228412.9_10	chr6	19539692	19545044	+	ERV4680	chr6	19323659	19839311	-
ENSG00000271860.7_8	chr6	98227363	98233201	+	ERV4977	chr6	97731179	98848745	+
ENSG00000228624.7_7	chr6	114332938	114339309	-	ERV5036	chr6	114290865	114792869	+
ENSG00000286540.1_1	chr6	120783652	120789279	-	ERV5058	chr6	120783657	121027935	+
ENSG00000236548.2_8	chr6	125211552	125212937	+	ERV5084	chr6	124965580	125284311	-
ENSG00000236673.5_8	chr6	132222689	132228557	+	ERV5118	chr6	132223103	132241705	+
ENSG00000236366.3_8	chr6	142858012	142863971	+	ERV5151	chr6	142847592	142959026	-
ENSG00000243797.6_9	chr7	106168197	106174104	-	ERV5744	chr7	106012697	106410653	-
ENSG00000244055.2_8	chr7	92108506	92114588	-	ERV5691	chr7	92086878	92124915	+
ENSG00000234273.1_4	chr7	109231890	109237736	-	ERV5759	chr7	109162038	109237223	-
ENSG00000237813.4_8	chr7	116096022	116101190	+	ERV5786	chr7	115878314	116139519	-
ENSG00000287860.1_2	chr7	6998376	7001894	-	ERV5286	chr7	6992256	7144113	-
ENSG00000236318.2_9	chr7	17453686	17460387	+	ERV5336	chr7	17414491	17506880	+
ENSG00000236039.3_9	chr7	17453686	17460387	+	ERV5336	chr7	17445103	17598533	-
ENSG00000267055.1_6	chr7	20160331	20166178	+	ERV5352	chr7	20135760	20170098	+
ENSG00000243004.6_9	chr7	20160331	20166178	+	ERV5352	chr7	19958604	20180076	-
ENSG00000287523.1_2	chr7	24435863	24441604	+	ERV5380	chr7	24357713	24484747	-
ENSG00000230257.5_5	chr7	102614063	102614555	+	ERV5734	chr7	102613969	102629303	+
ENSG00000224897.8_9	chr7	124600722	124604006	-	ERV5842	chr7	124569927	125123020	+
ENSG00000219445.2_7	chr7	124899848	124904691	-	ERV5844	chr7	124869633	124904345	-
ENSG00000197462.3_7	chr7	125557610	125564164	+	ERV5848	chr7	125557925	125573886	+
ENSG00000244198.7_8	chr7	143904910	143905867	-	ERV5933	chr7	143891951	143977640	+
ENSG00000284644.1_5	chr7	144039309	144040266	+	ERV5934	chr7	143948357	144052800	-
ENSG00000244479.7_8	chr7	144039309	144040266	+	ERV5934	chr7	143997488	144053274	-
ENSG00000253893.2_9	chr8	8026244	8029782	+	ERV5986	chr8	8025341	8084136	-
ENSG00000284606.1_5	chr8	8026244	8029782	+	ERV5986	chr8	7917094	8057495	+
ENSG00000283674.3_5	chr8	12350911	12354452	-	ERV6019	chr8	12325202	12523097	-
ENSG00000250267.2_6	chr8	110313305	110319688	+	ERV6401	chr8	110310827	110328742	+
ENSG00000254339.5_6	chr8	115293926	115299962	+	ERV6422	chr8	115294296	115308068	+
ENSG00000253288.2_8	chr8	138836884	138842760	-	ERV6559	chr8	138821687	139095900	-
ENSG00000251396.7_7	chr8	61217938	61224568	-	ERV6194	chr8	61202487	61429354	-
ENSG00000253658.6_8	chr8	69885178	69891004	+	ERV6233	chr8	69792374	70016477	-
ENSG00000254277.1_6	chr8	72587171	72592895	+	ERV6241	chr8	72587535	72615021	+
ENSG00000254689.3_8	chr8	82810250	82816178	-	ERV6287	chr8	82754187	82836583	+
ENSG00000253553.7_8	chr8	89754445	89759757	-	ERV6316	chr8	89339065	89899802	+
ENSG00000253320.7_9	chr8	104014305	104016817	+	ERV6375	chr8	103876499	104014652	+
ENSG00000246228.6_7	chr8	128443947	128449709	+	ERV6497	chr8	128302062	128494384	-
ENSG00000229140.10_9	chr8	129926704	129932566	+	ERV6507	chr8	129646445	130696016	-
ENSG00000253507.5_6	chr8	132322421	132328094	+	ERV6515	chr8	132320792	132329879	+
ENSG00000234840.2_7	chr9	22658525	22664061	-	ERV6657	chr9	22646199	22824212	+
ENSG00000231107.2_8	chr9	93174976	93180631	+	ERV6945	chr9	93063167	93195848	-
ENSG00000237461.2_8	chr9	102432062	102438183	+	ERV6991	chr9	102159269	102582203	-
ENSG00000255145.3_8	chr9	102432062	102438183	+	ERV6991	chr9	102159306	102668887	-
ENSG00000236404.10_9	chr9	2509686	2515547	+	ERV6583	chr9	2421597	2643359	-
ENSG00000171889.5_7	chr9	21487321	21491079	-	ERV6655	chr9	21453801	21559899	-
ENSG00000279489.1_5	chr9	35003289	35009330	+	ERV6715	chr9	35001910	35003660	+
ENSG00000287868.1_2	chr9	35020804	35025131	-	ERV6716	chr9	35023837	35025399	-
ENSG00000231393.1_6	chr9	35642824	35643365	+	ERV6725	chr9	35642511	35643514	+
ENSG00000203279.4_9	chr9	99976775	99982296	+	ERV6971	chr9	99962757	100001027	-
ENSG00000173077.16_6	chr9	117936930	117942614	-	ERV7059	chr9	117613248	118164923	+
ENSG00000228714.4_8	chr9	118235459	118241197	+	ERV7063	chr9	118087211	118506609	-
ENSG00000234156.3_9	chr9	125292885	125298427	-	ERV7090	chr9	125165686	125401964	+
ENSG00000232413.1_6	chr9	128836728	128842693	-	ERV7096	chr9	128819859	128921892	+
ENSG00000281566.3_7	chrX	97779243	97785068	-	ERV11512	chrX	97705686	98147059	+
ENSG00000228933.8_9	chrX	27304339	27313095	-	ERV11308	chrX	27193037	27417123	-
ENSG00000230392.1_6	chrX	118451735	118457434	-	ERV11583	chrX	118425492	118469573	+
ENSG00000286977.1_1	chrX	57245760	57250877	+	ERV11421	chrX	57249139	57251224	+
ENSG00000281091.3_7	chrX	102683982	102690366	-	ERV11533	chrX	102659705	102707682	+
ENSG00000286072.1_2	chrX	112351945	112357652	-	ERV11551	chrX	112123791	112455413	+
ENSG00000286767.1_1	chrX	112419357	112423785	-	ERV11553	chrX	112401100	112431245	+
ENSG00000213468.7_10	chrX	130846052	130851792	+	ERV11622	chrX	130822807	130964890	-
ENSG00000288098.1_1	chrX	141511161	141516747	-	ERV11646	chrX	141022282	141828367	+
