# Supplementary material for: ZBTB12 is a molecular barrier to dedifferentiation in human pluripotent stem cells
Source: Nat Commun. 2023 Feb 9;14:632. doi: 10.1038/s41467-023-36178-9 (PMC9911396; doi:10.1038/s41467-023-36178-9)
Supplement: Supplementary file 17 — Supplementary Data 14 [file 41467_2023_36178_MOESM17_ESM.xlsx]

## Sheet: sheet
LncRNAs detected in RNA-seq (CPM >1 in scramble group)
LncRNA symbol	LncRNA ensemble	Scramble_exp_lncRNA (CPM)	KD_exp_lncRNA (CPM)	LncRNA FC(KD/Scramble)		LTR/HERVH unit info					LTR/HERVH unit	LTR/HERVH FC(KD/Scramble)
				Fold change	Log2 Fold Change	chr	start	end	direction	ERV unit number	ERV unit number	Fold change	Log2 Fold Change
LINC-ROR	ENSG00000258609	3.086	17.082	5.53532	2.46867	chr18	54731879	54739733	-	ERV10326	ERV10326	1.49799	0.583023
AC005062.1	ENSG00000243004	7.003	35.441	5.06083	2.33937	chr7	20160331	20166178	+	ERV5352	ERV5352	1.67241	0.741932
AC064802.1	ENSG00000254339	35.122	171.882	4.89386	2.29097	chr8	115293926	115299962	+	ERV6422	ERV6422	1.73133	0.791879
AC011476.3	ENSG00000267265	2.85	12.218	4.28702	2.09997	chr19	55518196	55523791	-	ERV10672	ERV10672	1.72059	0.782905
AC104257.1	ENSG00000253507	7.264	25.051	3.44865	1.78603	chr8	132322421	132328094	+	ERV6515	ERV6515	1.73071	0.791361
MIR100HG	ENSG00000255248	1.901	5.741	3.01999	1.59454	chr11	122417234	122426310	+	ERV8106	ERV8106	1.80154	0.849233
LINC02700	ENSG00000255666	31.685	93.672	2.95635	1.56382	chr11	94374766	94380477	+	ERV7984	ERV7984	1.42898	0.514981
VLDLR-AS1	ENSG00000236404	15.4	44.098	2.86351	1.51778	chr9	2509686	2515547	+	ERV6583	ERV6583	2.91488	1.54344
AC007218.1	ENSG00000260362	11.906	30.309	2.54569	1.34806	chr16	9764386	9771158	-	ERV9715	ERV9715	2.02615	1.01874
LMCD1-AS1	ENSG00000227110	3.294	8.335	2.53036	1.33934	chr3	8218717	8224403	+	ERV2098	ERV2098	1.26323	0.337117
LINC01356	ENSG00000215866	14.465	36.042	2.49167	1.31711	chr1	113362766	113365854	-	ERV449	ERV449	2.22886	1.15631
AL365259.1	ENSG00000237742	1.82	4.396	2.41538	1.27225	chr6	126022993	126028909	-	ERV5086	ERV5086	1.49609	0.581193
ERVH48-1	ENSG00000233056	40.298	96.069	2.38396	1.25336	chr21	44337223	44338136	-	ERV11041	ERV11041	2.14189	1.09888
AZIN1-AS1	ENSG00000253320	11.825	25.026	2.11636	1.08159	chr8	104014305	104016817	+	ERV6375	ERV6375	1.24059	0.311022
AC009446.1	ENSG00000254277	146.41	300.612	2.05322	1.03789	chr8	72587171	72592895	+	ERV6241	ERV6241	1.50005	0.585008
LINC00877	ENSG00000241163	2.287	4.329	1.89287	0.920577	chr3	72072276	72078051	+	ERV2351	ERV2351	1.96099	0.971584
AL117378.1	ENSG00000236673	223.333	419.038	1.87629	0.907885	chr6	132222689	132228557	+	ERV5118	ERV5118	1.43756	0.523623
ARHGEF35-AS1	ENSG00000244198	10.353	18.858	1.8215	0.865128	chr7	143904910	143905867	-	ERV5933	ERV5933	1.64611	0.719061
LINC00458	ENSG00000234787	24.753	43.757	1.76775	0.82191	chr13	54701552	54707293	-	ERV8821	ERV8821	1.32681	0.407958
LINC00707	ENSG00000238266	1.653	2.89	1.74834	0.805983	chr10	6839044	6844915	-	ERV7146	ERV7146	1.43704	0.523097
AC091820.1	ENSG00000254297	3.895	6.791	1.74352	0.802001	chr5	166724635	166725326	-	ERV4559	ERV4559	1.25187	0.324089
LINC00882	ENSG00000242759	10.907	17.751	1.62749	0.702646	chr3	106641615	106647219	-	ERV2509	ERV2509	1.39795	0.483315
OR2A1-AS1	ENSG00000244479	9.051	14.724	1.62678	0.702021	chr7	144039309	144040266	+	ERV5934	ERV5934	1.67856	0.747224
AC090578.1	ENSG00000253553	3.643	5.723	1.57096	0.651645	chr8	89754445	89759757	-	ERV6316	ERV6316	1.45278	0.538819
AC027288.1	ENSG00000257474	4.138	6.431	1.55413	0.636109	chr12	79933627	79939405	+	ERV8452	ERV8452	1.41259	0.498339
AL392023.1	ENSG00000258649	41.284	64.089	1.55239	0.634494	chr14	38659842	38665730	+	ERV9146	ERV9146	1.40542	0.490996
ESRG	ENSG00000265992	1584.37	2445.61	1.54359	0.626288	chr3	54668510	54674231	-	ERV2307	ERV2307	1.45018	0.536234
LINC02021	ENSG00000249846	5.827	8.958	1.53733	0.620423	chr3	129858599	129859754	-	ERV2600	ERV2600	1.47015	0.555967
AC003975.1	ENSG00000197462	38.443	57.421	1.49367	0.578858	chr7	125557610	125564164	+	ERV5848	ERV5848	1.23821	0.308256
LIPE-AS1	ENSG00000213904	3.614	5.305	1.4679	0.553756	chr19	42951107	42954318	-	ERV10616	ERV10616	1.3783	0.462893
LINC02582	ENSG00000261780	2.248	3.299	1.46753	0.553387	chr18	70991849	70997597	+	ERV10393	ERV10393	1.51497	0.599287
LINC00678	ENSG00000254934	329.13	467.099	1.41919	0.505071	chr11	27650618	27656473	-	ERV7712	ERV7712	1.50239	0.587262
AC105345.1	ENSG00000205959	4.996	7.061	1.41333	0.499099	chr4	8484125	8490436	-	ERV2947	ERV2947	1.30062	0.379199
AP002856.2	ENSG00000231698	17.505	24.6	1.40531	0.490891	chr11	131124429	131130174	-	ERV8135	ERV8135	1.2077	0.272266
AC012368.1	ENSG00000225889	13.306	18.361	1.3799	0.464568	chr2	64479547	64484780	+	ERV1234	ERV1234	1.3687	0.452807
UBA6-AS1	ENSG00000248049	35.164	48.174	1.36998	0.454156	chr4	68896663	68903291	+	ERV3206	ERV3206	1.21275	0.278285
AL392023.2	ENSG00000259048	3.059	4.035	1.31906	0.399509	chr14	38659842	38665730	+	ERV9146	ERV9146	1.40542	0.490996
AC009055.2	ENSG00000260834	55.362	72.984	1.3183	0.398684	chr16	65263707	65269252	-	ERV9862	ERV9862	1.29922	0.377647
LINC02523	ENSG00000224506	2.881	3.739	1.29781	0.376083	chr6	126022993	126028909	-	ERV5086	ERV5086	1.49609	0.581193
U91319.1	ENSG00000262801	2.928	3.737	1.2763	0.351965	chr16	13446439	13451918	-	ERV9727	ERV9727	1.72414	0.785875
ZNF561-AS1	ENSG00000267106	31.35	39.461	1.25872	0.331962	chr19	9746672	9752891	-	ERV10432	ERV10432	1.24365	0.314577
AC078883.1	ENSG00000225205	10.235	12.508	1.22208	0.28934	chr2	173406825	173409014	+	ERV1752	ERV1752	0.851704	-0.231576
AL592284.2	ENSG00000236943	4.286	5.13	1.19692	0.259327	chr1	144476622	144478305	+	ERV481	ERV481	1.16952	0.22592
HDAC2-AS2	ENSG00000228624	27.38	32.699	1.19427	0.256124	chr6	114332938	114339309	-	ERV5036	ERV5036	1.34679	0.429529
LINC01950	ENSG00000251027	2.89	3.444	1.1917	0.253016	chr5	106314288	106319787	+	ERV4307	ERV4307	1.39006	0.475151
BDNF-AS	ENSG00000245573	3.674	4.196	1.14208	0.191663	chr11	27650618	27656473	-	ERV7712	ERV7712	1.50239	0.587262
AL589740.1	ENSG00000271860	1.587	1.779	1.12098	0.164764	chr6	98227363	98233201	+	ERV4977	ERV4977	1.39208	0.477247
AL590705.1	ENSG00000203279	11.808	13.226	1.12009	0.163612	chr9	99976775	99982296	+	ERV6971	ERV6971	1.30801	0.387375
PRANCR	ENSG00000257815	13.084	14.395	1.1002	0.137764	chr12	70479069	70484075	+	ERV8397	ERV8397	1.54041	0.623313
LNCPRESS2	ENSG00000249152	168.493	185.2	1.09916	0.136395	chr4	93192642	93198799	-	ERV3339	ERV3339	1.15645	0.209697
FIRRE	ENSG00000213468	148.125	157.089	1.06052	0.084767	chrX	130846052	130851792	+	ERV11622	ERV11622	1.13603	0.183997
LINC02614	ENSG00000241288	5.965	5.951	0.997653	-0.00339002	chr3	125582592	125588340	+	ERV2576	ERV2576	1.30084	0.37944
AC127526.2	ENSG00000255367	3.145	3.078	0.978696	-0.0310668	chr11	3502941	3506417	-	ERV7587	ERV7587	1.2661	0.340387
AC011447.3	ENSG00000267383	142.157	122.191	0.85955	-0.218347	chr19	20265774	20267146	+	ERV10474	ERV10474	1.34848	0.431333
PWRN1	ENSG00000259905	9.209	7.484	0.812683	-0.299235	chr15	24930506	24936174	-	ERV9445	ERV9445	1.20522	0.269297
LINC01090	ENSG00000231689	1.216	0.681	0.560033	-0.836417	chr2	189033414	189039418	-	ERV1823	ERV1823	1.41436	0.500147
