# Supplementary material for: ZBTB12 is a molecular barrier to dedifferentiation in human pluripotent stem cells
Source: Nat Commun. 2023 Feb 9;14:632. doi: 10.1038/s41467-023-36178-9 (PMC9911396; doi:10.1038/s41467-023-36178-9)
Supplement: Supplementary file 19 — Source Data [file 41467_2023_36178_MOESM19_ESM.xlsx]

## Sheet: Fig. 1c
	shControl	ZBTB12 shA	ZBTB12 shB
EXP1	0	21	6
	0	30	6
	1.5	22.5	15
	1.5	36	4.5
	1.5	24	1.5
	1.5	30	6
EXP2	0	74	100
	0	70	100
	2	116	112
	2	96	112
	4	104	104
EXP3	0	66	86
	0	26	26
	0	36	34
	0	28	38
	0	38	46
	2	28	54
	2	32	74
p-value		<0.0001	<0.0001

## Sheet: Fig. 1d
	Control	ZBTB12 OE
EXP1	1.04	0.06
	0.82	0.1
	0.64	0.04
	0.94	0.16
	0.78	0.26
	0.5	0.3
EXP2	1.22482	0.280576
	1.1277	0.296763
	1.20324	0.27518
	0.895683	0.399281
	0.890288	0.302158
	0.658273	0.280576
EXP3	0.998844	0.513295
	1.05434	0.631214
	0.887861	0.665896
	1.00578	0.645087
	1.01965	0.54104
	1.03353	0.381503
p-value		<0.0001

## Sheet: Fig. 1f
					shControl			ZBTB12 shA			p-value
				OCT4	0.948877	1.05112	1	2.85288	3.54436	4.70159	0.002475
				NANOG	1.01661	0.983388	1	2.82802	3.01025	4.61545	0.002475
					shControl			ZBTB12 shB			p-value
				OCT4	1	1	1	2.28008	3.36027	4.52084	0.024453
				NANOG	1	1	1	2.42156	2.43243	4.90604	0.024453

## Sheet: Fig. 1g
				PAX6
				shControl	ZBTB12 shA	ZBTB12 shB
			EXP1	234.492	49.8362	49.0086
			EXP2	194.076	47.0049	22.5241
			EXP3	203.1	55.0537	43.287
			p-value		0.0002	0.0003
				OTX1
				shControl	ZBTB12 shA	ZBTB12 shB
			EXP1	35.3356	2.21091	5.70657
			EXP2	28.4539	2.7211	4.8317
			EXP3	43.6304	3.30819	6.86742
			p-value		0.0017	0.0025
				GATA6
				shControl	ZBTB12 shA	ZBTB12 shB
			EXP1	529.249	16.6467	10.6926
			EXP2	452.433	11.5384	14.6285
			EXP3	537.163	17.2168	13.7798
			p-value		< 0.0001	< 0.0001
				HAND1
				shControl	ZBTB12 shA	ZBTB12 shB
			EXP1	16675.8	553.343	486.32
			EXP2	9952.12	404.524	565.871
			EXP3	14110.7	926.756	689.022
			p-value		0.0027	0.0027

## Sheet: Fig. 2f
		Day0 shCtrl	Day0 shZBTB12	Day8 shCtrl	Day8 shZBTB12
	0	0.262	0.3	0.212	0.226
	1	0.081	0.126	0.079	0.715
	2	0.215	0.36	0.165	0.26
	3	0.006	0.004	0.964	0.026
	4	0.005	0	0.757	0.238
	5	0	0	0.697	0.303
	6	0	0	0.815	0.185

## Sheet: Fig. 3b
		Day0 shCtrl	Day0 shZBTB12	Day8 shCtrl	Day8 shZBTB12
	0	0.261905	0.300284	0.211798	0.226013
	1	0.0807947	0.125828	0.078808	0.71457
	2	0.215116	0.359635	0.165282	0.259967

## Sheet: Fig. 3i
				KLF4											DPPA5									TFCP2L1
				shControl			ZBTB12 shA								shControl			ZBTB12 shA						shControl			ZBTB12 shA
				EXP1	EXP2	EXP3	EXP1	EXP2	EXP3	p-value					EXP1	EXP2	EXP3	EXP1	EXP2	EXP3	p-value			EXP1	EXP2	EXP3	EXP1	EXP2	EXP3	p-value
			0	0.937244	0.924584	1.13817	0.937244	0.924584	1.13817					0	1.01398	1.03967	0.946356	1.01398	1.03967	0.946356			0	0.927126	1.00222	1.07066	0.927126	1.00222	1.07066
			1	5.71749	5.81891	6.59669	12.648	13.1818	12.5863	<0.000001				1	4.78481	4.13505	4.4763	13.4291	12.7111	11.2487	0.000296		1	0.636979	0.542058	0.659094	0.855562	0.792546	0.880595	0.28452
			2	5.63045	6.7433	7.17777	18.7894	17.0266	18.257	<0.000001				2	6.22367	7.60274	7.31814	30.0399	31.8678	23.881	<0.000001		2	0.824293	0.771081	0.62756	1.97715	1.37712	1.15893	0.000861
				KLF5											PRDM14									DNMT3L
				shControl			ZBTB12 shA								shControl			ZBTB12 shA						shControl			ZBTB12 shA
				EXP1	EXP2	EXP3	EXP1	EXP2	EXP3	p-value					EXP1	EXP2	EXP3	EXP1	EXP2	EXP3	p-value			EXP1	EXP2	EXP3	EXP1	EXP2	EXP3	p-value
			0	1.12155	0.878403	1.00005	1.12155	0.878403	1.00005					0	0.965572	0.872954	1.16147	0.965572	0.872954	1.16147			0	1.29101	0.750445	0.958542	1.29101	0.750445	0.958542
			1	1.09896	0.810193	0.89534	1.55463	1.47384	0.973937	0.144982				1	2.03094	1.71798	1.72171	1.58737	1.42562	1.39498	0.051044		1	1.66382	2.07161	2.18263	7.47381	4.63203	5.89187	0.273107
			2	1.96075	1.9313	1.44646	4.66207	4.639	3.99211	<0.000001				2	1.5596	1.33685	1.29073	2.12611	1.63704	1.72688	0.026516		2	3.63133	5.18991	4.42227	47.1012	38.378	31.9287	<0.000001
				TBX3											NANOG									HERVH
				shControl			ZBTB12 shA								shControl			ZBTB12 shA						shControl			ZBTB12 shA
				EXP1	EXP2	EXP3	EXP1	EXP2	EXP3	p-value					EXP1	EXP2	EXP3	EXP1	EXP2	EXP3	p-value			EXP1	EXP2	EXP3	EXP1	EXP2	EXP3	p-value
			0	0.838631	1.13275	1.02862	0.838631	1.13275	1.02862					0	0.896752	1.08923	1.01402	0.896752	1.08923	1.01402			0	0.930337	1.11197	0.957697	0.930337	1.11197	0.957697
			1	1.69761	1.7248	1.6985	8.19105	7.37341	8.80076	4e-06				1	0.628221	0.704199	0.64001	0.703461	0.728568	0.710318	0.553771		1	1.15103	0.983725	1.12687	1.81813	1.88003	1.72439	0.000956
			2	2.69497	1.98993	1.88511	7.81615	6.48689	10.4618	5e-06				2	0.933954	0.875592	1.03652	1.12568	1.06458	1.08711	0.072347		2	1.69465	1.81729	1.67879	2.81029	3.05126	2.83909	0.000547
				LINC-ROR											ESRG									HERVK
				shControl			ZBTB12 shA								shControl			ZBTB12 shA						shControl			ZBTB12 shA
				EXP1	EXP2	EXP3	EXP1	EXP2	EXP3	p-value	p-value(compared to Day0)				EXP1	EXP2	EXP3	EXP1	EXP2	EXP3	p-value			EXP1	EXP2	EXP3	EXP1	EXP2	EXP3	p-value
			0	1.16376	0.951945	0.88429	1.16376	0.951945	0.88429					0	0.992629	1.0761	0.931275	0.992629	1.0761	0.931275			0	1.09245	0.763693	1.14386	1.09245	0.763693	1.14386
			1	2.57852	2.12516	2.33833	15.5469	15.3791	14.3541	1.7e-05	0.001			1	2.18604	2.11344	2.08738	2.59861	2.41276	2.7328	0.02878		1	6.62072	6.18606	5.90168	16.9244	18.5037	11.5256	0.113917
			2	2.97736	3.58772	4.68379	19.9883	21.6437	26.032	0.001102	0.0056			2	3.63148	3.62365	3.06607	4.8476	5.09521	3.72876	0.139196		2	18.4577	17.7556	17.1769	61.6737	50.3808	35.7602	4.4e-05

## Sheet: Fig. 4f
LEFT		shControl					ZBTB12 shA					p-value
	LTR7	1.06472	1.06573	0.921964	0.947581		1.64535	1.53109	1.48435	1.44759		0.000187
	HERVH GAG	1.00319	1.01322	1.07927	0.904318		1.65554	1.44235	1.41533	1.42683		0.000369
	HERVH POL	1.02836	1.03907	1.03322	0.899345		1.61486	1.57222	1.49898	1.59608		3e-05
RIGHT		shControl					ZBTB12 shB					p-value
	LTR7	1.04089	0.959105	0.945434	1.01116	1.04341	1.62172	1.32013	1.1911	1.22227	1.27366	0.010566
	HERVH GAG	0.984492	1.01551	0.944757	1.02552	1.02972	1.42624	1.31381	1.0868	1.08943	1.14947	0.015172
	HERVH POL	0.962484	1.03752	1.00406	0.990448	1.00549	1.35202	1.1593	1.03181	1.18256	1.23858	0.014008

## Sheet: Fig. 4g
				Control					ZBTB12 OE
				EXP1	EXP2	EXP3	EXP4	EXP5	EXP1	EXP2	EXP3	EXP4	EXP5	p-value
			LTR	1	1.00682	1.0264	0.966781	1	0.45	0.401908	0.394581	0.436989	0.542081	<0.000001
			HERVH_GAG	1	1.01297	0.916192	1.07084	1	0.5	0.408338	0.334068	0.419474	0.510757	<0.000001
			HERVH_POL	1	1.0846	0.85796	1.05744	1	0.47	0.367572	0.338897	0.397353	0.494176	<0.000001

## Sheet: Fig. 4h
					LTR7
					shControl			ZBTB12 shA
					EXP1	EXP2	EXP3	EXP1	EXP2	EXP3	p-value
				0	1.15895	0.82467	1.01638	1.04308	1.06015	0.896764
				3	0.838139	0.849563	0.856966	1.05261	0.861791	0.902768	0.471256
				6	0.648515	0.629875	0.584947	1.06656	1.38895	1.1407	8e-06
				10	0.145174	0.138031	0.1536	0.273079	0.263511	0.315106	0.278395
					HERVH_GAG
					shControl			ZBTB12 shA
					EXP1	EXP2	EXP3	EXP1	EXP2	EXP3	p-value
				0	1.10525	0.95004	0.944715	1.07578	0.990039	0.934181
				3	0.819899	0.80282	0.826797	1.02546	1.07563	1.11824	5.1e-05
				6	0.69424	0.666016	0.730254	1.43332	1.35264	1.33387	<0.000001
				10	0.150504	0.152251	0.154195	0.283182	0.224262	0.314799	0.022264
					HERVH_POL
					shControl			ZBTB12 shA
					EXP1	EXP2	EXP3	EXP1	EXP2	EXP3	p-value
				0	1.16359	0.862123	0.974288	1.08163	1.00029	0.918082
				3	0.806237	0.675099	0.710952	1.08215	0.968963	1.01912	0.000338
				6	0.567312	0.528486	0.573854	1.22205	1.15702	1.22508	<0.000001
				10	0.105946	0.119977	0.122839	0.245488	0.23745	0.235417	0.094534

[truncated: 57 more sheets: Fig. 5b, Fig. 5c, Fig. 5d, Fig. 5e, Fig. 5g, Fig. 5h, Fig. 5i, Supple. Fig. 2c, Supple. Fig. 2e, Supple. Fig. 2f, Supple. Fig. 2g, Supple. Fig. 2h, Supple. Fig. 2i, Supple. Fig. 2j, Supple. Fig. 2k, Supple. Fig. 2l, Supple. Fig. 2m, Supple. Fig. 2o, Supple. Fig. 2p, Supple. Fig. 2r …]
